# Supplementary material for: Sea lampreys elicit strong transcriptomic responses in the lake trout liver during parasitism
Source: BMC Genomics. 2016 Aug 24;17(1):675. doi: 10.1186/s12864-016-2959-9 (PMC4997766; doi:10.1186/s12864-016-2959-9)
Supplement: Additional file 1: — Sequences: Number of sequences obtained for each individual sample/treatment and the number of sequences mapped/individual/treatment. (XLSX 51 kb) [file 12864_2016_2959_MOESM1_ESM.xlsx]

## Sheet: Individual samples data
Additional File 1: Number of sequences obtained for each individual sample/ treatment and the number of sequences mapped/individual/treatment
		Trimmed	Mapped	Mapped	Not
Sample	Raw Counts	Counts	Uniquely	Ununiquely	Mapped	% Mapped
NPL32	18057021	17760754	16070905	136960	1552889	91.26
NPL34	14811514	14168003	12700309	126092	1341602	90.53
NPL44	60546094	60158224	53655274	475975	6026975	89.98
NPL46	16682746	15145639	13572823	139786	1433030	90.54
NPL56	13794518	13405742	11933327	137974	1334441	90.05
NPL61	16857831	16758431	15024931	64745	1668755	90.04
	23458287	22899466	20492928	180255	2226282	90
NPS15	7016752	6697535	5935762	60599	701174	89.53
NPS24	11427319	10920244	9385336	109287	1425621	86.95
NPS29	15770963	15370949	13697892	63208	1609849	89.53
NPS36	18296392	17957949	16174500	83585	1699864	90.53
NPS50	10546686	10364092	9255139	95882	1013071	90.23
NPS58	48668637	48323638	43388924	318228	4616486	90.45
	18621125	18272401	16306259	121798	1844344	90
PL20	19483405	19362219	16835570	77987	2448662	87.35
PL31	18046416	17850319	15965711	125599	1759009	90.15
PL43	23924120	23796983	21355050	188026	2253907	90.53
PL55	20475534	19926311	17611126	101519	2213666	88.89
PL59	16673262	15143318	13633116	149566	1360636	91.01
PL62	17697503	17242688	14956078	88546	2198064	87.25
	19383373	18886973	16726109	121874	2038991	89
PS13	20318791	20209430	18060117	166291	1983022	90.19
PS16	22726065	22412011	19822504	187474	2502033	89.28
PS35	19421969	18834506	16663548	98871	2072087	89
PS49	13709921	13173273	11718910	117815	1336548	89.85
PS53	23971672	23709793	20787179	219433	2703181	88.6
PS63	25025042	24372511	21482015	354666	2535830	89.6
	20862243	20451921	18089046	190758	2188784	89
Average	20581257	20127690	17903585	153671	2074600	89.57
NPL=nonparasitized lean
PL=parasitized lean
NPS=nonparasitized siscowet
PS=parasitized siscowet
