# Supplementary material for: Sea lampreys elicit strong transcriptomic responses in the lake trout liver during parasitism
Source: BMC Genomics. 2016 Aug 24;17(1):675. doi: 10.1186/s12864-016-2959-9 (PMC4997766; doi:10.1186/s12864-016-2959-9)
Supplement: Additional file 2: — Contigs: Full contigs produced by Trinity and used for mapping. (FA 25936 kb) [file 12864_2016_2959_MOESM2_ESM.fa]

Additional File 2: All contigs used for the mapping
and annotation of genes for the DESeq2 and edgeR analyses.


>comp0_c0_seq1 len=638 path=[269:0-637]
GGTTTATAAAAAGGTAAATCTATCTCACTGCACAAAGTGTATTAGGTATCCACAACATCC
TTGGAAAAAGGATCCTGCCATGTTCTCCATCAGAACCGCATTCATCCTGCCAGCTCTTCT
GGCCCTTTTGGTTGGAAATGTGGAATCCTCTTTCAGTGGTGGTGGTGGAGGATCCTACAA
TTATGACATATCTAAAATGTCTGACCTGAGGAAGCTGTACAACTCCAAGGTGTATGAAGC
GGACAGAATGAGGAGACCCCTTGAAGGCATGTCTTTTCAGGTGGGGGTTCTCAGCCACTC
AGGAGTCAGAGTGACTTTGGCTGATGGCTCCCAGTGGCTTGTCCATAAAGGGGATGGATT
TGGCATCAGCACTCAGACTGTAGTGGTGGCTGCTCGCCACATGAGTCGAGACTGGAAGAA
AGTTGAAACCAAAAACTTTAGAGGAAGTAAGACGGTCTCCGATTTCGTCAAAGCTGGAGG
CACTGACTACAGCCTCATCTTTGATAACTGCCATGATGCAGCTGGTCGGATGTGGGAGTG
AAACAATATTTGATTGTTTTGATGAGGCTGCAGCAGTTACTATATTGTAGCTGCACTGCC
CATTTCATATTGATGGATTGAGTTGAACAGAAATAAAG
>comp1_c0_seq1 len=866 path=[908:0-865]
TTTTTTTTTTTTCAACTTTCAGATCTTTATTGAACACAAACACACACACACACACAAACT
CCTGTTAGAGTATCAGACACGTAGTTATATACATGCACAATGTTGCATGAATGTTAAAGC
TCTTTCGAGATGTCAATCTTCCTATCTACCATGCTTTGACTTTCGTTTCCCTTGAATAGT
CATGTCGAGGAAAGTGTTGACATAGAAAACGGGAGGGGATGCGTTTTGCGTTGTGCATTT
CTCTTCTCAATCACCTTCAGGTATTTCCCCCCTCTAGCATTTAATACATGTATCAGAAGC
ACAGCTAAAGCAGAGCCAAGCCCTGTGTGGAAAGGTACAAGCGTGTGGGGTGGTCCGGTG
CGACGGAGGCTATCTAGGGCTCAATCCTCGGCAGGCAGGACTTTGTCGAGGTAAACCTTG
ATGGTGTTGATGGCCTCGTCCAGGTAGGTGCCGACATGGGGGCGCACATAGTGTCCGTAC
AGACCCAGGCCGGCCATACGGGCCTTGTCCACCAAGGGTGCTGCTTCCTGGGCCAGACCA
GTTCCGATCTTGACAGCGCTCAGGAATTTGGGGTTGCCCTGCAGCTCCTCGATGTAGTCT
TTGGCAGCCTGGCCCTGGCCCTGGCCCAGGCTCTCAGTCATAGGCCCCACAGCAGCCTGC
ACCTTGCCGTAGGCGTTCATCAGCCTCTTGTAGAACACAGACTTCATGGTCTCATACTTC
TCCACCAGCTCCTTGTCTGGCTCTGGTACTTGACACAGGCACACAGAGACTTGGAGTGCA
AGCACTAAGGCTAATGCCAATTTTCCATTCATTTCTCCTGTTGTAGTGGGTGTACAGATC
CCAGTGAATTAAATGACAGTCTCCTT
>comp2_c0_seq1 len=580 path=[74:0-579]
TTCTTTTACAGAGAGATATAGGGCACTGCTTGTGCTAAATCTGAGTAAATACATTGCCCA
ATATCTCACACAAGTGACTCATAGATAGCAGGTTAATTAGCATACTATGCTGTATAAAAG
GAGAAGGAGAAGGAGAGGAGAGTAAAGGAAGCTCAACACACCTAAAGGAAATACAATCAG
ATCAAAGACTCCTGAAGAAAGGAAAAAATGAAAGCTGTATGTTTTTCTCTCCTTCTCCTG
CTGCTGGCATGTAGCTTTGGAGAGGGCCTGAGATGCAACCGATGTATTGGCAAAGGCTGC
AGAAACACAGTGGAGACCTGCCGTATTGACCATGATACCTGCGGCACGGTCTTATTCAAG
CCCCCACTCCCTATCTCATACTTCAAGAGATGCATGAAGATGTCAGAATGCATGCTGCTG
GGAAGCAACAAGGACATTGATGCCTATTGCTGCACCACCAACCAATGCAACTGAGAGACA
CATCTTCTGTCCACCATAATGTATCCTATACAGTCCATTAATTGTACCAATCAATGCACA
TGATTGAAACTGTCAAGAAGTAACAGAAATAAAGTTGTAC
>comp5_c0_seq1 len=545 path=[1823:0-544]
GAGCTATGCGATGCCACAGGCAACACCAGGTGTTTCAGTGACTCAGCGGGGGTGAAGTGG
ACCCCCCAGCCCCAGCCTGTGATGATGCCTTTCTCCTGGGCTGCCTCAGCCAGGTCCTCA
CCCCTCTCAGGCAGAGGGATGGGCATCACAGCCTCGCTCAGGGTGAATGGCTCCTTCAGC
TGAATCAGAGCCAGGTCGTTGTCCCAGTCTGACACGCTCTGGAAGCCTGGGTGCAGAACC
ACCTTTTCTACAGCAACTTCTTTGGAGTCATTGGCTTGGGAGTGTCGCGTGATGCCTAGG
TACACCTTGGGGATGATTGGTTCTTTCCCCTTGGTGTCCTGCCTACTTTTCCTGACAAAC
AAGTTCCTGCCAGCAGTCAGGACCCAGCGGTCAGAGATTAGAGCTCCCCCAGCGAAGCCT
CCGTTCATGACGTTTTTACTCAGGTAGACCATGGCCTGCCAGGGGACATGAGGGGCCAGG
GTGCCCCTAACCATACGCCTGAAGCGCAGGTCTGAATCGTCTGAGATCTCATCAATTGAT
TTGGT
>comp5_c1_seq1 len=357 path=[1466:0-356]
TCTGAAACTGTGCTGAGTGGAGGCTACAACTGCCTCGAATACATCTCAGACATTACACTG
GAGCGGAGACTGGCTGATGTCTCACTGTCGCCCCTGAGGACACTGTTGATCCAAGGCATG
TAGGCAGAGAGCTTCATGTAGACAGCGTATTTCTCCACGGCACAGGTCTTATCGAAGGAC
AGGATCCCTGCAGCATACACTCTGCCGTCTTTGGGGTCCTGAACTGCCAGGGCACCGCCT
GCATCCCCAAAGCACACATTCTCCTGGTACCTGCTGGCTCCAGTACAGAACATGTTGTCG
TCTACGGTTGGAGTGCTGCTCAGCACTTGGCCACCGCGGTTGTACTCTGCCTTACAG
>comp6_c0_seq1 len=588 path=[773:0-587]
TTTTTTTTTTTTTAGTTTTATCACAAAGGTATCTTTATTGTTCAGCTCATTGTGTTCCAG
GTTATTAAAGCAAGCCATAACAATTACACAGAGATGACGTCGGCCTCTTCACAGAGGGGG
AATATAACCTTGGTGTCTGTCGGCACAACGCAAGTGTCAGCGTCACAGCAACCGCATCAC
CAGACAAGACAGAGCAAGAAGCGTAGTGGTGGGGGGGGGCTCTTAGACAGGCAGGGTCAG
AGGTGTACAGGCTTACTACTGCTTGGGGAAGTTCTCGTCGACCTTGGCCTTCATCTTGTC
AAACTGCTCAGTGAACCAGGTCCTGGTTTTGGTGACGAACTCACTGTCCCCAATCTTTTC
AACTATGTCCTTGGTCTTGACGGTCAGGTCATCACTTAGCTCCTTCATCTGATTGCCGAA
GGTGGCGAAATGCTCCTCAATGGTCTTCTCAGCCTCCTGAGCCTCTGTGTGTGCGGCGAA
CACAAGCATCAACACGGCAATGGCAATGGACAGTTTCATCTTGACTGTTGGCTGTTTTCC
CGTCTCAGAGAGAAAATAACCAGAGTGTGTCTGACAGACTGACGGAGT
>comp7_c0_seq1 len=292 path=[2300:0-291]
ATTTAAACAAAGTAAAATAAGTAAAGTAAAGCACATTCATCTTCTGCACATCTATCACTC
CAGTGTTTAATTGCTATATTGTAATTACCTCGCCACTATGGCCTATTTATTGCCTTATCT
CCCTTATCTTACCTCATTTGCACACACTGTATATAGACTTTTTTTCTACTGTATGTTTGT
TTATTCCATGTGTAACTCTATGTTGTTGTATGTGTCGAACTGCTTTGCTTTATTCTTGGC
CAGGTCGCAGTTATAAATGAGAACTTGTTCTCAACTGGCCTACCTGGTTAAA
>comp7_c1_seq1 len=1306 path=[2824:0-1305]
CCCAATTCTGATCTTTTCCCACAAATTTTTATTTTAACCTATCAGATCAGCTCTTTTGAC
AATAATTGGGCAAAATATCATAACTGAACTGCCTGTTGATCTGCCATTACCAAGACAACC
ACCAAAAAGTGACAGGAAATTAGCATTGCATCTGCATGCTACTTCAAAGGCTACATCAGC
GTAAATGTGCAAATCTGATATGGGTCACATAAAACTAAGTGTGGACAGTCAGAAAAAAAG
ATTGGATATAAAAAAATATAGAATTGGGTTCATAGGATGACTGTGTAAACACTGCCAAAG
GTCAGACACACACACTACTTGGCACCTTCTTGTAACAATTAAATTATGAATATAATGTAA
ACATAATTATTGCCAGAGACCGTTGTCTTGTAGACAGCTTTATAATCTCTCACGTGCCTC
CAGTGCTTCCCATAAAGAAATAACAGCAGCATAACGGGTTTGCTGCTTGATATCCTTGTA
TGAATCATAAGACATCTGATATGTGTTTAATGTAGATAAACAAGGAAGTGAATAGTAGTG
TATAACCAGTAACCCATATCAATGATAAATGTCATGTTGAGCTCTTTGAAACTTCAACAC
GTTGTTTGTTGTGGGAGTATCACAAAGGTAAGAGGTCAGAATATGATCAATTCATGATGG
GTGGATAAATAAAAAGGATAAATAAAAAGGATAAATAATTGTTTTCACACAGTAAGGTCT
ATCATTGTGCTAATTTTGAGTATTTATTTAACCAATCAATCAGAAGTACTTGGTGGGGTC
GGACTTGTCACACATCTGGACGTGGACGTGAGAAGTGGTTCCTGGGTAGACACTCTGCAT
GGGGAGCAGTGTCCCAATCCTCTGGCCCTTCTTCACCACCCCAGAGTAACTGTCAGGCTT
CACGTAGAACAGCTTAAAGCACAGACCCTCCCCACTGAGGTTGATCCCATCGTTGATGGC
TGCCTTCTTCGGGTCTTTGTACACTATCACTTTGCCTTTGAGTGTCACGTCAAATGGAGC
GTACACTGTGGCCCCGTCGTTACACATGATGTCAATGCCCTCATGCACATTTTTTGTTCT
GCTTGCTCCGTAGTGTCCTTGTCCCCATTTGTCCCCTGTCCTCCTCCTGTTACTGGAATT
TCCGCTACACAGCTGACCAAACTTGGCCATCTGACACTCTGGCAACACAGCTATGAGGAC
AACAGTAAGCAGAAGAATAGTAGTCTTCATGTTGAAGCCTGAGGGGATGCTTTCACTCAA
GGAGAAACTCTACAAGGTCTTGCTCAGCAAGGTCTGTGCTTTAAGT
>comp12_c0_seq1 len=681 path=[64:0-680]
GCCAATGGGTCTGCGTCTGAGGTGGGCTGTATCATTTCTGAAGGACTATAAGACGTTTGG
GAGGCCCAACGAAAGATACCATCCGATTTAAACTGTCCTGCAACTCAGGTGCCCTACTCA
ACAGCCATGAAGTTCTCTCTTGCCGCCCTGGTTGTTGTGCTTGCTCTGGCACATGGAAGC
CAAGCAGCACAGTCCCCCGAGGTTGAGAAACTGGCACAGTACTTCCAGGATCTGTCAGCT
CAGCTGACCTCCACCACCCAGGAACTGGTGAGGAAGATCCAGTCAGAGACCTTCTTAGAG
GATGGTAAGGCCCAGCTGCAGCAGATCCAGGCCAAGCTGGCACCACTGGCCGATAACATG
CAGGCCCAGCTGAAGCCCCTGGCTGAGAACATGCAGGCTCAGCTCAAGCCTCTCGTCGAC
AACGTCCAGGCTCAGATGGAAGACCTTTTCCGCAAGGTGATGGACCAGACCAAGGCACTC
GGCCAATAAAGCATCTCTTTTTCAACAACCTGACCATCTTGGACCGAATCAACAGCTCCA
TAGGCTTACAAGAAGCCAAAACCAGTCCACCAAGAATTGGAACCAGACAAACCTTCTGTT
TAAGTCATTTGCATTTGTGCCAAGACCAATGTTGTTGACATGCAAAGACAGACAGTAGTA
ATCTAGAACATCATTAAAACT
>comp15_c0_seq1 len=1151 path=[1439:0-1150]
CAGTCTCATAACGACCAATCACCCACCAGACCTCCATCATGAAATTCCTGGCTCTCGCAC
TAACCATCCTGCTGGCCGCAGGTACCCAGGCTTTTCCTATGCAGGCTGATGCTCCCTCTC
AGCTGGAGCATGTGAAGGCAGCCTTGAGCATGTACATAGCTCAGGTGAAGTTGACCGCAC
AGAGGTCCATCGACCTTCTGGATGACACAGAGTACAAAGATTACAAGATGCAGCTGACCC
AGAGCCTTGAGAACCTCCAGCAGTATGCTGATGCCACCTCCCAGTCCCTGGCCCCCTATA
GCGAGGCCTTCGGCACCCAGTTGACTGACGCCACCGCCGCCGTGCGCGCTGAGGTCATGA
AGGACGTGGAGGAGCTGCGCTCTCAGCTGGAGCCCAAGCGCGCCGAGCTTAAGGAAGTCC
TGGACAAGCACATAGATGAGTACCGCAAGAGGCTGGAGCCCCTGATCAAGGAGCACATCG
AACTGCACCACACCGAGATGGAGGCTTTCAGGGCCAAGATTGAGCCCGTTGTGGAGGAGA
TGCGCGTCAAGGTGGCCGCCAACGTGGAGGAGACCAAGACCAAGCTCATGCCCATTGTGG
AGATTGTCCGTGCCAAGCTGACCGAGCGTCTGGAGGAGCTGAGGACCCTGGCCGCCCCCT
ACGCTGAGGAGTACAAGGAGCAGATGCTCAAGGCTGTTGGAGAGGTGCGTGAGAAGTTGG
CTCCCCTGTCTGAGGACTTCAAGGGCCAGGTGGGCCCCGCCGCCGAGCAGGCCAAGCAAA
AGTTCCTGGCTTTCTACGAGACCATCAGCCAGGCCATGAAGGCATAAACACACTCTCAGC
CGGACCCTCTCTCCCTTCCCGTCTCACTCACACTGACTCACACACCATACGTACCACGCC
AATGCCAAACTGATGCACTTCCTCTGCAGCGACATGGCAGGACTCTTGCTCTCTCTAACG
CACCACCATATGCGCTCAAGCACACGCAAGCGCAGACACTAACGCACTATTGCATACATT
CAGTTTTGAGTTGTGTTCAGGGCCTTTGTGCACAATTTTGACTGTACTATGAACATCAAG
TGTGAATATTCTAGTGTTGCTGCTTGTTCAAGATAGCTGTGTGCTTCAAAACAGCTCAAT
AAACACCATAC
>comp17_c0_seq1 len=374 path=[494:0-373]
ATTAAAAGCTGACAACACACCACTGACACCCAGCAAAACTACTACGAACCATTCGGATAA
AGAAGGGACCTCAAAAACTGGAAAATGGATCCTTGTGAATGCTCCAAAACTGGATCTTGC
AACTGCGGTGGATCCTGCAAGTGCTCCAACTGCGCATGCACCAGTTGTAAGAAAGCAAGT
TGCTGCGACTGCTGTCCCTCCGGCTGCAGCAAGTGTGCCTCAGGCTGCGTGTGCAAGGGC
AAGACTTGTGATACCAGCTGTTGTCAGTAAGGCCTGTGTATGACATCACAATGCAGTCCA
TTCCCTATGACTGAAGTTGTACCATCTTGAGCATAGATTTTGTACATTGTCAAATGTAAG
GCAATAAATTGCAT
>comp25_c0_seq1 len=1790 path=[356:0-1789]
CTGTTTGATCCTGCCAGTAGCATATGCTTGTCTCAAAGATTAAGCCATGCAAGTCTAAGT
ACACACGGCCGGTACAGTGAAACTGCGAATGGCTCATTAAATCAGTTATGGTTCCTTTGA
TCGCTCCAACGTTACTTGGATAACTGTGGCAATTCTAGAGCTAATACATGCCAACGAATG
CTGACCTCCGGGGATGCGTGCATTTATCAGATCCAAAACCCATGCGGGCCAATCTCGGTT
GCCCCGGCCGCTTTGGTGACTCTAGATAACCTCGAGCCGATCGCGCGCCCTTTGTGGCGG
CGACGTCTCATTCGAATGTCTGCCCTATCAACTTTCGATGGTACTTTCTGTGCCTACCAT
GGTGACCACGGGTAACGGGGAATCAGGGTTCGATTCCGGAGAGGGAGCCTGAGAAACGGC
TACCACATCCAAGGAAGGCAGCAGGCGCGCAAATTACCCACTCCCGACTCGGGGAGGTAG
TGACGAAAAATAACAATACAGGACTCTTTCGAGGCCCTGTAATTGGAATGAGTACACTTT
AAATCCTTTAACGAGGATCCATTGGAGGGCAAGTCTGGTGCCAGCAGCCGCGGTAATTCC
AGCTCCAATAGCGTATCTTAAAGTTGCTGCAGTTAAAAAGCTCGTAGTTGGACCTCGGGA
TCGAGCTGGCGGTCCGCCGCGAGGCGAGCTACCGCCTGTCCCAGCCCCTGCCTCTCGGCG
CCCCCTCGATGCTCTTAACTGAGTGTCCCGCGGGGTCCGAAGCGTTTACTTTGAAAAAAT
TAGAGTGTTCAAAGCAGGCCCGGTCGCCTGAATACCGCAGCTAGGAATAATGGAATAGGA
CTCCGGTTCTATTTTGTGGGTTTTTCTTCTGAACTGGGGCCATGATTAAGAGGAACGGCC
GGGGGCATTCGTATTGTGCCGCTAGAGGTGAAATTCTTGGACCGGCGCAAGACGAACGAA
AGCGAAAGCATTTGCCAAGAACGCTTTCATTAATCAAGAACGAAAGTCGGAGGTTCGAAG
ACGATCAGATACCGTCGTAGTTCCGACCATAAACGATGCCAACTAGCGATCCGGCGGCGT
TATTCCCATGACCCGCCGGGCAGCGTCCGGGAAACCAAAGTCTTTGGGTTCCGGGGGGAG
TATGGTTGCAAAGCTGAAACTTAAAGGAATTGACGGAAGGGCACCACCAGGAGTGGAGCC
TGCGGCTTAATTTGACCCAACACGGGAAACCTCACCCGGCCCGGACACGGAAAGGATTGA
CAGATTGATAGCTCTTTCTCGATTCTGTGGGTGGTGGTGCATGGCCGTTCTTAGTTGGTG
GAGCGATTTGTCTGGTTAATTCCGATAACGAACGAGACTCCGGCATGCTAACTAGTTATG
CGGCCCCGAGCGGTCGGTGTCCAACTTCTTAGAGGGACAAGTGGCGTTCAGCCACACGAG
ATTGAGCAATAACAGGTCTGTGATGCCCTTAGATGTCCGGGGCTGCACGCGCGCCACACT
GAGCGGATCAGCGTGTGTCTACCCTTCGCCGAGAGGCGTGGGTAACCCCATGAACCCCAC
TCGTGATAGGGATTGGGGATTGCAATTATTTCCCATGAACGAGGAATTCCCAGTAAGCGC
GGGTCATAAGCTCGCGTTGATTAAGTCCCTGCCCTTTGTACACACCGCCCGTCGCTACTA
CCGATTGGATGGTTTAGTGAGGTCCTCGGATCGGCCCTGCCGAGGTCGGTCACGGCCCTG
GTGGAGCGCCGAGAAGACGATCAAACTTGACTATCTAGAGGAAGTAAAAG
>comp25_c1_seq1 len=3911 path=[3271:0-3910]
TTTGACTACGACCTCAGATCAGACGAGACAACCCGCTGAATTTAAGCATATTACTAAGCG
GAGGAAAATAAACTAACCAGGATTCCCTCAGTAGCGGCGAGCGAAGAGGGAAGAGCCCAT
CGCTGAATCCCTGTCCGACCGGCGGGCACGGGACATGTAGCGTATAGAAGACCGCTTTGC
CCGGTGTCGATCGGGGGCCTGAGTCCTTCTGATCGAGGCTCAGCCCGTGGACGGTGTGAG
GCCGGTAACGGCCCCCGTCGCGCCGGGGTCCGGTCTTCTCGGAGTCGGGTTGCTTGGGAA
TGCAGCCCAAAGTGGGTGGTAAACTCCATCTAAGGCTAAATACCGGCACGAGACCGATAG
TCGACAAGTACCGTAAGGGAAAGTTGAAAAGAACTTTGAAGAGAGAGTTCAAGAGGGCGT
GAAACCGTTGAGAGGTAAACGGGTGGGGTCCGCGCAGTCTGCCCGGAGGATTCAACTCGG
CGGGTCAGGGTCGGCCGTTCCGGTGTGGTCGGATCCCCTCGTGGGACTGACCCCCGGTCG
GGCTCGGCCCCCGCCGGGCGCATTTCCCCCGTCGGTGGTGCGCCGCGACCGGCTCCGGGT
CGGCTTGGAAGGGCTTGGGGCGAAGGTGGCTACCGGTTTCGGCCGTGAGCTTTACAGCGT
CCCTGCTCCGTACTCGCCGCTTTCCGGGGCCGAGGACTTAGTACCCGCTGCGTCATGTCC
CCCTGCGGGGGGGCACGGGGCCCCCCGCTCCCGGCGCGACTGTCAACCGGGTCGGACTGT
CCTCAGTGCGACCCAACCGCGTTGCGTCGCCAGGGCGGGGATCGGCTCACGTCAACTGGC
GCCAGGGGTCAGTGGCGATGTCGGCAACCCACCCGACCCGTCTTGAAACACGGACCAAGG
AGTCTAACGCGCGCGCAAGTCAGAGGGTTTTCTCCGAACACACCCCGTGGCGCAATGAAA
GTGAGGGCCGACGCGTGTCGGCTGAGGTGGGATCCCGGCCCTTCGGGGCCGGGCGCACCA
CCGGCCCGTCTCGCCCGCTCTGTCGGGGAGGTGGAGCGTGAGCGCGTGCGATAGGACCCG
AAAGATGGTGAACTATGCCTGGGCAGGGCGAAGCCAGAGGAAACTCTGGTGGAGGTCCGT
AGCGGTCCTGACGTGCAAATCGGTCGTCCGACCTGGGTATAGGGGCGAAAGACTAATCGA
ACCATCTAGTAGCTGGTTCCCTCCGAAGTTTCCCTCAGGATAGCTGGCGCTCGAAGTCTC
GCAGTTTTATCTGGTAAAGCGAATGATTAGAGGTCTTGGGGCCGAAACGATCTCAACCTA
TTCTCAAACTTTAAATGGGTAAGAAGCCCGGCTCGCTGGCTTGGAGCCGGGCGTGGAATG
CGAGCCGCCTAGTGGGCCACTTTTGGTAAGCAGAACTGGCGCTGCGGGATGAACCGAACG
CCGGGTTAAGGCGCCCGATGCCGACGCTCATCAGACCCCAGAAAAGGTGTTGGTCGATAT
AGACAGCAGGACGGTGGCCATGGAAGTCGGAATCCGCTAAGGAGTGTGTAACAACTCACC
TGCCGAATCAACTAGCCCTGAAAATGGATGGCGCTGGAGCGTCGGGCCCATACCCGGCCG
TCGCCGGCAATGAGAGCCTCGAGGGCTATGCCGCGATGAGTAGGAGGGCCGCCGCGGTGA
GCACGGAAGCCTAGGGCGCGGGCCCGGGTGGAGCCGCCGCGGGTGCAGATCTTGGTGGTA
GTAGCAAATATTCAAACGAGAGCTTTGAAGGCCGAAGTGGAGAAGGGTTCCATGTGAACA
GCAGTTGAACATGGGTCAGTCGGTCCTAAGAGATGGGCGAACGCCGTTCGGAAGGGAGGG
GCGATGGCCTCCGTCGCCCCCGGCCGATCGAAAGGGAGTCGGGTTCAGATCCCCGAATCC
GGAGTGGCGGAGATGGGCGCCGCGAGGCGTCCAGTGCGGTAACGCGAACGATCCCGGAGA
AGCTGGCAGGAGCCCCGGGGAGAGTTCTCTTTTCTTTGTGAAGGGCAGGGCGCCCTGGAA
TGGGTTCGCCCCGAGAGAGGGGCCCAAGCCCTGGAAAGCGTCGCGGTTCCGGCGGCGTCC
GGTGAGCTCTCGCTGGCCCTTGAAAATCCGGGGGAGATGGTGTAAATCTCGCGCCGGGCC
GTACCCATATCCGCAGCAGGTCTCCAAGGTGAACAGCCTCTGGCATGTTAGAACAATGTA
TGTAAGGGAAGTCGGCAAGTCAGATCCGTAACTTCGGGATAAGGATTGGCTCTAAGGGCT
GGGTCGGTCGGGCTGAGGTGCGAAGCGTGGCTGGGCTCGAGCCGCGGCTGGGGGAGCAGT
TGCTCCGCCGCCCTCCTGTCGCCACCGTTGGAAGTTTGTCGTGTGGCCCATCATGGGGGC
TCTCATTGGCGGTCTCGCAAGGGGCCGTTTGTGGGGGTTCATTGTGGTGGTGTCCTGCGG
CAGGCCTAAGGCGGACCGGCGATGGGTTGGGTTAGGCGGTTGGCAGCGGCGACTCTGGAC
GCGTGCCGGGCCCTTCTCGCGGATCTCCCCAGCTACGGTGCTCGCCGGCCCCGTTTACGC
GGGGTCTCCGGCGGGTTGCCTCGGCCGGCGCCTAGCAGCTGACTTAGAACTGGTGCGGAC
CAGGGGAATCCGACTGTTTAATTAAAACAAAGCATCGCGAAGGCCCAAGGTGGGTGTTGA
CGCGATGTGATTTCTGCCCAGTGCTCTGAATGTCAAAGTGAAGAAATTCAATGAAGCGCG
GGTAAACGGCGGGAGTAACTATGACTCTCTTAAGGTAGCCAAATGCCTCGTCATCTAATT
AGTGACGCGCATGAATGGATGAACGAGATTCCCACTGTCCCTACCTACTATCTAGCGAAA
CCACAGCCAAGGGAACGGGCTTGGCAGAATCAGCGGGGAAAGAAGACCCTGTTGAGCTTG
ACTCTAGTCTGGCACTGTGAAGAGACATGAGAGGTGTAGAATAAGTGGGAGGCCTCGGCC
GCCGGTGAAATACCACTACTCTTATCGTTTTTTCACTTACCCGGTGAGGCGGGGAGGCGA
GCCCCGAGCGGGCTCTCGCTTCTGGCTTCAAGCACCCGGCTCGCGTCGGGTGCGACCCGC
TCCGGGGACAGTGGCAGGTGGGGAGTTTGACTGGGGCGGTACACCTGTCAAACGGTAACG
CAGGTGTCCTAAGGCGAGCTCAGGGAGGACAGAAACCTCCCGTGGAGCAGAAGGGCAAAA
GCTCGCTTGATCTTGATTTTCAGTATGAATACAGACCGTGAAAGCGGGGCCTCACGATCC
TTCTGACTTTTTGGGTTTTAAGCAGGAGGTGTCAGAAAAGTTACCACAGGGATAACTGGC
TTGTGGCGGCCAAGCGTTCATAGCGACGTCGCTTTTTGATCCTTCGATGTCGGCTCTTCC
TATCATTGTGAAGCAGAATTCACCAAGCGTTGGATTGTTCACCCACTAATAGGGAACGTG
AGCTGGGTTTAGACCGTCGTGAGACAGGTTAGTTTTACCCTACTGATGATGTGTTGTTGC
AATAGTAATCCTGCTCAGTACGAGAGGAACCGCAGGTTCAGACATTTGGTGTATGTGCTT
GGCTGAGGAGCCAATGGTGCGAAGCTACCATCTGTGGGATTATGACTGAACGCCTCTAAG
TCAGAATCCCCCCTAAACGTAATGATACCGTAGCGCCGTGGAGCTTCGGTTGGCCCGGGA
TAGCTTGCCTCTTTTGGCCGGTGAGTAGAGCCGGTCGTAACAGGTTCGGGGTGCGGCCGA
ATGAGTTGCCGCCCCTCACCTGATGTGCACCTCATGTTTGTGGAGTACATGGTGCTAAAT
GACTTGTAGACGACCTGATTCTGGGTCAGGGTTTCGTGAGTAGCAGAGCAGCTCACTCGC
TGCGATCTATT
>comp30_c0_seq1 len=819 path=[12:0-818]
TTTTTTTTTTTTGAGTGTATTATTCCTTTAATGAAATGTTGAAATAAGCATTTTAAAGTC
TTGCTAAGTCATGCCATGTAATTATCGGCCTTTTACTATTACTTAGTATCGATAGGAAAT
AGAAGGTAACCACTGAACATGCTAATTCTGCTGTTGTCAAATATGCTACTGCCACTCCAG
AGAACCACATAGACTTTGTCTCCTTCCACCAGGTCTAGTGTGACTCCATTGGCCCCGCCG
TGGTAAACGCCGAATTTTGGGTTGGCAGTTTCATAGACGGCAGCCATGTTCACACCGTTC
TTAAGCAACGCTGCATTCGCCTTCCCTGAATTCCCAACATTGCAAGTGAATGTGAAGTAG
TAGGCCCCTCCCACAGGTGCAGTAAAGACACCTGTATCTGGGTTATATGCTTCACCGATG
TTTGTAATGACCTTTTTATACACGACGGTGGTGTTCTCGTCGAAAGGTCCTAAGTGATAA
TGTTCATCATTGACCCTAAGTGAAGTGGAGAAGGCCACTTTTGGTTTGCCCTCGCTCTCC
AGTTTCTCCACTCGGGCTGTCAGTTCCCTCAGCAGCCTGTCAACTTCGGACGGGACAGCT
GAGAAAGATGTTGAGATGGGAACCTGGTTTGGCCCAGGTGTTGGTGAGATAGGCTCACTC
TCCGTCTGAGTCTCAACCACACAACAGCAAAGCAACACCACCACAGCCAAAACAGACTCC
ATCGCAGGGCTTTCAACGAACCGGGTGGGAGAGGTTTGCTGAGATGTCTGACTGCTCCTC
ATATGTTGAGTTAGATATATATGGATTGGTTTATTTAAA
>comp31_c0_seq1 len=429 path=[5704:0-428]
AGTGGTTCTGGATCAAGCGAACAACTTCCAGGCTATGACACAACTGGTCATCCCAGAGGG
GGACCACTTTGTGGATGACCCCAAGCAGAAGCAGTATGTGGTCCTCCAGGCCCAGTTCCC
TGACCGCCTCCTGGAGAAGGTTGTCCTGGTCTCCTTCCAGTCTGGATACATCTTCATCCA
GACTGACAAGACCATTTACACTCCGGCCAGCACCGTCTACTACAGAGTGTTCTCTATGAC
TCCTGGCCTGGAGCCTCTGACCAGGGAGATATTTGAGGACAAGGAGGTCGCCAAGAACAA
AGAGATCGCAGTCTCTGTGGAGATCATGACTCCTGAGAACATCACCATCTTCAGGGAGAT
CGTCAACCCAGACAAGGGAGTCAAATCTGGACAGTTCAAACTCCCTGACATTGTCAGTTT
CGGGACCTG
>comp31_c1_seq1 len=226 path=[6174:0-225]
TCTCATCTGACTTTGAGGTCAAGGAGTATGTTCTGCCCAGCTTCGAGGTTAGTCTGAACC
CAGCTAAAGCCTTCTTCTACGTTGACGACAAAGACCTGACTGTTGACATCACTGCCAGGT
ATCTATACGGTAAGGAAGTGACAGGGACAGGCTATGTGGTGTTTGGTGTCATCACAACAG
ATAACGAGAAAAAGAGTTTCCCTGCCTCTCTGCAGAGAGTAGAGAT
>comp31_c2_seq1 len=4303 path=[6523:0-4302]
GGAAATGGTAGAGGCAGAGAAGAGAGGGATCCAGATTGTCACTTCGCCATACACCATCCT
CTTCAAGAGAACGCCCAAATACTTCAAACCTGGCATGCCCTTCGACGTCTCTGTTTACAT
TACGAATCCCGACAACTCTCCAGCAAGTGGAGTGGAGATTGAAGTGACTCCAGATAATGC
TAAAGGGGTGACCAGGGCCAACGGTTTTGCCAAAATATCACTTAACACCGTGAAATCAGC
CACAGAGCTGGCAATCACTGTGAAGACCAAGGACCCGGCGATCCTCCCCAACAGACAGGC
AGAGGCCACCATGAAGGCTCTCCCCTACAGAACTTCCACCGGGAACTTTCTCCATGTCGG
GGTTGACTCTAATGAGCTGAAGATAGGAGACCCCATTAAGATCAATCTGAACCTGGGACC
CACCCCCATACAAATCCATGACCTTACATACATGTTCCTGAGTAGAGGTCAGCTGGTGAA
AGTGGGCCGATTCAAAAGACAGGGCAACGCGCTGGTGACACTGTCAGTGCCTGTCTCCAA
GGAGATGCTTCCGTCGTTCCGCATCGTAGCGTACTACCATGTGGGAGCAGATGACTTGGT
GGCAGACTCTGTCTGGGTTGACATCAAGGTCTCCTGCATGGGCTCACTGAAAGTGACATC
GACCAGGGCCAAGGCATCCTATGAGCCTCGTAAGGCTTTCAGTCTGACCATCACTGGAGA
CCCGGGAGCTAAAGTAGGACTGGTGGCTGTAGACAAGGGAGTCTACGTTCTCAACAGCAA
ACACCGTCTCACACAGGCCAAGATCTGGGACACCATAGAGAAGCATGATACAGGCTGTAC
AGCTGGAGGAGGAGCAGACAATATGGGGGTGTTCTACGATGCTGGTCTGGTATTTGAGAC
CAACACTGCTAAAGGGACTGGGATCAGAACAGACCCCAGCTGTCCTGTTAGTTCTAGGCG
GAGACGAGCAGTGACCATCAGTGACGTCATCACTAGTATGGCCAGTAAGTACAATGGTCT
GGCCAAGGAGTGTTGTGTGGCCGGGATGAGGGACAACACCATGGGATATACCTGTGACAG
ACGGGCCCAGTACATCACAGATGGGGACGTCTGCGTCCAAGCCTTCCTTGTCTGCTGCAC
TGAGATGGCCTCCAAGAAGATAGAATCCAAACAGGATGCACTGCTGCTCTCACGCAGTGA
GGAGGATGATGATGATGCGTACATGCGGTCTGAAGACATTGTGTCTCGTAGTCAGTTCCC
TGAGAGCTGGATGTGGGAGGACACCAATCTTCCTGAATGCCCTGACAAAGAAAAGCACTG
TGAGTCCACATCTTTACTTAGGAACAACTTCCTAAAGGATTCCATCACCACCTGGGAAAT
AACAGCCATCAGCCTGTCTAAAACTCATGGCATCTGTGTGGCAGATCCATTTGAGATGAT
AGTTCTAAAGGAGTTCTTCATCGACCTCAAGCTGCCCTACTCAGCCGTCCGCAATGAACA
GCTGGAGGTCAAAGCAATCCTCCACAACTACAGCGATGACCCCATCATTGTGCGTGTGGA
GCTGATGGAGAACGGTGAGGTGTGCAGCTCGGCAAGCAAGAAGGGTAAGTACAGGCAAGA
AGTGAACATGGACGCCATGTCCACCCGGGTTGTCCCCTATGTCATCATCCCTATGAAGCT
GGGCATGCACTCCATTGAGGTCAAGGCATCTGTGAAAAACTCTGGCAGCAATGACGGGGT
GAAGAGGGATCTGCGCGTTGTGGCTGAGGGAGTGCTGGTCAAGAAGGAAACCAACGTACT
CCTGAACCCGGCTAAACATGGTGGTGAGCAGACGTCACACATACCCAGTGGAGTGCCCCG
AAACCGGGTGCCAAACTCTGATGCTGACACACTGATCAGTGTGACAGCTGGAGAGCAGAC
CAGTGTGCTGGTGGAGCAGGCCATCAGTGGAGACTCTCTGGGCAGTCTGATAGTTCAGCC
AGTCGGGTGTGGGGAACAGAACATGATCTACATGACCCTGCCTGTCATTGCTACACACTA
CTTGGACAACACCAAAAAGTGGGAGGATATTGGCCTGGACAAACGGAACACAGCCATCAA
GTACATCAATATTGGTTACCAACGTGAGCTGGCCTACCGTAAAGAAGATGGCTCCTACGC
TGCCTGGGTCAGCAGACAGAGCAGCACCTGGCTGACAGCATACGTGGTGAAGGTGTTTGC
CATGTCCAGTACATTGATCAGTGTTCAGGATAACGTGCTTTGTACTGCTGTCAAGTGGCT
GATCCTGAACACACAACAGCCAGATGGAATCTTCAATGAGTTTGCTCCTGTCATTCACGC
AGAGATGACGGGCAACGTGAGGGGATCGGACAATGACGCCTCCATGACAGCTTTTGTTCT
CATCGCAATGCAGGAAGCAAGCTCACTGTGTGAGGCGTCTGTCAACAGCCTACCAGGCAG
TATGGCTAAGGCAGTAGCGTACCTCGAAAAGCGTCTGCCCCACCTGACTAACCCTTATGC
TGTAGCTATGACCTCCTATGCTCTGGCCAATGCAGGGAAACTCAACAAGGAGACTCTACT
GAAGTTCGCCTCTCCACAGCTGGACCACTGGCCAGTCCCTGGTGGTTACCAGTACACGCT
GGAGGCCACGTCGTACGCCCTGCTTGCCCTGGTCAAGGGGAATTTCTTCGAAGAGGCCGG
CCCCATAGTCAGGTGGCTCAACAAGCAGAAGAAGGTGGGAGGGGGATATGGATCCACACA
GTCCACCATCATGGTGTTCCAGGCTGTGGCTGAGTATTGGAGCCACGTGAAGGACCTGAA
AGACTTTGACTTGAACATCAACCTAGAGGTGGCAGGCAGGGCATCAGTCACCAAGTGGTC
CATCAACAACAAGAACCAGTTCCACACTCGTACAGACAAGGTCAAGTCCATAGACAAGGA
CTTGACTGTAAAAGCCTTAGGAAATGGTGAGGCGACCTTGTCGGTGGTGACACTGTACTA
TGCCCTGCCAGAGGAAAAGGACAGTGACTGTGAAAGCTTTGACCTCTCTGTCACCCTCAC
TAAGATGGACAAAACAAGCCACGAGGACGCCAAGGAGTCATTTATGCTCACTATTGAGGT
GTTGTATCGGAACTCAGAGAGAGATGCGACCATGTCTATTCTGGACATCGGCTTGCTGAC
CGGCTTCATTGTAGACACAGACGATCTGAAAAGGTTGTCCACGGGGAGGGAGCGCTACAT
AGAGAAGTTTGAGATGGACAAAGTTCTATCTGAAAGAGGATCTCTCATCCTATATCTGGA
CAAGGTGTCCCATAAGTTAGAAGACAGAATATCCTTTAAGATCCACAGAGTACAGGAAGT
GGGAGTTCTACAGCCAGCTGCCGTCTCTGTATATGAATACTACAACCAGAAGCACTGTGT
GAAGTTCTACCACCCGCAGAGGGAGGGTGGTACTCTGAGCAGACTGTGTCTTGGAGACGT
GTGCACGTGTGCGGAAGAGAGCTGCAGTATGCAGAAGAAAGGCGAGCCAGATGTCAACCG
CATAGACAAAGCCTGCGGCGCGGGACTGGATTACGTTTACAAAGCTACGGTGGTGGACTC
GAAGTTGACGACACACACAGATACTTACACCATGAAGATCGATTTGGTCATCAAGCCAGG
TACTGACGAGGGAGTGGAGGGGAAGAATCGTGACTTCATGGGACTGTCTTACTGTAGAGA
AGCTCTGGGTCTAATGCAGGGGAAAACATACATGATTATGGGGAAGTCTGAAGACCTGCA
CAAAGTGAAGGATGAAGGACCGTTGGAGTACAAGTATGTCCTAGGTGAACAGACATGGAT
AGAGTACTGGCCCTCACAACAAGAGTGTACATCCAGAAACTACAGAGAAGTCTGTCTGGG
CATTGATGAGTTCATCAACCAGATCACAACCTTCGGCTGCCCTGTTTAGTTTCTCTTCTT
GCTTTGTTAAATTTACATTTTTGTAACATTGCAATCCAGGTTGCATGCCCTGTCATAACT
CATTGTAACCTAGAGAATGTATGGAGATGAGTTTGCCCACTTGGAATATATTCTGTTAGA
AACTGACCAGTAAATTATGTACACCGTGCATAAAGAATTTTTTCTTTAAAGTTAACATAT
GATGATGACGACTGCAAATGGCACACTTATACATTTAGGTGTGCCATTTGCAGTTGTCAT
CGTCATTGATTACTATGACATGGTCACATTTCTATGGCTTTATTTTAGCACTAAAATGAC
CCTGCCTGCTGTAATAAGCATGAAAGAAATGCATTAAAAAACA
>comp36_c0_seq1 len=586 path=[19:0-585]
CCCTTGTCAACACTGAGTGTATGCCGTGCCTGTCATTGTGTGGGTGTATGTGTCTTGTCT
GTGTCCTGTCTGAGCACAAAACACAGTATAAAAGCAGAGGCGCTCTCTGCCCCTCCAACA
CTTTTAACCTCAGACTTATCCATTGCTAAGAGAAGTCTTCGACTGAGACCAACAATGAGA
GCCTACCTGGTCCTGCTTCTGCTGCTCCCTCTGTGCACAGCCGACTACAACATTGAGTGT
TACGGCGAGGACTTCCTGATGCTGAGGAACCAGCTCCTACAGTGCTCAAGCAAAACACAG
CAGGCCTGCTACACCAGGAAGACCGGGGAGAAGGGCTGTGCTAGGCTGGAGTTATGCTCT
CGACCAGGCTGGAAGTGCTGCTATCAGGACCGCTGCAATGCCTAGAACTGATTCCAGGGG
ACACTAACCCCACGGCCCAGGACAGGCAGGGGAAGAAGAGCAGGACAGATGAGAAATGAT
CTGTGATGTCAGCTGACAGTGACCTGCTGTTTAACACTTGGTGATTGAATGTGTTTGTAT
AAATAACTTTAATTTGATGTAAAATCACATGAAATAAAGTCCTACG
>comp37_c0_seq1 len=263 path=[1145:0-262]
CTTTATTCACTGCCAGTTTAGAAACCTTTGTTAAGGCCTCTAGAAGTGCAAGTGGTATAC
AGTACCAGTCAAAAGTTTGGGCAACTACTCATTCAAGGGTTTTTCTTTATTTTTACAATT
TTCTACATTGTAGAATAATAGTGAAGACATCAACACTATGAAATCACACATATGGAATCA
TGTAGTAACCAAAACGTGTTAAACAAATCAAAATAGACACATGCGCACACATGTCTCCAC
AATAATATATAAACCAATCACAC
>comp37_c1_seq1 len=486 path=[97:0-485]
CTTGCATCAATTGCTATAATTTTGGCTATTTTACATCGACGTTGGGGCAACATGTCGGTT
GCGTCTGCATCAATACAGTTTTTTACTCGTTTGTTACGATATCGAACGAAATGTGCCTTT
CCGTTTCACGCAGCATCTAGGATTTTAATATCACCATACCTGCCCCAGGTCTTTGGCGGT
AATAAGGTGCTACTGGGCACCAGTGCACAGACACTCAGGTCAGAGGAGAAGGTGACTGTC
TATTTCATCAACCGCGATGGGCGGAAGATCACCACTTCAAGTGCCAAGGGCAACAGTCTT
CTAGACCTGGTGGTCGAACAAAACCTAGATATTGAAGGTTTTGGTGTGTGTGAGGGGACC
CTGGCCTGTTCCACCTGTCATGTGATCCTGGATCAGAAGGTGTACAACCAGCTGGGGCCC
ATCACTGATGAGGAGAATGACATGCTGGACCTGGCCTTTGGCCTCACTGATACGTCTCGT
CTGGGT
>comp37_c2_seq1 len=560 path=[584:0-559]
GTCAGGTCTGCCTATCCAGAGATCTGGAGGGCATAACGGTCCGTGTGCCAGACGGGGTGA
ACGACATGCGGCGATCTGACGATGCTGGACCTACACTGTAAAGCATCTTGTTGTTTTACA
GTATTATACAAAACTAACAGTAAAGTACTATATTAATGATTAATTGCCCTAAATCGAAAT
GCAATCTGGGTGGTTTTAGGTCTAACTGATTAATTGATACTATACAATTCCAAAGAAACT
TGGTTTAACAGTACATTCCTGTTAAAAAGCGCTATATTTCCAATGGTACTGTAATTCCAC
CCCACAGACTACTGTACTCTTCCCTGTAGTGGTTTCATGTTATTGTTGTTTTCATTAACA
TATTATGAGGTGTGCCTTGTAAGAGGCTGCATTTGTTCCACCGGTTAGTGAGAGTGAGGT
ACCAATTTAACTGATACAGTATGTGGTGGTAGTAGTGCCTCAACAATTGAATGTGCATAC
AGTAGGGGACAGATTGGAGTGGCAGCAAGTCTTACACCTTTAATGGTTTAGTATTTGCCA
TGTTCTTTGGTCTGTTTTGC
>comp37_c3_seq1 len=569 path=[1753:0-568]
GGTACTTTAAGCAAGGCCAGTGTACTGGCTGTTTTCAATATTAAACTTGTGAGGCTGAGT
GAATGTTAAAATAGTACTACAAGGGCCTCCCGGGTGGCGCAGTGGTCTAGGGCACTGCAT
CGCAGTGCTAACTGCGCCACCAGAGTCTCTGGGTTCGCCCCCAGGCTCTGTCGCAGCCGG
CCGCGACCGGGAGGTCCGTGGGGCGACGCACAATTGGGCTAGCGTCGTCCGGGTTAGGGA
GGGTTTGGCCGGTAGGGAATTCCTTGTCTCATCGCGCTCCAGCGACTCCTGTGGCGGGCT
GGGCGCAGTGCGCGCTAACCAAGGGGGCCAGGTGCACGGTGTTTCCTCCGACACATTGGT
GCGGCTGGCTTCCGGGTTGGAGGCGCGCTGTGTTAAAGAAGCAGTGCGGCTTGGTTGGGT
TGTGCCTCGGAGGACGCATGGCTTTCGACCTTCGTCTCTCCCGAGCCCGTACGGGAGTTG
TAGCGATGAGACAAGATAGTAATTACTAGCGATTGGATACCACGAAAATTGGGGAGAAAA
GGGGATAAAAAAAAAAAAAAAAAAAAAAA
>comp39_c0_seq1 len=2549 path=[147:0-2548]
GTTGCCTTCTAAAACGGCCTGCTTTTTCACTCCGGGAATTGTTGACTTGGAGACTTCGAG
AACATGAAACTGCTTCTCGTCTCAGCGCTGCTGGGGTGCCTCGCTACGGCGTATGCTGCC
CCAGCTGAGGGAATTGTTAGATGGTGCGTAAAGTCGGACCAAGAGCTGCTGAAATGCCAC
GACCTCACAGCCAACGTGGCGCAGTTTTCATGCGTGAAGAGGGACGACTCTTTTGAATGC
ATCAAAGCCATCAAGAGGGGTGAGGCTGATGCCATCACTCTGGATGGAGGAGATATTTAC
ACCGCTGGCCTCCAACCCTACGACCTGCAGCCCATCATTGCAGAGGACTATGGTGAGGAC
TCTGACACCTGCTATTATGCTGTGGCCGTGGCCAAAAAGGACACTGACTTTGGGTTCCTC
ACCCTCCGTGGCAAGAAGTCCTGCCACACCGGGTTGGGCAAATCTGCAGGCTGGAACATT
CCCATCGGTACCCTGGTGACTGCGGGCCAGATCCAATGGGCCGGCATCGATGACAGACCT
GTGGAGTCGGCGGTGAGTGACTTCTTCAATGCCAGCTGTGCTCCAGGAGCCACTAAGGGT
TCCAAACTGTGCCAGCTGTGTAATGGAGACTGCTCCAGGTCTCACAAGGAGCCCTACTAT
GACTATGCCGGAGCCTTCCAGTGCCTGAAGGACGGAGCTGGAGACGTTGCCTTCATCAAG
CATCTGGCTGTACCTGCCGCAGAGAAGGCAAGCTATGAGTTGCTGTGCAAGGATGGCACC
AGAGCTCCCATCGACAGCTACAAGACCTGCTACCTGGCCAGAGTACCCGCCCACGCTGTG
GTCAGCCGCAAGGAACCTGACCTGGCCGATCGCATCTACAGCAAGCTGGTGGCCGTCAGG
GACTTCAATCTGTTCTCCTCCGATGGTTATGCAGCCAAGAACCTGATGTTCAAGGACTCC
ACTCAGAAACTAGTACAGCTGCCAATGACCACTGACTCCTCCATCTACCTGGGAGCTGAG
TACATGAGCACTATCCGCTCCCTGACAAAAGCGCAGGCCACAGGTGCCACCTCCAGGGCA
ATCAAATGGTGTGCCGTGGGCCATAACGAGAAGGTCAAGTGTGACGCCTGGACAATCAAC
AGCTTCGCAGATGGTGAATCCAGGATCGAATGCCAGGACGCACCCACAGTGGAGGAATGC
ATCAAGAAGATCATGCGTAAAGAGGCAGATGCCATAGCGGTGGATGGTGGGGAGGTGTTC
ACTGCTGGAAAATGTGGTCTGGTCCCTGTCATGGTGGAGCAGTATGATGCAGGTCTGTGC
AGCACCCCTGGTGAGGCGTCATCCTACTTTGCGGTTGCGGTGGTAAAGAAGGGATCTGGG
GTGACCTGGGAAACCCTGAAGGGCAAGAGGTCATGCCACACCGGCTTGGGCAGGACTGCT
GGTTGGAACATACCCATGGGTCTTATTCACAAGGAGACTAGAGACTGCAACTTCACTAAT
TACTTCAGTAAGGGCTGTGCTCCTGGATCTGAGGTGCGCTCTCCCTTCTGTGCCCAGTGT
AAGGGCAGTGGGCAGGCCGTGGGAGGAGATGAGGCAAAGTGCAAAGCCAGCTCTGAAGAG
CAGTACTACGGCTATACTGGAGCCTTCAGATGTCTGGTTGAAGATGCTGGAGATGTTGCC
TTCATTAAACACACTATTGTACCAGAGAGCACTGATGGTAATGGTCCAGTTTGGGCAAAG
GACCTGAAGTCCTCTGACTTTGAACTACTCTGCCAGGATGGTACTACCCAGTCAGTCACA
ATGTTCCAAAAGTGCCACCTGGCCAAGGTGCCCGCCCATGCTGTGATAACACGCCCAGAG
ACCCGTGGAGAGGTTGTGTCCATCCTTCTGGAGCTGCAGGCCAAGTTCGGCTCAAGCGGC
AGCGATTCCTCATTTAAAATGTTCCAGTCAGATTCTGGAAAGAACTTGCTCTTCAAGGAT
TCCACAAAGTGTCTCCAGGAGATCCCAAGCGGCACCAAATTCCAGGATTTCCTTGGGAAA
GAGTACATGATCGCCATGCAATCGCTCAGGGAGTGCTCCGACAGTACCCCAGATTTGGAG
AAGGCATGCACTTTCCATTCCTGCCAGAAGAAGGAATAGTGGAGCTCACCTTTGTGGCAA
ACACACACTCGCTCTCCCAACCCCTCAACACTCAAGAAACCTAAGCAGTAACTGTGGATG
AAACAGTTGAGAATTTGTTTTGTACAAAACAACAAAACAATCTTGTATGAAAATGTGCCT
TTGATAAAACAAGTGTTAAATGAATTACGCTAAATTACTACTACTGTTTGCCTTGTAGTT
GAACTGTTAACCAAACAACTGGTTATGGTAGTATTTCTAGGAGATTACAGGTTTCTGAAA
TAATAAAATCACCTTTTTTATTTGCCGTCCTGCTCATAAATTGCAGTCTAACCAAACCAA
ACACTGAGGTCCAAGTCACATTTGTTTGGGTTGTTGTTCAATGAATTGGCCAACTGCTTT
GGCTTACTTTCTTGAAATAAAGTGTACCC
>comp41_c0_seq1 len=457 path=[1:0-456]
ATCAGCCCCTGATTAGAGGGGAATAATGAAAACAAGCCACTGGCTCGGAGGCTGTACATG
TTCATACTGTATGTGAGAGCCAACAGAGAGCAGCACTCAGTTTCCCCCCTCAATGTGTCA
TAATCTGATCTAAATCTCAAACACTAAAGGAAACGTATAATGACTTCAGTAGGGCTTTTC
TAAGAGACACTACAGAGGAACAAATGGTGCCTGACGCGAGAGAAAAACAGATTAAAGGAT
GTTGTTTCAAACCTGAACCTGATGTCTTATTTTTTTAAATAAAGTTAAACAGAGAAAAGT
CAAGTAAAAATAGAAGTTTAAAAGACGATTTAAAAAAACATGTTTTTGTCGCTGTGTGTC
CCTGTGTGATGTGATGTGTGTGTGCTTTGGGACAGGTGTATGTATATATATATACTTGAA
CAGAGGACTGTCCCTTACGTTACTCAATAAAAACATA
>comp42_c0_seq1 len=2234 path=[1:0-2233]
TTTTTTTTTTTTTTTTTTTTTTGCAGTTGATAGACAGGACTTTATTCAGTTATTCATGTA
TTTGATTGACAGGAGTCATTCATGTCTATCAGAAATTAACCAGTGGTGTGATTCATCCCA
GATAGAGGTTTGATGAGGACAGGCTGTAAGGCATATGAGTCAATCACAGATCACTGATAG
GACAGACTTATGAGTGGATGACAAGGCGTTGCGGGTAGGAGGATGAGGTCACCGTGGTGT
AAATGTAGGCTGGGGAGGTAGATGGATCGATACAGACAGAACCTTCTTTTTTTTTATTTT
TAAATCATCAGTTCATCTTTTGAAATTAAAATCATCAAACTTCTGTCTTAAACCTTGACC
AGCACTGCACTCTCAGAAACCAGCTTGGGTGCCTCCTCAGTGAAGCATGCTGCTTGGTCC
TCAGCAGCACAGCACTTCTCCTTCATGCTGTGATATTTAGTAGAGATGGTCTTCAGATGA
TCCTCAGTGATGGTGGTCTTATGTCTGACCACACCATACAGTAGTTTCTTCCCAGAGAGC
AGCAGCTCCTTGCTGTCCTTGGTGCAGAGCTCGGGGCCCATGTGGAAGCTGCTGGCCTCC
AGCTTCGGGGGCATGAACTCTGTGTCAGGCTGGATGGCCAGGATGCAGGGTCTCCTCGTG
GAATAGGACTGGTTACAGCAGTGGGCGATGCGGGGGTTAATGCTGGAGGGGTCGTAGTCG
TCACATGTCGCGTCGATGGCGTCGGTCAGCTTCTCCTCTGCGCACGGCAGGACAAAGTGG
CCCGGCTCGTCCTTGCAGCAGGCATGGAGGACATCATGCACTGTCTCTGACACCATGTGG
AGCTGCTCGAAGGAGGCCTGGGGCATTATCCTGGTGTAGTACACCATCATACTCTTCTCA
AAGCTGTCATCGCTCATGGCATCCTCAACAGCACACATCTTCTTGTAGTAGTCAATCTCA
TCAGTGATCTTCTGATCAACCTCACTGCCTGCCAGAGAGGTTTTGACACAGTCTGCGTGG
TCCTCCTTGTCGCAGCACTGGAGCAAGGCCTGCTCAGCCACCTTGGCAAACCTCAGAATC
ACCTGTTGAGACGACTCAGGGTGACGCACTGAGATCTCATAGACCAACTTCCCCATGGCT
ACATCCGGGGTCTTGGTAAAGGTCTGGCAGACTGCTGCTATTTCAGCGTGAACGTCGTAG
TGCTCAGACAGACCGTCTGGCTTAGCGTCTGGCTTCATGGCCTCAACACATGACCCCCTG
TGGACTGCATCCTCCTTACAGCATGCAGACAGACCCGCCGCGCGAGACAACACACTCTCA
TCAGCACACACCTCATCCACCAGGGTCTTCCTCTCCTTCATGCATGTGACCATGTCTCCG
CTGCAGCAGGGGGCAACAGTCGCTACGATCTTGTCTACCATGCCTCCCATCTCCTGGAAA
GAGGCCTGAGGCATCTTCTGACTGTACTGGATCAGCTTCTTGGCCTTGACAACGCGGTCT
CCGTATTTCTTGTGGACGATGCACAGGGACTTGAGTTCAGCCACGCGTTTCGAGACGGCG
TGTTGGAAAGTAGCTTTCTTGGTGTCGAAGCAGGTCTGGGCCTCAGCCTCTCCACAACAG
GTAGTCAGAACCCCTCCATAACCTTTGGCGATAGCCAGGATCACATGTGGGGGGAGCATC
GGGTGGCTCTTGGAGAACTTGAAGATGAACCTCCCAACAAAAGCCTTGTGGTCCTTCTTG
AAGTCTTCACATTGGTCTGCAGCGGGCAGCTCAGCTTTGATGGACAGGTCCCGAGGAATC
TTGGCCTTGTGGTCCACGAAGCAGTGTGTCCTCTCAGCGGCAGTCTTCTCACAGCACATC
TTCAGATGGTTCTTCTCTACCAGGGTCTCAGAGGAACACACCGCGCTCTGGAACAGGTCC
GCCACATCTCTTTCGCAGTCCTCTGGAGGAGCGTCTGAGCAGCATTTGACGCCCATGGCT
AAGGCCTCCGCGATGAGAGGCACCAAGTCACCTAACGTACTATCGGGAAGATTCTGAGAC
AGCCCTACAAGGATCAAAGATTTGAATCCATCTTCCTTGGCCTCAGTGAAGATGGTACAG
ATCTGGTTCTGAGCCTGAGACCGGGCTGACACACTCAACAGCACCAACAGGCTGCAGACA
GACAACCACTGCATGATGAAAGGACAGGCGCAAGGACGGAGGGATGGATGGAGCGAAGGA
GGGATGGACGGAGG
>comp43_c0_seq1 len=417 path=[25:0-416]
TTCCACCTCACACAGAGTGAGATGTTCATTCCTGTTAGGGACGACCACAACAACGTAGCG
ACCCTGCATCTCACACTGGAAGGTGTTGGTCTCACCTGCTGGGATTTGGTTGATGACAGT
ACATCTGGGGTTGTTGATGCCATTGTTCTCCAGAGAGTTACCGATGCGGATCTCAGCACC
ATTCAGCCTCTCAGAACAGCAGTCTCCTCTGTTGGTGATGCTGACAGCTGTCACTCTGTG
CACATCCAGCAGGTCCACTCTCCACCAGGGGTTGGTGTCATATTTAGTGTGGGTGCAGGG
TACATCGTTTGTGGCTTTGTTCCCATCAATGGCCAATTGAGCAGTGCGATGGTCAAAATA
TGATGACTGTGTGGCCACTTTTTTCAAGGCTACATTTACTGCAGGAGTGCCGTATAC
>comp44_c0_seq1 len=1121 path=[2529:0-1120]
GTTGTGGAGCATCACTTTATAATGTCAAAGAAGGGTTGAAGTATCAGTCTCTATGAGATG
ACTTTATTTTTTGAGCAAAAAAAAGTTAGGAATTAAACATTCTAACAGTATTGTTTTTCT
ACTGAGGATTTTAGGTTGAAGAAAGACAAGAGGCTGGCAGCATAGCATCATCTTGACACC
TGAACATCCATCTTCTCACGTTGGAATCTGGATACTGACTGCTTGATCAGTAGCTCAGGT
CCCAAACACTGAATTTGGTTTGCAGGCTTGGATCTTAATTCAGGTTGTTCTTGTCATGGC
TGCAGGTAAACTCCTTAAGCAACACCTCAAAGGATGTTTCCGGCAAGTCTTTACACACAG
GGCTAAGGGGGCCCAGTTCATCGCATGCCATTTTTAGTTCCAGCTTTATGTCGTCCCTGC
TGGAGGGACAACTGGTGATCACTTTCTTCACGATGGTCTGCAGGGTCTTACACACCCAGC
ATGTTGGCATTGTTAACATGCTGGCATCTGTAAAGTTATCCGACTGTTTTTCCATATTCT
GGCGGTTTCTCCAATCCAAAACGTTCTTTGGTTTGCAGGCGTGAATCTTAACGCAGATGG
GCCTCACTTTAATGTGTTTGAGAAGCTCGTCAATCAACACATCCATCCACGTATTGACCA
AAGACATACACACGGGGCTAGCGGGTCCCAGTGCATCGCATGCGAACAGTAGTGCCAGCT
TTATCTCCTCCTTTGTAGGGTGACTGGAGAGAGCCTTCTTCACTAAGGTCAGCAGTTCCT
TACACAGCCCGCATAATGGACTCCATGATAGCTCTTGCCACTCAGGGTCCTCATCAAAGT
CCTTTCCCAAATCTGTAGATGGCTTGGTGGTATTCAGATGTTCTACTTCCTTGTGGTCAT
TATCAGTGTCAACCTCTTCTTGCCCATGGACTGAACAAGCCAGCAGACCGAGGGCAAGGA
GGACCAGAGATGTCTTCATGATTTGCAGCAGTAGAAGGTGAAGTCCTGGTTGGGTTTGGT
GAAGTGACTTTTATTTGAGGATATTTCCACGCATATTTGTTTGACCATTTAGACAAAGAA
AGCACTTTATACTTTCTGTCTGTTACAAAAACATGATGAAT
>comp45_c0_seq1 len=1160 path=[8:0-1159]
TTTTTTTTTTTTTTTGACTGATTGGCAGCTTTATTGAAATACCTTCAGTGGTGGGTAGAC
ACCAACACAAGTAGATACCAACTGTCACTTCATTTGTTTTGACTGATTATACATACCGTG
ACTGGAATTCAATTAAATGCACGTTGTAGAAATGCACATTGCATTTGACTTTAAAAGGGA
ATTTACACTTTATTACCACTGCGTTTACACTGAATTTGATTTCCTAAAACATGGGGGAAA
TTGCATTTAAAATGCACATTGTCAACAGTGCAACCCTACAATGAGCCTTCTATTGAATCC
CTGCCGCTCTAAGTTAATTTCATGGTCAGCGGTGTCTTTCACCCGCTGATTCAAGCGGAC
GTAATGGGTACGGCATCCATTTGACAGATGCGGCGGTAGGTGAAGTCACAGGGCACGTCG
GACCAGGCTTGAGTGTTACTCTCCAGGACCGCACAGTCCTCACCGTCAACCCCACCGGAG
ACGTTGTTATCAGGCTCCAAGCTGTACTGTTTCCAGAAGTTATTTGTGAGCGTTGTGTTG
TCCACCCATCTCCAGTCCCCCTCCATCTCTCTGTCTGATAGGCCGATCCAGAAGTAGTTA
TTAAACCCACCAATCCTACTTGCCTCTTTTTCCAGGGCTTCATGCACGTTCTTGCTGTGC
AGGATGCTAAGGTGGCCGCCCATTGATGTACAATTGTCTCTGCTGCTCGGCCAGTCCATC
TTGTCGTTACTGAAGTAGTAACATTTTTCATTTACCAGTACATGAAGCCATCCCTCAGGA
CACTCTTTGAAATTCACCACTGTGGCAGAGCAGTTTTGTGCCAGGCTGTCATATTCATCA
CGTAGACGGCTGTAGCGACGCAGCACAGTACTCAGATTCAACCTCAGGGAGGCCAACTCT
TCCTCAGGGGTCTCCACAGGTTGAGTGGCATTTGACAGGGGTTCTGCAGCTGCCTGATTG
GTGCTGATGGATACCAAGAGGCCAATCAGCACAAGGAGGATGGTCTGACACGTCAGAAGT
CCTGCCCACTTCTTCCCCCCCTGGGAACCTTGCTTAGAATGGTAGTTCTCCATGTTCCCT
GTGTAATATCACTGGTACACGATCAGTTAACCGTTCATAAATCGAATGTGTCTCTCTTTC
CACTCAGAGTTGGTGTTATA
>comp46_c0_seq1 len=1046 path=[1201:0-1045]
CCCCATTCAAATTCCCCTGAAATGACACTGATGTCCCGAGTGGGAGTTGTATGTATTCTT
CCCCATTGGTCAGTAATCATTACACCCCTGCCAACCGTTGATTTAAAAAGAGGAAAACAG
AGGAGGTTTCAGGTTAAACTGGTTTGCTTCCCTTCGTCAGGATTCCCAAAAATATGGAGA
GTGCACTCATTCTAACGGCGAAGCTGGCGTTTTTGCTGGCCCTGATCTATGGCTGTTATG
GTGAACATCAAGATCTCTCAGGTAAAGTGTTCGTAATCCCAATGGCGACAAGCACCTCAC
ATGTAAAGCTCCATGCCAACGTCTCAAAGCCCATTTCTGCTATGACCATGTGTCAGAGGT
TCAACTCTGAGCTAGAACGAGGCCAGTCCCTTTTTTCTCTGGCAACCCAGTCTCAAAGCA
ATGATTTGTTGTTGTACAAACGCTCCATGGGTGTGTACCGAGTGCATATCAAGGGAGATT
CACTGGATTTCTTCAGTTTGCCAGATTTAAAAAATGAATGGATCTCCATCTGTTGGACCT
GGGACTCTAAAACTGGACTGACCCAGCTGTGGGTTAATGGGAAGCGAAGTGCACGGAGGA
TTCTTAAACCTGATACATCTGTAACTGGCACACCAAGTATAATGTTAGTTCAAGAGCAAG
ATAGTTATGGCGGAGGTTTTGATGCCTCACAATCCTTTGTGGGGGATGTTACCGACGTCC
ACTTCTGGGACAGTGTCATCTCTCCCTGTGAAATACAATTGTATATGGAGTTGAATAGAT
TTACTCCAGGAAATATTCTCAACTGGAAAGAATTGCAGTTCACTATTGAGGGAAAAGTGT
TCATAGAGAAAAGTGAATTTAGAAGTGAATGTTATAACTTTTAGCAAAAGAAATTGCTCA
GATGTGATCAGCATTCTTACATATTTTCTTGGTTCCTGAAAATTTACTGAACACACATTT
ACAAGTAGAAAATGTAACATAAGATGCATGTTTGTTGTTCTGCTGTGTCATACTGTTGTT
TATGTCGTGAATCAAATCAATAAATC
>comp47_c0_seq1 len=624 path=[702:0-623]
ACTTCAGAGGCTGTGTTACTGATTAGACACAGAGGCACAGAGCGGAGCCCCTTCTACCTG
CTGATATAAGTAGCTGTGGGGGACACAGTGCCGTCTCTACATTTGTGTTGAGCTTCACAC
AGCTGTCTCAGGCTCTTATTGCCCATTTTGGTGAAGGAGGAGAAACCGGACCGGTACAGA
CACAGACGACATGGCCTTCAGTGGAACGTGGCAGGTGTATGCTCAGGAGAACTACGAGGA
GTTCCTCAGGGCCATCTCACTCCCAGAAGATGTTATCAAGCTGGCCAAAGACATCAAGCC
CGTGACTGAGATCCAGCAGAACGGCAATGACTTCGTCATCACCTCCAAAACTCCTGGCAA
GTCCATCACCAACTCCTTCACCATCGGCAAAGAGGCCGACATCACCACCATGGATGGCAA
GAAGCTCAAGTGCATTGTCAGACTGGAGGGAGGGAAGCTGATGTGCAACACAGATAAATT
CACACACATCCAGGAGCTCAAAGGAGGAGAGATGGTTGAGACGCTGACAGTGGGCTCTAC
GTCACTCATCAGGAGGAGCAAAAAGTTGTGAACCTGGAATGGTAGCAGGCAGGGGGCAGT
CCTTGGCTATTTAAATAAACTTGC
>comp50_c0_seq1 len=714 path=[902:0-713]
TTTTTTTTTTTTTTCAGGTGGCAAATTAGTCATTTTATTTTAAACAGGAGACAGTTATTT
AGGTGGCAAGTGAATAATTTTATTTTAAAGAGCCACTTCATATCAATCATCTTAATTAGC
CAACAACAATATCGCCCCCATAGTGCACTGGCCATCCCTCTTCACAAGCAATGACAAGAT
TCCTGGTGGACGGGGGAGAACCCCTGTATCTACAGTGGGGATGACGATCCCCACCTATGT
GGTTACATATGATTACAGGGAAGCTATTGGTGCTTTCAACCAGACCTCCGCCCCTAGGTG
CGCCACCACCAGTACAAATGGCCCTCAACTCAGTTGAACCGGCTTTAATGAAGGTGTTTT
TGTCTTTGCAGGTTCTGCCATCAGGCTCGGTCAATTTCAAGTAGCCCATCAGACCCTGAC
ACTTTTGCATTGTCATTTCCTCCTTGACGTGCTGTTGGAGGAATTGTTGATAACGAATCC
TAATGTCGGCCGGTTGACCGTGTACCATCACTGTGACACACATCAACACCAGGAACAGGA
AAGCCCTCTGGAACACCATGGCATCAACTCTGGCAATTGATTTCAATGGCCTTCGATGTG
ACTGATAAGTTGTTTTCTGTCCTCTCAGATATCTGTTTGTGTCTCCACTGTGAAGTGAGC
AACTCTAACCTGATCCTCAACTTACATATATAAATATATACGCTTTCATGAACT
>comp51_c0_seq1 len=2560 path=[5:0-2559]
TTTTTTTTTTTTTTTCAGGTAGGTATTTATTTTGTAATAGAACAGCATAAAGGACATAAC
AGGATTTTTAATAGTTTCACTCTGTTTCAGAATGTTTTGTCCATACTGAACATGACCCTG
GATTTGGTGGGCAAAACACACATACCCTCTTTAATACGGTAAATTCCTACTTAACATTCC
TACCTAATAGCGTTAGTTTGTTTCCCCGTTGACACATCCTCTCAGAATTCAACCCAGGAC
ATTTGAATATTGGTTCAAAGAACTTCCAATAGATGATTTCCAAGAACTTCTGATTAGCAG
AATAATGAAAATAGCAGTGAATCAAAATAGCTTCTAAAAATCGTTGAACGAATTGATTGA
GTTTGGTCCTCCCAGCACAGTGCCTTCCATTTAAAAGCCTCTCAATGCCACCACCAACTT
CCAAGGTTATTTAATTTATCATCCGATGCCTATGGGCAATTCATCATATACTGCGTGTTC
GATTTCTAAATTAAATGTATATCATATAAATGTGGGTATCATTTATCCTATTTAGCACAA
TTACAAGTGGTAGCAGGAATGGATATCAGGGAAAGTACAATAAAGAAATTGGCATGGTCT
TTTAAATGCTAACCGAGGTGATTCGGTACCTTGGCCTGAGACCTGAAGACTTGCGTTATG
TCCCTGAGGTATTGGCTTTTAGCTTAGAGGGCTTACACAGTTTTATGGCTTTCAGACCAC
CCAGGTTCAAACCCTGTCTTAGATCATGTAGTCGGGGCAGGGGTATCTAAAACCAGCACA
AAATACATCTTACATGTAGAAAAATACAACCTTTATTCATTGGTTAAACCAACCAGATCG
AATAAATCTCACTAGACAGTAGATAAAGTTTGTTCTAACATGGTGCTAAATAGAAGAAGT
CCAACCAATCTTCCAAGGTCCAACAACAGCGATTTGATCATAGACAATATTTTAGGCAAG
AGGGCAAAAAATGAAATTGATCGAACCAATAAAAAAAAGTTACAAAACAGAGGGCCATTT
TCCCAGACACAGATTTGGCCTAAAGTTAGTCCTGGACTACATGTTTAATAGAGATTCTCC
ATGTGCTTTTTAGGACTTGGCTTAATCTGTGCCCGGCAAAATTCAAGGAAGTTCTAGCTT
CCTTGAACTTTCCCGGACACAGTATGTGTTTTAGTTGTCTCCCAGGCCTCCAAACTGTTT
GACCCCTCCGGCCTGCTGTCCGTCTCCCGCCGCGATCCTGTTGGTGGGGATGATCATCAT
GGTAGTCTCCTTCATGGAGTACCAGCGGCTGTGCCACGTGGCCCAGATGATGCCATTGTC
GTAGCCTGACTCGCCGGCATCCTTCTCCGTGTACTTCCCACCCGGGTAGTATTTCCCGTT
GAGGTGGGCGGCGTGGCATCGGTTCATCCACCAACCGGAGCCGTCCTGCTTGGCACAGTT
ACCCTGGAACTTGTCGTTGTCCTTGTCGCTGGTACTAAACTGCATGCCATTGTGAGACGT
GTAGAACTTGTCGCTGGGGTCATCTCCGAAGTCAAAGCCGTCGAACGCGTCGCCCGCGTC
ACCGCCGAAGTAGTAAGCGTAGGTCAGGCGGTACATGTCGACTTCCGGCCCCACTTTGAA
CGCGGCGTAGTCGGCATGCTTCTTGTTGCCCAGCCAGTCGGTGAGCTCGATCCTCAACAC
GTATGGGATGGAGGACTGGGTGGAGAGCAGGTGCATCTTCTCATTGCCCAGCCAGAACTC
GGTGGTGTCATCTGGGCTCAGGTAGCCGAAGCCCTCCTTATACTGGATCCAGTCCTTGTT
GAAGTCCACGTTGCCATTGCGTCTCCGCTGCAGGACGGTGAAGCCGCGGCCGAAGCTGTC
GATCTCGCAGTACACCAGGAACTGCTCCTTAGCCTTCAGTGGCTTCACGTAGTACAGACC
GCTGGTTTTGGCACCCTTGTTGGCAATATCCTGGCAATCTTTCCCTGTAAGGGGTTTGAT
TTCCACAGTATCCTTGCAGGGATCTTGGCATTTCTGATCCAGCTGAATGGACATCTGTTT
GAGGTCTAACATCCTCTTCTTATTGGATTCCAGCATCCCCTGGAGTTGATATATTTGCTC
CTCCTGGGAGACGATGGTCTTCTCAAAGCGCAGGACATCATCCAGTATGCTCGCTGACCT
TTTGTAGTGGACGTCTCCGCCAGACTTCTGATGTTGCGTTGCTGAATCCTTCATATAGGT
GACTTTCTCCGTGGCCCCCGTGGTAAGGTTGGTTATTCTATCCAGGATATCCTCCATTTC
ATTAAGGTCCTTGTCCACCACTGGCTTGTACCTGTTGAGGTAGTCAGCCACGCCACATGT
CGTTGGGCAGTACTTGCCAAATCCGTCCCTTGGTGTGCAGTCCTCGGAATAGTCTCCCCT
CGTTTGCGCAGAGGAGAGGGAGAATAGCAGAAGAACGCCTGCGGCTGTGGACAAAAGTGA
AGGAGCCATGTTGCTAGCCTTTGGTACACCAGTTGTGGTGTCGTCCAGTTGGAGAATGAA
GAGCCTCTGGCCCCTGATGGTATATTTATCCGATCAAGGT
>comp52_c0_seq1 len=2028 path=[36:0-2027]
CAGTATAAAAGGTCTGGTCAGCTACTGCTCAGGCACCTTCCTCAGCTCAGCTCTCTTCGG
TACCTGGACCCAAAGGAGGACCGCTCAACGTGATGCTTCTCTCCCAAACACTCTGCCTGT
GCTTGGCACTAGCACTCAGCCATGCTGCTCCAACGCTCCATGATGTAATGATGGCAGACC
ATGACCACGACCACCACAAGGATCAGGCCCACCCCAAAGCCAACCCAGACCGGTGTGACG
GCATCGAGTTTGACGCCATCACCCCCGACGAGAAAGGACACACCTTCTTCTTCAAGGGGG
ATCACCTGTGGAACGGCTTCACTGGTCCAGCTCAGGTCTCCAGTGCCTTCTTCAAGGAGC
TAGATCACCTGGGGCATGTTGACGCTGCCTTCCGCATGCACAACAATGAAAAACCTAAAG
ACCACGATCACATCTACCTTTTCCTGGACGACAAGGTTTTCAGCTACTATAACCACAGTC
TAGAGGAGGGCTACCCCAAGGACATCCAGCTGGACTTCCCAGGGGTGCCCAGCCACTTGG
ACGCTGCGGTGGAGTGCCCCAAGGGAGAGTGTAACTCAGACTCTGTCCTATTCTTCAAGG
GAGAAGAAGTGTACAACTATGACATCGCCACACAATCAGTAAAGGAGAGACAGTGGGCCC
ACCTGCCCAACTGTACATCTGCCTTCCGTTGGCTAGAGCAATACTACTGTTTCCATGGTC
ACAACTTCACCCGGTTCCACCCTGTATCTGGGGAGGTGAATAGAGTGTACCCTAAGGACG
CCAGGCACTACTTCATGAGGTGCCCCAATTTCGGCCATGGCGGTGAGGAAAAGGTTCCCA
AATGCAGTGAAGTGACTCTGGATGCCATCACCTCAGACGACTCAGGCAAAACCTATGCCT
TCACTGGTCCTATTTATATGCGTTTAGACACCCATCGTGATGGTAAACACACTTTCCCCA
TTGCCAGAACCTGGAAGGAAGTGGTCAACGGCGTGGACGCAGTCTTCTCCTACAGTGACA
AGATCTACATCATCAAGGGCGACCAAGTTTACATCTACAAATCAGCAGCTCCCTCCACTC
TGATTGAGGGCTACCCTAAAAGCCTGAAAGAGGAGCTGGGCATCGAAGGGCCTGTGAACG
CAGCCTTTGTTTGTGCAGATCACCATATTGTGCACATTATTCAAGGACAGAAGATGCAGG
ACATTGACCTGTCTGCCACCCCTAGGGCAGTAGTCAGAGAGGCCCCACTGCCCATCTCCG
GCATCGAGGCAGGAATGTGTGGCCCTGATGGCGTCAAAGTGTATGTGGGCTCTGAGTACT
ACCACTACGAGACCCCCAGGCTCCTGGCTTTCAGCAAGATGCTCCCAGAGCCTAAAAAAA
TCACCCCAGACATGATGGGCTGTGTGGAATAGGAGTCAGTTTATGTTAGATACCTTTTCG
AAGAATAACAACTGTGATCATCTGTACTCAATGGACAACATGGTGTCTTATTAGAACATT
TGCCAAACTTGCTGTCAAAACATATAATCACATGTTAAAGTAACTGTCCAGTAAAAGTTT
CTGTTAACTCATACCCAAATAATGTTATTGACTCATCTTATACTCTTTTCTGTGGCCAAA
GCATACATTTGAGAAAAAACACTTCAGAAATCAGACCGTTTCAAAAATGCTTGCTATTTC
CTCATAGAGGGTGATATATCATCAGCGTTCTAATCGCATTAATATTTTTAATGATCGGTA
TATGCCAAAACCATTCTGTTGTGTTGGGGTACCCACACATCCTTCCCAACACAGAAAAGC
TGCATTTAAACATACTTAATAAAAATAATGTGGAAGGAAAACTATTTATCTCATATTGGA
ATTAATTATAGGACATACTTCATAGAAATCTGGAAACACTGGGCAGTTACTTTAACTTGA
CACCACAACTCACCCAAACAATGTTTTTTAAGGTTCAAATAATACTTTATCACATTTTTG
TTGAACATTTGTGTATGACAGAGATGAGTTGAATTAAAAAGATACAAA
>comp54_c0_seq1 len=1391 path=[22:0-1390]
GGGTACGAGGGGGGATGGAGATGGGGATTTCTTTAAGGGGATGGGCGGACTCGGCGGAGG
GCTGGGGAGTCTTGGAGGCGGAGATTTCACCTCTACCGGTCACCAGACCACGCAGATTTC
GAGCTGCACCAAGACAATAAAGAAGACGACAGTGCATACGAAGGACGGGCCGGTGGAACG
CATCGAGGAAGTTTCGAGCGGACCAGGCTGTGAGGCAATGAAGCTCGGCGGCGGCGGAGG
AGGGATTGGGGACTTCTTCCCCTCCTCTTCCTCCTCATTCACCAAAACCACAAGCCACGG
CAGTTCCAAGGGAGGCAGTAGCCTCCTCAGCAGTACCAAGACCGGCGGCGCTGCCGATGG
CTTCGGAGCTGATTCATTCGGAATGGATCTCGGAGCGTTTATGCGCGGGAATGAGGACGA
TGATGTCCCGGATTTCCACAGCCAAACCCACGGCGTGAAAACTAGCGTCCGGAGCAAACG
GCAGGCAGGTTATGTAGGAAAAAGTACATCTGACCAGGAGTAACTGCCCAATATCTGACC
TAGCTAGCCGCCGTTTAGCCACTGTTAGTATCTTAGCCTAGTGGCCGTTAGCAATTAACA
TGTTAGCCTCCATTAGCACCTTAGCCAAACTGACATTAGCGATTAGCAGCTTAGCCTAGC
GGCCGTTAGCGGTGAGAAGTGAAACGTTTCTATTTTTTGTCGTAGCTCAAATCAAATCCT
AGAATATGATCAACAGTAGCCTAATTAATAAACAGTAGCTTAATTAATAAACTTTTGTAA
AGTAGTTCAGCCAATTGCTCATTTGATGTGTTTGTGTTAAAAAAAAAAAAAAATCTAACA
AATTGTCTAAAATAAGTTTCCAGAGATACTGTCTAAAATATGCTGTACTATACATAATAG
TGTATTCTCAACCGCCCCTGAGCTGACTACCAGAAGGGGTTCGGAGGGGTAAAGGGGAGG
TATGGCTGAGGGTAAAACACATCTTCTGACCCGGGCACCTGAGGGTAGAGCTAGAAGACC
GTGAGGGAAGAGGTTAGCATGAGGGAGGGAAAGAAGGAGAGGGGAAGAGGTGGTGGGGGT
AGGAAAAGTGAGAGAGAAAAAGAGAGAGAGAAGGATAGGGAGTGAGGGACAGAGGTAGAG
AGAGAGAGATATTGCAGACTGTTGATTCTGTGAGTAGATGATTAAAATGTGTTTTTTTTT
TCTGACCCTGTGAATGATGTCAATGTACTGAATGTTCATGGAAAAAACAAACAACCGGGT
TAACCTCTGAACCAATCAGGTACTGCTAATGTTCAAATAACTGTTCTGAGAACAGAACGG
GGTTCTAAGAACTACGTTAGAACTTCCGTTAGAACGTCCCAAACCAAGCTACTGATGCAA
CAATAAAAATG
>comp55_c0_seq1 len=1725 path=[1847:0-1724]
CCTTCTAAGGCAGAAACGTTCTTTGAGACACTACTATCTAACGCCAACATGAAGTGGCTA
CTGCTGCTCTGCCTGTGTTTCTATGCTGTCCATTGTCAAGCCGATTATGACGAATATGAC
CTGCCCGAAAGCGCAGCAAACCCTCGCGGCCACCGTCCCTTGTCCAGAGGGAGTGAGACC
TACACCCCCGCCCGTAACAACCCACCTCCCGTCAGCGGCGGCAGCCAATACCGTGGGCGA
CCCACGGCGGCTCCCGCCAGAGGCATGGCACAGGAGAAGGATGAGCAACCGGAGGCTGGG
GGGTGTACACATGCCTCAGAACAAATGGGGGTGCTGTGTCCTACCGGCTGTGAGCTGAAG
ACAGCCATGCTGAAACAAGAGAGGAACGTGAAAGATGAAGTGAAGAAGATGCAGAAAGAT
GTTGACGACCTGTCGAGATCCTCGAACACCATTTATAACTACGTAGACGGCATGTCCTCA
GCGCTGAGAGAGAGACAACTAGTCAGCAATGAGAATGGTGACCTGGTGAGTCAGTACACG
GACAGTCTGGAGTCCCAGCATGCCTTTGCAAAGGAGGCTATAGACACAGTCTTCCCCTCT
AACATTAGGATTCTTCAAGGGGTCCTTGAGAAGATCCGGTTGAAGATTCAGAGAGTGGAG
AAGGCCATCCTGGCCCAGAGGGAAGAATGCAAGGAGCCGTGCACTGTCTCCTGCCCCATA
CCTGTTGTCTCTGGTAAGGAGTGTGAGGACATCTTCAGGAAAGGAGGAAGGGATTCTGGG
ATGTATCTGGTCCAGCCTGACTCCTTCTACCAGCCCTACAAGGTCTACTGTGACCAGACC
ACACAGAAAGGAGGCTGGACCACTATTCAGAACAGGAAGGATGGGTCTGTAGACTTTGGC
CGGCGTTGGGACAACTACCGCAGCGGTTTCGGGAATATCGCCTTCGACGTCGGAAAGGGA
CATTGCAACACTCCAGGGGAGTACTGGCTGGGTAACGACCGCATCAGTCAGCTGACCAAG
CAGGGACCCACTGAGGTCCTCATGGAGATGGAGGATTGGTCTGGCAACAAGGTCCACGCC
CAGTACAGAAAGTTTACCATACAGGGCGAAACGTCCAACTACATATTGGCGATCGATGGG
TATTCAGGAACGGCCGGTAACGTGATGCTGGACGGAGCTACAGGGCTGTATGGAGAGAAC
CGGACCATGACCATCCACAATGGAATGATGTTCAGCACCTACGACAGAGACAACGATAAC
TGGACTCCAGGTGATCCGTCCAAGCAGTGCTCCCGTGAGGACGGCGGTGGCTGGTGGTAC
AACAGGTGTCACTCAGCCAATCCAAACGGCCGTTACTACTGGGGCGGGGCTTACACGCGG
TACATGGCAAAACACGGGACGGATGACGGCATGGTGTGGATGAACTGGAAGGGATCCTGG
TACTCTCTCAAAGCCATCTGCATGAAGATCAGGCCCTACTTCGCCTCGCGGTAGACACAC
AGACACACACATGGACACACACACACGGGGGGACACACACAGACACACATCGAGAGACAC
AGGAAGTGACTTTTAGTTGAATCAGGTGTGTCAAAAAACAAAAGTTTACACCCCTTTCGG
GACCCAGGACCAGGAGGGTTCAACTCTGACCCTACGAGGTCCGTAGCCTGCTGATTTTCT
GTTCTACCTGATCATGAACTGCACCCACCTGGTAGTCCCAGGTCT
>comp58_c0_seq1 len=932 path=[215:0-931]
GTTGTTTTTTGGGGGGCGAGTGTTGCCAATATGTCCGGGAATCCCACATTTGTGAGTCCC
TTTCACAGACCCCGCTGTTTGGCGGCAGCCGCGCCAGCAGGGAAAGCCAAACTCACCCAC
CCGGGCAAAGCCATTCTAGCAGGTGGTATTGCTGGAGGAATAGAGATCTGTATTACATTC
CCTACAGAGTATGTGAAGACTCAGCTGCAGCTGGATGAGAAGGCCAACCCTCCCAGATAT
AAAGGCATTGTTGACTGTGTGAAGCAGACGGTAGACGGTCATGGGGTGAGGGGTCTGTAC
AGAGGGCTCAGCTCACTGCTCTATGGCTCCATACCCAAAGCAGCTGTCAGGTTTGGTATG
TTTGAGTTCCTCAGTAATAAGATGCGTGATGAGAATGGGAAGCTGGACAGTACCCGGGGT
CTTTTCTGTGGTCTGGGGGCAGGAATGGCTGAGGCTGTGGTGGTGGTCTGCCCCATGGAG
ACAGTCAAGGTAAAGTTCATCCATGACCAGTCGTCAGCCAACCCAAAGTACCGGGGATTC
TTCCATGGAGTCAGGGAGATCATCAGAACAGAAGGCCTGAGGGGAACGTACCAGGGTCTG
ACAGCCACGGTACTGAAACAGGGATCCAACCAGGCCATCCGCTTCTACGTTATGACCTCT
CTAAGGAACTGGTATAAAGGTGATGACCCTAACAAGGCCATTAACCCTCTGGTCACGGGA
GCATTCGGAGCCTTCGCTGGAGCTGTCAGTGTATTTGGAAACACTCCTCTTGATGTCATC
AAAACCAGGATGCAGGGTCTGGAGGCTCACAAGTACAAAAGCACCCTGGACTGTGCCGCC
AAGATCATGAAGCATGAGGGACCTAAAGCGTTCTATAAGGGTACAGTCCCCAGGCTGGGC
AGGGTGTGTATGGACGTAGCTATTGTCTTCAT
>comp58_c1_seq1 len=788 path=[3747:0-759 2906:760-787]
TAGTGTGATATCAATGTCTCTTTCATCCTGAGCCTTTATAAGGAAGCTGCAGTTGACTTG
TTCACACTTTTAGAGACACAGGCCTTCTTTTCATCCAATCCATTAGACCTTGCTGTCTGT
CTGTTCAGAATGAGAGCTCTTGTTGTTCTCCTGCTTGTGGCTGTGGCCAGTGCTAAGGTG
TATGACAGATGTGAGCTGGCCAGAGCGCTGAAGGCATCCGGAATGGATGGCTACGCTGGA
AACAGCCTCCCCAACTGGGTGTGCCTGTCTAAATGGGAGTCGAGCTACAATACCCAGGCC
ACCAACCGCAACACCGATGGCTCCACCGACTACGGCATCTTCCAGATCAACAGCCGCTAC
TGGTGTGACGACGGACGTACCCCGGGGGCTAAGAACGTCTGTGGTATCCGCTGCAACCAG
CTGCTAACTGATGACATCACAGTGGCGATCCGTTGTGCCAAGCGTGTGGTGTTGGACCCG
AACGGAATCGGGGCATGGGTGGCTTGGCGCCTTCACTGTCAGAATCAGGACCTGAGGTCC
TACGTGGCTGGCTGCGGGGTCTAAGACCATACTGGAGCAGCTGAACACTTCTCAACCCAT
TCTGAAGCAGACTTAACTCATTGGATGAATCCATTCTGTACTATCCATCAGCATCTGCAG
CTTTAACTAGTAAACTTTCACATATTGATACATTTTAGATTTAAGCAATAAGGGCCTAGG
GGGTGTGGTATATGGCCAATATACCACGGCTAAGGGCTGTATCCAGGCACGCGTTGCGTC
GTGCTTAA
>comp58_c1_seq2 len=787 path=[3747:0-759 4506:760-786]
TAGTGTGATATCAATGTCTCTTTCATCCTGAGCCTTTATAAGGAAGCTGCAGTTGACTTG
TTCACACTTTTAGAGACACAGGCCTTCTTTTCATCCAATCCATTAGACCTTGCTGTCTGT
CTGTTCAGAATGAGAGCTCTTGTTGTTCTCCTGCTTGTGGCTGTGGCCAGTGCTAAGGTG
TATGACAGATGTGAGCTGGCCAGAGCGCTGAAGGCATCCGGAATGGATGGCTACGCTGGA
AACAGCCTCCCCAACTGGGTGTGCCTGTCTAAATGGGAGTCGAGCTACAATACCCAGGCC
ACCAACCGCAACACCGATGGCTCCACCGACTACGGCATCTTCCAGATCAACAGCCGCTAC
TGGTGTGACGACGGACGTACCCCGGGGGCTAAGAACGTCTGTGGTATCCGCTGCAACCAG
CTGCTAACTGATGACATCACAGTGGCGATCCGTTGTGCCAAGCGTGTGGTGTTGGACCCG
AACGGAATCGGGGCATGGGTGGCTTGGCGCCTTCACTGTCAGAATCAGGACCTGAGGTCC
TACGTGGCTGGCTGCGGGGTCTAAGACCATACTGGAGCAGCTGAACACTTCTCAACCCAT
TCTGAAGCAGACTTAACTCATTGGATGAATCCATTCTGTACTATCCATCAGCATCTGCAG
CTTTAACTAGTAAACTTTCACATATTGATACATTTTAGATTTAAGCAATAAGGGCCTAGG
GGGTGTGGTATATGGCCAATATACCACGGCTAAGGGCTGTTCTTAAGCACGACGCAACGC
GTGCCTG
>comp59_c0_seq1 len=789 path=[51:0-788]
CAGGAATAGTCATACGACGTCTACAAAGTGTCAATATCAGGCGGCAGCTTCAAAGCCGAA
GTGATGTTCAGATGTAAAATGGTATTGAATTTGTCGTAGGAGGCAGATGGCCAGAAAGGT
AGAGCCAATAATTACATGTAGGCCGTGGAATCCTGTGGCGACAAAGAAAGTAGAGCCGTA
TACGCCGTCAGCGATTGTAAAGGGGGCTTCGTAATATTCTATACCTTGAAGGAAAGTGAA
GTAGAATCCTAATAAGATAGTGAGAGTAAGAGCTTGAACGGTTTGTTTTCGCTCCCCTTC
TATAATGCTATGGTGGGCTCATGTAACGGTAACACCAGATGCTAGAAGGACTGCAGTATT
TAGAAGTGGGACTTCAAATGGGTCAAGAGTAATAATGCCTGTGGGGGGCCAGCAGCCCCC
TAACTCAGGCGAGGGGGCTAAACTAGAGTGGTAGAAAGCTCAGAAGAAGCCCAAGAAAAA
GAATACTTCGGAGGTAATAAATAAGATTATGCCGTATCGTAGTCCTTTTTGAACCGGGGG
TGTGTGGTGCCCCTGGAAGGTACCTTCTCGGATAATGTCTCGTCATCATTGATATATGGT
AAGAAGTAATAGAATATTTCCCATGGCGAGTAGTGTAAGTGAGTGGAAGTGGAATCAGAC
TGCAGTGCCTGATGTAAGTAAAAGGGCGGCAATTGCGCCGGTTAGAGGTCAGGGGCTTGG
GTCAACCATGTGGTATGCGTGTGCTTGGTGTGCCATTAGACGTTTTCTTGTAAATAAAGG
CTTAGTAGT
>comp59_c1_seq1 len=777 path=[864:0-776]
ATAGCAACGGCAATTTCAAGAAGGGTAAGTAAGAACAGGACAATAGAGGTTAAGATCGCT
ACTGTGGGTATGAGGGGTAGGAGGACGAAGGCTGCTGTGGCGATCAGTTGAATAAGAAGG
TGGCCTGCCGTGAGATTGGCTGTAAGTCGTACACCAAGGGCGAGGGGGCGGATAAAAAGG
CTAATTGTTTCGATAATAATAAGCACCGGGATTAAAGGGACGGGGGTTCCTTCGGGCAAG
AGGTGACCTAGGGCAGCGGTGGGTTGGTTCCGCATGCCAATAATTACTGTCGCTAGTCAT
AGTGGTACTGCAAGGCCTATATTTAGAGAGAGCTGTGTGGTGGGGGTGAATGTATATGGA
AGTAGGCCCAGTATATTTAGGGTAATAAGGAATAGTATTAGGGAGGTTAGTAGAACTGCT
CATTTATGGCCCCCTAAGTTGAGGGGCAAAAGAAGTTGCTGAGTAAATCGGTTGATGAAC
CATCCTTGTAGAGTGATTAGACGATTGTTTAGTCAACGGGCGGAGGGGGTGGGGAATAGA
ATTCAGGGAATGGTTAGTGCCACGGCAATAAGTGGGATGCCTAGATATGTGGGGCTCATA
AACTGGTCGAAGAAGCTTAGTGTCATGGTCAGTTTCAGGGTTCAGGTTTAGTTTTTTCAG
TGCTTTGTGAAGTAGGCTCATTTGTGAAGGTGTGGCCTAGGACTTTGGGGGGAATAACAG
TTAGGAAAACCAGTCATGAGAATACTAAAATAGCAAATCAGGGGGCGGGGTTGAGTT
>comp59_c2_seq1 len=674 path=[1723:0-673]
AGGCATCTTCAAGTATTACAGTGGATCATTTCTCGAAGTGTTCGAGTGGCACTGCTTCAA
CAACGATGGGCATGAAGCTGTGGTTTGCCCCGCAGATTTCAGAACACTGTCCGTAGAATA
CTCCAGGTCGAGAGGCAATAAAGGCTGTTTGGTTTAATCGTCCTGGGACTGCGTCTATTT
TAACACCAAGGGATGGGACGGCTCAGGAGTGAAGGACGTCTTCAGCCGAGACGAGAACTC
GGATTGGGGATTCTACAGGGATAACTATTCGGTGGTCTGTTTCTAGGAGGCGAAATTGGC
CGGGCACTAAATCTTGGGTGGGGACTATATAAGAGTCAAAGCCTAAGTCTTCGTAGTCGG
TGTACTCGTAGCTTCAATATCATTGGTGGCCCATTGCTTTAATAGTAAGATGCGGGTCAT
TAATTTCGTCCATGAGATACAGGATCCGGAGGGAGGGGAGAGCGATAAGAATAAGGATAA
CTGCTGGGAGGACGGTTCAAACAATCTCGATTTCTTGAGAATCAAGGATATACTTGTTAG
TGAGTTTGGTAGAGACTATTGCTACGATGATATAAAGCACTAGTGTGCTGATAAGAAGAA
CAATCATAAGAGCGTGGTCATGGAAATGAAGAAGTTCTTCTATTACAGGGGAGGCCGCGT
CTTGGAATCCTAGT
>comp60_c0_seq1 len=668 path=[682:0-667]
GCAACTTTGTGGCCTTGTGAGACAGATAAAGTTGTGAGAGAATTGGGAAATCATGATGGG
GAAATGATGGGGAAATGTAGGTACTCAGAAGAAGCCTTTAGTTTGAATACATTTTGAGTC
AGTTTGAATGAATCTTAGACTGAGGCTACATCAGATTGGCCATATCCCTGCTAGTGTATC
ACAACCCTATGAAGAGGTTAACTAACAGTTCAAGATGTTCTTCTCTGTGGTCTTGTAGCT
CCAGGCTCTTACATCTTCAGTGAACATGGTCATATTTGAGGTAAAATGTATTATTTCTGT
CTGTTATCATTGCAGCTTCAAAAGGATCATGAATAGCTCACTTCGAACCTTTCTGAGATC
AGAAACCCAGAGGACACCCTTTATTTCCACTCATTTAGAAACTCAAGCTCTGGTTGAGAA
TGTGTCTGTCAGAAACAGTCACAGGAATCAGTGTTTTCTTTTTCCTCTATATTCAGAGGA
GAGGCAGTTGACTCAGTGTTAGGTGATAGTTATGTACAGTAGGCATTGTGAGACTCCATA
TTGTCCATATTGTAAACTCTGAGACATGATGTACACACAACCCTATTGACATCACAAACC
TGTGGGAGATATGCATGAACATATCCTACGTCTCTCAACTTTGTCTGATAATAAAACACT
AAGTACAA
>comp60_c1_seq1 len=928 path=[1350:0-927]
TGATCGTACTGACTCATATGAATAATGCCCCTCAAGAAACACATAGGGTTTACTGGTTTT
CTACAAACGCATTTTATTTCAAGATACATTGACATTAAAAATAACATTTAAAAAAGTATT
TTCCTACTTTCACTGACTTTGCTGATAGTTACTTTACTGTAAAATGTTTTAACTTCCTAC
GACTGTGATACGTGGTTGTCTCACCTAGCTATCTTTAGATGAATGCACTAATTGTAAGTT
GTTCTGGATAAGAGCGTCTGCTAAATGATTGAAACGTAAAATGTTGACATAAAATAATAC
TGTATTTCAATCTACACAGACTCCAGGGGGACGTCACGAGGGTTGGAGGTCTGGTGAAGC
TGATCAGAGGCTCCAGGATGAGAGAGTAGAGGCCCACAGCTGCGACACTCTCCTCACCAA
GGCATTTTGAAGACGTTGGGGACACAGAGGGAAACAAGGAAGGGTCTTTACTGTTGGTAT
AAGATGTGGTAGACCTGGTCCTGCAGGATGCCAGCGTAAGTGATCACCGCCACGGTGGTG
TCACTGAGGGCATTCTTGGCCTTCTCCTTCAGCTTCAGGCCATCGATGCTGTCCAGCCAG
CTAGAGGCGGTGCTGATGGATGTTTCGTAGTAGCTCTTGGCGGCGCTGGTCAGCTTTTCC
AGGGTTCCCTGCTCTCCATCAGCCTCGGCAACATCTGCAACCGGTTCCTCAGGCGTACCC
TCAGCTTGTCTAGGCAGACGGAGGCCCTGAGCACTGAGGCCCAGAAGAGTGACAAGCACA
GTGATGGTCAGAAGCTTGTTCATGATGTCACTCAGATTGTTTCTCCTCTCCGTACTGGGT
GACAGTAATGAATAGCAGGCAGTAGCTGAGAGGCGGCGGTGAGCTAGCCTGTATATATAT
GAGTGGGGATGTGTTGACTTGTCGTTCT
>comp60_c2_seq1 len=305 path=[377:0-304]
AACTGAACAAAAACTTAAGGCCCTTTAATTTAAAACACATGTTGGCCCTTTAGTATGAGA
CGCATGTGTTGTTCTTTGTAGTACAGGTGCTATGTCCTTTTACTGTCACCATTGGAAAAA
AACGAATAAACAAGAGAGATAAGCCTACTCATATAATTCCTAGCATTTAGAGTTAATATT
TCACTGTGATGAAAGTACTCAGTGGGATCTACTATTATGTAACCCCTTGTATCAATGTGC
AGTGCCCTCATTTAGTAATATCAAGTGAAGCTATTCATTAACTGTGGTTTGATTACTAAG
AGAAG
>comp60_c3_seq1 len=266 path=[88:0-265]
TCCTGCAGCAACAGAGCATGTGGATTATTATGTGCATTATAATCAATGGACATTTTTGTA
AGGGTTGATACTGGGAAAATCAAGTCTGAAATTTCTAGGTGGAGATTAAATACTTCAGGA
GCCTTTTTAAACCTCAAATACACAACAAGCTCTCCTGCAGCAAGGTGATGAAATGAAGAG
CCTACATCTGTATAAGAGCATACAATTTGCCATTTTTGACATAAGTACAAATATACAGTA
TATATTTTTTACATTATTAAAACAAC
>comp61_c0_seq1 len=295 path=[1:0-294]
AAATGGAGCGTACACTGTGGCCCCATCATTACACACAATGTCCAGGCCCTGATGCACACG
GTCTCCTCTGCGTGCGCCGTAGTGTCCTTGTCCCCATCTGTCTCCTGTCCTCCTCCTGTT
ACTGGAGTTGCCGCTGCACAGCTGACCAAACTTGACCATCTCACACTCTGACAACACAGC
TATGAGCACCACAGTAAACAAAAGAACAGTAGTCTTCATGGTAAAGCCTTAGATGATGCT
TTCACTCAAGGAGAAAATCTACAAGAAAGTCTTGCCCAGCTTCCATCTGTGTTTC
>comp61_c1_seq1 len=583 path=[478:0-555 1034:556-582]
TGGTGTTATGCTAAAATGTTTATTCTATTCTTCTGGGTAATTGACTGTATGTTCATATTC
TTATATTTTATAATGTTTTATTGTTGTTGCATTGTCGAGAAGGAACCGCCACGAAAGCAT
TTCTTTGGACTTGAAACTTGAAGCCTGTCCCTGACCTTTACCTGTTTCTTGGCAAATAAG
GTTTGTTCAGAATACTCTGATTGGGTTAAAAAAAATACAGAAAAATGTTGACAAATTATG
ACATTTGGGTCAACTATCACTTTAAGCAATGAATATACTCCACTAGTAGAGAATAAATGT
AAACTTTATAACAGAAATAAGTGCCTAACACATGGTGTACATTATACAATAATACCAATA
TATAATAAAGAAAAACACATAATGGCCGTCTTTGACCTGTTAATGTGATAATGTTCAAGT
GTATTGGTTAGTATGTAAAGCACCTCAGTCTCAACTTTGGTCCTTGTATATCACACCACT
CTTGAGATTGTTACGCTCTTCTCTCTTCCCTTCAGTGTACCCCTATGTTATCCCCTCTTC
AGTGTCCCCCTATTTCATCCTCTCTTCAGTGTCCCCCTATTTT
>comp63_c0_seq1 len=544 path=[1082:0-543]
TCCCAAGTCAATGAAATTGATCTGCCCGTGCAGAAGCGGACATAAGTACATAAGACGAGA
AGACCCTATGGAGCTTTAGACACCAGGCAGATCACGTCAAGTAAGCTTAAATTAACAAGT
AGAAACGCAGTGACCCCTAGCCCATATGTCTTTGGTTGGGGCGACCGCGGGGGAAAATAA
AGCCCCCATGTGGACTGGGGGCACTGCCCCCACAGCCGAGAGCTACAGCTCTAAGCACCA
GAATTTCTGACCAAAAATGATCCGGCGAACGCCGATCAACGGACCGAGTTACCCTAGGGA
TAACAGCGCAATCCTCTCCCAGAGTCCCTATCGACGAGGGGGTTTACGACCTCGATGTTG
GATCAGGACATCCTAATGGTGCAGCCGCTATTAAGGGTTCGTTTGTTCAACGATTAAAGT
CCTACGTGATCTGAGTTCAGACCGGAGTAATCCAGGTCAGTTTCTATCTATGAAGTGATG
TTTCCTAGTACGAAAGGACCGGAAAGAAGGGGCCCATGCTTAAGGCACGCCCCACCCCCA
CCTG
>comp63_c1_seq1 len=297 path=[4067:0-296]
TGTTAAAACTTGCAGGACTTTATCCCACATCTTCTGAATGCAACCCAGACACTTTAATTA
AGCTAAAGCCTTTCTAGGTGGGAAGGCCTCGATCCTACAAATTCTTAGTTAACAGCTAAG
CGCTCTATCCAGCGAGCATCCATCTACTTTCCCCCGCCGTCCGGGGGGAGCGAGGCGGGG
GAAAGCCCCGGCAGGCTATAAGCCTACTTCTTTAGATTTGCAATCTAACGTGTGGTTCAC
CACAGGGCTTGATAAGGAGAGGATTTAAACCTCTGTTCATGGAGCTACAATCCACCG
>comp63_c2_seq1 len=1071 path=[1697:0-1070]
GCCCGGTAATTGCGAGAGGCCTAAGCCCTTTTTCTCAGAGGTTCAAACCCTCTCCTTAGC
TATGATCACCACCCTAATTACCCACGTTATTAATCCACTTGCGTACATCGTGCCTGTTCT
ATTAGCAGTTGCCTTCCTAACCCTACTCGAACGAAAAGTCCTTGGGTATATGCAACTTCG
GAAAGGACCCAACATCGTTGGCCCGTATGGATTACTTCAACCTATCGCGGACGGCCTAAA
ACTCTTTATTAAAGAACCGGTTCGACCCTCCACCTCTTCCCCATTCCTATTTCTCGCTAC
ACCTATACTTGCCCTCACACTTGCACTTACCCTATGAGCCCCTATACCCATCCCCTACCC
TATTACAGACCTAAACCTGGGAGTACTGTTTGTCCTCGCACTTTCTAGCCTTGCCGTGTA
TTCTATCTTGGGCTCTGGATGAGCTTCAAACTCCAAATATGCCTTAATTGGAGCCCTACG
AGCAGTAGCGCAAACCATCTCCTACGAAGTCAGCCTAGGCCTAATCTTACTTAGCGTAAT
TATCTTCACAGGAGGATTTACACTCCAAACCTTCAACGTAGCTCAAGAAAGCATCTGACT
ACTCGTACCAGCCTGACCCCTTGCCGCCATATGGTACATTTCTACCTTGGCTGAAACAAA
CCGTGCACCTTTTGACCTCACAGAAGGAGAATCAGAATTAGTTTCAGGATTCAACGTAGA
ATACGCTGGAGGACCATTCGCCCTCTTCTTCCTGGCTGAATACGCTAATATTCTTCTAAT
AAATACACTTTCAACCGTCCTATTTCTAGGCGCATCCCACATCCCCGCTTTCCCTGAATT
AACAGCCATAAACCTGATAACGAAGGCTGCCCTACTCTCCGTTGTGTTTTTGTGAGTACG
AGCTTCCTACCCACGATTTCGGTACGACCAACTTATACATCTAGTTTGAAAAAGCTTCCT
TCCATTAACCCTAGCACTTGTCCTATGACACCTCGCGCTTCCTATTGCACTGGCCGGCCT
CCCTCCCCAACTTTAATTCCAAAGAATTGTGCCTGAATGCTTAAGGACCAC
>comp63_c3_seq1 len=478 path=[13:0-477]
CTAGCCAACATATTTGGTCTAACACCACAACATATATAACCCCACAAAACTTAAAATTAA
GTCAACAAACCATTTTTCCACCTTAGTACGGGCGACAGAAAAGGAAATAATTGAGCAACA
GAAAAAGTACCGCAAGGGAAAGCTGAAAGAGAACTGAAACAACCCATTTAAGCCTAGAAA
AGCAGAGATTAAATCTCGTACCTTTTGCATCATGATTTAGCCAGCAAACCAGAGCAAAGA
GAACTTTAGTTCAGGCCCCCGAAACTAGACGAGCTACTCCGGGACAGCCTATTATAGGGC
CAACCCGTCTCTGTGGCAAAAGAGTGGGACGAGCCCCGAGTAGAGGTGATAAACCTATCG
AGCCTAGTTATAGCTGGTTGCTTAGGAAATGAATAGAAGTTCAGCCCCCTGGCTTTCTTA
AGACCCCAAGGTAAAACTAACCTTGTCCCAAAGAAGCCAAGAGAGTTAATCAAAGGAG
>comp63_c4_seq1 len=1100 path=[2963:0-1099]
TTACCATCTTACTTTCTAGCCTAGGTTTAGGCACAGTCCTCACCTTCGCCAGCTCACATT
GGCTTCTCGCATGAATAGGTCTAGAAATCAATACACTCGCTATTATTCCGATCATGGCAC
AACAACATCACCCTCGAGCAATTGAAGCTACTACCAAATATTTTTTAACGCAAGCGACCG
CCGCAGCAATGATCCTGTTTGCTAGCACTACCAATGCCTGACTAGTAGGAGAATGAGAAA
TTCACCAGCTATCCCACCCCCTGGCGACTACAACAGCAATACTGGCCCTTGCACTTAAAC
TTGGGCTAGCGCCCGTTCACTTCTGACTTCCAGAAGTTCTTCAAGGACTTGAACTTACTA
CAGGGCTTATCCTGTCTACATGACAAAAACTGGCACCTTTCGCACTTATAATTCAAGTAG
CCCCCGCCATTGACTCTTCCTTAATTATCGCATTAGGCCTTCTATCAATGCTCGTGGGGG
GATGAGGGGGACTTAACCAAACCCAACTACGTAAAATTTTAGCATACTCTTCAATTGCCC
ACCTAGGGTGGATAGTGCTAATTTTACAATTCGCACCTTCCCTGACACTCCTCAGCCTTT
TCCTGTATATCATCATAACATCTTCAGCATTCCTTGCACTAAAAACCAACAACTCTTTAA
CTATCAACACTCTAGCAACTTCATGAACTAAATCCCCTGCTCTCGCCCCACTAACCGCTC
TAGTGCTTCTATCCCTGGGAGGCCTCCCTCCTCTCTCGGGATTTATACCTAAATGACTTA
TTTTACAAGAGCTCACAAAACAAGAACTTCCACTACCTGCCACACTAGCTGCCATAACAG
CCCTCCTTAGTCTCTACTTTTACCTACGCCTCTGTTATGCCATAGCCCTCACTATTTACC
CCAATACCTTAACTGCTGCAGCCCCATGACGCCTTGACTTTACTATCATTACCCTACCCC
TTTCAATTGTTACTATTATAGCCCTGGCCCTACTTCCCCTCACTCCAGCTGTAACTGCAA
TGTTAACCTTGTAAAAGGGCTTAGGATAGCATTAAGACCAAGAGCCTTCAAAGCTCTAAG
CGGGAGTGAAAATCTCCCAG
>comp63_c5_seq1 len=283 path=[741:0-282]
AAGTCGGACCGGACCCCCCACCGACAAATAACGAACCCAAGCCAAGAGGGAACTGTAGGC
CAGAACAAACACCGAGAAAAACCTACACAACTAATCGTTAACCCCACACAGGAGTGCCCA
CAGGGAAAGACCCAAAGGAAGAGAAGGAACTCGGCAAACACAAGCCTCGCCTGTTTACCA
AAAACATCGCCTCTTGCAAATCAAAGCATAAGAGGTCCCGCCTGCCCTGTGACTATGGGT
TTAACGGCCGCGGTATTTTGACCGTGCGAAGGTAGCGCAATCA
>comp63_c6_seq1 len=1640 path=[4364:0-1639]
CTTAAACGCTCAGCCACCCTACCTGTGGCAATCACACGATGATTTTTCTCAACCAACCAC
AAAGACATTGGCACCCTTTATTTAGTATTTGGTGCCTGAGCCGGAATAGTCGGCACCGCC
CTTAGCCTCTTGATTCGGGCAGAGTTAAGCCAACCCGGAGCTCTTCTAGGGGATGACCAA
ATCTATAACGTAATCGTAACAGCCCATGCCTTCGTTATGATTTTCTTTATAGTCATACCA
ATTATGATTGGAGGCTTTGGAAACTGATTAATTCCTCTAATAATCGGGGCCCCAGACATA
GCATTCCCTCGAATAAATAACATAAGCTTCTGACTCCTCCCACCGTCCTTTCTCCTTCTC
CTGGCTTCGTCCGGGGTTGAAGCCGGCGCCGGTACGGGATGAACAGTCTACCCCCCTCTA
GCCGGGAACCTCGCCCACGCAGGGGCCTCCGTTGATTTAACTATCTTCTCTCTTCATTTA
GCTGGCATTTCCTCAATTTTAGGGGCCATTAACTTTATCACAACCATTATTAACATGAAG
CCCCCAGCTATTTCTCAATATCAAACCCCGCTTTTTGTTTGAGCTGTGTTAGTTACTGCT
GTCCTTTTATTACTTTCCCTCCCCGTACTAGCAGCAGGCATTACTATATTACTCACGGAC
CGAAATCTAAACACCACTTTCTTTGACCCGGCAGGCGGAGGGGACCCAATTTTATACCAG
CACCTCTTTTGATTCTTTGGCCACCCGGAGGTCTATATTCTTATTCTCCCGGGATTTGGT
ATGATTTCCCATATCGTTGCATACTACTCCGGTAAAAAAGAGCCCTTCGGGTATATAGGA
ATAGTCTGAGCTATAATAGCCATCGGACTCCTGGGATTCATCGTTTGGGCCCACCATATG
TTTACTGTCGGAATGGATGTAGACACTCGTGCCTACTTTACATCTGCCACCATAATCATC
GCCATCCCCACCGGAGTAAAAGTATTTAGCTGACTAGCCACACTACACGGCGGCTCAATT
AAATGAGAAACACCGCTTCTTTGAGCCCTGGGGTTTATTTTCCTATTTACGGTCGGGGGA
CTCACGGGCATTGTCCTTGCTAATTCCTCATTAGACATTGTTCTCCACGACACTTATTAT
GTAGTCGCCCACTTTCACTATGTATTATCTATAGGAGCTGTCTTTGCCATTATAGGTGCT
TTCGTACACTGATTCCCACTATTTACGGGGTATACCCTCCACAGCACATGAACTAAAATC
CACTTTGGAATTATATTTATCGGTGTAAATTTAACCTTTTTCCCGCAGCATTTCCTAGGC
CTCGCAGGAATGCCCCGACGGTACTCTGACTACCCGGACGCCTACACACTATGAAACACT
GTGTCCTCAATCGGGTCTCTTATCTCCTTAGTAGCTGTAATTATATTCCTGTTTATTCTT
TGAGAGGCTTTTGCCGCCAAACGAGAAGTAGCGTCAATCGAAATAACTTCAACAAACGTA
GAGTGACTGCATGGATGTCCCCCACCCTACCACACATTTGAAGAACCCGCATTTGTCCAA
GTACAAGCAAACTAACGAGAAAGGGAGGAATTGAACCCCCATGTGATGGTTTCAAGCCAA
CCGCATAACCACTCTGCCAC
>comp66_c0_seq1 len=616 path=[1522:0-600 2123:601-615]
GAAGTTGAACGCCACTCCGAAGAAAGCGAAGAGACAGAACATCACTGGGTAGAAGAATCC
GAAGCCCAGGGTGAAGACATATTCATGGACCAAGGCCGACACGGCGAACACTGACAACAT
GGCTGCCGTACGGAACTTCCTTCTGGACAGCCAGAGAAAATCTCTGTATCCATAGTAGTA
AAGCCAGTCATGAACCACCACGTTCCAGGTCCTGTAGTAATTGGCAAACGATGTCGAGTT
CCACCAGTCCTTATAGAACATCCTGTCTGCAAAGCATAGCATCTCAGCGAAGGCGTTTAG
CCAGCAGTGGAGGAAGGCAAAGAACGCCAGCAGTAGCAATAACATACCTGGAAGTGTAGC
ATGGAACAAGGCCAGGACCAGTGTTCTGGTGCTGAAAGGCGTGTTGCTGTCATTCATGAA
GACAGGGATGCACAGTCTCACCAGGATAAAGTAACCATAGAAAAGACAGCCCAGAATCTT
AGCAAACGTTACGCCAACATAGTTCCATCTAATGTGTGGGTTTCTGGGGTAAGACTCTCT
GTAGATGAGGGTGGGAGCAAAGAGGAAATAGAGGTAGCTCGAGAACGTTGGGAACCTGGG
ACCCTCTCCCCTGGGG
>comp66_c1_seq1 len=542 path=[2:0-541]
TTTTTTTTTTTTTTTTTTTTTCATTGTATAACGTATTTTATTCATTGTATATTGAGAACA
CAGTGAAGAAAACAATTCACTTCCCCACAGCGCTGAAGATAGGGCATGAAATGGAGGGAT
CACTCTTCTTAACCACCTTGAATTCACATGCCTTTTGGTCCCACTCCTTCATGCAATCAC
CAGGAAAATCTACGGGAGTTGCATACCCCTGGCAGCATTCTAAACAATCACAGTCCATGC
AATCACTGTTCCTCCAGCGGGAACCAATAGGATGCCATGTCTCATCCTTGTCATCACGAC
AATGGGTAATCATGCCTGGCTTCGAGGTCATAGGCTTCATGTAGCAATAAGCATGGAACA
GTGGAAGCAGCACACACAGGATTAAAGCTAGAGCCAAGGACTTCATGATTCACAAGAATG
TAGACTGGATTCTAAGGTAATTCTAGGGATCTTCTAGGGTAGAGAACTTCACAGGCTTGT
GGGTCTTTTGGAAGTAGCTTACCTTTGGAATTAAACAAGGGCTGGGGTCAAACACGGTCA
GT
>comp66_c2_seq1 len=719 path=[789:0-43 833:44-56 858:57-718]
GTATTTCCATTCAAAATCCTATTTTCCCTAAACTGTACTCTTACCCTAACCCTAGTTCCT
AACCCTAGAACTAATCCTTAACATCATTCTAACACCAAGTCTAACCTTAACCCTAAACCA
CCTAGAAATAGCATTTGACCTTGTGGGGACTAACAAAATATCCCCAGTTGATCAAAATGT
TTTTTTGTTTACTATTCTTGTGAGGACCTTTGGTCCCCACTACTATAGTTAAACACATCC
ATAGATACACAATCCATCCGTACATGTTCCATCCAAACAGTAAGCACGTTTTCTACTACT
ACTACCTCTTGTTTATATTCCACCTTTAGATCTTGTTTCCTGACAGGATTCTATCAATGA
ATCACACTCTCAAAGGGCGTCTGTTTTAGCCAAGGATCAAAGGCAAGGTTTACACGCTGG
GTTTGTCCCCTGACACCAAGTTCAAAGTGGAGCGTTGAACAGCTGGGATTACTATTGAGA
CTCAGCCCATGTCTCAATCCCTGGATGAAGCAGGCAACTCAATGACGTAGTTTCAGACCT
AGTTGCTGCAGGACCAGGATCGGGGTGTCACCAACTCCCAGAAGCTATCCCCAGTGCGAG
GACAGTGTATCTGGGCGTACCACTCCTGGCAGTACAGACACACCATGACCCCTTGGCCAA
TGAACAGACAGGTCCACATCATGATGTTCCACACAGGACTCTTCCTCTTGTCGTTCAGA
>comp68_c0_seq1 len=387 path=[393:0-386]
TACGGGGTGGCCTTCCGGTTTGTGCGCCATTAAAGAAAGCAGACATGGCTATCAGGTATC
CTATGGCCGTGGGGCTTAGCAAAGGCCACCCCGTAACCAAGAATGTGACCGCACCCAAAC
ACGCCCGTAGACGAGGGCGTCTGACCAAGCACAGCAAGTTTGTGCGTGACATGATCCGTG
AGGTGTGCGGCTTCGCCCCTTACGAGAGGCGCGCCATGGAGTTGCTGAAGGTGTCCAAGG
ATAAGCGCGCCCTCAAGTTCATCAAGAAGAGGATTGGAACTCACATCCGCGCCAAGAGAA
AGAGGGAGGAGCTCAGCAACGTCCTGGCTGCCATGAGGAAGGCTGCTGCCAAGAAGGATT
AAAGCTGTTCTTGCAAATAAAAAATTT
>comp71_c0_seq1 len=1090 path=[70:0-1089]
CCACGTCCAGATGTGTGACAAGTCTGACCCCACCAAGTTCTTCTAATGGAGTCCCTTTTG
GCCTCTCCTTCAATCAATCAATCAATCAATCAATTAACTAAATGATTGTAATCATTGGCC
AATAGATGGGCTTACTGTGTTTAAAAAAAAAAGTGCTTATTATTCTAAACATTTTTAGTA
CAGTATAAAATACATATATGTTGCACACTTCTGGAATAAAGTTTTACATTAACCCTATAA
GCATCAAGGAGGAGTAGGAGGATACGCCGAATATGCCTGATGAAGAGCTCCAGGCCTGTC
TATCCGACTGACGCTTCTCCCTCCCTGTATCATCGACCCGCCCTGCACTACTATTGCTTT
TCTGAACAGCCTCAGCACCCTGTCAGCTGTGGAAGACCATGTCAAGATCTGCCACTACCC
TACATTTGTTTTGTTTAGTTTTTAAAGCGTATTTGAGATTCTCTGTAATGAAAAGTGCTA
CATAAAATACATCAATGTGGGCATGTTTGCTGGGTTGCTGCTGAAGAGTGGGTCAAATTG
GCAGTAGAAGGATGCAGCAAGCTCAATGATGGCTACAAAAAGCGTTTGTCAGCAGTTATC
TAGGCCAAAGGCTGTGCAAACATGTACTAGCTCCGGGGTGCCAATCATTTTGTCCATGGT
ATTTATCTTGAGTTGGTTCTGCAATGTCGAAAATCCAATAACAAGGTCTGGAGACCAAAA
TATATTCTCAATTTTAACTTAATTGAGAAGAAATAGGGAATTATTGAATAAAAAATGGCA
AGGGTGCCAATATATTTGGCTGCAACTGTATCTGTTACCAGAAAGGTAAAAATCTTTACT
CAGTAAACACTGACGATGATGAGTTTTTAGGGTCTTTAGAGTAACTTTCATCTTAAGCCA
TCTTAGGCCAATTTATTTGTAGGTATTTTTAGATGCCACGTTCAAAAAGTTGTTGAATTT
TGATGACACAAGAAGCCAGGAGAATTTTAGAATAAGTTGAAAAGCAAGATAGAAAGCTGA
ATATGGCTGTTGCTTTTCAACACCTGCCTGTGTAACAAATGATGGGGACAGTAAAGGGAG
AAGAAAAGAG
>comp73_c0_seq1 len=478 path=[1:0-477]
TGGAAGTATACGGCACTCCTGCAGGGCCCTAGTTTTCAAAAGAGTCCTGTAAAACACTGG
CTATGCTTACAAAAATAAAACAGGAATCTTCAGGGTCCCTAATACGTCACATTCAATGTG
TTCAGCTACCACCATTACATGACTGGAGCCATCTTGATGTGAAATAAGTAGGACAGGTGT
TGATGCCAAAGTTAGAATAAACTCACTGCCATACTATACTCAATATATACGTTATTTCCT
CATAAATGATTTCTCTTTCAATTTGTATTTCTTCTTCTTGTATAAGGGTGTCCTTTATTC
ATAATGTCCCCGGTGGTCTGATACTTCCCCCAAGAGGTTACCTGGAGATGTTATGAATGC
AGCATTTGTTTGTTTGATCTTTAACCTTTTGAGAAACCTAGGGTCAAAGTGTAATGACCT
TCCTGTTTTGTTTTAGTAATTCACTTATTCACATGGAGAGAAATAAAGCATTTTAACT
>comp74_c0_seq1 len=2695 path=[2735:0-2694]
TTTTAAAGTTAAATCTTTAATGACAACCACACCTAATGCTTAAGTCCACTCACCGACTAA
GGACTTTACTCAAGAAACAAACTGAGTAAAATAAAAATATATAATTTTAAACTTTATTAA
ATAAACTTAGGAAATTACTCCTTGCCTAAATGTATTTCCATGGAACCCTGAAATGTGGTG
TTGACATTAATAACCACACTTGAAATGAAGGAGGATTGTGTGTGTAGTCTATGACATTTC
CCTTAGAACTACACTGAACAAAAATATAAACGCAACATGCAACAATTTCAAAGATTTTAC
TGAGTTACAGTTGATATGAGGAAATCTGTCAATTGAAATAAATAAATTAGGCCCTAATCT
ATGGATTTCACATGACTGAGCAGGGGTGTAGCCATGGGGAGCCAGGCCCAGCCAATCAGA
ATGAGATTTTCCCACAAACGGGCTTTATTACAGTCAGAAATACTCCTCAGCACCCCCCAG
GTGAAGAAGCCGGATGTTGAGGTCCTGGGCAGGACTGGTTACACGTGGTCTGCGGTTGTG
AGGCCGATTGGACGTACTGCCAAATTCTCTAAACGATGTTGGAGGCGGCTTATGTTAGAT
AAATGAACATTCAATTATCTGGCAACAGCTCTGGTGGACATTCCTGCAGTCAGCATGCCA
ATTGCACGCTCCCCAAAAACTTGAGACATCTGTGGCATTGTGATGTGTGAGCTCAACTGT
GAATGGTCCTGGAGCACCAAAAAAAAATGTTAAGGGAAGCCAGTTTGCATTTGGTTTCAC
TCCAATCATATCACATTGAGAGCAATACATCATTTTCCGAAACCCCTTGAATAGTTGCTT
TTCTGTTGTGTTGTTGTAGCTAGCTAGCTACAATTGACCCTTTCCTAAATTAGCCATGGA
TGGAGATAGGGAGTTGGACTTGTGGTTTTACTCAATTCCAGTACTAGCCAATGATTATAA
TAGCGATTCTGATCTAACCAAAAATGCATACATTGTTGTGCCCCAGGCCAGAGGACGGAA
GTTTAATATGTAGCTAGATGTAGAAGGCAAATGTTAACTATCACAGTTAGGCTAGTGAGC
AAGCATTGTAGCCAGGTGGCCATGGACAACAAAAAATAAAAGTGAATACTGTATGACAGA
GTCATAAACCGTTTTGTCAACATGACAAAGGATGGCATTGACGTTTCTCTACAAGTAGGT
TGAGTCAACATGTTTTTTCAACTTGCACGAACGCATGTACACACACATAAAAATAAATCA
GAACCTACAGTCTCACTCGTGCCATAATCACTTCCCTTTCTGTCAACCAATGGGCATAAA
TCCAGGGGAGTATGTCAACTCACCCCTTGTGTCTCACTTGATATTTTGGAGCAAAAGTCT
TCCAAAGACCTCCCACCTCTCCACCAGCATGTAACCTGGAGAGCCGTCATCGCATCCCTC
TTCTCCCAGCTGGAGGGTTTCGATGCCAGCTGTCCAGCATAGAGCAATCTGTTATCAGCA
TCTGGTTCTGTGGAGCATTCCTCTGAGACGAGGCCTACCCCAAAACTACCACATGGTATT
CTGTTGTCATTCAGTTAAGCCTGTACTCAATTGAAATCTAATAAACAATTATTTTAGTCA
CACCCTGAAAAAAACTACAATCTCTGGGAGTGAAAGGTAGTTATTTAGCTCTTACTGAGA
CAGAGGCTGACATGCTTTCGAATTTCAAGTAAAAAGTGAATCTCACTCGTACACGTACAG
TACTTGTTGAAAATAGCATCTATTTATTCCAGCCCTTCATGTTTACCACATCTCAAATAA
ATCCCCAATAAATCACAGTGGGTTTGGAGTAAGCATGGGTTAAGCATTTGTCATCACAGG
TTAGTATGAGTTAGCATGGGTTATCGTTAGCGTTTGATGGCCAGGGTGAGTCCGTCGCCC
ACAGTGAGCATGCTCAGATCGATCCTCTGATCCGTGTGGAGTTTCTTGTTGAGCTTGTCC
AGAGTCTGGGAGGTCAGGTCATCAGGAGCAGGGTCCACCACTTTACCACTCCAGAGTACA
TTATCGATGGCAATGATGCCCCCTTGTCTCACAAGCTCAAGAGACTTCTCGTAATATCTG
TCATAGTTCCGTTTGTCCGCATCGATGAACACAAAGTCATAGGTGCCAGCTTCCCCAGCA
GCTATCAACTCATCCAGTGTTTTTATACACATTTGAAGACGGACATTAATTTTATCCTCG
ACTCCGGCCTCTTTAAAGAAAGGTTTAGCAATGTTCACGTATTCGTCGTCTATTTCACAT
GCTACCACTTGACCACTCTCTGGTACAACCAACGCCATGTTCAGGGTGTTGTACCCCGTG
TACATCCCAATTTCAATGGTTTTGCTGGCATTGATCAGTTTGGCCAGATTTGCCATCAGT
TGTGCTTGTTCACTAGCAACCAGCATGATGCTCCATGGGTCCTCAAGGGTTTTCAGTCTG
AGTTTGGTCATGACAGGATGTTCTCTCAGTGAGTTGTTCACGACATACTGCAGCACTGGG
TCGTTCTTCCCTCCACTGTGGCTCTTACCTGGCAGGGCAGATCCAATTCCTGTGCCTGTT
AGTGCAAGAACAAGCTGAATGCAGAAATACATCTTGATATCTGGAGCCATTTTGGAAGTG
TGTCTATTCAGCTATATAGAGTGAACACCAAAGAGACTGTCATTTAATTCACTGG
>comp79_c0_seq1 len=1020 path=[5129:0-1019]
AATGTGGAAAAAGTCAAGTGGTGAAGGCAATGTAGATTCCATTCCCAGACCTCAGGGTAA
ACTACTACGGGGCTAATTTGAATAAGCCTCTGGCTGTCAGGCCCGAACATTTAGCCACAG
GGTACACATCTATAACACATTCAGAATTCAGAAACAACCGCGTTTGTTATTCAAAGAATG
TGTTTATTCTTTTGAAAGTGTCACAATAAGAAGTGATTTTATAATTCATTATCATAGTTA
CAGAAACAACATCTCAGAAAGAAAACATTGCAACATGTACAAACTAGAAAATGTACAAAA
AAAAATACAAAATGTACATAATAGAAATTATTATTTCAATTAGCTGTCTTTTTCCTGTGT
CACTAGGCTATACAACATGTTATACAACATGATACAAAACATGTATGTACAAGACTGAGG
TTGCAGTGAGAAAGACATCAATGAGACTGCATCTTCTCCACAGAGTCCAAAGGAAATGTA
GAAGAAGAGGGGGGAAATTAAAGGCAATAAGTTAACAAGATGGTTTTAGTGCAGGCAGGT
CCTCAGAATTTGCAGCAGAAGACACAGCCCATGTTGTGACAGCAGTTGCAGCACAAACGA
CACAGGGAGAGGTGGATCTGACGCTTGAACCTGAAATGCTCCGGCAGACGCATGGACTCG
CCGCCAGGCTGTTGATGTTCCCCAACTGGACTGTCAATGATTCCAACATCCTCTGTTAGC
ACCTCGGAGAAAGGAACAGCGGTGCTTTCAAGGATGAACATACACGCAAGGACGAGTACC
ACTGCAACTGCAACACTAAAGGCCTTCATTCTCGGTTTTGTTAGGAAGCTTATAGCCTAT
TTAAAAGTCCTGTTGAAATCAGTTGAAATTGAAGTGACAGTTTATGAAGAAGATCAGAAC
TCTTCAATTTTCACAAAAAGTGTCGCTCTCCAACGCACAATTTTCAATGCACTAAGACGA
GTCCAAAGTTGATTGATTGTTCTTTTGGTGTCAGCGGATGAGGTACTTCTCTGTCATCCG
>comp79_c1_seq1 len=1088 path=[4041:0-1087]
ATCGTTGAAGAAAACAGTCCTCACAACAATACAATTGAACAGGATGATGAATACACTCAT
GATTATGAATACATTGATGAGGATGAACTTGACAGCATCAGGAGAAAATTTAATGACCAA
AGTATTCACATAACAGACAAGAAGAAATCAGAAAACACATATGCCATGCAGACTGCAAAA
CAGGTTTAGTATAGAAGTGAATGATTGGTTTTGATGACTATCTAATACATATCTAACCCA
AGCTCAAAGTTTACCCCCGTATTGTTTAAGTGTAAAGATCAATACAAATGTTGGCATGTG
AGATATACTGTACAGTGCCTTCAGAAAGTATTCACACTTTTCCCACATTTTGCTGAGCTA
CAAAGTGGTATCAAAATGCATTTCATTGTCACTTTTTTTGTCAAAGATCTACACAAAATA
CTCTGTAATGTCAAAATGGAAGAAAAATTCGAACATTTGTTAAAGATTCATGAAAAATAA
AACACTAATATATCTTGATTAGATAAGTATTCAACCCCCTGAGTCAATACATGTTAGAAT
CACCTTTCTGGTTAAGTCTAAGAGCTTTCCACACATGGATTGTGCAACATTTTCCCATTA
TTATTTTCAAAATACTTCAAGCTCTGTCAAATTGGTTGTTGATAATTGCTAGACAACCAT
TTGCAGGTCTTGCCATAGATTTTCAAGCAGATTTAAATTTAAATTGTAACTTGGCCATGG
AACATTCACTGTCTTCTTGGTATGGAAAACCTCCCCGGTCTTTGTGTTTGAAATTCATTG
CTCGACTGAGGGATCTTACAATTATCTGTATGTGTGGGGTGCAGAGATGAGGTAGTCATT
CAAAAATCATGTTAAACACTATTATTGCACACATAGTGAGTCCATGTAACTTATTATGTG
ACTTGTTAAGCACATTTTTACTCCTGAACGTATTTAGGCTCGCCATAACAAAGGGGTTGA
ATACTTATTACTTTTGTAAAAATGTCTAAAAGCATGATTCCACTTTGACATTATGGGGTA
TTGTGTGTAGGCCAGTGAACAAAATGTATACATTTAATTCATTTTAAATTCCGGCTGAAA
CACAGCAA
>comp80_c0_seq1 len=2209 path=[1:0-2208]
GTGTGTGTGTGTGTGTGTGTGTGCACACACATGTGTTCACCAGACCATAGCAGTGCTCTC
ATGGCCAGCCTTCTGTTGCCCCAGCGAGGCTTGTAGTGCTGTTGGAGAAAGATCCGTGGT
CTCTTGGTAATACTCCCCCTTCCTCATCCCCTTTTGGCATCGGTAGCAGTGCAATGGCAG
TACAGGGGCGTATGGTGGTATATTTGGGGTCATTTCCCCCCTCCTCCCCCTGTAGTGATG
TTAGCGGTGGTGTTGGCCCAGGAGGGGAAGGTGTCCAGGTTGAACATGGCTCTACCCCAG
CTGTTAATGGCCAGGGTGATGCACAGGATCCCGATGATGTTCATCACTATACCCGTTTTA
GCCATGTCTGACACCTTCAGGTATCCATAAGAGAACACGATGGCATTAGGAGGCGTGGCC
ACAGGCAGCATGAAGGCAAAAGATGCACTGAGGGTGCAGGGTACCATCACATACAGCGGG
TTCAACCCTATGGACTGGGACATGGAGGCGAGGATGGGCAGGAAGAGTGTAGCGGTAGCC
ACGTTGCTGGCACACTCAGTGAAGGTGGCGATGAGGAGACAGAGGATGACAGCGATGGCC
CAGGGAGGGACGGAGCAGAAAGGCATCATCTGATCACCCAGCCACCGCGACAGACCAGAC
ACCTCGCTGCCCTTAGCCAGTGCGAAGCCTCCTCCTAGCAGCAGTACAATGCTCCAGGGC
ATCTTCATCTGGGTCACCTGCCAGGTCAGCAGGGCAGGGGCGGGGCCGCGGGGGGGCTGG
GGCTCTGTGTCAAATCTCTGTGTTCTCCAGAAGCAGAGGTAGCGGGGGGGCTCAGAGGGC
AAGACGAACAGCAGCATGGCAACAAACACTGCCACTGTGGCATCAGTTACAAACGGTGCG
TTGGCATTGAAGACGTGGGTTGCCCATCCATCGATGAAGCCTGGGCTTCGTGTGAACCAA
AGCACCACCAGCAGGATGAAGAGCCCCAGGACACTCAGCTCTCCATAAGACATGGGCCCC
AGACGACGATGCTCCTCACGGATCAAATCATATGCCGCAAACTCCTTCTCTGACTGCACA
GCACCACAGCCCCACGTACGCTTCAGATTGAAGCCGATGAAGACGAGCTGGAGCCAGAGC
CAGGCCAGCGTCAGCATCAGCAGCATGGTGGGGAAGGCAAAGGCGAACCATGAGGCAAAG
TTAATGACGTCACCGTTCTGAGGGAAGAGTTGGCTCATCTGCCCTGTGAGGACGAGGTTG
GGTCCGGTGCCAGTTAGAGTGGCAGTGCCGCCGATGCTGGCAGCGTAACACACACACAAC
GTCAGGCCTTTACACATCTTCATCCTCTCCTTCTCCTCTTCCTCCCCAACCTGCGCCTCT
GCTTCAGTCCCTTCCTTCAAGACCATGGACACCATCACTGGCTTCCCATCAGTCAGAGAG
TTGTCCTGAGGAACGGGTTTGTCTGGGGAGTCCAGTTTATCTTTTGAGGCTAGTTTCTCC
AGTGGGATGTGATTGTCCTGGATCATAAGTGTGTCCTGTGGGGTCGAACTGTTCTCCAGT
TTTTCCTCAGGAGTCGTACCATTCTCCTGGCTCTGAGGGGTGGGCAGAGGGTTCTCCCCC
TTTCGTGGGCTGTTGAGCTGCTCCAGGACGGCCTGGACAATGGGGACCATCATAGCTGTG
GTGGCTGTGTTACTGATCCACATGGACAGGAAGGCTGTCACACCCATGAACCCTAGCATC
AGAAGGGCAGGCCGCATCCCCACAACGAGTAGAACTCTGAGGGCGATGCGCTTGTGAAGA
TTCCACTTCTCCACGGCAACAGCCATCATTAGCCCGCCAACAAACAGCATGTTGGTGTCC
TTCAGGTACTGCATACACACCTGCTTGGACTCCATGATGCCAAACAGAGGGAAGAGGACA
GCGGGCAGGAGAGCAGTCACAGCCAGCGGCAGTACCTCAGTACACCAGTACACTGCCATC
AGGGCTATCACATAGGCACAGCCTGCCTCCGTGGTTCCGATCAGCAGAGGTAGTGGGAGG
AGGAGGAACGGTGTGCAGAACAGAATCACCCCATCCTTGAACATCCACATCGCCTGGAGC
GAGGACACCATCCTCTCCCGGTCAGAGAATACAGAGAATTACAGTTGCGCACGTCTGGAC
TCACTCCGGGAAGAAAGCAAAAATGATGAGGGAAAGGGTGAGCGAACTC
>comp80_c1_seq1 len=1246 path=[2607:0-1245]
CAGAAACAAATGGTCTGTTAGGAAGAGAGTTAATCATTATTAACAGTATGATAAGGTTTT
ATCATGTATCAATTATTTTTAGTGATGCAGGTTCATGTTATTGAGAGATTATCTTTATTA
TAGTTTATAAAATCTCACCATTGACTAACTGATGTGCCATGACAACTTGAAAAGCAACTG
CAAACGAAGAAAACAAACTATTCAGAGTCATTTATCTTTCATTTCAAAAGCAGGATTAGC
AACATCACACAGTTTCATCACAAGCTTAGCTAATGTTAGTTAACCTGAAATGTTAGCCTA
CCTAAACAGTAGCTAGCTAACAGCAGATAATGACTTAGTATAAAAGTCTGCATTGAGCTT
CAAAGACTGTTTCTTCGATAGCTACATGTTTTCTGTTTTCTGTTTCTTGTAAATTCCTCT
GTCATTATTTTTAACTGTTAGATATGGCTCGTTAGCTAATTATTAGATAGGTGGCTAGCT
TTTTTTGTGAATACAGGTTTTATTTGTCATGTTGGTGAGCTGCAGTGAGTGGCAGATCTT
GGTTTGATTATTGAAGTGTAGACTGTTCACCCCTGGAGGTGGAGGGGAAGTAGCTGTGGC
ATTTCCTAGCCTACATTCTTCTGGAACAGAGAGATGCAAACTTCCACTCACAGGGCACGT
CATACCAGAGCTTCGCACTTGCAGCGTTCATATGCAGACAGTCCTCTCCTTCTCCAGCAT
TATTGGGCTCATCGGTGTCCCAGTTAGTGTAATCAAATCTGGACCCATCTGACCACATCC
ATGTGCCCTCCTTGATTGCATCAAAACCTCCAAGCCAGGTGCTATGTAGGTGGCCATTGG
TATCATTTGTCAGTGCTTGCATAAACTGGTACTCTAAAAGGCTATGCACGGATGCTAGGT
TTCCACCAAGTGCCAAACAGTTTTGCTCCGAATCTACGAATGATTGCTGAATGCTGACAA
ACTTGAAACAGTGTGATCCATATGTGTGCCAGTCTGAGGGACATGAACTTTCCTTTATCC
CCTCCTGCACTGCTGCCACGTGAGCCTCGACAGGAGTCTGTTCCACCTTAGTCTTCAGTA
AGGGTTCTAAACCAAGGAGCTGGATCAGGTTTGCGTCGCCCAGTGCAATGGCAGCACTCA
GAAGCAGAAGGACGGCCAACTTCTCCATGGTAATCTTTTCCTGTCAGAGAAGGAATCACA
GGTGGTAGTCTGTAGGTTCTGTTCAGCTTGAGAAAGAGGAACACTT
>comp81_c0_seq1 len=695 path=[855:0-694]
AGAACTCCTCCCTGGTCTGAGTGGAATATAAGAACAAGCTGCAGACCACAAACCAACACG
AAACACAAGGGAGTTCAAACTGCCTGACTGACTAACTAACTAAGGAGCTAGAAGTTTGTC
GCATCTGCAAGTATGAAGCTGCTTCTAGCTGGACTTGTTCTGACCCTTATTGTGGGGGCT
CAAGCTCAGTGGTACCACTTCCCTGGTGAAGCTGTTCAAGGTGCTAAAGACATGTGGCGT
GCATATGACGACATGAAGGACGCCAACTGGAAAAACTCAGACAAGTACTTTCACGCTCGG
GGCAACTATGATGCTGCCAGGAGAGGACCAGGGGGCAGGTGGGCAGCAACAGTCATCAGT
GATGGCCGGGAGAGGGTTCAGGGTTCCAGTGGTCGAGGACACGAGGACTCAGCAGCTGAC
CAGGAGGCTAACCGCTGGGGACGTAATGGAGGGGACCCCAACCGCTACAGACCCAATGGA
CTCCCAAGGAAATACTGAACTTAAAAAAAAGGAGGTTACTAGCCAAACTGAAGGACCACA
TTCCAAACAAACATATTGCACCTAATTACTGCTTTTGGTAAAACTGTCATATTCTCAAAA
ATTATTTTGCCCAAATGTTCTGCTAATAGACAGGTACATGGTACTGAAACTTAGTATACA
ATATATTTCAAAAGTGTTGCAAAAATAAAGTGATT
>comp82_c0_seq1 len=294 path=[305:0-293]
AGCCCTTAGCCGTGGTATATTGGCAATGTACCACAAACCCCCCGAGGTGCCTTATTGCTG
TTATAAACTGGTTACCAACGTAATTCGAGCAGTAAAAATAAATGTTTTGTCATACCTCTG
GAATACCACGGCTTTCAGCCAATCACCATTCAGGGCTCGAACCACCCAGTTTATAATACA
GAGTAAATCACTAATAATCAGTTTTTTTGCATCAAATGTATCATCATATATACTGTATAA
TATTCCTTCATGTCAAATCAGTAAACAGCTCAACATGCTTACCCATAAAAATCA
>comp84_c0_seq1 len=914 path=[954:0-913]
CAGACTAGGGCCTTCTTCCTGTTATACAGAACACCAAATGGCGGACAACGCCGGTGGAGA
ACGTGGAGGTTTCCGTGGAGGTTTTGGCAGTGGCGACCGGGGTCGTGGTCGTGGACGCGG
CAGAGGCCGTGGTCGAGGTCGTGGACGCGGTGCCAGGGGCGGCAAGTCCGAGGACAAGGA
ATGGGTGCCAGTGACCAAGCTGGGCCGCCTTGTTAAGGACATGAAGATCAAGTCTCTGGA
GGAGATATATCTCTACTCCCTGCCCATCAAGGAGTCTGAGATCATTGACTTCTTCCTGGG
GTCCTCGTTGAAAGATGAGGTGCTGAAGATTATGCCTGTCCAGAAGCAGACCAGGGCTGG
CCAGCGCACCAGGTTCAAGGCCTTTGTTGCCATTGGTGACTACAACGGCCATGTGGGCCT
GGGGGTGAAGTGCTCCAAGGAGGTGGCCACTGCCATTCGAGGAGCCATCATCCTGGCAAA
GCTGTCCATTGTGCCTGTGAGGAGAGGATACTGGGGGAACAAGATCGGCAAGCCCCACAC
CGTGCCATGCAAGGTGACTGGTCGTTGTGGCTCAGTCCTGGTGCGTCTGATCCCCGCGCC
CCGTGGTACTGGCATTGTGTCTGCCCCTGTGCCCAAGAAGCTGCTCACTATGGCTGGTAT
CGACGATTGTTACACCTCGGCCAGGGGCTGCACTGCCACTCTAGGCAACTTCGCCAAGGC
TACCTTTGATGCCATCTCCAAGACCTACAGCTACCTGACCCCTGATCTGTGGAAGGAGAC
GGTCTTCACCAAGTCTCCTTACCAGGAGTTCACTGATCACCTGGCCAAGACCCACACCAG
GGTGTCTGTGCAGAGGACGGCCGCAGCTGTCCCGGCATCCTCCTAAACACTTTTGTACAG
TGGATTAAATAAAG
>comp85_c0_seq1 len=854 path=[13:0-841 855:842-853]
CTTTTTTAATATCTTTTTTTTATTTCATAATTCACCATGAAAAGTGATTGCCATTAAATT
TCTCTTATTAGAGGGCTCTTTTTGCAAATGGAAAACGTGGAAAAATGTATCAGAGACCAT
CTTTGAATGCACAGTTGGATTTATTACAATTTGAGTGTTCAATAATGTTGTAGGTTACAT
CTCAGTGATGTGAAATGACATATTTTCTGTTATAAAAGTTACAGTATCTGCTCCACCAGA
GCACTAAATGCACTGCTCAGAGCAGCGACAGGCCACATGGGCTTCTGTCTTCTCGCTCAG
GTCCACACTCTTCTCATAGATGCTGCTCAGACCTTCAGAGCGGTTCAGGTTGGAATCGAC
GGGCAGGCAGTGGAAACCGATGGTGATGGGGGTGGTTCTCACTGGGAGGCATCCAGGCAG
ACAGCGCAGCACAGGCTCAACAGAGTAGCATTTGGACTCCTCGGCATCAACAATCACCTG
CTTCTCCAGCTTCACAGACTCGAACGTCATGAGGCATTCAGACTCATCACGGCAGCTCTC
AGAAGGAAGCACCCAGGAATGGGCAAAGCTGACTGAGCTCTTGGTCAGGCGGCCACTGGG
TGTACGGTACTCCTGTCTGTCTTCGCCATCAGCCCTTCCACAGAGTCCACAGGTCTGTCC
CTTCATCCAGTCCACAACTTTAATCTTCCATGAGTCCTTATCAAAGTAGACTTCTTGGAG
ACCGTGGCTTGGGGCATAGAGAGACACGCCTTCACCCTTCCGTTTGATCTTGATAGAACC
TGAGGGGTCCTGGTATGGGAGGTTGTCGTTGGAAATTTCCATTCCATTGACCTTCACTAT
CACATCATTGTCCT
>comp86_c0_seq1 len=1752 path=[1939:0-1751]
GAGAATTTGGACTGTGACCATTGAACTCGTACTCATCGGTCCTCTATAATAAGTCAGAAG
TTCCTGGGCACTGGTCATTCTGCCATGTCCCTCCGTGTCTACCTGGCAGTGGTGGTTGCT
GTTCTCCATCTGTCCCCGGTAACGTTAACCCGGGCTGGGGACAGGACAGAGGGGACTCCC
AGTCCATCTTACGTGGCCGCAGTCTACGAGCACCAGGTGATTTTGAACCCAGAGCCGCAC
GTGCCTCTGTCTCGGGCCGCGGCGCTCGAGCACATGATGAGGAACCTGAAGGTCTATGAG
GAGCAGGCCGCGCGGGCAGCGGAACAGGGGGCTCAGATCATAGTATTTCCAGAGGACGGT
ATCCATGGGTTCAACTTCAGTCGTCTGTCCATCTCTGGTTACCTAGAGACCATCCCTGAC
CCACTGACGGAGGACTGGAACCCCTGTACACAGCCTGACAGACACAATAACACTGAGGTC
CTCCAGAGTTTGAGCTGCATGGCTCGACGTCACCAACTATACCTGGTGGCCAACATGCCT
GACCTCCAGCCCTGCCCTCTGACCTCTCACCCCACCTGCCCCCCCGACGGGCACTGGCAG
TTCAACACAGATGTAGTCTTCAGGTCTGATGGTTCCCTGGTGGCTCGCTACCACAAACAA
AACCTGTTCTTCGAGAAGGAATTTGATACCCCGCCCAGACTAGAGGTGGTGACCTTTGAC
ACGCCGTTCGCCGGACAGTTTGGAGTGTTCACCTGCTTTGACATCCTGTTTCACGACCCT
ACTGTCAGACTACTGGAGAAGGGTATCAGACAGATGATCTTCCCCACGGCCTGGATGAAT
CTGCTTCCTCTACTAACAGCGGTTCAGATCCAGAGAGCGGTCAGTCTGGGAGCTAACGTC
ACTCTGCTGGCAGCTAACCTCAGGCATGACAGCAAGGCTATGACGGGCAGCGGCATCTTC
ACCCCTAGTACTTCCATCTATCACCACGCCTTCCACCACCCTGGGAAGCTAGAGGAGGGG
AAGCTGCTGGTGTTGAGGATACCTGTACTGGACAGTGACTGGCTGGCAACACAGAAGCAG
GCAAAGAGGCAGGGGGAGACAGGAGGAAAGGGTGAGGCAAAGGGGCAGATAGGAGAAGAG
GGTGAGGCAAAGGGGCAGGGGGAGACAGGAGGAGAGGGTGAGGTTGAACCTCTCTCTGCT
TCTCTTCCTACCCTCTCTCCCAATCCCTCCCCATCCCCCTCTCACTTCATCTCCTCTATG
ATGTGTGACCCATTCTCCTTCGTCCTGCTGCATGGTTCAGAGGGCCAGCTGACTGTGTGT
GACGGTCCTCTCTGCTGCCATCTGCAGTACCGACGGTCCCCACAGGGTGGCAATACGGAG
CTCTATGCTCTAGGGGCATTCGCTGGCAATCACACGGCTGATGGACACTTCGCCATACAG
GTGTGTGCGTTGGTCCGGTGCTCGGGGTCGGAGGTCAGCTCCTGTGGAAAGGGAGTGGAG
GAGGCAGAGTCTAGAGTGGACTTCCGGTTGGAGGGGAAGTTCGGAACGCGTTACGTTTAC
CCGTCGTTGCTAGGTAGTGGCATGGTTGTAGATCGACCCGACCGGATCGAGAAGACCACA
GATGGCCGAGTGACCATGGAACACTCAGGGATGTCCGTCGGACTGGTGACCGCATGTCTC
TACGGCAGAGTGTACGACCAGGACTAGGGTGTGTGTGTGAGTGTGAGAGCGAGAGAGAGA
AAATAAAGTAAA
>comp89_c0_seq1 len=203 path=[1:0-202]
GCAGGATCCACCGCAGTTGCAAGAGCCAGTTTTAGAGCATTCACAAGGATCCATTTTTTC
AGTTTTTGATCGCGATTATTTTTCCAAATGAAGTATTTCAGCTTAATTTCACTGTTGAGT
TGTAAGCTTTAAATTTCTCTTTGGCGAAGCACCGTTTTTATAGCGTCAGGACAGACGGGT
GCCGTGTGCAAAACAGTCTCGCG
>comp90_c0_seq1 len=602 path=[11:0-601]
GGAAAAAGAAAGCTTGAACTCTGAACCCGGTTGCGTTTATTCTTTCCTTTCCTGTTTCGG
CTTTAGAAGAGACACACACAGCTATGGCACCTCGTAAGGGTAAGGAAAAGAAGGAAGAAC
AGGTCATCGCCCTGGGACCTCAGGTTGCCGAAGGCGAGAATGTCTTTGGAGTCTGCCACA
TCTTTGCATCCTTCAACGACACCTTCGTTCACGTCACTGATCTTTCTGGCAAGGAAACTA
TCTGCCGTGTGACTGGTGGTATGAAGGTGAAGGCCGACAGAGACGAGTCCTCCCCCTACG
CCGCCATGTTGGCCGCCCAGGATGTTGCCCAGAGGTGCAAGGAGCTGGGAATCACTGCCC
TGCACATCAAGTTGAGGGCCACTGGCGGCAACAGAACCAAGACCCCTGGACCAGGCGCAC
AGTCTGCTCTCCGTGCCCTGGCTCGTTCTGGCATGAAGATTGGACGCATCGAGGATGTCA
CCCCTATTCCATCAGACAGCACCCGCAGAAAGGGAGGTCGTCGTGGGCGTCGTCTGTAAA
TGTGCTCATTTTGAGATTTTCACTCAATAAAAGGTTAATTCCAAAAAAAAAAAAAAAAAA
AA
>comp91_c0_seq1 len=1291 path=[282:0-1290]
GTGGAGGGTTGGAGGGGTGGGTGTGCTCTCCCAGCAGATCCAGGAGCTCAGAAGAAACTC
AGTCGGGGGTTCGTATCGGAGACACACAGACAGAATGCAGCAGGGTGTCATACTTGTGGT
CCTTTTGGTCCTGGTGGACCCCCTCCATGGGGTGCCAGTGCTTGCCGAACCTCTCTTCCC
CACACAGGAGAACTTTGACCTGAGCAAGTTCATGGGGAAGTGGCATGATATTGCGGTAGC
GTCCACCTGTCCCTGGATGCAGCGCCACAGAGGAGACGCAGCTATCGGCATACTGGAGCT
GCAGGCCGGGGACACTGAAGGCAAAGTCAGCATGAAACGCAGCATGAAAAAGCACGGGAC
ATGTAAGCAGATCTCTGGTGATTATGAGCTAACAGACACACCTGGAAGATTCACCTACCA
CGTTGCCAAGTGGGGGGCTGATGTTGATGCCTATGTCGTTCACACTAACTATGATGAGTA
TGCCATCGTCATGATGAGTAAACAGAAGACTGGTGGCGAGAAGACCAAGTCTGCCAAGTT
ATACAGCCGCACCATGGAACTGCGGACCACTATCTTGGACGACTTCAGGAGGCTGGTGAG
GGAGCAGGGCATGGCTGATGACACAGTCATCATCAAACAGAACAAAGGCGAGTGTATACC
AGGAGCAGAGCCTGTAGCAGCAGAGTCTCAGTCTGAGATTACGGCACCGAGAGCTAAGAG
GAACATAGTCCTCCCTGATCCTGCCCCTGTAGAGGGCTCCGGTATGGGTGATGACACCAT
GGTCTTCCGGAGTGCAGAGTCCTGTAAGGCGGAGCCGGACGCAGGTCCCTGTTTCGGGAT
GGTGGAGCGCTACTTCTACAACTCCACCAGTATGGGCTGTCAGCTGTTCACCTATGGAGG
CTGTATGGGCAACCAGAACAACTTTGTAACTGAGAGGGAGTGTCTGCAGAGCTGCCGCAC
TGAGGCTGCCTGCAGAATGCCCATGGATGCTCAACCCTGCACTGGGCAGCCCAAGATATG
GGCCTTCGATCCCAGCTCTGGACTCTGTCTGGAATATAAAAAGGACTACTGCCAGGGCAA
CAGTAACAAGTTCTACTCCAAGGGGGAGTGTGAGGAGTACTGTGGGGTGATGAAGGATGG
AGAAACTGAGTTCCTGAAAGCAAACTGAAGGAGATTAGAGGTCATAAGGAAGAATACATC
CTAACACAGCACAGAACACCGTCTGGGTTAGCCGTCTGAAAGACTACCTATATCATTCAA
TACAGAACAGAACCCAACACAATAAAATGAT
>comp92_c0_seq1 len=456 path=[442:0-455]
TTTTTTTTTTTTTTTTAGTAAACCAAAGATTTATTATGGTCTTTACAACAAATCAGCTGG
GCAGATGGTATAAGGCCAGACTTAAACTGAAGATTCAATTCAGGTCTTCCTTGCCATTCT
CCAGTAGTTGTCAGCCAGCAGCCATTTGCAGAGTAGAACACTGGGTAGCCGGGATCTGTC
CTTTACGCCATTGCAACGTTTGCTTCAGACTACCACGTTCAGCTCTTGGCACATCATGGA
CTGCAGACTTCAGTCACCAGAGGGGGCTTGGAGATCAGCTGTAGGGAATGGATGGGCCAG
TCTACTTCGACCTCTGCCTCATCTTTCGCCTTTTACGCTTCAGCCTGCGCATACGCTTCT
TCCTCCACTTTGCTCTCATCTTGTGGAGATGTGTCACTAAAGCGAGGACACCAACTTGAA
AGAGGATGTGACGAAGAAAGGGGAGGGGCTTTATAG
>comp96_c0_seq1 len=999 path=[10:0-998]
AAGTAAATGAGTCAACAAGGAGGGACAGGCATGTTCTTTAAATGGTATAAAACTGAACTT
CCAAAGACCTTGCTATTCATCATTTTCCTCCAGTTCAATGTTACTCTCGGAGCGAGAAAG
GATCACAACTTTGGACAACTTCCCTAAGGTCATTTAATCCTATCAGAGAAATAATGAAGG
CTTTGGATGTGCTCATTCTACTACTCCCAGTGGCAGTCAATACTCTACCATACGATATCA
TGCCAGTGGATTGTGCTGATGTGTATAGAAGGGGCTTTGGACACAGTGGCGTGTACACCA
TCTACCCTGCAGGAACAACCTCCCCCATCCAGGTCTACTGTGACATGGGCTGTGAGGACC
AACCTGGGGGGGGGAAATGGACAGTGATCCAGAAGAGAAAGGATGGGACAGTGAACTTTT
ACCGTGGATGGGACCAATACAGGAGTGGGTTTGGGCAGGCATCCGGAGAGTACTGGTTAG
GCCTAGAAAACATCCATCTCCTCACTCAGAGGAAGAAGTATGAGTTGAGGGTGGACCTGG
AGGACTTCGAAGGGGCTAAAGTCCACATCCAGTACTCCTCCTTTTCTGTCGACTCCGAGC
ATGAAGGATACAAGCTGCATTTTAGTGGCTTCAAAGATGGAGGTGCTGGAAAATCTATGG
ATGAACACAATGGGCAGAAGTTCTCCACCTTCGATAAAGACCAGGACACTCATGTTTCAA
ACTGTGCTAAATCATATCTAGGAGGATGGTGGTATGGAGAATGCCACAGTGTCAATCCCA
ACGGGGTATATCTGTGGGGCGACTCAATCCATGGTATTGGTATCAACTGGGTGACTTGGA
AAGGTTATCAATACTCTTTAAAAGCCATTGAAATGAAGATAAGGCCAGTGGAATAAGTTC
AGAACCTCTCACACTCACACTTTACATTAAAATATTACCTTTTAAATTATGAAAATATTT
GGAAAGCCACTGAAGTTTAAACATTTTAAAGCTAATAAA
>comp98_c0_seq1 len=1025 path=[1110:0-1006 2117:1007-1024]
GCTTGGCAAGTATGCATGCTTCAGATCTAAATCTGAGAGCAATGGCAGCGCTTTGAAAAG
TTGATGGAATTATACTTTCCTGTGGAATTATACTTTCCTGTGGATATACTGTCTCACATT
CCTGCCTGCAAAAGGGCCAACCGCATGGACAACCAGAAAAGTACATTCAAATAACATTTT
GTTCAACATTCTGGCTTGTGGAGGTCGTGAGAGGAAAAGTTCCTGATTCAAACGCTCGTT
TCTGCCAGACATAAAATTCAATGCAATTCAACGTCAGGTTTCCGGGCAACTACTTCCAAC
AACAGGTTTCCATCAACTACTTGAAGACAAATGCACTAAACACCGGAAAGCTAATGTCGC
AGCTTTCAGAAAAGTCATGCAGGGATAACTAGCTATGCTAAACATAAACATATTCTTATT
TGCTGATTGTCCGTCTATCAATGATTTCACCAGGCTACAGCACCCCCATGTGGCCCAGTG
ATGACAACGCATACAATAATTGACCTTGGAGAAAATTTACACAGACTCCCCATGTCCATA
GACCAAAAAAATCTGACATAAAAAGTGATGGATCATTTGACACCTATATAATTCTACTAA
TATCTTGAATCTTTATGACAATCTTTCATATGAATCAATCTCAACAAGAGTATTTATTAA
AATTAGAAATAAACAGAAATAGAAACCAGTCAAATTAGACAAGTTTTCTTGGGTGTTGTC
ATTATCTTTATTATAGAACAACACTATAGAACATTAATCAGAAGGATTTTACGCCCTCGG
TAACTTTCCATGTCAACCTTTTGGGACGGGAGCACAAGAAAAAATAATATATGAAACCGG
CTCACGCATAGGGAAAACTGAGCACATTATTAAGAGGAACAATAGACAACGGAATGTGTT
TTGGAGGTAGGAGACAGTCGATACATCAGTTTAAAGGAAGGGGGGGGAGAGTGACATCAT
GATGACTATAGTGACGTGATGGATGAACCACTTGGTTGTTGTTGTTATTGCTGTTGTTGT
TGTTG
>comp100_c0_seq1 len=1054 path=[26:0-1053]
CTGACGCGGTCCGCTTGGAACAATAAATAGAGCGAACAAGGCTCCTTCCAATTCACAAGT
CTGGGAAGACGCATGAAGAAGTTCTTGCTTCAACAGTGATTGAACGGAACTCCTCTGCCT
TCGTCCCGCATTATAGAACAATCCGGATTGGGTAACATAACACTTACTTGAGCTGTAATA
GCAAAATAGTTTAAGAAACTCTATTTTTGTAACATTCTTTTAGATATAAAAGAAAATCTG
CCAAGATGGAGTCTCAGATCCGCCAGAACTATCACCACGATTGCGAAACTGCCATCAACC
GGATGATCAACTTGGAGATGTTTGCCTCCTACACCTACACGTCAATGGCTTTCTATTTCT
CCCGTGACGATGTGGCTCTGTCTGGCTTCGCGCATTTCTTCAAGGAGAACAGCGACGAGG
AGCGCGAGCACGCCGACAAGCTACTCTCTTTCCAGAACAAGAGAGGTGGACGCATTTTAC
TCCAGGACATCAAGAAGCCAGATCGTGATGAGTGGGGCAATGGGCTGGAGGCCATGCAGT
GTGCTCTGCAGCTGGAGAAGAATGTGAACCAGGCCCTGCTGGACCTGCACAAGATTGCCT
CTGACAAGGTTGACCCCCATCTGTGTGACTTCCTGGAGACCCATTACCTGAACGAGCAGG
TGGAGGCCATTAAGAAGCTGGGAGACCACATCACCAACCTCACCAAGATGGATGCTGTCA
AAAACAAGATGGCAGAGTACCTGTTTGACAAGCACACCCTGGGAGGCCAGAGCTAAACCA
CTTCCATCCCCAGGCCTCCAGCCTCGGACCAGGACTCCTGGTCTTTCTGCTCTATTCTGC
TGGCTTTGCATTTATAAGGAGGGGAGAGCATAACAGCTGTAATGTTGACAAATTTGTTAT
TGGAGGGGAGGTATATTGTAAAATAATTGAGGAGTTTCTGATTTTGTCCTATTCCGTTGC
GCTGTCTTACTGAGCATTTCAATACCTAAAACATAAGGATCCTATTCACTAGGTGTGACT
TCTCATTTTTCAAGCTGAAGAATAAAACCTTTTT
>comp102_c0_seq1 len=297 path=[158:0-296]
TCTTTTCCCATCCCCACCCCTTTATTTAATTCCAAAAGGTAGGCTACTTCCAAAAGACCC
ACTACTTAAAAGCATGTACTTCCCTACAAGAACTCCAGTAGAATTACATTAGAATCCAGT
CTACATTGGTGTGAATCATGAGGTCATTGGCCCTAGCTTTAATCCTGTGTGCGCTACTTC
CACTGCTCCATGCTTCTTGCTACAGGAAAGCTGTGACTTCTGACCCGGGCAAAACCCATT
GTCGTGACGACAAGGACAAGACATGGCATCCTGTTGGTTCCCGCTGGAGGAACAGTG
>comp103_c0_seq1 len=9274 path=[1132:0-9273]
CCCTGAGATGGTGTCCGTATCGGACGCCCTGACCTGGCAGGCCCTGGCCCAGTGCGGTAC
CCCTGAGTGTAGCAGTGCCATGCTCCAGCACCTCAGGACCTTCAAACCTGAAGCTATGGA
AGTCGACGCCGCCGTCTATGCCCTGGGACTCCTGCCCAACCCCTCCCGCCTCCTTGTCAA
AGACATGCTCAGCATGGCTCAGTACAAACAGAGCAAGCCCATCATGTTTGCTTTAGGCAA
TGTCGTCAGAAAGCTCTATCAGGCTGAGGGCAAAGTCACCCCCGAGATCGTTGCTGTGTC
TGAGTTCCTTGCCTCCCTTTTGGGTGCTGATTGTGCTGGAGAAAAGGAGCTGACCTTCCT
GACCCTGAGGATTATTGGAAACATAGGAGAAGCCATGGAGGCCGCCGACGCTACCGTGAA
GACCACCCTGCTGAAGTGCATGAGACAGCCCACCACAACCCTGCAGGTCCAGCTCGCTGC
CATCCAGGCCTTCAGGCGCATGTCTGTGACCGATGAGGTGCGATCTAACCTCCACAGGGT
GAGCTCATACGCTAAGGGTGCTGTGCAGAAGAGACTGGCAGCCTACCTGATTCTGATGAG
GACACCTGAGGCAAGTGACTTGGAGTTGGTGAAGAAAATACTGAAGGCGTCGATGCAGGA
GCAGAAACCAGACGTCCAGGAGCAGAATGCGCAGGTCAAGGCCTTCGTGACCTCTCACAT
CTACAACATCATCCACTCCAATGACCCTGAGACTATAAAGCTGGGCGAAAAGATCCTTGA
TGTCCTCGCTGACCCTACCATTGCAACCACTCATGGTGACTACACTACTATGTCTCGCAA
CTACAAGATGGATGCTGCCATGAACAACATGAAGACCAGCATGCAAGGAAACATGATCTT
TGATCCCACCAGCCAACTGCCCAAGGAGATCATGCTTGAGACTACCCTAAAGGCTTTCGG
CTATAACATGGACATGTGGGAGATTGGCATGGAGGGAAAAGACTTTGAGCCAACCATTGA
GGCTCTGTTCGGAAAGAGCGGGTTCTTCCCTGACACCGTATCCAAGGCTATGTACTGGGC
CGGAGACAAGATGCCAGACCAGGTGAACGAGGTTCTGAAGAACTTCGCTGCCCCATTGAA
GAATGAGAAAACAAAGGTCCCAGAGAACATCATGAGGGAGATTATCCGCAACTTCAACAA
GCTGGCAAAGGATCTGCAGGCTCAGGAGTCCCCTGAAGCCATGGCCTATCTGAGGATCAT
GGGAACTGAGCTTGGATACATCAAGGGCAGCGAGCTGAAGGGCATTGCACAATACGCAGC
CATGTACGCTGAGATCCTCCTCAAGGACATGCCCATGCAGTTCATGCAGAAGATGGTGGC
AGGCACTGACAATGAAGTGTTCGCCCATTACATCTTCATGGACAACAAGTTTTCCCTGTC
AACTGCCTCTGGCTTCCCTCTGAAGTTCTCTCTGTCCGGTACCTTTGCTCCTGGAGCTAA
GGGAGGCCTCCGCTTTCACCGCAACATGCAGGAAGTGTCCTTCATGCCCTCTGTGGGAGT
GGAGTTTGTGACCCAGATGGGAGTCCACATCCCCGAGTTTACCAGCTCCGTTGTGGAGAT
GCACACCAACATGTACCACGAAAGCGCCGTCAACGCCAAGATCACCATGGAGCAGAACCA
GATCAAGCTGGGTATCCCTGCTCCTCAGGGCTCCACCCAGCTCTTCAGAGTCAGCAACAG
AATTCTGACAGTTACCTCTGGTCAGGCTACTCTGATCCCCCCCATGAATGAGGGCAGGAC
CAACGTTGTGAACTGCAGCCCTCTCTTCTCTGGAGTGAAGTACTGCACCACCGTCCGTTA
CAACTTAGCTGGTGACAACGCTGCTGCTCCTTATTTCCCTCTCAATGGAGAGACTAAGTT
TGCTCTTGATATCGAGCCCACTGGCGAGGTCTCTGAGTACACCGCCACCTTCGCCTATGA
CCTCCTCAGCGAGGGAAAGGAGGGACGCCAGAAGGTTGACACCGTGAGGATGACACTGAG
AGCGGAGGGTGCTAAACCCACTGAGGCCACCGCCACCATGAAATACAACAGGAACAGGAA
CATCCTGACCACCAACATCCAGATCCCCGACTATGATGTGGAGGCTGGAATCAGGATTGG
TCTCACCGACAGCAGAGCCAATGGAAAGTCCATCACCATCGACATCACCAAGAAGAACAT
CCCTCAGCTGTCTCTAATTGGCCGCGCCAAGCTTGAGGCCATGAGCGACAGTATGCTGCA
GGTCCAGCTGGTTGTCCCTGCCCTCAAGACTGACGCAGCTATCACTGCCACTATGAAGAG
TGCAGAGGAACTCACCCTGGAGCTCAGGAGCGACATCAAGCTCCCTGAGACCACCTCCAT
TCAGGGAGTCATCTTCAAATACGATGAGAACAAGGTTGAGGTTCAGCTGGTGTCCGACAT
GGGCTCTGAGATCCAAAAGCTCATCCCTCATACCGAAGCCCTCCAGGCATGGCTGAAGCA
GCTCTCTGAGGACATCCTGGACAAGCAGGTGGTCAAGACCGACATGAAAATGCGTCACAT
CTTCACCAAATCTCTTGAGGCCGTCAACATTTGGATGGACAAGATCACCTTTGATGTTCC
CATGGTTGAGACACTGAAGGACAACATGCCAGAGTTGGCGATGCCCGCAATGCCTGAAAG
ACTGTTCCTGAAATCTGAGAGCACATTCAAATACCAGTTCAACAAGGACCGTGTCACCAT
CACCATCCCTATGCCATTCGGAGGAAAGTCATCTGAGGAGCTGAGGATCCCTGCCATGCT
GACCACCCCACATCTGTCCGTGCCCCAGGTCGGTTTGGAGCTTGCCTCCAAGGAGGTCCA
GGTCCCCACCTTCTCCATCCCCAACGACTACAAGCTCACTGTGCCACTCTTCGGAATGGT
TGAAGTGTCTGCTAAGGTGAACAGCAACTACTATAACTGGGAGGGAATGGTCTCCGGTGG
CAACAACTCTGTGGAGACCCCCAGCTACATTGCCAAGTTTAAGGTGGTGGCTGACAGTCC
CATTGAACTCCTCGCTTTCACATCTGAAGGAACTGCCCTCATCACTGACATGCCAGAAGA
CTCTCTGAATGCGATTTTGAATGGTTCCCTGAGCCACAAGCTCATTGACACCAGCTTTGA
GGTAATGGAAACCGTCAGTATGTCAGACAAAGTGAGAGCCACAGGCAACCACAAGATTCA
GGTCTTCAGCCCTCTGGGTCTGCAGACATCCCTGGACATCACTTCGCAGGCCTCCCTGGC
CTCTGACATGCTCATTGGAGATGCTAACATGGATGGTAGTGTAACCCTTGGATCCGTGAC
CGCCAGCACCACCTATTCCCAGTCTTTCTCTTACGAACACATGAAGAAAGAAGCCAGAGC
CGAGTCCACACTGAGGGTGAACTCCCCAATCCTGGAGATTGTCAACAAGCTCAAGGCCGG
CTATGCTAATGAGCAGCTTCTGATTGAGTCCAACACCAACCTGAACAACGACCCCATTAA
GCACACCACCAAGTTCAGCATCAGCTACAAAGAGGCCCAGCTGACGATCCAGTCCGACTC
TGTGACCAAGGCTGAAGAGAAAATGATCCGCAGCAAAGTGGACTTCACCGCCTCCAGGGA
TGAAGCCATCATCAGGGTAGAAAACCAGGCTGATGATACCGAGAATCGTGCCTACTCCCT
GCTCTCCGGAGCCCTGAACCCCGCCAGCCTGGAGATCAATGCAGACGCTTCCGTCAATGT
CCTCGGCAGCCGCGCCTTCCACAAGGCTGCTCTGACGCTGAACCAGGAAGGTCTAGCAAC
AAGTGCCACCACCACCGCCCAAAGCAGCCCCATAACCTTCGAGAATGTCTTCAATGGTGG
AGTCGATACCACCGGGGCCCATGTGTCCATCAATACCAAGGGGGCCTTTGGGGAGACCAC
CGCCGACCTCAACTTGGAGGGGAAAGTGGCAAGCTCTGAGGTCTACCTAAACAGCATTTT
CAAGGGCAATCTCTTCGATGCCAACACCATGAACAGAGTGAACCTGAAGGTGAATGAAGA
CGGCCTGGCCCTCACCAACAAGCTGGTTGCTGAACTGTATCAAATGGAGACTGAGAACAC
ACACAGCCTGACTCTCACGCTTAAATCCCTGGCCCTCCGCTCCAAGACCGAGAACTTCTT
CAACAAGGAGAACACCTACAAGCACGACATCTCTGTTGACATTCAGCGCTTGGGTGTTGC
TGTGAACGTGAAAAACGACCTCAAGATCACAGAGATTAACTTTGTCAACGAGGCTATGTT
CAAGGTAGAGGATTACAAGATGGAACTGACCGGCAGCCTGAAGGGAGTCTCTTCCGAAGA
GGCCAATTTCAAGCACACTTATGAGATCAGTTTTGCTGACATGACCACCACTGCTAAGTG
CAACACCAATGGAAAATATGCACTCTCTCAGATGACACACACCGCTGACCTCGAGATTGC
TGGTCTGTCCACCAAGTTCAACAGCGTGGCTAGCATCAACTCTCAAGCACTGAACTTGGA
CAGCACTGTCAACGTTGTCGCTGAGCCATTCATGGTTGACATTTCTGCTCTATTCAACTC
CAACGGAACTCCGAATATGTTTGGAATTCAGAACATTGAGCTGTTCAACCAGTTCCTGTT
GAAGGCAGAGCCCCTGGCTTTCTCCCACTCCCACGAATGGAAGGCCTCCACCAGCCTCCA
GCTGGAAAATGGAGACTATGTCAAGACCAACCTGGACAACAAGATCACCAGTCGTCTGAC
TCCTCAGGAGCAGTATGCCTCAATGAAGATGACATCCAAACTGAATAACCATGAATTCAA
CCAAGAGCTTAGCGCCTTGAACAATGCTGAAACGATGGGAATGGAGATGACAGGAGCGGT
CTTCACCACCATCTTGAACAAGGCCAGTGAAAACGAGGAATACGCCATCTCTGGTTCCCT
GAAGTACGAGAAGAATGTTGACAGCCATTTCATTCAGCTGCCATTTGTTGAGCATCTCCC
TGCAGTCATTGAACAAGTCAAAATTGCCACGATGATGACGATGGAAAACAGCAAAGGCCT
GCTGCTGGATATTGACACCAAATACGAAATTAGAGCCAAGATCCAGGGGAAAGTGGGTGA
ACTGAAACAAGTTGTTGAGAGCTTCGACGTCAACCTGTTCATTCAGAACCTGAAGGACTT
CCTCAATTCCATTGAAAGCCACATTCCTACACTGATGGCCAAGATTCCCACTGAAGAAAT
CATGAATGTCCTGAAGTCAATCAGGGACACTATTATGAGGTGGATCAAGAGAAATGACAT
CACTGGCAAGATGAATGCTGTTTGCACCAAAATTGAAGAGATCCTGTCCAATTACGAGGT
TGAAAAGATGGTTGAGAACATCATGGATGAGGTTGTGGAAATCATGAAGTCCTACCAGCT
CAGAGAACACATTCAGTCAGCAAGCAATGCTCTTAAGTCTATTGATATCCAAGCCGTGCT
GAACAAAATCATGGCACATGTGAATGAGTTTGTAAATGAACTGAATGCCTTTGACTTCAA
GCAAATGGTAGACAACATCAGTGTCTATTTCGATAGACTGACCGAGAAGATCAGGTCTTT
TGATTATAACACATTCGCCGAGGAGCTGAAACAGAAAGTCATCGAACTGAGCAGGGTCCC
CTGTTTCGGAAAACTCAACGGAGAGTTCAGTGTCATCTCACCTGACTACAGTATGAGCAC
CAATGCTGAGTTCCGGAATGCCACAACTACCGAAGTGACACCAGAGTTCTACGCTATCCT
CAAATCTCAGGCCACTTCTACCTTTGATCTGTTCGCCTACACCCTGGATGCCAAAGTTGA
CATTGCTGTGCCCAAGATGAGCCACCTGTCTGTCTCTGAGAACATCAAGATCATGCACAC
GGAGTTCTCCGTGGACCACCAAGGAACAGTTGCCTTCTACGGCACATCAGTCCAGGCTTC
CTCCAAGACCAATGCCAAGGCCACAACTGAGCCCTACACCGCCGAGCTGGTTAGCAATGC
CTTCTTCGACATGGAGAATGGAGTCTCTACCACACTGGAGACTACCTACAACCACAATGT
GAACCTCCCATTTCTCAACATCTTCAGCGAGGCTGCGATTACCCAGAAGGCAGTTGCTCT
CCTGGAAGGTGGCATTGTCACTCTGACTCTTACCAATGAGGGTAACGGTAAATCTGCCAT
CCAGGATTACTCCGATGAAGGAACCCACAAGTATGACATGCAGATTGTAATGAACCTCAA
CACTGTCAAACTGATCTTCACTGGGGCAACCGACACCAACAACCTGAAAATGAAGCAGAA
TGTGAATGCTGAAGCCAGCATTTTCAGTCACATCATCATTGAAGCCAACACTGAGACCAA
AACTCCCTTCATCAAGAGCAGTGTTGCTGAGCTGAAAGCAGAGGCTAAGGTGCAGGATCT
GAAAATTGAGGTAACTGCCTACTGCAACACAGAGCTGGTAGGCAAAGTTGAGGGAATTAT
TTCCAACTCAATCAACTTCATCGCTACACCCTATGAGTTTGTGTTTGACACCAAGAACAA
GGAAAACACCAAGGTTGCGCTTCCCTTCAAGCTGACTGGAAAGATTGATCTTCAGAATGA
CTTAGCCTTTACCCTCAACTCTGGAGTGCAGCAGGCTAGCTGGACTGGACTGGCACGATT
CAACCAGTACAAATACTCACACTACTTCACAATGGACAACGGTGAGCAGGAAATCCACGT
CTTCGCCCAGATCAATGGAGAAGTGAACCTTGATGCATTGATGGAGCCCATCTCCATTCC
CAAGAGAGCTGTAGAATTCATGGGTAGGACTGAGTTCTCTCTGTGGGAAGACACCGGTTT
GAGTGTGCTCTTGACCACACCTCAGCAGACCTTTGACATGGACACCAAGCTCACATACAA
GAAGAACCCTGAGATGATCACCATTGACATTGACATGGAGCCAATCTTCAATGCCATCAA
CAAGCACACCAGAAGTCTGAACAAGAACATGATAGTTGGAAGGGACAAGGCTGTTGCCAT
TCTCTCTACCTCATTTGACCAGGCAAAGGCAGAGTACGAGAAATACAACATTGAGCTACC
CAAAACTCTCACTGTTCCGGCATACATAGTTCCAGTGCTGAATATTGAAGTGTCTGGTTT
CACCATTCCCGTGCCTGACTTCAGTCTCATCACAATGCCTACTATGCATGTTCCATCTGC
TCTTAGCAAGCTGACCCTGCCAAAAATCACTCTGCCCAAAATGCAGAGCAACATCATGAT
CCCTGTTTTTGGTGACCTGACCTACGAGTTCTCCATGAAGACAGCTGTGCTGACAGTGAA
GGCAAATGCTGCTGTCCTCAATCAGGATGACATCATTGTCCGATTTGACGCTTCCTCCAC
CTCTGAGTTTGATGCTCTGAAGGCCAAGATTGATGGTACCGCCACCTTGAACAGGAACAA
TGGATTGAAACTGGCCTCTATCCTGAATTTGGAAGCGATGTGTGTTGAGGGCAGCCATGA
CAGCACCATCAGCCTCAATAGCGACGGTATGGATGCCTCCATCACAAATACAGCTAAGGT
CAATGTCCCTACCCTCTGGACTCTGGAAGTCAACCAGGAGGTCTTTGGAAATGCCCAGGA
AGGCCTCATCATCTCTGTGTCTTCTCCAAATGCCGGACTCCTAGGACTTCAGCTGCAGGC
CAAGAAACCAGCCCAAGTGAAAGGAAGACTCTACGGCAGATACCCGTCTGAACCCACCAC
TGATGTGGAGATCATGGCCCTGAAAATGTCTGTGATCAACTCTGAGAAGCTGAACATTCA
GACCACCTGGAATATCGAGGTTCCCACTGAGATTCTCCTGGTAGTGAAGGCGAAGGTGCC
TGAGATCATGTCAGCAGTTTGCATGGAGGATATCCTGTCTGCTCCCCAGAAGATAGCCGA
CAGGCTTGAGGGTAGCATAGAACAGATCACGGATCAGGGCAAGGTCATCTACAAGAGGGC
TGCAGAAAACATTGCAGCTATGGACCTTACAGCCATCACAGATAAGCTCTCCGACAGCGT
CATGTTCGTCCTCAGGCAGTACCAGAAGAATGTTCAGGTTTTGCTCGATGCTGCCATCAA
GTTCCTGAGAGAGACCCAGTTCCAGGTGCCTGGACTTGAGGGAAAGATGTCCGGTCTTGA
GGCCTACCAGAAACTGAGTAGATTCTTTGCTGAATTGGTTGAGGAAGCTATCAAGAAGGT
TCCAGAATTCTTTGCCTCCCACAGTGCAGATCTCCTTGAACTGATCAGAAACATCAAATT
CACTCTTCCTGGCTCCAGCAACCTGGTCAGCGGGAGAGAAATCCTGGATGACCTGATAGC
TGCCATTGAGAAGATTCAGGAGCAGGTGATCATCATTGTGAAGAGAGTCGGAGATGTCCC
TCTGGAGGATATTGTGAGCAGGCTGTCTGCATTCCTGCGCTTAACCGTGCAGAAAACCGA
AGAGCTCATTGTCTCCCTGAAATCTCAGGATGTGGAGAAACTCACCATGTGGATGAGTGA
CGTCTTCAGCGAAGCCATCGACTCCCATGCCATGTCTGATATTGCACAGCAGATCGAGGA
AGCCAAGAGAATTATCAGAGAATATCGCGACCTCTTTGCTGAAATGTCCATTGAGCAGCT
CAACGCTGACATCCAGTCTTGGATTGACTCCATGATTCAGAGTATTAATGCCATCCACAC
CAAGGTCACTGAGTTCCTTCAGGACATTACCAGAAATGCTGAGTCTTTTGTGACAGTGAG
TGACAAACAGATTGACATTGAAATTCCTATTCCATTCATTGCTCAGCTTAACATGTAAAA
CATATACGCCCAATTCATTGGCTTTCAACTTGCAAACATAACTGTTATTCCCATGTAGCC
TATTCATATTATAATGAATTTCCATTTATTTTTTGTAAGTTACTAATTTAGTTTATTATT
CACAAGTTAAGACAACCAACTTGACTGGTTTAATTTTGCTCCCTATGTGTCTTGTTCTTT
TTAAAAATTTGAAAGAAAAACATGAATAAAGACCATTTGACGCAAATGACGAGATACATT
TTTCTATATCATTCCCCACCCATTCATAACCTTGCTCGGCCACAATCAATAACATTAACA
GATCAAGCCTATGTTGTCTTGGGTCCTTGGTGGGTCTCTCTGATTTTGGTCAAATACCTT
ATGAAACAAAGCTTTTTAATTAAATGAAATGTAC
>comp103_c1_seq1 len=1041 path=[89:0-1040]
CTGCTGCTAGGCACCTATGCCTTGGCCCAGCAAGATATTGGGAATTCTGAGGGACAATCT
CCAACTTGTCTCTTGGCAAAGAGGTTCAAGAACTTCAGAAGATTTCTGTACCAGTATGAA
GCCGAGACCCTTAACGGCGTAAATGGAGCTACCAACCTCAAGAATGGCCCTAAAGTAACC
TGCAAGGTCGAAATTGATGTGCCCCAAACATGCAGTTTCATCCTGCGCACCCCAGAGTGC
TCCCTGAGCGAGGTCATCCACGTCAACACAGAGGGTTCCGCTGTGTTCGCGCCCGCTGCT
GGTGCTGAGGCTTTCCAGGCTGCCATGGCGAAGAACCCCCTGAAGGTCATAGTTGAGGGA
CAGACAGGTGTGAAACTCTTCCCTGAGGAGGATGAGACCACCACCATCTTAAACATCAAG
AGGGGAATTGTCTCAGCCCTTATCGTGCCTGCTTTGGAGGAAGAGAAGAACAAGGACATG
GCCACCCTTCATGGAGTCTGTGGCACCAACTTCGCTGTCAACTCCAAAGAAGACATCGCC
ACTGACGTGACCGTCACCAGGGACCTGTCCAAATGCGACCGCTTCATTGCCCAGAGGGAC
CACACCAGCCCCCTGGCTATCATCTCTGGCATGCAATACCCACTGTCCAAGCTGATCAGC
AGCACCCAGACTTGCAACTACAAGTTTGACAACCAGAAGAAGCACATGACTGCTGGATCC
TGTACTGAGAAGCACATCTTCCTGCCTTTCTCCCACCAGACTGAGTATGGAGTGTCAACA
CTGGTCAAACAGACTTTGACTCTCCTGGAGACTAGCAAGATCAACGAAAGAGTTTTCAAC
CACAATGAGGCCAACCTCAAAGGTCTACCCATGGAGGCTGCTGAGGACAAAGCTGCCATC
CAGACAGCAGATGCTGCTCTTGCCACCCTGAGGGAACTGAGCTTCCTGTCCGAGACCAAC
CAGGGCCACCAGCGCGCCAGCACCTTCCAGAGACTCGTGTCTGAGCTCCGGGGACTGAAG
GGTGAGACTATGAGCCCTGCC
>comp105_c0_seq1 len=643 path=[649:0-642]
TGCGGGGACACATGTCTGCCCACCTTCACAACGGAACAATGTGGAACTTTACACGGCTGA
CTCTCGCCCTTCTCTGTGTTGCCGTTTTGGCACGGGGAGCGAGTCTCCCTGTCGGCACCA
CAGAGGCTGACTGTTCCCAGTACAACTTGCCCATGTGTCCCCGCAACTACGAGCCAGTGT
GTGGAAGCGACGCCAGCAGCTACGCTAACGAATGCATGCTGTGCTTTGAAAACATGGAGC
AGAAGAGTAACGTTCACATCAGGAGTAAAGGAGAGTGCTGAACCAATACATGACCTGACT
GTCCATTGTCTCAGCGACACACCAGGCCTTCAACATTACTTAGAACCATTTCCTGTTGCC
TTGTCAAAACAATGACATTTTATTTTTGCCTGCTAAATGCTGAGGAGTCAGTAAGCGACC
TGTCAAGTGCCTCAATATCCTCAACCATTTCCTCAACACCTGTTTCCTTTTCCAAACTGT
ACGGACTTCCTGTCTGTCATAGTGTTCTGTAGAGGACTTAACCCTTCACTACCTGGTCTG
TAAGACTTGTAGTGTACTTGGTGGAAAAATGGTGTTATTTTAAATGGAATAGTCTATTTG
TATTTTACTTGTCTACCTTATCTGTAATTAAAACTATTTTAGG
>comp109_c0_seq1 len=1982 path=[2114:0-1981]
TATATATCAGCCCTACTGAACCATCTCTCCACACCTCTCCTCACCTCACCAGCCCGTTCA
GCGTGTGTGAGACAGCCAGCGGCCCCTCGGACCTCCATCATGATGAAGCAGTGTGCCTTG
TTGTTGCTGGCGTGTGTGTATGCTCACGCCGCCCCCCTGGAAGCCGGCATGAAGCCCGGG
TCGTGCCAGGACGCCGTGGCCCTGGGAGCAGCAGGACAGGCCCTAGACAAGATCAACAAG
GACCGCACAGAGGGCTACGTGTTCGGTCTCCACCGCCTCAGCAACGTCAACCAGATGGAG
CATGGGGAAACAGGGGTTGTATTCTACCTGACCATGGATGTGCTGGAGACCGACTGTCAC
GTGGTCAGCAAGAAAAACGCAAAGGACTGTGAGGTCCCCAAGGCTGAGAACACACCGGTC
TACGGTCAATGCAAGGCTGTTATCTACATGAACAGAGTCCATAGAGTGGTTCGTCTGTAC
AAGTACAACTGTGTGGTCAGACCAGCGGCTGCGGCGAAAGTGGCTAAGCAGTGCCCAGAC
TGTCCCTCTGCCATGCCCAAGGACCACCAGGAGATCCTGAAGACGGCCACCCTGTCCATG
GAGAAGTTCAACAAGGACAGCGGCTTGGCCAATCACTTCGCCATCCTCAACATCACCCGT
GCACGGGCATCGATGGGCATGGCAACCTTCTACTTTGCAGAGTTCACCATCCAGGAGACT
ACCTGTGCCAACACCACCGACCTTTCCGCAGCCTCCAAGTGTCCTCTGATGGACTGCGAG
TTTGCACACAAAGGACACTGCAAGGGCTCCCACTCTCACGACATGAAAGGCCAGGATATT
GTCTCGGTCAACTGTGAGGTCTTTGAGAATGAGAACTCAAAGAAGGAGAAGGCAGCTCAC
CTGTTGGGAGGAGAGACCGACCACAGCCACACCCTTCAGTCTGGAAAACACGGCAAAGAC
CACACCCATGATGCCTCCGGCGCTCACGACCATGCTCACGACCACGCTCACAACCACACC
AAAGACCACAAACACGACGGCGCCCACGCCCATGATCATAAAGATGGTGCCCATGGTCAC
TCTCATGGCGATAGAGCTGCTGGCGGTCACGACCACGGTCACACCCACCACGCCAAGGCC
CATAACCACAGCACTGACACCGGACCGCACCAGCATCACAACTACAAGCACGATGGCGAG
GGCCACACTCACGAGCATGACCATGAGCTAGCCTTGGATCACGACCACAAGCACGTTCAC
CTGCACGAGCACGAGCACCACCACCATCACCACGAGCACCCACACGGGACCGAGTCCCGT
CACCCTCCCCAAGGAACCGTGACCGTCCTCCCCGCCCTGGGCCTGCCCATGACCCTGCCC
TCCTTCCCCGAACAGCCTGTGGGTGAGAAGGGCGCCACTCTGCCCATGGTCCAAGACCCA
AAGATCCCTGGGATGAGCCAGCCCACCATCCTGCCCTTCCCCACCACTGTGTCTGCTCAG
TGCCCTGCTGAGGTCAAGGATGAGGACAACTTCGTGAAGGAGCTCTTTGCTGAGGACCCC
CTCTTCAAAGCAGCTGCGTAACCAGTCCCTTGTCTCCATGGAACTGAAACACAGAACTGA
TTATTCTTAATACCTACTAATGACCCACTGACACTGGCAAGAACAACAAACAAGAATACA
AAGCTAGTTATGTTGTTCTTTGGAATTCACAGGTTTCTGCATGTCAGATATTTAGCTACC
TCTAAACCGTTTTCACATTCACCTGTCTGCCTCTCTCTCTTTCTCCGTCTGTCTGCCTCT
CTCTCTTTCTCTGTCTGTCTGCCTCTCTCTCTCTCTCTCTGTCTGTCTGTAAGCATTATG
TTTGAGACCTGACTGTGTGTTCCTCAGAAAGAAAGGGATTGACAGCATTGTCTGTCTATG
CCATGACGGAAGATAGTTGTTGAGGTGGGTGTTGTTCTTAGCCTCAACAAAATAAAATAA
AC
>comp110_c0_seq1 len=744 path=[753:0-743]
TTTTTTTTTGAGTAATATTTGGGAAGTTTATTGGAATCCTCAACAAAAACCATTGTGTAG
ACTAAACAGACTGCCACCCCAAAAACTCCTACACTTCAATCCAGTTCCCCAATGACATTA
AGACCAAAGAGGTTATATATCTAACATTAGTATGCAAAACAATTAACCCATGGAAGCAAC
CACAAAGAGGTTCCATCCATTGTTGGTCAAATCCAACCTGCTCAGGTTTGAAAGAAGCAG
ACAAGACTTCACCTTCTCCAAAAAATATTTATTAAACTGTGGGGGCAGCCTTGGGGGGCA
ACTTCGCAGCTGCAACCTGGCCAGCAATCCTGTCCAGATCTCTGGTTCCCTGGGCGGTTA
GTCTGCGACCACCGTTGGGGTTCTTCTCCACCATCTTGAGAAGCTCGAGGGCCTGCAGCA
CCTTGCGGGCCACGTTTTTGGAGCCGACACTGAAGTGGGCGGGACACACACCGTTCCTCT
GGCGACCACCATAGATCTTGGTCATGGAGCCAACACCGGCACCCCCACGCAGGTACAAGT
GGCGCACTGTGGAAGCAGCTCTGGTGTAGAACCAGTTCTCATCGCTGGGGGCCAGCTCCT
TGTGTTTGGCCAGCTTGACAATGTCCACCCAATCTGGGACCTTCAGCTTTCCTGACTTCT
TCAGGAAAGCCGATAGGGCACGGACAAACTCCTGCTGGTTGACGTCTTTCACTGTGACAC
CAGGCATCTTGCTTGTGGACAGCG
>comp111_c0_seq1 len=985 path=[6:0-984]
CCCACCACCACCCCCCCCACCCAGCTCCGTGATCGTTTTCTTGGGCCCGTCCTTCGACCC
TGATCCCGTCGACCAACTCGATGATGATGAAGATGAAGATGAAGACCCTGAGGTGGAAGG
CTGGAAGTGCGTACCCGGGACCTTGCTGACAGTGGCGGCAGACGATGCGCTGGACCCCTC
GGCCTCCAAAGTCAGTTTCACGGACTTCACCTCCGGGAAGAAATCCTGCTTCTGCTCCCC
TGACAGGCTGGACTTAAACTTGCTGTCGACCAAGACGTCTTTAAGCGGGCGGCTCTTCAT
GATGTGCAGCGAGCCGACGGTCTCGACAGACTGAACCCTCTGGGCTTCTAGCTGGTCCAT
CTGTTTGTCCAGAGCCACGTAGGATGTTTGATCAACGGAGAACTCAGCGTAGCCCTTACA
AGACCCCTTACAGGAGCGCAGCTTGATGTCGATGTCCACCTCCATCCTCTGCATCTCTAT
AACCTGGTCTTTGATGCTGGTCTTCAGAGTGTTGAGGATCCTCAGCTGGCGGTCTATCTT
GATCTTGATGTCGACGATCCTCTGACGGAGACGTTCAGCCAGGTCATAGAAGCTGTTGTC
ATTACCTGCGTTGGAGGTGAGTTTCTCCTTGAGGTAGTCATAGGTCTGTTTGGATGCCTG
GTCGGCAGAGCGGTGTTTGGCTCTGTTCTGGTCAAGGAGCTGCCTAATCTTCTCTATCTT
CTTCAGCAGGGAATGGTCTGCCTTGTCTAACAGACCCTGGATACGACAACCTGACGGGCA
CTTAGGACCCCAGTCGTCATCTGAGCAGAAAGGCCAGCTCCTCTCTGTGGCACATTTATC
AGCCTTGTAGCCATGTTCTACTGGCCGGGTTCCACGAGGGCTCAATACGGTCGCTACGTC
CTCAGCCCAAGTGGAGGCGAGGACAGCCAGGCAGAAGCAGAGGATATGTAGTAGCTTCAT
CTCTCTCCTCTCTGTGTGGTGGTCC
>comp111_c1_seq1 len=925 path=[1063:0-924]
GTCCAAATGGCACCCTATTCCCTATATAGTGCACTACTTTTGACCAGAGCCCTATGGGCC
CCGGTCAATTGGAGAATTTCCAGTAGTGCACTATATTGGGATTAGGGTGCCATTTGGGAC
ACACCGGCAGTAAAACCTTAGTCAATGTTCTGCTGGGTGGACTGGGAGAAGAGTTGACGG
AGGTATTTGAGGATGTCCTCCCGAACCTCAGACACTGGGACCCGGGGGAACCACCTCATC
ACGGGCTTTCCGTCCGGTCCGACCAGGAACTTCTCAAAATTCCACTTGATGTCGTTGATC
TTCAGGGGCTCCCAGAACAGCCTGTTGGTGGGGTTCCCAAAGCTGTCCCCTACCGGCGGG
CAGGAGTTTTTAAGGAAAGTGTAGACTCCTTGTTCTGTGTCTCCGTTCACATCCCCCCTT
TGGAATAGCAGGAAGTTTGGAACGAATCCATTTCCTGGTCGGACATGCTTTAGAGTGGCC
AGAATCTCATGATTGTCTCCTGGCTCCTGTTTTCCAAACTGATTGGAGGGGAACCCGAGA
ATGGTAAACCCATAATCCTTCATCTCCTCGTGTAGTGCATTCAACTCCAGGTACTGGAAG
GTGAGTCCTCAGTAAGTGGCTACGTTGATGAAGAGGACTGTCTTCCCCATGTACTCACTG
AGGGAGACAGAACGACTCCCATTCAGTGTCTTAGCTTTGTAGTTATAGATGGTGCCATCT
TTGGATGGGTCACACACCTGACTGAGTGAGTCGTCTGCAGCCCAGGGCTTTAACAGCCCC
AGTAGAACCAGAGGTAGGACCCACATACTCTCCTGCATGCCCCGCATCGTGACAGTGAGA
GGGACCTGTGTATGTCCGCTCCTTTTCCTTCCACGGGGATGTAGTCTATAATCTGTCCAG
TATGATTTCTCCCTCGCCAAGCAAC
>comp113_c0_seq1 len=1135 path=[17:0-1134]
CATGGCCAACCTCCGAAAAACCCACCCACTCCTAAAAATTGCTAATGACGCACTAGTCGA
CCTCCCTGCCCCCTCTAATATCTCAGTCTGATGAAACTTTGGTTCACTCTTAGGCCTATG
TTTGGCCACCCAAATTCTTACCGGACTCTTCCTAGCCATACACTATACCTCCGATATTTC
AACAGCTTTCTCCTCTGTGTGCCATATCTGCCGAGATGTAAGTTACGGCTGACTCATCCG
GAATATCCACGCTAACGGAGCATCTTTCTTCTTTATCTGTATTTATATGCATATCGCCCG
AGGACTCTACTACGGATCATACCTGTATAAAGAAACCTGAAATATTGGAGTAGTATTATT
ACTTCTAACTATAATGACTGCCTTTGTAGGCTACGTTCTTCCATGAGGACAGATATCCTT
CTGAGGAGCCACTGTGATTACAAACCTCCTCTCCGCCGTCCCTTATGTGGGAGGTGCCCT
TGTACAATGAATTTGAGGCGGATTTTCTGTAGACAACGCCACCCTGACCCGATTTTTCGC
CTTCCACTTCCTATTCCCATTCGTTATCGCAGCCGCCACGGTACTTCACCTTCTGTTTCT
ACATGAAACCGGGTCCAATAACCCAGCAGGGATTAACTCCGACGCCGATAAAATCTCGTT
CCACCCCTACTTCTCTTACAAAGACCTCCTCGGCTTCGTAGCTATACTACTTGGCCTAAC
AACCCTAGCTCTTTTCGCACCTAACCTCCTAGGAGACCCAGACAATTTCACACCAGCCAA
CCCCCTAGTTACCCCACCCCACATCAAGCCCGAGTGATACTTCTTATTCGCCTACGCGAT
TCTCCGATCTATCCCCAATAAACTAGGAGGGGTACTCGCCCTTTTATTCTCAATCCTTGT
CCTCATAGTTGTCCCGATCCTCCACACCTCCAAACAGCGCGGACTAACCTTTCGACCACT
AACTCAATTCTTATTCTGAACCCTGGTAGCAGACATACTTATCCTCACCTGAATTGGAGG
CATACCTGTAGAACACCCATTTATCATTATCGGCCAAGTTGCCTCCGTGATTTACTTCAC
CATCTTCCTAGTCCTCGCCCCCCTAGCCGGTTGGGCCGAAAATAAAGCCCTTGAA
>comp115_c0_seq1 len=315 path=[299:0-314]
TTTTTTTTTTTTTTTTTTGGACTAAAACATTTATTTGCAATAATGCAACATCCCATGTTG
GTTTCGCATCCAGTGGGGAACCTTCAGCATCCAATGCAGTTAGTCCAGCTTGACAAAGCC
GATGTCATTCGCGTACTGCCTGAAGCACTGGCGGCACATGTTGAGCCCGTATTTACGGAT
CAGACCGTGTCTGTTCGAGCATACCCGGCAGGATCGGGATCCCTGACCGAATTTTCTTGG
GTGACTCCAGTAGAGGCTCTGATGTCCCATCTTGTCTCGTTCGAGTAGAATGTCGAAAAG
GAAGGAAGACGGGTG
>comp117_c0_seq1 len=502 path=[581:0-501]
CATGATTCCTGTTTCCGTCTTCCTCTTTCCCTTTTGCAGCAATGTCTAAGAGAGGACGTG
GTGGGTCATCTGGGGCGAAGTTTCGCATCTCGCTGGGTCTCCCAGTGGGCGCCGTCATAA
ACTGCGCTGACAACACAGGTGCCAAGAACCTGTACATCATCTCTGTCAAGGGCATCAAGG
GACGTCTGAACCGTCTGCCCGCTGCTGGTGTGGGTGACATGGTCATGGCCACTGTCAAGA
AAGGCAAACCAGAACTCAGAAAAAAGGTGCATCCTGCGGTTGTGATACGGCAGCGGAAGT
CGTATCGGCGAAAGGATGGCGTGTTTCTCTATTTTGAAGACAATGCGGGGGTCATAGTGA
ATGTCAAAGGAGAAATGAAAGGTTCGGCCATCACAGGTCCGGTGGCCAAGGAGTGTGCAG
ACCTGTGGCCCAGGATTGCTTCAAATGCTGGCAGCATAGCGTGATCCTTGACCCTGGCTT
GTTGTTTTCAATAAAAACCGTT
>comp118_c0_seq1 len=957 path=[8:0-956]
TTTTTTTTTTTTTTCCAAAGAAATCGTTTAATAGGTTCCATAAAGCCAAAATTGACACAA
AAAATAATGTTGAGGATACAAACAGAAAGTACAAAGGTGGAATGTTACTGGGCAAGAGAA
CATGAACTTTTCACATGGTTTGGAAATGAATGGCCGACACACGTGGCTAAATTGAAAGAC
GCTCGAGCTAGCTAGCAAGCTAACTTAGCTAATTAAACACAGAATAGGACTACAAAAGTC
ATCCGGTCAACAACAACACGTGGACATTTCTTGAGGAGCGCATCTTTTAAATACAGCCAG
CCAAGGGATGATCTTGAATCGGAGTTTTACTCGTGTGCAGCATAACGTTAACTGTTGTAG
AGCTAGCAGTCTCTGTAGGATCCCCGGCCTAGAACGGTCTCCGTAGCCTTCCTGGGCCCA
ACCTATTGATTGTCCCTGTATCCGCCACCAGAGGAGTACCCGCCTCGGCCTCCACCGCTC
CTGTATCCACCACCACCACCACCACCACCTCCGTATCCTCGGTCTTCTCCGCCATAGCTG
CGGCCTCCTCCGCCACCACCGTAACTCCTCTCGCCTCCACCATATCCACCTCCACCGCCG
TATCCACCACCACCTCGGGAACCTCTGTATCCACCGCCACCTCCACGACCTCCACCACCG
CCCTGGCCTGCCTCGTTCACACGGATGGTTCTGCCGTCGAGAGACTGGCCGTTCATTGCA
TCCATAGCGTCCTTCGCATCCTCGGGATTGTCGTACTTTACGAAGCCGAATCCACGAGGC
CTTCCTGTTTCTCTGTCCATGATGACATCACATTTAGAGATATTTCCATACTTTGAGAAC
GCTTCTGCAAGAGATTGCTCTGTGGTGTCGAAGCTCAGGCCACCGACGAAAAGTTTTCCT
TCGTCGGACATGTTTCTTTGTCTTTTGCGGACTGAACAAGAAGAGCTGCTACTTGGA
>comp119_c0_seq1 len=1551 path=[21:0-1550]
GCCTATACTCGTGTTATCTCCCTCCTGCTACGGTTAACCATACAGACCGTAGTTTGTATA
AATAAGTGCCTCAGGCTGCCGTGCCCCTTTATTCAACGTGCGCTACTATGAGGGGACTGG
TTATTCTATCCGTCCTGACAGTGTGTGCACTGAACTGTGCCACTGTGCCAACGCGGGACA
CCAGTGGACGCCACTGGAGCTGCGATGAGAACGAGAAAGAGCCTGGGGCAAGGTTGGCCA
TGCTCAGCATCAACAATAAACATTTCCATGGATACAAGTTCCAGCTCAGTAACATAACCT
CCAGCACAGTGGAGAAGGGTCTGGAATCTGACTGTAAATTGCACCTGGACCTGGACCTCA
AGGAAACAACCTGTCACATCATCAACCCAAAATCTTTTGAAGAGTGTGACATCCGTCAAC
ATCATGAAACGCAAGTGAATGCCCACTGCAATGTGACTCTGAGCATCACAGAAGGCATTG
CAGAGGTCTCTAAACACTCCTGCAACACTGAACCAGTTTCTGCTGAGAAGGTGATCAGAA
TGTGTCCGGACTGCCCCATTCTGCTGCCCCTGCATAGCCCCGAGGGCCTAGAGAGTGTGA
AGGCAGGCCTCAGGCAGTTCAACATGGACCACAACTACACCTCCTACTTCAAACTGATGG
AAGTGGGGAGGATAATATCTGGGTACATGATGATGACTGGAATGTACTACAACGCTGAGT
TGGCCATCGTGGAGACTGAGTGTAATGCCAAGAGCAGGATAGATACACAGGCTTGCAAGC
CACTGTGCCCCGATGAAGCTCGCCATGGGCTCTGTAAATCCACACTGCTGGGGAATGGCC
AGGTGGATGTCACCTGTGAGATCTACGAAGCTCTTAACGCCAGTTCTCCCCGTACCCCTG
GAAGGGGGTGTGGACACCCACCACACCGCTCCGGAAACCACACCCATCCTGGCATCAAAC
ATCACCTCCCTCCCTGGGTACACAAGCCAGGCAAACCAGGCCCACTACCAGGCCCACCTC
CAGGCGACGAAGGTCCACCCCCTGGTCCCCATAGCCCACCCACTGGTCCCCATAACCCAC
CCCCTGGTCCCCATGGAGAGTTCCCGTTCCCCCACTGTCACGGCTTTGTGAAAATCCCCC
CCTCTATCCACCCTCTTTGCCCCTTCCCACCCCCTCATCACCCCCACCCACACCCTCGCC
CCCATGGCCATGGGCCACCCCCAGGGCACTCTCTACCACCCCACCCTACACACGTTCTGG
GCGAGGGTCCTCCCCCACATGTCAAGGCATAATCTCAGTATTCCGATAGCATTTCAAAAT
GGTGGATGTCTGAAGTCATGTTGACGTACACATATTCAGAAGTAGTTTTGCCATCATGGT
TGGAATAATGGCAATAAGAAGAACAGTAACTGTGTAAATGAAATGATCTGTTGTCTTTTC
TGACTTCTACTGCAGTCATGGCATTTCATCTACGGGTTCTCTCTGTTAAAATCAGCTTGA
TTCTGAGCCATTCTTGGATAAAAAAATGTTTTTTTTTACGAATAAACTACT
>comp125_c0_seq1 len=1510 path=[34:0-1506 1541:1507-1509]
GACTCATCCAGTCCTGGTGTCTATGGTGACAGCCCACAGCCCTGGCTCAGGGATAAAAGA
CCCGTCCAGCCGCAGACCAGGCACCTTTAGCCAGAACTTTCTCCTGTACCCGAAGGACAA
CATGAAGCTGCTCTCCCAGACACTGTGTCTGTGCCTGGTGCTGGCTCTCAGCCATGCCCA
CCACCATGCTGGACATCAAGATGGAGGAGATGAGGGACATGAGGGACACGACCATGCCCA
TCACGCTGGTGTTATGCTCGACCGCTGCCAGGGGCTCGAGATGGACGCTGTTGCTGTGAC
TGAGGAAGGAATCCCTTACTTCTTCAAGGGTGACCATGTGTTCAAGGGTTTCCACGGTAA
AGCCGAGCTCTCCAACAAATCGTTCGTTGAGCTGGACGACCATCACCATCTGGAGCACGT
GGACGCTGCCTTCCTCATGCACTTTCCAGACAAACCCACTGAGCATGACCACATCTTCTT
CATGCTGGACACCAAAGTGTTCAGCTACTACAAGCACCAACTGGAGACGGGCTTCCCCAA
GGACATCTCTGAGGTGTTCCCTGGTATCCCTGACCACCTGGACGCCGCCGTGGTGTGTCC
CGCTCCCGACTGTGAGGAAGACACCGTCATCTTCTTCAAGGGCGATGAAATCTACCACTA
CAATGTGAAGACGAAGAAGGTTGAGGAGAAAAAGTTTGAGGGCATGCCCAACTGCACCAG
CGCATTCCGCTTCATGGAGCATTACTACTGTTTCCATGGACACCAGTTCTCCAAGTTCGA
CCCGAAGACTGGGGAGGTGCACGGGAGGTACCCCAAGGAGGCCCGCGACTACTTCATGAA
GTGTTCCAAGTTCGGAGACACCACAGACCACATCGAGAGAGAGCGTTGCAGCCGTGTGCA
CCTGGACGCCATCACCTCTGACGACGCCGGAAACATCTACGCCTTCAGAGGCCACCACTT
CCTGGAGCAAGATGCTGGCAATGACACGTGGGCAGCCGGCACCATCGAGAGCGACTTCAA
GGAGCTGCACAGCGAGGTGGATGCCATCTTCTCCTATGAAAACCACCTCTACATGATCAA
GGATGACAATGTGTACGTTTACAAAGTTGGGGAGCCCCACACCCACCTGGACGGGTCTCC
CAAACCCTTGAAGGAGGTGCTGGGAGTGGAGGGCCCTATCGACGCTGCCTTCGTGTGTCA
GGACCACCACATCGTTCACGTCATTAAAGGTCAGACAGTCTACGATGTTGACCTGAAGGC
CTTTCCACGTGTTCCAGTTAAAGAAGGCTCCTTCACCCTCTTCGACAAGGTGGACGCTGG
CATGTGCGGCCCAGAGGGCGTGAAGTTGTTCAAGGGAAACCACTACTTCCACTTTCAGAG
CATGAAGGTCATGCTGATGGCCAGGTCTATTCCTGAGGAGCACAAGACAGCCCTGGAGCT
GTTTGGCTGTGACCACTAGAGGCTGAGAAAGTAGAGAGAATCAAGTTATGTACAACAACA
ACAGCAGCAA
>comp126_c0_seq1 len=720 path=[704:0-719]
TTTTTTTTTTTTTTCAGTTTCGACAAAAGCACCTTTTTAATTCAATTTTACACATGACAT
GGTGTTATTGACAGTATATGTAAACAGCTTGACAGTTGTAAATCTTAGTTATGTTCAAGC
CCCCAAAAATGTATTGCTTGTTATGTCGATGGGGTTAACCTGAGTCTTCTTATTCTAATT
CATTATTCCGATGATGTCCATGTACTTGGTCGTGACGCCCTGGGACTTCTTGGTGAGGTT
TCCCATGACAGAGAACAGTCCCCTGAGGTGGAAGTGGAACAGGGCCTCGGGGTCAGCCTC
CAGCATGGGCTCCAGGGTCTTATTCTGGGCCAGGTAGGTCTGGGTCTTGCGGTCGTCCAG
CGTGATCAGACCACTCTCCACTGTGTTCCTGACAGCCTTCAGCATCAGGTAGTAGTCATA
GAGGTCTTTACAGGAGCTTCCGGTTGCAGAGTGACAGTCCTGGAAACAGTCTTCATCTTC
GTCTGACTCCACATCTCTGAGTAGGCTGGGGAGGAGGACAGTCTGTTCCATGTTGAGAAC
TGTAGCGCTGTAGCGCCTCAGAGCCAGGAGCAGGCAAGCCCGGTTCAGCTTGGTGTTGGT
CTCGGCAGACTGCATGGCAGAGGTTCCAGGTGGATGGACGGTTCTGGCAGAGATGGCTTT
TTCCTGGGTGGGGATGGGGCTGGAAGCCTGAATGCAGTGCCGAGACCAACACCAAGCTGA
>comp130_c0_seq1 len=640 path=[667:0-639]
TTTTTTTTTTTTTTTTCACCTTTCAAGCCCTTTATTGGTGAAATTTCAGCATAATTTCAA
GATGATGTCAATAGAAGGAGTGAGCTGGACTTGACACAGGTGAAACAGACAGAGTGGAGA
TGGTTTTTCCTTTCTATGGGGATGTAACGTTAGCTTTACTGGGGGGGGAGGAGAGCCTTG
GTTTGGTCAACCACGGTCTGGAAGAGCTGCTCCATCTGGGCCTGCAAGTCATCAGCCAGA
GGCTTGAACTGGGCCTGCATCTTGTCGACCAGAGGCATGAGCTGGGCCTGCAGGTTATCA
GCCATGGGACGCACCTGCTTCTCGATGTCACTGACGAAGGGCTTCATCTGCTCCTGGATC
TTCTCAGCATGCTCCTGGATCTTGTCGGTCAGAGGCGTGATCTGAGTCTTACCCTCCTCC
AGGTAACCCTGAGCCTGGCTGATCAGCTCATGAGACTTCACTGTCTCAATGGCGTCCTGG
AAGTACTTTTTGAGAGTCTCGATCTCAGCAGGGATGTCACGCTTCACCAGGGAACCGGAC
TCACAGCCAATGGCCAGCACAACAACAAGGGCGGCGATGAGAGAGAATTTCATGATTGCT
GATGGGCAAGGTGGATCTTTACTTCTGGGGGTTCTTGGAC
>comp131_c0_seq1 len=2012 path=[2038:0-2011]
ATAAAGAGGAAGACTGGGCTGAGAAACAATACAAAATGATGCTGCAGGAAAGGTTTCAGA
AGGCTTTGAGAATGAAGGGTATTGCAGTCTTTTTGCTGGCACTATGCTGCTGTCTGTCTG
GGACACAAGGAGACTGCGAGGTCTCTTGCTCTCTGATGAAAGAACTGACATCTATAGGAG
AGAAACTAGGAGCCATGGGGGAGAAACTGGGAACTATGGGGGATAACCTGAGACTCATGG
AGACCCGGTTACAAACCAGTGAGAATGAAGTGGAGGAGCTGAAGAGACTAACTGGAGGCC
GGCCTAAGGTGGCCTTCTCCGCAACTCTCCGGGAGACAGGCGATGCCGCTGGGAACACGG
GACCTTTCACCATTCCCATTCCCCTGCAGTACAAGAAGGTCTTCTCCAACACGGGCAGCT
CCTACAACCCTGCCACAGGTATCTTCACTGCCACGGTCAAAGGAATGTACTACTTCCATT
TCACGATGATGAACAACTTGAATGCCCCCCCTAATTCTGTGGTGTGTTTGACAAAGAATG
GCCAGAGGTTGGTGTCTGTCTGGGACACGGTAGGAACCGATGCCCATGACAGTGGCAGCA
ACGCAGTGGTCATTCCTCTGGAGGTGGGAGATAATGTCTATGTTGAGTTACCGGCTAGCA
GGCTGGTCCATGATGACATCATGAACTACAACACCTTCAGCGGCTTCCTGCTCTTCCCCA
TGTAAACATGGAACACATTTCAACAGCTAAATGGTTGAAATTACTGTATTTTTATATAAG
AGTTGTATTCAATCCGTATCGCAGAAGTTCCGCATTGTAGCCCGATTGCCTTTAAATGTC
AATGTCAACTGCATCTACAGCAAACCGGCTCAATTGGAAATGACGTTTAAATTTCAAGCA
CGCTCAAGCAGATTTTCACCGATATGGATTGAATCCAGCCCTTAAATTAGTAGACATAAA
ATAGTCATCTGTAGCACACAGTGGGGTTATAATGCTGTGGAATTTTATGCTTCCTGTCTT
TTGTCACACTTTCCACAAGGCTGCTGTTCCACCACACTCTATTTCAAAAGAATATGCTGT
CATCTGGTGTACATAACTGTAAAAATAAAAAGCCATTGGTCTTAGAGGCAACTATAAAAT
GTTTGTACAGTAACGGTTCACTGACAAAAATAAATTATTCCAAATTCATAGCAGTTACAA
TACATGCACATTAAATTTACATCTGGCAAATGTTTAACAACCATACTTGGTGCAAAAAGA
TTCCTTTATTATTAAGACACTTACTCTATTCACAGTAATATTAATTCACAGGATTATTAT
TTTCAAACCCGTACGCATGTCCAAAATAACTAGTAAGACTTAGGTTTTCAATCTGAAATC
AAAGAGTTGTTTCACAAGAGCCGTAATGTAGAGAGTTTAGTGGTTCAAGCGCTATACTAC
ATTTTCTGGAACGTTTGAAAGACATTTCACAAACATGGGCGTCTGAATTTCTGCTATTCA
CAGGTCTGAACAAACCTATTCCTTTACTATGAGCTTGGCTGAACACAGTGCCTTCCCCTG
GTCGTTGGTGGCCCTACAGGTGTAAACATCCGAGTCCTCTGGCCCAACTTGGGCCAGGAC
CAGGGTGCAGAGCCCATCCTCTTCATACTCTATCTGCACCCGGGATGACTCCTCCAGAGG
CTCCTCCCCCCTCAACCACACCACCTCTGGGTCAGGATACCCTGAAAGGAAAGGTCAGAG
GGGTGAGAGGAAACATCCAATGACAGGAGCTCAGGAAAATGGAATGTAACAGTTACACAC
TTGAAAAGCTTAACATGTATTACATAGCAGGATGCAGCTGTGTGGCCTTGAGCAAGGGAC
TTAGTTAGGCATGATTGCTCTTAATCAATGCCCAACTTTAAAACAAAGCATTTAAAATCT
TTACAAGCACCAGCTGAAACTCAGTGAAAAGGTGTAATTCGGTCAACCAAACATGTCTAA
TAAAGCGATTGAGATGGAAAAAAAAAAAAAAA
>comp132_c0_seq1 len=474 path=[3:0-473]
GCCGCAAAGCACGCTGGGACTTCCTTTCTTTCCGAGGCCATATTGGAGAGACATACTTGT
TGGCCAGAACGGACTAAATCGCAGCTATGGTTGCCGCAAAGAAGACGAAAAAGTCCCTGG
AGTCCATAAACTCCCGTCTCCAGCTGGTGATGAAGAGCGGTAAATACGTTCTGGGATACA
AGCAGTCTCAGAAGATGATCCGCCAGGGCAAAGCCAAGCTGGTCATCCTGGCCAACAACA
CACCTGCCCTCAGGAAGTCTGAAGTGGAGTATTATGCCATGTTAGCCAAGACTGGCGTCC
ATCACTACAGTGGGAACAACATCGAGCTGGGCACGGCCTGTGGAAAGTACTTCCGGGTGT
GCACACTGGCTATCATCGACCCCGGTGATTCTGACATCATCAGGAGTATGCCAGACCAGC
CGCAGGGGGAGAAGTAGACCTTTCACTCTTAATGTTACAAATAAACTTGGTTGA
>comp135_c0_seq1 len=512 path=[533:0-511]
TTTTTTTTTTTTTTTTGCCAGTTCAGTTTCTTTGATTTTATTTGTTACAAAAACTGGTTT
AGTCGAAAAGACCGAAGCCCATGTCGTCATCGGAACCCTCCTCTGACTCTTCCTTCTTCT
CTTCTTTCTTCTCCTCCTCCTTGGCTGGTGCGTCTGCAGCGGGTGCAGCGCCTCCAGCGG
CAGGTGCAGCTCCACCACCTGCACCCACGTTGCAGATCAGGCTGCCAATGTCTACGCTGG
CCAGGGCCTTGGAGAACAGACTGGGCCAGAAAGGCTCAATCGTCACATTGGCAGCCTTGA
TGAGGGCCATCAGTTTGTCTTCTGTGACCGTGACTTCATCATCGTGGAGGATGAGGGCAG
AGTAAATACAAGCGAGTTCAGATACAGATGCCATCTTTCTATGTAGATCTTATAGTTTGG
GCGTCGGATGCCTAATTTTAGTTGTGCTAGTCGCCGGATTCAGGGCCTTAGCTTCAAAAG
AAGAACCGAGCACCTTAAGCACGTTGACTTAC
>comp136_c0_seq1 len=512 path=[533:0-511]
TTTTTTTTTTTTTTTTTTTTTTAATTTCAGCTTTTATTGAAAATGACACCTCATTTCTTG
GCCTTGAAGTATTCCTCAATCACGTCCTTAGCTTGAGACTCCTTGCCATAGTCCTTGATT
ACAACACAGCTGCAGCCCACCACCTTACGGGGTTTGCCCTCGCGGTCGATTTTACACAAA
CCGACCCACTCGCCAAGCTTCTTGTTGTCATCGACCTTGATGAGGTTAATCTGATGCTCG
GCGCAGAGGGCTTCCACCAGCTTGACGTACATGGGCTCGTCACAGTTGGCCGCAAGAACG
CAAAGGTGGGCCTGGCGCTTGTCCAGCGCCTTGGCAGCCTCGCGGATACCACGAGCCAGG
CCGTCGTGGATGAGGGCGGTTTTGAGCACCTCGGGGAGAGCGGTGTTGACATCCATCACA
CCTCCGGCAGCGATGCCTTCCTCGGCCATTGTAGATTATCGATGGATGGGGTGGACCTAA
AGTTCCAAACTCCTCTCTGGCAGTGGGTAAAA
>comp137_c0_seq1 len=929 path=[1016:0-928]
CCTGGCTGTGGCAGGACTCTACACTATAAAAACCTCTGTTTGTAGATGAACAGCACCTCT
AAGGCACCTCAGACTTTACAAGATCCATCAACAAGGCAACATGCTGAGGATCTGTGTGGC
CCTCTGTGTCCTGGCGACATGCTGGGCACAGGACTGTCAAGTTTCAAACATTCAGGTCAT
GCAGAACTTCGACAGGAGCAGGTATACTGGTAGGTGGTATGCTGTGGCCAAGAAAGATCC
TGTTGGTCTGTTCCTCTTGGACAATGTCGTCGCTCAGTTCTCAGTAGATGAAAGTGGCAA
AATGACTGCAACTGCCCACGGCAGAGTTATCATCCTGAACAACTGGGAAATGTGTGCCAA
CATGTTCGGCACCTTCGAGGACACTCCAGACCCTGCCAAGTTCAAGATGAGATATTGGGG
CGCTGCTTCGTACCTCCAGACTGGAAACGATGACCACTGGGTCATTGACACCGACTACGA
CAACTACGCCATCCACTACTCCTGCAGAGAGGTTGACCTGGACGGCACCTGCCTGGACGG
ATACTCCTTCATCTTCTCCCGTCACCCCACCGGCCTGAGGCCCGAGGACCAGAAGATTGT
CACAAACAAGAAAAAGGAGATCTGCTTCCTCGGCAAATACAGACGCGTTGGACACACTGG
CTTCTGTGAAAGCAGTTGATCAGAGGGATGTCGCGGGAGTAGAATTCCACAAGACTGTAA
ATGTAAACCATGTTCCACAACAACGACAAAAACAAACCGACCGTCACGGGCCAGCCCCTT
CTAGCAGTTGGGAAACTTTTCCATTACCAAAGATGACACCAATCAACCAAAGCAAATGAT
GTGGGTCTGAATGTACAAGGGAATGGGATACTTCACTGATTGTCATTGTATGATGTAATC
TTGAACGTCTTTTTGAAATAAAAAAACCC
>comp138_c0_seq1 len=651 path=[43:0-624 668:625-650]
TACAGTCTTAAGTCCTAGCGGAGTTGGCATGAACTGAGAGCATACATGTACCTGATTCTA
CAGAGTAAAACACACCCCTGTACTCGTAGGGTGTGCATCCTAAATAGCAGGGCCTGGTTA
AAAAGTAGTGCACTATTCTAGGGAAAATAGGGTGTCATTGGGTACACGGCTATAGAGTGG
GTTGGTGAACAGCTTGTACAGTGTTTACTCCAGTACACTGCTGCGTCCGTAGGGGAGTTG
ACAGGACTGAGTAAAGAGACCAAAAGGGTAGACTATAAGAGGAGGATATTGATGTTCACA
GCTACTGTATCAGCACAGCGTTGAGTGAGGTTCACACATAAAAACCAGCAAGATGAAGAC
GGTGATGTTGGCTGTGGCTCTGGCCCTGCTGTTGGCTAGTGGTGAAGCCTTGGACTGTCT
GCGCTGTGTGCCAACTAAGGCAGGAAGAGACTGTGAGGTGACAGTAGAAACCTGCCCCCT
AGAGAAGGACGGCTGTGCAGCTGCCAGGTTCCTCAGAGCACCATTTGGCCATTTCCAGAG
ATGCATGGACCTGTCGGGCTGTAAGCTGTTCCAAACCAACGCTTACATCAACATGAAGTG
CTGTGGCACTGACAAGTGCAACACATTCTAGAATCTATATACTGGTTCACG
>comp139_c0_seq1 len=375 path=[384:0-374]
GTTGGGGTTGCCTACATCACCAACGCTTCCCCTCCTTCTTTCTCTTCGGCCTCCGCCATT
GTGGTGTAAGGATTGTGCACGAAATGTCGTCCCACAAGACTTTCAGGATCAAACGCTTTC
TCGCCAAGAAGCAGAAACAGAACAGGCCAATTCCACAGTGGATCAGAATGAAGACTGGCA
ACAAGATCAGGTACAACTCCAAGAGGAGACACTGGAGGAGGACCAAGCTGGGCTTGTAAA
TGCACAGGTCTTCAGATCTCCAGCATCTTCCACCTGCTGGGCCCTGATCTGGAGAGGAAG
CCATACTATCTGGAACAGCGGTCTTTTTGTACAGATACTCTGGTTATGCTCGTGTTTGAC
AATTAAAGATTTGTG
>comp145_c0_seq1 len=722 path=[11:0-721]
TTTTTTTTTTTTGGGACTTTTGTGTTTTTATTGACATGGTATCAAACAGCAGATCTATTT
GCCCTTCTTGGCCTTGATCTTCCTCAGGTAGAACTCCAGCTCCTTGCCCTCCAACACGTA
ACCATCCACCCTGCCGCACTGGCCGGGCTTGGAGGCAATGCAGGCGAGGAGCTTCCCCTG
CATGAACTGTTCCTCCAGGAGAGGGCTGATCTTGCAGTTCTTCTTGCGCTCGTCAAACTT
CTTCTGAATCTTCTTAGATCTCTTCTTGTTAATCACCTCTTCCTCCTCGGGAGTCAGCTT
GGCTCCCTTCTTGCGTCCCAGAGGAGTGGCGAAGTGGGCCTCATACCACTGCCTGTAAGG
CAGGCTGTCAACGAGAACGATGCAGTTCTTCACCAAGGTCTTGGTTCTCACCAACTCGTT
GTTCGAGGCGTTGTACACCACATCGATGAGCCTGGTTTTACGAGTGCAGCACTCAGAGCC
CCAGGAGAAGTTGCCCACGTCGACCCTCAGAGCACGGTACTTCTTGTTGCCGCCGCGGGT
CCTCACCGTGTGAATACGGCGAGGTCCGATCTTGGTGTTTGCAGGGGGACGACCCAGTTC
ATACTTCCTCTTCTTGTGGTAGGGTTTGCGTTTGCCGCCGGTCTTGCGGCGTTTATGCCA
GTTGTCCCTAGAGATACCCATTCTCAGGCGCCGGCTAGAAAGAGAACACGCAAAGGTTCA
TG
>comp148_c0_seq1 len=415 path=[446:0-414]
TTTTTTTTTTTTTTCCTCTCTCGACTGCTTTTTATTGTGGTGGATGTTTGATGAGGCAGC
GTCCAGCTCGGCATAAACTACAGTCTGGTCCTCCAGTAACCCTTTACTGGTCCTTCAGCT
CCTTCAGTCTCCTGATGGCCGACTTCACTGTGACTGCAGACGTCGTGTTGTATGTCCAGG
CACCTCCAGCAACAGTCTTCATGCAGGACCCACAGTGCCAGATACCAACAGCCCTCCTCT
TCATCTTGGTCTTGCCACAGAAGGAGCAGGTATACTTGGCGTGCTGGCTGATCTCAATCT
TCTTTACCATCTTCCTGAGCGACGCGCCGTAACGCGTGCCGTATTTACCCACAATCCCCA
CCTTCTTGGTGCGCTTGGCCATTGTAGCTGAGGAGACGTAGGTCCAAAGAGGAAG
>comp149_c0_seq1 len=2456 path=[3608:0-2455]
GGCAGGCAGGAAAACAACACTGCTAGCATAAAAGGGGGAGCAGAGAGAGTTGAGGGTTGT
TGTTCTTCCAGAAGCTACTGCTAGACCGAGCTGAGTTGACTGAGGGACTTTTTACTAGAC
ACAGATCAAGCCTGCGGTGCAGCACCGTGATGTGGGCGGGACTAAGCCTGCTCCTGGCTC
TCTGCCTGCTCCCTGGGGGCGGAACAGAGAGTGAGGGGGAGGGGACCCGCTGTAAGCCGC
CACCTAGTTGGAGCATTGGGGAGGTGGAGCCTATGAAGGAGGTCATGGGCCAGGTCACGG
TGGTGGCCCTCCTCCAGGCCAGTTGATTGTTCTGCTTGGTGCAGGCATCCTTATTGGATG
GGCTGCGCCTGAAGCTGGAGGGTCAGGGTCTGGAGAATGTGACCTATATGGTGGTGAACC
ACCAGGGGGAGCAGGCCCAGCGCCTACACACCCTGCTGAGGCAGAAACTGTCTGAGAACA
TCACGCTATACAAACAGCAGCCCAAACAGGACGACGTGTGGCAGACCCTGGCTGGAGAGA
AGGATGACTTCCTCATCTATGACAGGTGTGGTCGTCTGACCTACCATATCTCCCTGCCCT
ACTCCATCCTGGGTACTCCCTATGTAGAGAATGCCATCAAGGAGACCTACTGCACACGCG
TCTGTGGGGACTGCACGTATGAGAGCACAGAGATCCCAGCAGAGTGCAACAGAACAGTAG
AGGCGAAGCCTGAGGGAGAGGAGAAGCCAGTCACCGGAAGGGAGACAACTCATGGTGGAC
ACGGCCATCATCCCCATGGTCACGGTCACAATGGCAACCGCCATGGTCACGATCACCATG
GTGAGAGGGGGATGGGGCGCGGTCACGGTCGTGATCGTGGGGCAGAGCAGCAGCAGCAGC
ACCAACATGACACTGAGGGGCTCCAACAAGGCCAGGCCCATGGCCAGTTGCACGTTGGTC
AGGAGCATATGGGTCAGCAGGCGGTGCAACTGGGCCAGATGCCCCAGGAAGGGCAGCGAG
GCCATATTATGCAGAATCCCTGAGTGAAGGGGAGGTCCAGGTGAAAGGTGGAGCACAGCT
GACAGTGGAAGGAGGGGTCTGATCTAAGTCCCTCCTCCATGGCCAGCTGATGCTGACACT
GACGGAGGCTGTTTGGCGATGGGGTGAGCAACGAGCCAATCAGGCTCTGACACTGTGATG
AGGCGCTGCCCGCCTCCTGACAGTGACAGGGCCTGATGGGCCTCAGGGAGACCTGACAGT
GACGCTCGTCCCCCGCTGACTGACAGCAGCCTCAGCCAGTCATGTGAGCCTGACCCCTGG
GTGTTGAGAGCTGAGGGTGAGGGCTGCTGTAAGCAGGGCCATGGCTCTGTGACAGTTACC
TTGCTGTACCTTATAGGCCTCAGATTAACATCTGTGAGACAAACGCCGGGGCGAAGCGCT
CTTATAACATCTTACCAACTAGTACTACCCTGGGACCGTGAAGCCACACCTGATAGAGAG
AGATGGGAGGACACACATTGGTAGGTGAATGCCAAGCCTAAACCCATTACGATATGGGGA
ATAGGATGGCATTTGAGGTGTGACCATAGTGATGGTAAGACAGCAAGGTAGGTGTCCTCC
ACCACCTCCTTCTCCGTCAGTGCGTTGGTGTCACCCTCCCAGGAGTGTATGGGGCGATTA
TGTTAACGTTTCTCCTGCTCTGTTTTGCTCCCTCCAACCACAATGAAGGCAGGCGCAGAA
ACTACGCTCTAGTGGCGTCTGTCTGACGTCCGGCTGGGGAGAGGGGAAAGGGAGGGACTT
ATAATATGACCACCCCCTTAGGTTCAAAATATCGAGAGCTTTGGAAGGAGTATGTAGTAG
TAGTTGCCTATGCTGAACAAACTGGCATGATGGCTGGGAGAGATCGATCTGAACCAAAGT
TGTTATAGTCAGCTTTAGCAAAACCAATTTGGTTAAAATACATTATTGATAGTTCAGATT
TTTTTTATTTGGCCTCCAAAAAATTGGGATCTCACTAACATTTTACTTTTGCAATTGAAT
TAACTCTCAGGTGATTTAGAGCAGTAGTGAGTTGTATAGATGAAGCTTTCAAACGTCAGT
ATCCATTGCTTACAGCTGTGTGGATGTGTGTTTAGTTACAGTCACTGAGTTATTTTAGTT
TGGCAATATTGCACACATATGTATAATGCACTCTTTGTGAACTAGCAAAACAAAGAGTGA
ACTGTTTTCAACGAACAAAATAGTGAACACTTTTTAACTAGCAAAAGAAACCATCTAGAA
TGAGAGGTGGGTAAACAGAAAAGATTGAACGATCGTTTGAATCCATTCTGTACTTTAATG
AAGGGCTCTAGGGGAAGACGACTGTCACCTAGAGCACCTGATGCTTTGTACAGAACACGT
TCATTCTGACTGCGGACTGTTAGGTGGTGTGGCATGTACGAAACGATGAATAAAGA
>comp149_c1_seq1 len=267 path=[3278:0-266]
GACGAGAGGGATATACTGCTTTACGGGAACAGGCCCAAATCCCTGTTCATTGTGTGAAGA
CAGAGGAAAAGGGGGTGCGGGTCGTGCTTCCTTCTGAGAATCCGTAGACGAGTGACTAAA
CTCCCACTGCCGTCTGTTCTACTGGCTAACGTGCAATCATTGGAAAATACAATTGATGAC
CTACGATTATCCTACCAACGGGACATTAAAAACTGTAATATCTTATGGTTCACCGAGTCG
TGGCTGAATGATGACACAGATAATATA
>comp152_c0_seq1 len=427 path=[417:0-426]
TTTTTTTTTTTTTTTCAAATTCATTATATTTTTTTATTTTACAAAGAGATTCCTGAGGCG
CATCTCCTGACCTAGAAGTTCTTTGACACGATGCTGTCGGTCTTAGCCAGCCTCAGGAGG
GAGTCGTCAGCCTCACCCATTCTACGGATGTCACCGCAGATAGCGTAGGTCTTGAACTGG
CCATTGAAGCGACCGGTTACCTTGTCAACCTCAGCAATGTTGATCTGGATGGAGGCGTGG
TCCTTGGCTCCGATGATTCGGTTGCTTGCAGAGCATTTACGTGGGACGTACAGGTCCACG
AATTCACCGGCGTCGTTCTGCATTCTGGTTTTGTTTTGGTGCTGATCGGTCACTCGATCT
TTTATCACAAATGGCTGACAGGAAAGAGAGAACGTCGTTACCGGATGTTAAACCTCTACT
ACCGGTG
>comp153_c0_seq1 len=582 path=[585:0-581]
TGTGAGTCGCGCGATATTGGGACCAACGAGAATTCTGAATGTTCTTTTCCCCGGAACATC
AGGCAAGATGGCGGAAGTTGAGATCAAGAAGAAGCGTACCTTCAGGAAGTTCACCTACAG
AGGTGTGGACCTGGACCAGCTTCTGGACATGTCCTATGAACAGCTGATGCAGTTGTACTG
CGCCCGCCAGAGGAGGAGGCTCAACCGTGGCCTTCGCCGCAAGCAGCAGTCCCTCCTGAA
GCGCCTGCGTAAGGCCAAGAAGGAGGCTCCCCCCATGGAGAAACCTGAGGTGGTGAAGAC
TCACCTCAGGGACATGGTCATCCTGCCTGAGATGGTCGGCTCCATGGTCGGAGTGTACAA
CGGCAAGACCTTCAACCAGGTTGAAATCAAGCCTGAGATGTGTGGCCACTACCTGGGGGA
GTTCTCCATCACCTACAAGCCAGTCAAGCACGGTCGTCCCGGTATCGGAGCGACACATTC
TTCCCGTTTCATCCCACTGAAGTAGAATGGCTGTGGTCTTTGTATAAATAAAATTTGAGC
CCCCACACACTTGTCTGTTGGCTTTCAATTAAAAAATGTTTG
>comp154_c0_seq1 len=720 path=[756:0-719]
TTTACAGCGGGACAACCCGTCTGTCTTTCTTTTCGCACATCATGGCGGACCGGTTCAATA
AGGTTCTGCTGCTTGATGGCAGAGGCCATCTACTTGGTCGTCTCGCTGCCATTGTGGCGA
AGCAAGTTCTGCTTGGCCACAAGGTGGTAGTTGTGAGATGTGAGGGTATCAACATCTCTG
GAAACTTCTACCGTAACAAATTGAAGTACCTGGCTTTCCTGCGTAAGAGGATGAACACCA
ACCCCTCACGTGGACCATATCACTTCAGAGCGCCCAGCAGAATCTTCTGGAGGACCGTAA
GGGGCATGCTGCCTCATAAAACCAAGAGAGGACAGGCTGCACTGGAGAGGCTGAAGGTGT
TCGATGGTGTCCCACCTCCTTATGACAAGAGGAAGCGCATGGTCGTACCTGCTGCCCTAA
AGATTGTCCGTCTGAAGCCCACTCGCAAGTTCGCCCTCCTCGGGCGTCTGGCCCATGAGG
TCGGCTGGAAGTACCAGGCCATCACAGCCACCTTGGAGGAGAAGAGGAAGGAGAAGGCCA
AGATCCGGTATGCCAAGAAAAAGACGGTGATCAAGCTGTCAAAGCTGGCAGAGAAGAATG
TGGAGAGCAAGATTTCAAAGTACACTGCTGTCCTGAAACAATATGGGGTCCTTGTCTGAG
CTAGTTTGTGGTGGCCAATAAAGATAAATAAATGTTTATAGAAAGTTAAAAAAAAAAAAA
>comp155_c0_seq1 len=1646 path=[22:0-1645]
CTCCGGCAAAGAGGACATTGGAGGTAGATAAAATGCGGGGTATATCTTATTGTACGATAG
TGGCTGTGCTGCTCTGCGTGGCCTTGGCGGCGCCCCATGACGGGGACCACGCCGGTCACA
CAGAAGACCACCACCACCACCTCCACCACGTCGCTGGCGAGGCCCACCCTCAGCACAGCC
ACAGGGAAGACGAGTCCTGCCACAAGCTGGCGCCCCACAACGCAGACTTCGCCTTCACCC
TGTACAGGAGCCTGAGCAAAGCCAACACCGAGAACATTAACATTTTCTTCTCTCCTCTGG
GCATTGCCACTAGCCTGGCTATGCTGTCCCTTGGGGCTAAGGGAGACACCCACAGCCAGC
TGTACTCCGCTCTGGGTTACGGCGCCTTCACACCGGAGCAGGTGAACGATGCTTACGAGC
ACCTGAACCATATGTTGGGCCACACTGGGGAGGCCATGCAGCTGGACATGGGCAATGCCT
TGGCTCTGAGGGACGGCTTCAAGCCCCTAGCCAAGTTCCTCGAGGACGCCAAGCACTTCT
ACGCCAGCGAAGGCTTCACTGTCGACTTCAAGAACCCAGCTGAGGCTACCGCCGAGATCA
ACAAGTTCATCGCCAAGAAGACCCAGGACAAGATCACGGACATGGTGAAGGATCTGGACC
CTGATACGGCCATGGTGCTCATCAACTACGTCTTCTTCAGAGGGAAGTGGGATAAGCCCT
TCGATGCCACGCTGACCCACAAGGCTGACTTCAAAGTGGACGAGAACACCAAGGTGCAGG
TGGACATGATGAAGAGGACGGGTCGTTATGAGTTGTATCAGGACCAGGATAACTTCACCA
CCGTGGTCATGCTGCCTTACAAAGGCAACTCCTCAATGATGGTGGTCCTGCCCAACGATG
GAAAGATGGAGCATGTGGAGGCCTTCATCAACAAGGACTACCTGAAGCACGTGCACGAGC
ACCTGTTCAGGACCAATGTGGATATCTTCATGCCCAAGTTCTCCACCTCTACCTCGTACT
CCCTGGGAGATCATCTGAAGGACATGGGTGTGGTCAGTGCCTTCGGTGACACAGCTGACT
TCTCTGCCATCTCTGAGGATACCAAACTGAAGGTGTCCAAGGTTACCCACAAGGCTGTGC
TGAGCGTAGATGAGAAGGGGACTGAGGCGGCCGCTGTAACTACGATAGAGATCATGCCTA
TGTCTCTCCCAGACACCATCATGCTCAACAGGCCCTTCCTGCTCTTCATCCTGGAGGACA
CTACCAAGAGCATTGTCTTCATGGGCAAAGTCACCAATCCCAGCCCCAAATGAACTACAG
AGAGGGAGGGAAAGGGAGGGAGAGTGTGAATAACATCTGAGGAGATTTAAGAAAGGTTTT
TGTCTCTCATGCTTTAACAACTGGCAAAACATATCTTTATCTGACTTTGCGGTTCGCAGT
TGTGGCATTCAAGTGTCGGCCATTTTGTCTACATGTGTTTTTATATCAACTGTATACCTA
AAAGCAGAGGTGTGTGTGTGTCTGTGTGAGTTTGTAGTTAGCCTAAAATTGTACTGATGT
CCATGCTGGTTTGTTGATAGTGATGTGTCATGGTTATGTCTCTGGAAGTTGTGTTTGTAA
CGCATTTTCAAAAAATAAACACGTCC
>comp158_c0_seq1 len=505 path=[512:0-504]
GAAAGGTCACGAAAATCTTCTCAACTTCCTTTCCTGCTAGCGGTGGCCACAGAATAGCAC
CAAGATGGGCAAGTTCATGAAACCTGGGAAGGTGGTGATGGTCCTTGCTGGGCGCTACGC
TGGTCGTAAAGCTGTTATAGTCAAGAACATTGACGATGGCACCTCAGACCGCCCTTATAG
CCACGCACTGGTCTCGGGTATTGACCGCTACCCCCGCAAAGTGACCACAACCATGGGCAA
GAAGAAGGTTGCCAAGAGGTCCAAGATCAAGGCCTTCGTGAAGGTGTACAACTACAATCA
CCTCATGCCCACCAGATACTCCGTGGACATTCCTCTGGACAAAACCGTCGTCAACAAGGA
TGTCTTCAGAGACCCTGCGCTGAAACGCAAAGCCAGACGGGAGGCCAAGATTAAGTTTGA
GGAGAGGTACAAGACAGGCAAGAACAAATGGTTCTTCCAGAAGCTTAGATTCTAGGCGTT
AATTGGTTTCACTAATAAATGTATA
>comp159_c0_seq1 len=1131 path=[6:0-1130]
TTTTTTTTTTTTTTTTATGTTCATAACTGCAATAGCTTTATTTTTCTTTCAAAATTAATG
AAATTATAAAAAGTTGACATTATTCAACATTTAACAAGGTTAAAACAAACACATAAATAT
TTGAGTGTGAATGTTTGGTTTATATTTCTCACCCTGCACTAAATAATAATAAATATGATG
CTCTGGGCATATGCCCAGTTTAGTTTCCATGTTTTACAGTGCAGTTCGGGGTATGACAGA
ATCACTCAAAACGTTTCAGAGGATCAAGGAGTGGTGTTGGTTTGGGCCATTTAGTTGGTG
TTGGTGAAGGCCTGGTAGAGGGCGGTGAGCTGGGCCTTCAGGTCCTGGGCGTAGGGGTCC
AGCTTGTCCTTCAAGTCCTCAGCATAAGGGGCCAGGCTCTTCTGCACCATCTGAGCTCTG
GTGGTCAGCTGGCTCTGGAGGTTCTCGGCCAGGGGGGCCACACTCTTCTGGAAGTCCTGC
AGGCGCAGGTCCACTTTCTGCTTCAGCTCATCTGTGTAGGGACCCAGCTGGGACTGCATC
TCCTTCACACTCTTTTCCAGACTCCCCTTCAGCTCCTCACTCTTCTGGAGCAGGGTGGCC
CTCAGGGCCTCAGAGTCCAGGGACTCTGCATAGGGGGCCAGATCCTGTTTCAGCTGCTCC
ACTCTCTGCTGGACTTGTGTCTTGATCTCCTCTGCGTAGGGCTCCAGTTTCCCCTTGACG
CTGCCCAGGTCCTGCTCCAGACGCTCTCTCAGCACTTCAGCTTCCTGGGTAATCTTGGCC
ATCAGGTCCTTGGCTGCAGGAGGAAGCTGCTCCTGAAGGGAGACTGCGTATTGGCTGGCC
ACATCAGCACTCTCTGTGATACGGTCATTGACATCCTGTCCCAGCTGAGACTTCCTGATC
ATCTGGACGGTGTCGTCGGCAGTTTTTGTTGCCTTGGCAACATAGTCCCAGAAGGCATCT
GTCAGCTGCTCCAACTGTGGCTTGGGCTCATCAGCATAGAATAAGTTAGCATGGCAACCA
GAGAGTATAGCAATTGCAAGCACCACCAACACCTTCATATTTGCGTTTCTCACTGTTTTT
TTCTTGGTGTATCTCTGTGTATTCAGTCTGTCTGTGTCTGTACCGGTCCGG
>comp160_c0_seq1 len=753 path=[743:0-752]
TTTTTTTTTTTTTTTCTTCTAACCATTTCCATTTTATTATTGGTTTTCAACCTCTAACGG
AAGGAAGATTAATCAAAGAGTCCAAATCCCATGTCATCATCAGATCCCTCTTCAGATTCC
TCTTTCTCCTCCTTTTTCTCTTCCGCAGCAGTAGGAGAAACTCCAGCTGCAGCAGACCCA
GCAGCAGCAGGAGCCGCCACAGCACCACCTGCTGGCACGGAGGCCAACTTAGAGAGGCCA
GAGTTCATGACTTCATTGATGTCTTTTCCATTCAATTCATTGACAACCTTGTCTAGGCGC
ACATCTTCGGCCTCGATTCCTACACTCCCCAAAATGGTCTTGATATCCTTGGAGGAGGGG
CTGGTGTTGCCACCGAGCACAGCCAGGAGGTAAGCGGCCACGTAACGCATTTTTAAGTCT
ATACAGACACGAAACGTCGGTCACGCTGAATCTTCCGGAAGAGAAAGAGGGTCGTCACCG
GAAGATAGAGGAATTTGCGGTGCCCAGATATTATTGGTCCATCATCAAGCCTAGTCCAAA
AAAATCAGCTTGGACGAGAAGTGTCGGTATGTATAAATACATTACCACCGTAAATAGTTT
TAGGATCTTTCAATTTCTTCGCGACATAGCTAGGACTAAAACATGTTTTTATGAACATGA
ATGTCAGCAGCAGCACATTTTGTCCAGCAATAAATCAAGCCATGACGAAATTAAATGGAA
TGTGTGATTCAGACTAGGGGTAGACTAGTTTCG
>comp163_c0_seq1 len=4359 path=[51:0-4358]
GGCCATGAGAGCAGTAGTACTTGCACTGACTCTAGCCCTTGTGGCGAGTCAATCTGTTAA
CTTTGCCCCTGATTTTGCTGCCAGTAAGACCTATGTGTACAAGTATGAGGCACTGCTCCT
GGGTGGTCTGCCTGAGGAGGGTCTGGCTAGAGCTGGAGTAAAAGTAATCAGCAAAGTTCT
TATCAGTGCAGTTGCAGAGAATACCTACTTGCTGAAGCTTGTGAACCCTGAGATCTTTGA
GTACAGTGGTGTGTGGCCCAAAGATCCTTTCGTCCCAGCTGCAAAACTCACTTCAGTCCT
GGCTGCTCAGTTCTCGATTCCCATCAAGTTTGAGTATGCCAAGGGTGTTGTGGGTAAGGT
ATTTGCCCCCACTGCTGTCTCTGAAACAGTGCTGAATGTCCATAGAGGTATCCTGAACAT
TCTTCAGCTCAACATCAAGAAGACACAAAACGTCTATGAGTTGCAGGAGTCTGGAGTTCA
GGGAGTGTGCAAGACCCACTATGTGATCAGTGAAGATGCCAAGGCACAGCGCATCCATTT
GACCAAGAGCAAGGATCTCAATAACTGCCAGGAGAGAATCAGGAAGGACTTTGGTCTGGC
TTACACAGAGAAGTGTGTAGAGTGCCAGCAGAGAGGGGAGGCCCTGATGGGAGCTGCCAC
TTACAACTACATCATGAAGCCCGCTGCCAGTGGTGCTCTGATCTTGGAGGCCACTGTTAC
TGAGCTCCATCAGTTCACACCATTCAATGAGATGTCAGGAGCTGCCCAAATGGAAGCAAA
ACAAATGTTGACCTTCGTTGAGATCAAGAAGGATCCAATTATTCTCCCCGGTGGTAATTA
TGTTCACCGTGGATTCATCCGGTATGAGATGGCCACTGAGATTCTCCAGATGCCTATTCA
GCTCCTTAAGATCAGCAACGTACGTGCTCAGGCTGTGAAGATCCTGAATCATCTGGTCAC
ATACAACACGGCAGAGCTCCATGAAGATGCTCCTCTTAAGTTTGTGCAGTTTATTCAGCT
CCTGCGCATGGCAAAGTCTGAGACTATTGATGCCATCTGGGCTGAGTTCAAGGACAAACC
AGCTTACAGACACTGGATCCTGGATGCTGTCCCCTACATTGGAAGTTCAGTGTCTGTGAG
ATTCATCAAGGAGAAGTTTTTGGCTGGTGACATCACTATTTTTGAGGCTGTTCAGGCTGT
GGTTGCCGCTGTGCATATGGTGGCTGCTGATCTGGACACTGTCAAGCTTTTTGAAAGCCT
AGCTTTAAACCACAAGATTCAGACACACCCAGTTCTACGTGAGATCACCATGCTTGGTTA
TGGTACCATGGTTTCCAAATACTGTGTTGAATATCCCAACTGCCATGCTGAACTTGTGAA
GCCCATCCACGAACTTGCTGTTGAGGCTGTTGCTAATAGGAAATTTGAGGAACTCTCCAT
GCTTCTTAAAGTTCTGGGTAATGCTGGCCATCCTGCTAGCATTAAACCAATCACAAAGCT
CCTGCCCGTGTTTGGAACTGCAGCTGCTGCTCTGCCCCTGAGAGTCCAGGCTGATGCAGT
CTTGGCCCTGAGGAACATTGCTAAGAGGGAGCCTAGAATGGTCCAGGAAGTTGCTGTGCA
GTTGTTCATGGACAAGGCTCTCCACCCAGAGCTCCGCATGCTTGCCTGCATTGTTCTGTT
TGAGACAAAGCCCCCAATGGGCCTGGTGATTACTTTAGCTAACATTCTGAAAACAGAGGA
AAATCTGCAGGTGGCTAGCTTCACCTACTCTCACATGAAGTCCTTGACCAGGAGCACTGT
CCCTGACTTTGCCTCAGTTGCTGCTGCCTGCAATGTTGCTGTCAAGATGCTCAGCAACAA
ATTTAGAAGATTGAGCTGCCACTTCAGTAAAGCCCTCCACCTGGATGCCTATAGCAGTCC
CCAGAGGATTGGTGCTGCTGCCAGTGCTTTCTACATCAACGATGCTGCCACCATTTTCCC
CAGAACCGTCGTGGGCAAAGCTCGCACCTACATTGCTGGAGCAGCTGCTGATGTTCTTGA
GGTTGGAGTGCGAACTGAGGGAATCCAGGAGGCTCTTCTGAAAATCCCCACAGATCCTGA
AAATGTTGACAGGATCACCAAGATGAAGCGTGTCATTAAGGCTCTGTCTGACTGGAGGTC
CCTAACCACAAGCAAGCCCCTAGCCTCCATATATGTGAAGTTCTTTGGACAGGAAATTGC
CTTTGCCAACATCGACAAGTCCTTCATCGATCAAGCACTTCAGCTTGCCTACAGTCCTTC
TGCACACGCTTTGGGAAAAAAGGCCTTGAAGGCACTGTTGGCTGGAGCAACTTTCCAGTA
TGCTAAGCCCCTGCTGGCTGCAGAGGTGCGTCGCATCTTCCCCACCGTTCTTGGTTTGCC
CATGGAGCTAAGTTTCTACACTGCTGCTGTCGCTAAAGCAGACCTCAATGTCCGTGCCAC
TCTGAAACCTGCTCTGCCTGAAACCTTCCATGTTGCCCAGCTATTGAAAACAAACATTCA
GCTACATGCCGAAGTTAGGCCAAGCATTGTCATGCATACATTTGCTGTGATGGGAGTGAA
CACTGCATTCATCCAGGCTGCTATTATTGCAAGAGCTAAGGTCCACACAATTGTCCCTGC
AAAATTGTCAGCAGAGCTTGACATCGCTCATGGCAACTTCAAGATTGAAGCTTTACCTGT
TTCCGCTCCTGAGTATATTGTTGCCACACACATTGAGACCTTTGCTGTGGCAAGAAATGT
GGAGGATTTCCCAGCTGAGAGAATAACTCCCATGATTCCTGCCCAAGGAGTAGCAAGAAG
CGCACAGCAGTCCAGGGAGAAGTTTACATCTATGATTGCAGCCTCTGCTGCCTCTTTTGC
TGGAAGTTTGTCAAGATCTTCCGAGATCATCTATTCTGATTCGCCATCCAAGTTCAAGCC
CATCACACGGATTGAGGAGACAATCTGTGTCGAAAGGCTTGGAGTCAATGCATGCTTTGA
ATTTGATTCTGAGAATGCTGCCTTCATCAGAAACACTCTTTTCTACAAAATGATTGGAAA
GCATTCAGTCCTTATTTCTGCGAAACCATCAGCATCTGAACCCGCCATCGAGAGGCTGGA
GTTTGAAGTGCAAGTTGGACCCAAGGCTGCAGAAAAGATTATCAAAGTCATCACCATGAA
CGAAGAGGACGAAGCTCCAGAGGGAAAAACTGTACTGTTGAAGCTCAAGAAAATTCTGGT
GCCTGATCTGAAGAATTCCTCCAGTTCCAGCAGCTCTCGTTCCAGCAGCTCTCGCTCTAG
TAGTTCCCGCTCTAGCAGCAGCTCTTCCAGCTCCTCTAAGTCCAGCTCCTCCAGCACTCG
CCTCTCCAAGCCTTACGGCCCCAACGACGACAACCCCAACGACCGCAAATTCAACAGGTA
TCACAAGGACTCTCAAGCCACCTCCAATATAATCTCCAGAAGCAAGAGCAGTGCCTCTAG
CTTCCATGCCATCTACAAGCAGGCCAAATTCCTTGGCAATACTCTCGCCCCTAAGGTGAC
CATCCTCTTCCGTTTAGTGAGAGCTGACGATAAGAATGAGGGATACCAGGTTACTGCTTA
CTTGAACAAAGCTACTTCCAGACTGCAGATCATTCTGGCTGCCCTTGATGAGAACGACAA
CTGGAAACTGTGTGCTGATGGTGTTGTGCTCAGCAAACACAAAGTCACTGCCAAGATTGC
TTGGGGTGCAGAGTGCAAGGAATATAACACCTTTATCACTGCTGAGACTGGTCTTGTTGG
TCCAAGCCCTGCAGTTCGTCTGAGGTTGTCTTGGGACAGACTCCCCAAGGTTCCCAAGGC
TGTTTGGCACTATGTTAGGATCGTGTCTGAATACATCCCTGCGTACATCCCATCTTACCT
GGCTGAATTGGTTCCAATGCAAAAAAACAAAAATAGTGAGAAACAGATTCAATTGACTAT
GATTGCAACATCTAAAACGACCCTGGATGTCATTCTGAAAGCACCCAAGATGACACTGTA
TACACTGGGTGTGACCCTCCCCTGTTCTCTGCCCATTGGGTCTGAGACTGATCTTACTCC
CTTTGATGACAACATTGTTAACAAAATCCACTACTTGTTTTCTGAAGTCAACGCAGTTCA
ATGTAGCATGGTCAGAGACACATTGACCACATTTAACAACAGGAAGTACAAGACCGAGAT
GCCTCTCTCTTGCTACCAAGTTTTGGCTCAGGATTGCACCATAGAGCTCAAATTCATGGT
CCTGCTGAAGAAGGATCACGCATCTGAACAAAACCACATCAATGTGAAAATCTCTGACAT
TGATATCGACCTGTACACTGAGGACAATGATGAGGACAA
>comp164_c0_seq1 len=704 path=[8:0-703]
GTTTTCTCTTTCTTTCCGGCTGGTACGCCATCATTTAGTCTAACATGGGAGCGTACAAAT
ATATACAGGAGCTATGGCGCAAGAAGCAGTCCGACGTGATGCGCTTCCTCCTGCGCGTCC
GTTGCTGGCAATACCGTCAGCTCTCTGGTCTCCACCGTGCTCCTAGACCCACCAGACCCG
ATAAGGCCCGCAGACTAGGGTACAAGTGCAAACAAGGCTATGTCATCTACCGTGTCCGCG
TTCGCCGTGGAGGCCGCAAGCGCCCCGTGCCCAAGGGTGCCACCTACGGCAAGCCCGTCC
ACCATGGTGTCAACCAGATCAAGTTTGCCCGCAGCCTCCAGTCCACTGCTGAGGAGCGTG
CTGGCCGTCACTGTGGAGGCCTGAGGGTGCTGGCCTCCTACTGGGTAGGAGAGGACTCCA
CCTACAAGTTCTTCGAGGTGATCCTGATCGACACCTTCCACAAGACTATCAGACGCAACC
CCGACACCCAATGGATCACCAGGCCCGTGCACAAGCACAGGGAGATGCGTGGCCTGACGT
CCGCGGGCAAGAAGAGCCGTGGCCTGGGCAAGGGCCACAAGTTCCACATGACCATGGGTG
GTTCCCGCCGGGCAGCCTGGAAGAGACGCAATACCCTGCAGCTGCACCGCTACCGCTAGA
GGGTGTCTGTACATTTAAAGAAATAAACATATGCCTTTTTATGG
>comp165_c0_seq1 len=822 path=[834:0-821]
CTTCTAGCATAACATTTATTTTCAATGACACAGACCATCTTGGATTATTGCCTGAGCACA
ACAGTGGGTCTCTCATTTAATCCTTTATTACATTTATCTAATTTGAAAGGTCCTTTTGCT
TCCAAAACACTACCGCAAGTGATGCGTGTTAATGATCAAACTGAGCATCCATGGCTCTTA
CCAAAATCCCCCAGTACAGAAGACGCCCTCGTCCAATGACTTGTGTAATGTAATGGAACA
GTCATCAAGGGCTATGCAGCACCCAACTGCTTCAGTGGCTGTGTCCAGATGGAAACAAAA
AAAGTTTTCATTAAGCAAAATACCCAAAGAAGAAAATACACGGAATATTTAGCCTTTTCC
TTTTTTACAAAGTTTATTTCAGATTTTGAACAAGTTTAGTCGAACAGGCCGAATCCCATG
TCGTCATCAGATCCCTCTTCAGACTCCTCCTTCTCTTCCTTCTTCTCCTCAGCTGCAGTG
GGGGCAGCTGCTCCAGCAGCAGCGGCTCCACCTGAGCTGGCCACTGCCACAGCACCACCT
GCTGGCATACTGGCCAGTTTACCATAGCCTTGGGCAATCACCTCTTCCACATTTTTGCCA
CCAAGTTCAGTGACAACTTTCTCCATGCGTGTCTTGTCAGCCTCAATGCCAACACTTTCC
AGGATCTTCTTGATGTCCGCAGCCTGTGGGCTGGCATTACCACCAAGGGCAGAGAGTAGG
TATGCAGCAACGTAACGCATTTTGACACGGAGAAAGCAGATGCGTGTTCACGACGAGATT
TGCACAGGCGGAAAGAAAGTTCCAAGGCAGGGGGTAAACGGA
>comp166_c0_seq1 len=558 path=[7:0-557]
TTTTTTTTTTTTTGTTTTTCAAACCCAATTTTTATTTGTATTTGTCATAACTCGGCAACT
ATGCGGTCTTGGCAGCCTTGGAACGCCTCTTCACCACCACCACACGCTTCTGGCTCATCA
GGATGGCGCTGGCACGACGCAGAACAGCCATGCGCAGGTCCTTTCTGTAGTTGTTCTTGC
GGATGATGTGCCTCAGGCTGCTCAGAGTGGCACGCGAGTTCTTGTTGATGGTGATCTTCT
CATATGAAGTGGCAGGCTTGCGCTGGCCTGCACGCTTCTTCAGCACGACAACAACACCCT
TTCCATCAGCTGCAGGCTGAACACCAACAGTCTTCCTGTGCACCAGCCCGTTGAAACGGA
AGGAGTTCTTGGACTTCAGGTTGTTGGGCTCGGTGCTGTAAGTCTGTCCATTCCTCTTGA
TGAGGAAGCTGGAGCAGTTCCTAATGACCATCCACTGCAGATGAGACGACATGTTGACTA
ACCTTTCGGAGGAGGAAGAGGAAAGAAAAGGGCGGAAACCGGATTTCATGGACTATTTGT
TAGATCATTGCACCAAAG
>comp167_c0_seq1 len=295 path=[304:0-294]
AAGGCGAAAGATGAGGCAGAGGTCCAAGTAGACTTGCCCATTCCCCTACTGCTGTGATTC
TTTTTCTCAAGCCCTCCGTTTGAAGCCAGCGGTCCATGATTTGTAAAGAGCTGAACCATG
GTCGTCTGACGCCGGTCTCATTGGTGTGAAGGACAGATCCTGCCTACCCAGCCCTCTACT
CTGCCAATGGCGCCTGGCTGTTGACTACTGCTAGAATCTCTCCTGTCGTTGAACTCTGGC
CTTTTACCACCTGCACAGCTGATTTGTTGTCAAGACCATAATAAATATTTGGTTT
>comp170_c0_seq1 len=1216 path=[81:0-1215]
TCTGGAGCACAGTGATATAAAGACCTGGTCTGAATACTTACAAGCCAACATGTCCACTCG
TCTTTATTAAAGGAACTTTGGGCTACTGCATACTGCAGCAGCTGACACAAGTCATGTATC
TTATTTCACGATATTTTTCATGATATTTTGTGTTAACTTTTTTTTTTAGGTTAAAATAAA
TTATCTGCCAATGACGTTAGATAATTAAGCTTGGTAAAAAAAAAAAAATCGTCTAAAGGG
AATTATCACGAAATATTAGATATTTCCGCTTGCTTACGTTTTGGTTTTTGCAGTATACCC
TGAAAAATCTTTTCTCAGAACTTAAATAAATAAAGACTATCGAAACACTGGACTACTTAT
GACTGACTCACTGATCATCTAAGCCAATCCAATCAGTCCACCACTTCCCACCCAAAAACA
GACCATCGGTCAGTGGTCACCAAAACAAGAACAACGTACAAACGAAAAAGCGCTGTGAGA
AGTCCCCTAATTCAAATAAAGTGACTTGATTCCACCAAACAGATTGGACAATACTGAGAA
CAAACACTAAGATGCAAGGGAAACTGATGCTGGTTGCTCTCGTCTTGCTCCTTCAAGCAT
GTGTGTCCATAGTGGCCCAGATGCCAGCCCCAGGGGACTCTGACTCTGAGGGGGTTCTGC
AGCGGGCAACAGAGGCATACAGGGCAGCCAAAGTTAAAGCCCAGAGAATAAGAGAGGTGG
TGCAGGCCTTTGCTGGTGCGTACTACGAGGACCACATCAAACCAGTGGCTGATCCCTACA
TGGACTGGGCCTCAGCATCCACCAGTTCCTTCTGGGACAGAGTCAAGGAGAAGATGGACC
AGTACAGACCCATCTAATGGCACCTGAATCTAAGGCAGACGAACACCCACCCAGCTCACT
GCCAGCACATATACTCATGCAAGGTGATACTAGGGCTGATGCTATGTTCATGTGCACTAG
GGATTACAACTAGGACATTTGTGTTACAATGTTTTAGAAGAGCGCGTAAACAGTGCTGTA
TGATTTGGCCGGTGAATGAGGACACCCATTTACTGGTGTTTCACTAACCTCAGCACAAGG
GTTGTGATAGTATTAAAACTGCCATAGAGTGTATTAGTAATCATACCGTTATGGCTCACA
TATTGCATCTGAGTGAGTCAATTAACTATTGTGAACCACCAAAATTAATTCAACGTAAAT
CAAATAAAAAACATTT
>comp171_c0_seq1 len=2058 path=[2272:0-2057]
TATTAACCAGGTGGATTCAATGTAACAGAAAGTGGGGGGTTTCAATGAGAACTGGATTTT
GAGGGGGTGAGAAGGTTTGGTGATGTCCTAGGTTTTACAAGGAGTTCTGTCTTAACCATC
CGCAACAATGGGTCGAATACCTGCAACTCTCATTTTCATTCTACTATTTTCTTCTACTCT
TCAGATCACCCTTTGTGAAAATGTATTTCTTAACAGCAAGGAGGCCTCACAGGTTTTTAT
CCGTGCTAAACGGGCAAATTCCTTCCTCGAGGAGTTGAAACCTGGGAACTTGGAACGGGA
GTGCATCGAGGAGATCTGTGACCATGAAGAAGCCCGTGAAGTCTTTGAAAAGCCTGACAA
GACGAAGGCCTTTTGGGGCAGCTATTTGGCTTGCAAAGGCACTTCACTGCTGAGAGACAA
GGACAATATAAAAACATTGAGAGGGTGTATTGATGCCAGTGGAGAGTGCTCAGTGGGCAA
TGGTGTGAACTACAACGGTACCATCTTCACTACTTCCTCAGGAAAAACATGCCAGTACTG
GTCCAGTAACTTCCCACACAGAATTACGGAGTTCAATAGTTTCCTGGATGAGACCCTATA
TGAGAACTATTGCAGGAACCCAGACAAAACTCCTGAAGGACCTTGGTGCTTCACCAGGGA
TCCCACAGTCAGGAGAGAGCAATGCATCGTCCCAAAATGTGGTGAGCCTTGGGTACCCCC
AAAAGTATCTGCTACAGTAGATGGGAAAGCCAAGTACACCAAGAAGGACTGCCTGGCCAA
CAATGGCTTGGATTATACAGGTGATCTCTCAGTTACCATGAATGGCAAAAAGTGTCTGCC
TTGGGCCTCCCCAAAGGCATTGGCACTCAGCAAAGGAAAGAATTTCATCCCAGAGGTCAA
ACTTGTGACGAACCACTGTAGAAACCCTGACGGAGATATGGAGGGACCCTGGTGCTATGT
GGACCAGCATGGAAATACCACTGTGGACTACTGTGACCTTGAGATGTGTGATGACCCAAT
AGATAACTATGAGGAGGCGGCCGGTGGAAGGGAAAGGACAACACTCTCTGGGCCCAGACA
ATCCTTCTTCAGCCCTCGGAGCTTTGGCAGTGGAGAGATGGTGTGCGGAGAGCGACCCAT
GTTTGAGAAGATAAGTAAGAAGGACGGTAGAGAGCAAGAACTGATTGACTCCTACCAAGG
AGGCCGTATTGTTAAAGGGATTGACGCAGAAGTGGCCAGTGCACCATGGCAGGTGATGTT
GTACAAGAAAAGCCCCCAGGAGCTGCTGTGTGGGGCCAGTCTAATCAGTGACGAGTGGAT
CCTCACTGCAGCCCACTGCATCCTCTACCCACCATGGAACAAGAACTTCACCATCAATGA
CATCCTGGTCCGCCTTGGCAAACATAACAGAGCTAAGTTTGAGAAGGGCACAGAGAAGAT
TGTGGCCATTGATGAGATAATTGTCCACCCCAAGTACAACTGGAAGGAGAACCTGAACCG
GGACATTGCTCTGCTGCACATGAGGAGGCCCATTACTTTCACCGATGAGATTCATCCTGT
CTGTCTACCAACCAAGCAGGTTGCTAAGACACTGATGTTTGCTGGTTATAAAGGCCGTGT
GACAGGCTGGGGGAACCTATATGAGACATGGAGTTCCTCCCCCAAGTCTCTACCCACAGT
TCTCCAGCAGATCCATCTACCCATCGTTGAACAGGATATCTGCAGAGACTCTACCTCTAT
CCGCATCACTGACAACATGTTCTGTGCTGGCTTCAAACCAGAGGAACAGAAAACTGGTGA
CGCTTGTGAAGGGGACAGCGGTGGTCCCTTTGTCATGAAGAACCCAGATGACAACCGTTG
GTACCAGATCGGCATTGTGTCCTGGGGAGAAGGATGTGACAGGGATGGGAAATATGGATT
CTACACCCATCTTTTCCGTATGAGAAGGTGGATGAAGAAAGTTATTGACAAAACAGGCGG
CGATGACGACGATTGATTGTTATTTCTTCTCATTTTCTCTACATGCAAAGGAAACTGATG
TAATATTGGAAATAAACA
>comp172_c0_seq1 len=570 path=[4:0-569]
TTTTTTTTTTTTTTTTTAATTGTGAAAACATAATTTATTGATTTCACAGTAAGAACTGTT
TAAGATCTGGGTCTCTCCTTCTTGCCTTTGTAAAGGGCCAGCAGGGAGACGTTAGCCACT
TTGACCACCTTGAAACGGACACCGGGGATATCACCGACGGCATGTCCCTTACGACCGAAT
CCTGCCACCAGAACCTCGTCGTTTTCCTCAATGAAATTCAAGCAACCATCATTTGGGACA
AAGGCAGTGATCTTCTTGCCATTCTTGATCAGTTGGACCCTGACACACTTCCTAATGGCA
GAGTTGGGCTGCTTAGCTTCAACACCTACTTTCTCAAGTACGATTCCCTTGGCGTGGGAA
GCGCCTCCGAAGGGGTTAGCCTTCAGTGCAGTGCCGAGATGGGCCTTCTTGTACTGTTTA
TCATGCCATCTCTGTTCACGACGATGGTTACGCAGCTTCCTGGCTGTACGCAGACCGCGA
CACTTTCCCATGTTTGCAGATTACGAGCCACGGCTAGAAAGGAAGAATCCCAGACTCCTC
CGCGGCAATGTCTCTTCTCAGGACCCCAGA
>comp173_c0_seq1 len=1226 path=[2521:0-1176 1287:1177-1200 1311:1201-1225]
CTGATGTACCATGAAAGGCAGAGGAGAGCAAACATTAGATCATATAAAGACTGGAACTAT
CCTTGGCATCACTGAAACATCAACAGGCAGAGTGAGACAGACTTACTGTACAGAGACACA
GGGAGGTTCATTATAGTGAGTGAGACATATTGAGATATGTTGCTAGCTGTGTGTGTCACT
GTTGTCCTGGGCCTTCTCTCAGTGAGTGGCTCCCAGGCGGCCCCTTTAACCTGTGAGGAT
CTCCTGAGACCACTGGAGCTGAGCAGTGTCAATCAGACTCTGGGGAAGTGGATGTCTATC
GCCGAGAGTGTAATTCACATCGACAAACACCAACGGCAGAATTTATTACACAGTAGCTGG
ATAGAGATCTCTGTGCCTATCGGTACCCAGAACAACACTGTTGATGTTGCCCAGTTCTAT
GGCTTCGGTATTCCACATCAAAATGCTTTTGGATTCGGATGCTCCAGGATCGACTCTAAC
TTTACTCTGCATGACAACAGCACATGGAGCTCAGTGACCCCCATCCCTGTTACTGAGAGC
CTCCTGACAACGTGCTCAGACTGCCTCCTGACCCTGGAGAGATGGGCTGAGGATGGGAAG
CCCTCTCTAAAGCTCTTCAGTAGGAGAAGGGAGCTCACTGCTACTGAACTGGACTTCTAT
AAGAAACAGGTGGATTGTCTCAGTCTGCCACCAGCGACGTTCATGGATCCACAGAAAGAT
CTCTGTCCCGACACAACTCCCTTCTTAGAAGATAAAATTAAGAATGCAGTTGAGGGTATT
GTTCAGGGATTGTCCATGTTTTCAATGGCGTTAATGACTATTTCTTCCCCCTCCTCTCTG
ATTTGGGGTTGATGAGTAGTTGCCTCCTCCTTGATTGGTTTGCTGCCCACCATGTATTCT
ACAGTAACCCAGGGTTACAGTACCTAACCCAGCAAGCCTGTAAACAGTGTCTGATGCCTT
GATGTGGGACCAAACTCCACTCTGCTCGTGTTGCTCTACATTCAACACAATAAATACAGA
TTAAGACAAATGTGATTTACATTGTTTTGTTTGTCCCAATAATCCTCTACAATCGGGAGC
ATTTAAAAAGAAAAGGAAATAGAATGGGTGATAGTCTACTTCAGGGTTTCTCATACTGGG
TCCTGGGGCCCCCAAGGGAACGTTCTGTTTTTCCCCCTAGCACTACACAGCTGATTCAAA
TCATCAAAGCTGGATGATTGGTTGAT
>comp173_c0_seq2 len=1147 path=[189:0-1097 1287:1098-1121 1311:1122-1146]
AGGAAAAGCATTAGAATTTTAAAAAAGGAAACTTTTGAGAAATATATATGTAGACTTCAA
ATGGCGATAAACTCCTCTCCGACTCTAAGTTGCACTACAGCCCAGTTTATAACCACCACA
TAACATGTTAAATAATTGGTGTTTAATGAGAAGCCGCCTTCATTTAAGGTTTAGAGCTGC
TGGTATTACATTCACAATATATTATAAATGGCATTAAGCATGTTCTAGGTCAACAGGCGG
TTTGGAACAATTTTAGCACAAGTCCTCTACTCTCCATCCAGTGACATACACACTGTAATA
CCTATTGCGACTCACAACTAGTTATTTTACATCGGATGGCGCTTGTAATTACACACGGAA
CCAAGGTGCCGAAGCTCATGTCCCAGCAAGAGTCACCATCGAGCCCTGAGCAGTGCAAAG
AAAGACTGCCCATTTTAGTCTCATCTTTGTGATGTGCTTTTTTCTCTCCCTCATTTATTG
GGAAGGTGATCGCCAACACAAGTGGATTCAGTCTGTAGCCAACATCCACAATGTGGACAC
CTCTCCACGCAAAAAGAAGTCCCTTCGTGTCATCTAGGCTCGATATTCGCCCGTGATGAA
CAAACAGTGCGGTGAGGGGCAACGGGTTATGTAATACTGTAGCTACCACTTCAACTTGAA
AGCCCACACTAATTGGTACCCGTCACCTGGCTTTTGGCTATTCCGAGACGCGTTTCCCAT
GAATGACGCCAGTGTGATTAATTAAGACCTTAAAGAGCCTAATTAAAAACAGGTGTGTCA
GACATGGTTAATATTTCTCCAATGGCTGTGTGTGCGCCCTGCATTCTTTAAGCATATTTA
GAATTGTACAGACGTTCATTCTGTATTTAAAGCTTTTTTTGGGGGCCGGCTTTGCATCCC
TCCTTTGAGTCCAATTTGGTTCGAATACCATCATCTGTCATGTTACAGCCATCATTACCA
CGTTACTAGGATATAACGGTTGCACGGTTGACTTAATTGCCCGAGCGCAGGTTGAGTGGC
ACAGCCCAAATGGTTTAGACCAGGGTTTCCCAAACTCCATCCCGGTGCGCCCCCTGGGTG
CACGTTCTGTTTTTGCCATAGCACTACACAGCTGATTCAAATCATCAAAGCTGGATGATT
GGTTGAT
>comp173_c0_seq3 len=1148 path=[189:0-1097 1287:1098-1121 3721:1122-1147]
AGGAAAAGCATTAGAATTTTAAAAAAGGAAACTTTTGAGAAATATATATGTAGACTTCAA
ATGGCGATAAACTCCTCTCCGACTCTAAGTTGCACTACAGCCCAGTTTATAACCACCACA
TAACATGTTAAATAATTGGTGTTTAATGAGAAGCCGCCTTCATTTAAGGTTTAGAGCTGC
TGGTATTACATTCACAATATATTATAAATGGCATTAAGCATGTTCTAGGTCAACAGGCGG
TTTGGAACAATTTTAGCACAAGTCCTCTACTCTCCATCCAGTGACATACACACTGTAATA
CCTATTGCGACTCACAACTAGTTATTTTACATCGGATGGCGCTTGTAATTACACACGGAA
CCAAGGTGCCGAAGCTCATGTCCCAGCAAGAGTCACCATCGAGCCCTGAGCAGTGCAAAG
AAAGACTGCCCATTTTAGTCTCATCTTTGTGATGTGCTTTTTTCTCTCCCTCATTTATTG
GGAAGGTGATCGCCAACACAAGTGGATTCAGTCTGTAGCCAACATCCACAATGTGGACAC
CTCTCCACGCAAAAAGAAGTCCCTTCGTGTCATCTAGGCTCGATATTCGCCCGTGATGAA
CAAACAGTGCGGTGAGGGGCAACGGGTTATGTAATACTGTAGCTACCACTTCAACTTGAA
AGCCCACACTAATTGGTACCCGTCACCTGGCTTTTGGCTATTCCGAGACGCGTTTCCCAT
GAATGACGCCAGTGTGATTAATTAAGACCTTAAAGAGCCTAATTAAAAACAGGTGTGTCA
GACATGGTTAATATTTCTCCAATGGCTGTGTGTGCGCCCTGCATTCTTTAAGCATATTTA
GAATTGTACAGACGTTCATTCTGTATTTAAAGCTTTTTTTGGGGGCCGGCTTTGCATCCC
TCCTTTGAGTCCAATTTGGTTCGAATACCATCATCTGTCATGTTACAGCCATCATTACCA
CGTTACTAGGATATAACGGTTGCACGGTTGACTTAATTGCCCGAGCGCAGGTTGAGTGGC
ACAGCCCAAATGGTTTAGACCAGGGTTTCCCAAACTCCATCCCGGTGCGCCCCCTGGGTG
CACGTTCTGTTTTTGCCATAGCACTACACAGCTGATTCAAATAATCAACCAATCATCCAG
CTTTGATG
>comp173_c0_seq4 len=1227 path=[2521:0-1176 1287:1177-1200 3721:1201-1226]
CTGATGTACCATGAAAGGCAGAGGAGAGCAAACATTAGATCATATAAAGACTGGAACTAT
CCTTGGCATCACTGAAACATCAACAGGCAGAGTGAGACAGACTTACTGTACAGAGACACA
GGGAGGTTCATTATAGTGAGTGAGACATATTGAGATATGTTGCTAGCTGTGTGTGTCACT
GTTGTCCTGGGCCTTCTCTCAGTGAGTGGCTCCCAGGCGGCCCCTTTAACCTGTGAGGAT
CTCCTGAGACCACTGGAGCTGAGCAGTGTCAATCAGACTCTGGGGAAGTGGATGTCTATC
GCCGAGAGTGTAATTCACATCGACAAACACCAACGGCAGAATTTATTACACAGTAGCTGG
ATAGAGATCTCTGTGCCTATCGGTACCCAGAACAACACTGTTGATGTTGCCCAGTTCTAT
GGCTTCGGTATTCCACATCAAAATGCTTTTGGATTCGGATGCTCCAGGATCGACTCTAAC
TTTACTCTGCATGACAACAGCACATGGAGCTCAGTGACCCCCATCCCTGTTACTGAGAGC
CTCCTGACAACGTGCTCAGACTGCCTCCTGACCCTGGAGAGATGGGCTGAGGATGGGAAG
CCCTCTCTAAAGCTCTTCAGTAGGAGAAGGGAGCTCACTGCTACTGAACTGGACTTCTAT
AAGAAACAGGTGGATTGTCTCAGTCTGCCACCAGCGACGTTCATGGATCCACAGAAAGAT
CTCTGTCCCGACACAACTCCCTTCTTAGAAGATAAAATTAAGAATGCAGTTGAGGGTATT
GTTCAGGGATTGTCCATGTTTTCAATGGCGTTAATGACTATTTCTTCCCCCTCCTCTCTG
ATTTGGGGTTGATGAGTAGTTGCCTCCTCCTTGATTGGTTTGCTGCCCACCATGTATTCT
ACAGTAACCCAGGGTTACAGTACCTAACCCAGCAAGCCTGTAAACAGTGTCTGATGCCTT
GATGTGGGACCAAACTCCACTCTGCTCGTGTTGCTCTACATTCAACACAATAAATACAGA
TTAAGACAAATGTGATTTACATTGTTTTGTTTGTCCCAATAATCCTCTACAATCGGGAGC
ATTTAAAAAGAAAAGGAAATAGAATGGGTGATAGTCTACTTCAGGGTTTCTCATACTGGG
TCCTGGGGCCCCCAAGGGAACGTTCTGTTTTTCCCCCTAGCACTACACAGCTGATTCAAA
TAATCAACCAATCATCCAGCTTTGATG
>comp174_c0_seq1 len=227 path=[229:0-226]
TGCGCATGCACCAGTTGTAAGAAAAGTTGCTGCCCCTGCTGTCCTTCCGACTGCAGTAAA
TGTGCTTCAGGTTGTGTGTGCAAGGGCAAGACCTGTGATACCAGCTGTTGTCAGTGAGGC
CTGGTGCATGACCGTGACAATGCAGTCATTCCCTACGAAATTGGTTGTACCATCTTGAGC
CTAGATTTAGTACGTTGTCTGTTAAATGTAAGAAAATAAATTGCATA
>comp175_c0_seq1 len=941 path=[115:0-940]
TTGGTTCTTATTCCCAACACAGCTCTGGGATGTGTAATGGTCATATTTATTACCATACCT
CTCCACTTCTTCCTCTTTCCCTTTACAATTTTTATTTTTTTTAAATAATAAAGTGATGAT
TTATTTATTGGTTAAAGAGGAAAATCCTCACATCACAGAATGGTGCTGTCCTCACACAGG
GAAGAGCAGGAAGCCACTGAAGGTGTTGTGGTTATCATGGCTATCATGGAGACCCTGGTC
TTCAGGGAGACGAAGGTAGACCACATCCTCCTTCTCCAGCTCTAGTGTCAACGCATTAGA
TATGTACTGCCAACCCCCAACTGTATTTCTTTCTACATTATATAGAACTCTTTGATTATT
GTGAAACATCATGATGCCCATGAGTTGTGGGTGGCGGGATGACATGGCCGTGAATCTGAA
GAAGTAGACTCCTTTCACTGATGCTGTGAAGATGCCTGTAATTGGGTTGTAGGCCTTGCC
GATGTTGGTGATGACTCTACTGAAGATCAGTGTAGTAGCAGTACTGAATGGACCTACGTT
TCCAGAGTCAGTCAAACCAGCAGAGAAGGCCACAGTTGGTCTGCCTGCTTTCTCTTTCTC
CAGCTCTTCCACCTTGCTCTTCTGGAGCTGCAGTTCAGTCTTGGTGACGCTCAGCTCCTG
TCTCTGTTCCACCATCATGTCTCTCAGCTCCTCCAGCTTAGACCAGATGTCAGGGGTCTT
GTGGGCCGTCTCTGTAGCTTCAGCCCATGCCCCAAACAGAGAAAACAGCAGCAGAGCTAC
AGCACCTCTCATTCTGAAACGACACATCTTCTGAAATGATCTAGTCTTTGAGGCTAGAAA
TTTACAGGATTAAAGTAGGAGCTATATCTGTGTGAAATATATTGTGTCTCTGTGGAAAAA
AGAGGGTTCTTAAATATCAGGGAGTATTATTTGATTAGGAT
>comp177_c0_seq1 len=464 path=[7:0-463]
TTTTTTTTTTTTTTTTCTCTTTTTAGTCAATTTATTTGTACAAGACCAACAACCTTAAGC
CTTGACAGCAAATTTGCGAATGGAATACAGGCGATCCTTTCTCTGCATCTTCTTGGTTCG
GAGAGTCTCCTCATGCTTGTTGAGTCTCCTGCGGATGGCACGAGTCTTCCTGGGTCTCAG
GTCCAAGGGCTTATATTTCTTACCCTTGTAGAACTTCCTCAGGTTCTCCTTCTGAGTCTG
GTTGATGACAGTCAGAACACGGGCGATGGATTTGCGGACGACACAAATCTTGGAGAGCTT
GGAGGCAGCTCCACCAGTAACCTTGGCTACGCGGAGCTGGGACAATTCAACCTTCAGGTC
ATCCAGCTGCTTGAGTAGCTCCTCCTTTTTCTTGCCCCGCAGGTCTCTAGCCTTGATCTT
GCCCATGTTCGTCGATGCTGCCACAGGAAAAGAAAAAAAAAAAA
>comp178_c0_seq1 len=853 path=[8:0-852]
TTTGGAATTTCCCTGCACCCTAGCGTTCAGCCACATGCCGATTTGGGTAACTTCAGTATT
ACGTAACTTGGGGAGAAACATTATATTAAAACACTCCACATCTTACCTCTGTATAAATTG
GTGTTTCAGCTTATTGACAACCAAGGCTTCATTCTTGCTAAGAACTTACTTCTCTGAAGG
CTCAGTTTACCTTGATCTACACGATGTGTGTCCTCTACTTGGCCTCTCTCCTTGCTCTGT
TGTCAGTGGGAACAGCAGTACCGGCACCAAAGGATTGTGGACATCTGGTGAAACTGCTCG
CATCGGAAGACCAACATACTATCTTTGGGAAGTGGATCTTCATCGAGGGTTTCTCGGACC
ATGAGATGTTCAACGCAATACTGAGAAAGACCAACAGCTCATGGATTGAAATCCTTCCCA
CTTCACACACCGAGACGGTCCTTTTGAACCAGGGAAACTTGATTGATGGAAAATGTCTTG
ACTCCTCTGCCAACATGACCTTTTCCAAAAACATTTTTCAAATCTCACAGAATAATGTAA
CTTCCACTGGACACCTCCTACTATCCTGCCCTGACTGTCTCGTCATGGACTTCAATACCA
CCATGGGCGAAGTGCATATCCGATGTCTCTATATCTTTGGGAAGACCAGGACACTGCTGG
AGGCAGAGTTGAAACAGTTCCGGGAGCAAGCAGAATGCCTCCAGTATCCTCAGCCTGCAC
AGTATTCCTATGATGGAGTTACAGAGTTTTGCACTGAGAAAAAGGAGAGCTCACACATTG
TTGAGTCACAAGATGAAAAGGATGGTTCACAGTGATATGGCTTCTGGGGATGGAATGGTT
GCGTTAATAAAGT
>comp179_c0_seq1 len=1062 path=[2165:0-18 1145:19-1061]
TTAACATGATTTGGGTTTATTAATAACATGATTTGGGTTTAACAGAATATGAGCTTTGAA
AAGGAACATTTCCACTGGGACAGTTACTCTTTGGTTTTATAGAACAACTGACTGAGATCA
ATGTTACACTGTCTAAAAAATGTAAACATGCAAATGCCTTCTAATCTAGCATTTTTAAAG
GGGCAACCTGCAGTTCAAATAACCATGTTTAACTACAGGAACTTTGTGAAGGATCCTTCA
CAGGTTCACAGGCCTAATCTTCATGGATATGGCTTTCACAGAGTAGAAGGTCTTCCATCC
CCTCCAGTTGACTCCCATCTGTGAGTTCAATCCCCATGTATAAAGACCGTTGGGGTTTGA
CAAGTAACACTCGTTGAACCAATAACCTCCGACTGCGCCGACTGCACAGTTGGTCTCATG
GGGGTCCTGGTCTCGGTCGAAGGTGGAGAACTTCATACCGCTGTGATAGGTGAGAGAGTC
CCCTGCTCCTCCGTCTTTAAAGCCAGTAACCTGTAGTTTGTAGCCGTCCAGTTCAGGATC
TGTGACTTTGGGAGAGATGGCGAAGGAGGAGTAGAAAGCGTAGGCTTTCTGTCCTTCAAA
GTCCTCCATGTCCACCCTCAACTCATAGGTCTTTTTCAGGGTCAGGAGGTAGATGGTGTC
CAGACCCAGCCAGTACTCTCCTGCTGCATGTCCAAAGCCGTTCTTGTACTGGTCCCATCC
TCTGTAGAAATTCACTGTTCCATCCATCCTCCTCTGGAACACAGTCCATTTCCCTCCGTC
GGTGTCCATATCACAGTAGACGTATCGAGGAGAGTTGGGTCCAGCAGGGTAGATCCTGTA
GACACCACTGGTCTTGGCTCCGTCGTTGTAGATGTCAGCACAGTCCAGAGGCTGGAACAT
TAACCCCTTAGACTGAACAGCTACTAACAGCAGCAACACATGGACGAACCTCAGGGCATG
CATTGTTGGAACGGTAAACAGTCTTTATCCTGTTGGTTTTCAGACGGACAAATAATGTGA
TTGTGACTCTTATCCATCCTTTTGTGTACTTTTTAGAAGGAG
>comp182_c0_seq1 len=670 path=[941:0-669]
AACGCACTGCAACAAATTATTTATGTTATTATTAACGACGCGGATGTGAACCTATTATTC
TCTTTAGTGCCCACAAGCCCTTGCAACTTCCTTTCCGACATTTCTCGGGCAGAATGGCTC
CTAACAAGAAGGGCGGTGAGAAAAAGAAGGGGCGTTCTGCCATCAACGAGGTTGTGACCA
GGGAGTACACCGTCAACATCCACAAGCGCATACATGGCGTGTCCTTCAAGAGGAGGGCAC
CTCGTGCTCTCAAGGAGATCCGCAAGTTTGCCATGAAGGAGATGGGAACCCCTGATGTAC
GCATCGACACTCGCCTGAACAAGGCTGTATGGACCAAGGGTGTGAAGAATGTCCCATACC
GTATGCGTGTGCGCCTGTCAAGGAAACGCAATGAAGATGAGGACTCTCCCAATAAACTGT
ATACCCTCGTCACATACGTCCCTGTCACGACATACAAAGGTCTGCAGACAGTCAATGTGG
ATGAGAACTAATTATTCACTGGTGTTGAAATAAATTTATAAGACTGCAGTCTTGGATTAT
ATACAAGTTTATACAATCACTAATTGGGATTCTTGATGGAGCAATTTATGCTTACATAGT
TTCAAGTTTTATTAGTTGTATGTACGGGATACACCGCGTCCAATGAAATTCTCACATGAA
AATAAATTAT
>comp189_c0_seq1 len=1863 path=[2095:0-1862]
GACTTTATTCGGCAGTAAGCATTTGTCAGAGTCGCATGGGTTATCTATTTTGTAGGGAAA
TGGGTGAACCAAAATGTTTGTTTTTTGTTCTATTGATTTGGTGTCTCGGCACAGTACACG
CTCAAGATTCCCAACAAAGCTGCCAAAAACCCGAACTGGATCAAGGTTATTTTGACTCGG
ATAAAGAAACGTACCAGCATGGCACGGAACTTTACTATGCCTGCGATAAAGGTCGGAAAC
CTGTGGTTGAGGGGTGGTGGGCGATGGTTAAGTGCGAGAACAGAAAATGGTCCCACATAC
CTCAGTGCATAGATGAGAACAGCTGCATTGCTCCAGAGAACCCTAATGCTAAAGTGAAAA
AACCTGATTTGAATGGATGGTATCCCAATAGAAAAATAGTTTGGTTTGACTGTGATTCAA
CGCATGTTATTAAGGGCTCTACCACAGCTAAGTGTGAGAATGGGACTTGGACAGAATTAC
CACTTTGTGTAGAAAGAGACGACTTGTGTGGAGAACCTCCTCTTGTGACCAATGCAGTTA
TCACTCATAAATATCAGGAGAAGTTCCAAGAAGGCTCTAAGATAAATTATAAATGTCAGG
ATTCATATACTTTTAAAGAAACTGACTCTAGTGTTTGCCAATCTAGAGGTTGGACCACAG
CTCCCAAATGCATTCCAACTCCATCCCCCACAGAGAGGGCCAGCACAGGTGAAGGAGACA
GCAGCACTTCGAGTGACAGAGGGAATGGTGGCACATCTAGTGGAGGGGACCACAGCACAT
CTAGAGGAGGGGGCCACAGCACATCTAGCGCAGGGGGCCACAGCACATCTAGCGGTGATG
AGGCCTCACCCAATGTCAGACCCTCTGCCAGACCACAACCTAGTGGTCCATTTTTACCTG
TTGATAGGTGTGGAGAGAAGCCAACAGTTGATAATGGGGATTTTATCAGTGACTCTGACA
GCAATCGAATGGCACTGACCTTCAAATGCATTAACTATTATAAACTTGTGGGCCCAGAGC
AAGTGATGTGTCATAGTGATCAAACGTGGTCAGAACTACCCATTTGTAAAGCTCCCTGTA
CCGTTGACAAAATGACTTTTGACCTGCTGGATCTTAAAAAAGATATGTTTGTGAAGGAAG
GAGAGAGTCAGACATTTCTCTGTAAAAAAACGGATTATTGGGAACAACCTTCTGCTGCTG
ATGTTCGATGTCAGAATGGACACGTGACAGTTGGCAGATGTACATTGGGCTGCATACTGG
ACACACGGAATCATTATTGGCTGGGTCTTACAGAGGATATGTTTGTAAAGGAAGGACGTC
AGACATGGGCCTGTAAACAAAAGGATTCCCGGGGTCGTCTTGTTGCAAATGTTGAATGTC
AGAGAGGATATGTAACCGCAGGCGGTTGTTACCTGCAATACTAATATTTGGCCTGGTGAA
TCAATGAAACAAACCCAAAGCTGCATCAAATCCCCTGGAAGAGAGGACTTCCCACGTTGG
CCACCAATCAAGATCATGATATGTTTGATAAAGTTGCTTTTACATTTGGTTCATGATATG
GAATCTGTCTCATAACACAGGGGGTTAGTAGGGGAGCAGAGAGGAAAGGAGGTCCACCAT
CTGAGAAGATTCAGACAGTCATTCTGAACGATTCAAAAGTCATGAAAAATACATGTTGAA
CATAATAATGGGAAGGTAAACAATTGATGAAACAGTTGATCAGAAAAACATTTGATATTG
ATCCTCTTTTCATTTAAAGCAGCAAACTACTGATAGTCAATGGAAGTCAAATCAATTAAA
TGTACAGTATACAATGAACATGGATGAATGTAGAAAATGTCATGGCTTGGATCTATAAAA
GAG
>comp190_c0_seq1 len=3827 path=[3916:0-3826]
GTTAAATACACCAACGGTGGTTACAACTTAGACTGAGGGAAGAAACAACATTGACAACAT
GACACAAACTACAACAAGAAGAGTTCTACTTTGCTTTTGCTCACTGACAGCTGTCCTCTC
ATATGCTGTTGCTCAGGAGGAAGATGTTGGGAACAATAGCTGCTCCTCAACCACCTTGAT
GTTTAAACAGCTCTCTACTCAGCTTGCAGAGGCAACACGATGTGCTGAAAACATTACTAG
CGAGTGGAGCGATGACCAGACTGCTCTTGTGATTAACTCCCTACAAACACTGACAGTCAT
TCTACAGAAACATCAAAAAACAGTTTGCCAGGACGTTGAGCCCAAACAGTGTCCAGCTGC
AGTAGCCCAGAGTAAAGGAGGACTTGTGTGTGTCACCATCAACAAGAGGCGTTACTGTAA
ACCCATGTGCAATGAGGGCTATGACTTTGCGTTCTTGAGGAACAGTCGTCTGTATGAGGA
ATGCAGTGCAGACACCAGATTCAAATGGACAACCCATTACATTGGAGGGAACAAGCTGGC
CGTTTGCAACAAATCCTCGAGATCTATTGCAGGAGCTAAAACAGCCTACTTTCCCAAGAA
CCAGGACTGCCTGACTACCAAGAGTTACAATGATCTTGAGGCTCAGCTCATTGAGCAGTT
CGAAAATGAGCTGAAGGACATCGAGGGAAAAACAGAATACTCCTGTCTCGTCTGTGGATA
ACCATAACAGAGAGGAGTGAGACTAGAAGGGAAAGCTATGTGGAAATGAATGTGTACAGT
TTGCAACAAACCCACCCAATCTGTGTGACACCTAAACCTGAAGTGCTGGTTATTAATATA
AATATCGTCACACAAAGTAATGTTGCTACAGAAACATGACATGTATTACAAAGACAATCC
ACAAGTCAGAAAAAGAAAGTGACGATGACAAAAGAAAAATAAGCACATTTGACATTAAAC
CATTTCTTCCATACTTCTGTTCTGCTGAGCACAAAGATATCAATCGTCTTCATTATTCTC
CTCATTAATGTTGAGAGTTTTAGCAGCTAGTAAGAGTGCAAGGATTATCGTAGCAGAGTA
AAATAAATCGTATCTCTGTCAACTTGAACGACATATGAGGTTTAAGATCCTACTAGCTCT
GAAGCGGTAGACACCAAACGTTCTTCATGCAGGTTGCATATTTCTTATTTGATGTCCTTC
AAATTCAAATACAAAACGCAGTTGTTAAATGATCAGACTACTATAATCTCAAAGGATATA
TAATAAGCATTCTAAAATCCCAAGTGATGTGAGGATTAGCATAATACTGACAGTTCAAAA
GCTGCAAACCACTTTGTAAAATGGCCTGATTTGAATGAATCCGGGTCATAATCTGAAATC
AAGGTCAGCATAGCAAAGACTCAAACGGGATTTGAACTCATTAACTATTATATCATAAAT
CAATCAATTAATGGTCAATCAAATTCAGGGATGACATGGAAATGATCTATAGAAGATATA
CACTAGACACAAAAGTATGTGGACACCCCTTCAAATTAATGGATTCGGCTATTTCAGCCA
CACCCGTTACTGACAGGTGTATAAAAACAAGCACACAGCGATGCAATCTCCATAGAAAAG
CATTGGTGGTAGAATGGCCCTACTATAGAGTTCAGTGACTTTCAACGTGGCACCGTCATA
GGATGCTACCATTCCAACAAGTCAGTTTGTAAAATGTCTGCCCTGATAGAGCTGCCCCCG
TCAACTTTATGTGCTGTTATTGTGATGTGGAAACATCTAGCAGCAACAACGGCTCTGTCA
CGCCCTGACCGTAGAGAGCTTTTTATGTCTCTATTTTGGTTTGGTCAGGGTGTGATTTGG
GTGGGCAATCTATGTTCATTTTCTATGTTTTGTATTTCTTTGTGTTTGGCCGGGTGGCAG
CTGTCAGAGGCAGCTGTCTATTGTTGTCTCTGATTGAGAATCATACTTAGGCAGCTTTTT
CCCACCTGTGTTTTGTGGGTAGTTGTTTTCTGTTTAGTGTTTTGCTCCTGACAGGACTGT
TTCGGTTTCGGTTATTTTTGTTTAGTGTTCAGTTTAAATAAAAAGTCATGAACACTTACA
ACGCTGCGCTTTGGTCCGATTCCTCTTCATCCGACGACGCCACCCGTTACAGGCTCAGCC
GCAAAGTGGTAGGCCACACAAGCTCACAGAATGGGACCGCCGAGTTCTGAAGCGCGTAGC
ATGTAAAAATCGTCTGTCCTCGGCTGCAACACTCACTACCGAGTTCCAAACTGCCTCTGG
AAGCAATGTCAGCACAAGAGCTGTTCGACGATAGCTTCATGAAATGGGTTTCCATGGCCG
AGCAGCTGCACACAAGCTTAAGATCACCAAGCGCAATGCCAAGCATCGGCTGGAGTGGTG
TAAAGCTCGCCACCATTGGACTCTGGAGTAGTGGAAGCGCGTTCTCTGTAGTGATGAATT
ACGCTTCCGTATCTGGCAGTCTGACGGACTAATCTGGGTTTGGTGGATGCCAGGAGGATG
CTACCTGCCCCAATATATATAGTGCCAACTGTAAAGTTTGGTGGAGGAGGAATAATGGTC
TGGGGCTGTTTTTCATGGTTCGGGCTAGGCCCCTTAGTTCCAGTGGAGGGAAATCTTAAC
GCTACAGCACACAATAATACTCTAGATGATTCTGTGCATCCAACTTTGTGGCAACAGTTT
AGCGAAGGCCCTTTCCTGTTTCAGCATGACAATGCCCCCGTGCACAAAGCGAGGTCCATA
CAGAAATGGTTTGTCGAGATCGGTGTGGAAGAACTTGACTGGCCTGCACAGAGCCCTGAC
CTCAACCCCATCGAACACCTTTGGGATGAATTGGAACGCCGACTGCGAGCCAGGCCTAAT
CGCCCAACATCAGTGCCCGACCTCACTAATGCTCTTGTGGCTGAATGGAAGCAAGTCCCT
GCAGCAATGTTCCAACATCTAGTGGAAAGCCTTCCCAGAAGAGTGGAGGCTGTTATAGCA
GCAAAGGGGGGACCAACTCCATATTAATGCCCATGATTTCGGAATGCGATGTTCGACAAG
CAGGTGTCCACATACCTTTGGCCATGTAGTGTATGGGTTCGTTTCGTTGCAGTTCTTCGA
CCATGCTCTTTTTTAGCCAGTGTGTTTAGGGGGGTACAGATGTAGGATCTTAATTTGATC
ACCCTGTTTAAAAAGGCTTCTGAAATTTGTAATTTCCACTTAGAAATTTCAGATTAGATT
GTTCCTTACGAAAAATCTATCTACCCCTACAAAAAAGTTTATTAATGATAATCCACATAA
CAATTCACATTTCCTGTAGCTGCAGGATTATTTTCCTGCTGTAGCAAAGTGGCTCAAATT
AAGATCCTATGTCTGTAAATACAGGGAAGTGTGTATCCAAGACAAATTAAGCATTTAGAG
TGGAATTATATGCTTGATTATATGCAACGCAGGACACACTAGATAAACTAGTAATATAAT
CAACCATGTGTAGTTAACTAGTGATTATGATTGATTGATTGTTTTTTATAAGATAAGTTT
AATGCTAGCTAGCAACTTACCTTGGCTTCTTACTGCATTCGCGTAACAGGCAGGCTCCTC
ATGGAGTGCAATGAGAGGCAGGTGGTTAGATCGTTGGACTAGTTAACCCTAAGGTTGCAA
GATTGAATCCCCGAGCTGACAAGGTAAAAATCTGTCATTCTGCCCCTGAACAAGGCAGTT
AACCCACTGTTCCTAGGCCGTCATTGAAAATAAGAATTTGTTCTTAACTGACTTGCCTAG
TTAAATAAAGGTAATAAAGAGATTAATATAAACTGTGGTGTCTGTTA
>comp192_c0_seq1 len=488 path=[513:0-487]
GGGTTTGAACCTGGGTGGTCTGAAGGCCATAAGACTGTGTAAGCTCTCTGAGCTAAAAGC
CTAGGCAATAGCTCCGGGAGCTAACGCAAGTCTTCAAGTCTCAGGCCAAGGCACTGAATC
ACCTCGGTTACACAAGGGTCTTGCATTTAAAAGACCATGCCCATTTCTTTATTGTACTTT
TCCTGGTACCGCTTGTAATTGTGCTAAATAGGATACATGATACCCACATTTATATGACAT
GCAAGTTGGTGGCGGCATTGAAAGACTTTTAAAGAGAAGGCACTGTATTGGGAAGACCTA
ACTCAGTTCGTTCAACTATTTTGAACTATTCCAGATAACGATTTGTAGAAGCTATTTTGA
TACATTGGGGGAAGTTCTTGGAAATCACCTATTGGAAGTTATTTGAACCAATATTCAAAT
ATCCTCTCAGAATTCAACCCAGGCTATGTCAACGGGAAAGAAAGTAACGCTATTAGGTAG
GAATGTGA
>comp193_c0_seq1 len=3448 path=[105:0-3447]
AATCAATGACAAGTGATACTGACCTGAGAAATAGTTTGTCAGCTTTAATGTGTATTTGTT
AGGTTAACATCTGTAAATCATCTTATTCTGCTTTGTAAAGACTCATGGAGACAACGTGTC
ATCTCTTTTCCACAACTTTATTGTCTTCCTTGATAAGGACAATCATAACAACAGTTGTTC
ACTTATTACACCTTCAGATAATGAATCACAGCTGGGAGATACAGGAGAATATTCACACAT
TATATGTTGGTCTAATCCTGAATGCTGATTGGTTAAGACCGCATTCCAGCCGGTGCCTAT
TCCACAAGCTACCACCGGCTAAATCTATGATGTTAAAATGCCTATTTACTCTGTTCCAAC
TGACTGCGCAATCCACTGTCTCATCAGCCCAGCCAGGCAATTTATAAACTTGATAGGATA
TTCACACAATCACATCACTTTGTACTAATACAACAAATGTACTATTTTAGTCTAGCTTTA
GATAGCTGTACTGTTATTATAGTGAAGCTGAGACTGATATGCTTTGAAAGATACTGTTAT
TTTGTTTCAATGATGATACAATGTCAAATGTTGAAAAAGACACTACATGTATTCCATTAC
TGGCTGGCTCACATTTTTTCTAAACCTAAATTAAACAAGCGACAAAGACACCACAAAAGC
AAATGGGTCTTCTCCTTGGGAACATCGAGGGAACATCATGACTCCATTATGTTCATCATC
TACCTACGATGGCTACATATAGGTATGTGTTCTCCATACTGTATCGCTCCATCATCACAC
TTCACCTCAATTTTTTTTATATTCCATCCAAATTGTATGTATTCATGGTAATATCCCTCT
TTGCAATGGAGAGTCTTTTTTTCACCGTGTGCAATATTCTCTTTGTTGCGTAAATTCTGT
AGATTGTACTCTTCATCAAAAGTGGAAATCTCACAAGGCCGTAAACACTTTGGAGGTCTC
GGCCATTTTCCATTCTGACATCTGATGCTGCCTGTGAAACTCAGTGTATAATCCAAGTTA
CATTGATAGGACACCTCTGTAATAACATCTTCAACATCTCTCTTTTCCTTGGTGAAATCT
CCATTAGTAATAGGAGGAGGATCAGGACAGCTTGCTTTACACTCAACTGGCATGTGCCAT
TCTCCATTCTTGCAAGTTGCTTTTCCTCCAGGTCCTGTGTATGGGCTAATGCATTTATAA
TCTATTTGGTTCCCATTTTCGTATCTCTCTAGCACTTGGTCAAGAATCAGAAATGTTTTC
CCTGCGCCCTCAGGCTTCCCACAGTACTGTTTGCATGTTGGTGGTGGAGTTGTCCAATTC
CCATTTTCACAAGTAAGTTTTTTAAGTCCCTCTATTTCAAAGGACTTGCGACATTCATAA
TTCACTTCAAATCCATCTCTATATTTATTTTGATACGGGATTTCAACAATTGCATTTTCA
ACTTTAGGTGGAGGATCACATATAATGCCTTGCGGTCTACAAGCTGGTAACGGTGTTTGC
CATTTTCCGTCCTTACATTTTATAGTCTTTTTTTCAGATGTGTATCCATCTTTGCAATCA
ATTTTAACAGTTTGTTTATTGTTATAGACTTCTTTGTGAGGTACCTTTGTGTTGGGAATG
ACAGGGAATTGGCCACATTGTGATTGATCAATACACTCTAATATTCCAGACCATGTTCCA
TCAGTACATGTGGCTTCACCCCACCAACCCCCGGTAGAGGGTTTGAACCCTTCATTGCAG
GAATAGTGTATCTTGCTATTCCTGGGATCATCCATCACACTATGATTCAACACTATGAAT
CCATTCATCACAGTGGGATTGATACATGCTCCCTCTATTTCTTTACAGCCAAGTGTCTTG
GTCCAGCCATTTGTTGTACAGGTAGCAGTAGGTCTGGTAGTACTGTCCAATAGTTCATAA
TTCATCTTACACTCATAAGTGAGCTGATCATTGAATTTGTATCTTGTTTTCGGGTCTTTA
ATCACAGCATTTAGGATATCTGGCTTGTCACATGTTATCTCTTCACAGAGTGGTTTTGGA
GTCCAGGAGCCATCACTTGTGCATGTGGCAACACCCCGGGTATTTGTGGTTTTAAATCCG
GTTCTACAGTTGTAACGCTGAGTTTCTCTCAATTGACCCCGCTGCCAGCGTTGGGGAGAA
CTCACAAGAGGGTCACGTGGATCACCACATGTTATCCGTTCACAATCTGTAGAAGATGAC
CATTGTCCGTCCTCTTTGCATGTTAATGTATCTTCAGTCTGACGTGAGAAAAAGTTCCAG
AATCCTGAGGTACAGGTCACCTTCAGCCTTTCACCAGGCAAGAACAGATTTCTGCCAGCA
GGTGTGTAACTGGTTCCTCTTGTTGGTGGCAATGATAATTTACATTTCACTTCTTCACAC
TCTGGTGTTGGACTCCAGTTGGCTATGTTGCCCATTTTAGTGCATTTAGAGGCTCTTCTC
TGAGACATAACATAATTTGTGTTACAGCTGTATTTCAGTGTGTCATCTTCATTGTAATCG
TCCCTAGGGGGCCCGATCACTGCACCATTAGCTATGTCTGGAGCGTAACATTTAATCACT
TCACATGTTGGGACAGTGCTGCTCCATTCTCCTTTGTCGTTGCAGTCCATCTCAGACAAT
CCCTTGAGTACCATGCGATTTGATTGGCACTCAAACTGGATCACATTTCCATAGGTTGCA
TCCTCACTGTTTCCGATGACCACAACGTCGTCGTTGGCTTGAATCACTGGGCATTTCAAT
GCTTCACATATAGGGAGTGCGCTGTCCCAGCCTTGTTCCACGCAGGTCCGATGTCTGGTC
CTGGTCACCATTTGGTAACCTTTTCTGCATTCGTACAGAACTTGAGCTCCAAAGACAAAA
TCGTCCAAAATCGAAAGACGGAAGTCTCCATTTGGTGTGTCTCCTGGATGTCCACATGAC
TTAGGTTCACATTTTCGACCACCATCTTGACTCCATCCTTTATTGTCGCATTTGAGTCTA
ACGAATCCTACGTAGCCAATAGCGCAGGGCAACCTCACTGTTTTGCCACTTTCAGTGTCT
TCTAGGTTGGAAATGTCCACGTTTTTAGTTCCAGCAATCCCTAAAACATCCTTTCGGAGA
CAACCTTGACCTTTCACAAAGCTGAGTGTACACAACCATAGTGCAAAGACAAAGCTGAGA
GTTATCAATCGCATTTTGACTTCATCACCTATTGTCTGTCACCAGCGAGAGTGTTTGGAT
GTTGTGGGTCACAGACAGAGTTGCAGTAGTTAAATTATCTCCTGTCGGTCAATGATTTGC
CAGAGCCCTCTCAAGTCACAGTCCGTCCACGCAACTCAACAGCGCACTAAAATGAGAAGG
TAACACGTGTCCTGTATTGTAACGCAGTGAGCCACAGCCTGCAGGAGCCAGTAGAGGATA
ACTGTAATTGGAGAAAGACGAGGAGGGG
>comp194_c0_seq1 len=207 path=[233:0-206]
CTCCCTCACCAGCCTCCTGAAGTCATCCAGGATAGTGGGCGACAGTTCCATGGTGCGACT
GTATAGCTTGGCAGACTTTGTCTTCTCGCCTCCTGTTTTTTGTTTACTCAACATGACGAT
GGCGTACTCATCATAGTTAGTGTCAACCACATAGGCATCAACATCAGCCGCCCACTTGGC
GATGTGGTAGGTGAATCTTCCAGGTGT
>comp197_c0_seq1 len=1660 path=[18:0-1659]
GGGCCCTAAAGGGTATAAATATAAGCATTGCCATGGGTTGACAACATATCTTGTCTTGGA
CACAGACTGAATAGATACTTCACTGAGAACTCACCACAGAAGACATGAAGTATTTTGTTC
TCCTGATAATGATCCATCTACTGTTGGTGCAACTGCCTCAATTTGTAGAAGCACAACAAG
GAAACGGTTATGCAGCAGCTCCAGTTGTTGCCGCAACCGATTTAAGGCTGAGGAACAGGT
CTAGTTACATTGCCAGAAGCTGTAAGGAAATAAGGGACCGATATATTCAACATGAAGATG
GGCTGTACTACCTGACCACAACCAGCGGGACAGTCTACCAGACCTTCTGCGACATGACCA
CCGCTGGCGGCGGCTGGACACTTGTGGCGAGCGTGCACGAGAACAACATGTATGGGAAGT
GCACAATGGGCGACCGTTGGTCCAGCCAGCAAGGCAGCAACCCCAACTGGCCAGACGGAG
ATGGGAACTGGGCCAACAGGGCCACTTTTGGAACCGCAGAGGGTGCCACCTCAGACGACT
TCAAGAATCCTGGGTATTATGACATTTTGGCAGAAGACATTTCGGTGTGGCACGTTCCCA
ACAACTCCCCTATGGAACACTGGAACCAAGCCGCCATCCTCCGTTACCACACAGAGAGAC
GCTTCCTCTCCATTCAAGGGGGAAATCTGCATCAACTCTTTAAGCTCTACCCAGTGAGAT
ATAATGTTGAGGCAAGTCGGAACACAGGACCTATCATTCCAATTGTGTACGACTTTGGGG
ACAAAGAAACCACAAGAAAATTTTACGGACCCAACTCAAGAAACCAGTTTGAACCTGGCT
TCATCACTTTCAGGCCAATAAATAATGAACAGGCGGCCATGGCTATCTGCTCTGGGGTCA
AACCAACAGCTGGCGGCGACATTGAACATTACTGTATTGGTGGTGGTGGACATTTCCCTG
AGGGAGCCCCTCGTCAGTGTGGCGACTTCCCAGCCTTTGACTGGAATGGCTATGGGACCA
ACACAGAATGGAGTGCATCAAAGCAGATTACTGAAGCAGCTGTGTTACTCTTCTACCGTT
AAAATTCTTCCTATTGATTATCAATGCATTATATTACCGCAATTTTTTTAATCAAATGTA
TCCATTGTTATCAAATGTATGTAAAGATACATTTTGTTTATACTGTTTGTATATAATATA
CATATCAGAACGAGGGTTTTCATTTGTTTAATCTATAAATGCCTTATCCCTGTAGTAAGA
TGGAATACTTGTATCATAGTTTCCTTGTTATAAAGTAGAAAGAGTGATGAGTATTATAAC
TGTGTGAATATGAATGACTGAAATAAAGACTACTCTAAAGGAGAAATTGACAGCAGTTGG
TGTTTCGTTATGTTTCAATATGCTTTGTCTTGTAGGCATGAAAGGCATGCCACAGTTTTG
AGTTTGTTACATTTAATGTGCATTGTTCAGTGAACTGCAGTACATTGTCAAATCACAAAA
CTTCCCTGTGTAACATCAATATTGCAATAAACATAACATGTCAAGAAACAAAAAAACTAG
AAAAGGTGGCTTGTATTTTTCTAATATAATGTTTATTTAAGTGGCTACAAACAAATAAAT
ACAGGCACTGTGCCTTCACAAAAGGATGGTTTGTTTCTCT
>comp198_c0_seq1 len=1084 path=[2:0-1083]
TTATCATCCTTTGCCTGTCAGTGGTCAGCATAAAAGCGTCCTATCAGAGAAGAATGCCAT
ATCTTCCTAGTTATTGATTGTCAGAGTTTCATAAATTGGGGGGTTAGAGTGTGTACTGTA
CTGAAAGGCTCAGTCAGTCAAACGTTTGTGGGACAGAAGACTGTGTGGTCAAATCACAGG
GATAGTGTCACATGCGCGTTCTGCCTTTTCAGTCGACCTTACTGAAAGGGAGTCATGCGT
CTGCTAGGATCTGCTGTCCTTTTCTCTGTCTTGCTGCAGACTTTATCTGCCCCGACAGAG
GACGGGCTGACAGCCACATCTATTTATGACTTCTCTGCCAAGGATATTGATGGAAACGAG
GTGTCCCTCGAGAAATACAGGGGAGATGTTGTCATCATTGTCAACGTTGCCTCTAAATGA
GGGAAAACCCCAGTAAACTATTCTCAGTTTGCGGAGATGCACGCGAAGTACGCTGAGAAA
GGTTTACGCATCCTGGCCTTCCCTTCCAACCAGTTCGGGAGTCAGGAACCTGGCACTGAA
GCTCAGATCAAGGACTTTGCTAAGTCGTACGATGCTGAGTTCCCAATGTTCAGTAAGATT
GATGTGAACGGGGATAACGCCCACCCCCTGTGGAAGTGGCTGAAGGAGCAGCCCAACGGG
AAAGGCTTCCTGGGAAATGGCATCAAGTGGAATTTCACAAAGTTCCTGATCAACAGAGAG
GGCCAGGTTATGAAGAGATATGGACCAATGGATGATCCCAGTGTGGTGGAGAAGGATCTT
CCTAAGTACCTGTAATTCTTCCATGACTGACTGACTAATGCACCGATACTCCCTCCTCTC
CGGTCAGCCAATGGGTGTGAGTGGGTCCATTCCCCAGACCAGTGACGGTCTGTCCGCAAA
CCCGCCTGACGGACAGGACAGACCTGATGAAAATGGCGTGCAACCCCCTGGGAGGACCCC
CTATACCCAGCCAGTACACCGGAGAGGAACCCTGACGTCTACAACTGTTCCCTTTGAATA
CTTAAAACTGAATGTGCATAATTAAAAATATGATCTTAGTGACATATTCTATAATAAACT
GAAC
>comp199_c0_seq1 len=545 path=[26:0-544]
CACTTTTTTCAAGGCTACATTTACCAGTTCCTCAGAGGTTGAAGGGGCAGCCTGGGAGCC
TTCCACTGCGAGAAGACCCAGGACAACAGTGACACACACCACCAGCATTATTTCTCCGAT
GGCTCACTATAATGTCTCAATATGTCTCTGCACACAACGTCTGTCTCACTCTGCCAGTGA
TTGTTTCAGTGGTGTCAAGGATAGTCTGTCTTTTATCCAGTCTGTTGTTTGCTCTTCTGT
GCCACATTTTCTGTTTGCAAAAACTTTGTCCTTCCACTGTTGCTAAATCTTACTTCTCGT
GATGACACTCCCCAGTCCGTTTACATTGAAACTTATGACCTTAAATTCCCGATGATGCAT
CGATATAAATAAAAAAACCTGTGCACCATATCTGCCTGCTTATCATGAACCTAAAAATGA
ACAAAAAATCAATAACGATAATAAAGTAAACCAAAGTGGGAAAATACTTTGGTATTTGGA
CTCCCATGTCAGAGGACTGTCTCTTGCCTCTGGGGTTTGAGGGGATGAGCCTGTCCGCAG
GATGG
>comp200_c0_seq1 len=574 path=[597:0-573]
TTTTTTTTTTTTTAGTCTAAGCCAAATTTTTATTCTGTACAGGAGGAAAACCTTTCAGTG
GGTTAAAATGAAAGGGGTGTGATCACAAGTATTCTCCTGAGGGGGGACAGTGTTTTTAGG
AGTTGGCGTTGGGGCCCTTCTTCTTGCCGAAGGTGGGCACAACATTGACGAAGCGCCTGT
TGTACTGGATGCGACGCTTGGCACGACCAGTCTTCTTTTTCTTCTTCTCCTGTTTGTCAA
CCTTGGGTGTCTGTCCCCTCACTTTACCGGCACGGGCCAGGGAGCCATGGACCTTTCCTC
CCAGCAGTCTGCCGGCCACCTCCAGGGTGCAGTGCTCAGAGATGCCACATTCCACCAGAG
AGGAAGCATCCTCCAGGGGGGAGCCGGCCAGCAACAACACCTGGTCCTCCACTAGGAGAC
CCTCCAGACTCTGGACATGGACCTTGAGATCTCTGACAGTCTCCTGTCCTGTCACCTCAA
GGGTGTGAGTGTTCTGGGCACGCAAGAAGAGCTGCATCTTGATGCTCGTTTGGTGCTAGT
CGTTCAACACTAGGTTAAAAAAGGACTTAGGGAG
>comp204_c0_seq1 len=426 path=[6983:0-402 7386:403-425]
ACCTCTCGGTTACTAGTCCAACGCTCTAACCACTAGGCTACCTGCCGCCCCTATATAGAC
CACTACTTACGGAAAAGTGGTGGAATTCCTCTAAATTAAAAAAATAAATCAGAATAAAAA
AATGAAAAAAGACAGATATTTAATAATTCAATCTACGCAATTAGCCACAACCAACCGCAG
GACAGGTGGAACAGAATACAGCAAAGAATGAACCTATTCATCAACAATGAAACAAATTGA
AAACATTTAAACATTTTGTCATATACAAACATAAAACATCCTTCAGGCCATTGGTTACAC
GAGCGGGACCAATGAAGCGATAGCCCTTTTATGTTAAACAATGGAGTCTCACCTGTCCTA
GCGTTCATCCCAAATGGCTCCCTATTCCCTATGTAGTGCACCACCTTTTACCAGAGCCAC
GCACAT
>comp204_c1_seq1 len=2233 path=[4750:0-2232]
ATAGGGCTAACATTTGCCATTTTAATCTGATGGGACCAGCTTCAATTTAGCGTTCTGTCA
CGTGCAAGTAAATTAACGATTTGAATTGGCTGATACACATTTTGAGCCGGAGAAACGGTT
TAAATGTAAATGGTTGCTTATGTTCGCAAGTATGGCCCCACAGTACTCACAAAATGTCTT
CAAAACAATACAACAGTGAATAATCAGTGAGTCCTCAGTACCTCCAGTCTGGTGTCATTC
ACTATCAACAGATATGAGAATAATCCAGAACATTCAGCATCAAGTCTAGTGACCATCAAC
TGCACCTTGAGTGTCACAAATAGAGCAATTATGTGTATTACAGAAACTCCAAATATGCTA
AACATTGTGTTGATCACTTAACTAAATATGAACTTTGGTCATCTTTAAATTTCCCCATTA
CAGTAAAGATAAAAAGATAAGACAGGCAGCAAATGGTGATATGCATTTAGTAGTTGTAAA
AATATCCACCAAAGTGAATACAGAGGATTTACACGCTTGTTAGTTTTAGCTTCCCAGGCT
AGATTGAGCCAGAGAAGTTTGGATGGGTTTTGTAACAGCAGCACAGGCAAAGCATGCGCT
TACGCTTCAATTTGCGATTATAGAACACAGCTTTTATAGAGCACATGTTTTCTACAACAC
TGGTTTTACATAGCACTGGTTTTATTTGTTGGCTGGGTTGATGATCTTGCCCATGAAGAG
AATACTCCTGGTCTCCTGGTCCATGACAATGACCATGAACGGACGGTCGAACTTCAACAC
AGGGGTGCGTCGGAAGGAGAGGGGCGTGATGACCACACCTGTAGCAGCTGCTGCAGTCGC
TCCGGCCTCATCCACATCCAAGGAGGCCTGGTGCGCCACCTCTGAAACAGCCACCTTCAG
ATCCTCTGATATTCCGCTGAAGTCAGCTCCATTACTGAATATGTCCGGCATTCCCATTCC
ACTCAGGACGTCCTTGAGGGAGTATGTTGTGGTGATAGACATCTTGGGAACATGCACCTG
GTATTCCCTGGCCTTCATCCACCTGTGCCACTTGGTGATGTGGTTCTGACATATGGCCTC
CTCCAGACTAGCGAGTCCCTTCTCTGGTAGCGCCAGCATCATTGACACTGACTCGTTGTA
GTGGAGCTGCAGGATACTGGTGGAGATCTCCTGGTCGTAGTAGACAGAGAACCTCTTCTT
CACGCTCATCATCTGGACCGTAACAGTGGTGTTGTCATCCACATGGAATGTGTCCTCCTT
TGTGTCTTTAGAGTCAAATGGAATCTCCCATTTTCCTTTGAAGTATATGTAGCTGAGGAG
ATACATGACAGTGGTTGGGTCCAGATCTTTGACTAACTTGTCTATCTTGCCTCGAGTCTT
TTCCCCCACGTATTTATTGATCGTGTCGATGGCCTCGGCCGTGTTGGTGAAGTCGACAGT
GAAACCCTCGGAGAGGTAGAAGCGCTTCATGTCCTTGAGGAACTCAGGGTGTGGTTTGAA
GGTGTTGTGCAGGAAAAGTGCACTTCCTATGGACAGGTCCACTCCGTTCTTCTGGTTGAG
CTGTGTGAGTATGGTCTGGAAGGCCTGGTCCACCTGTTCTTGTGTCAGTAGGCTGCTGTT
GAAGCCCAGACCAGTGAAGAGCTGCTGGTGGGTCTGACCCCTGGCCCCCACGGACAGAGC
AGCCAGGGCCAGGGACACACTCAGTGGGGAGAAGAACACATTTTTGCCCTGGTTGTCAGG
CTGAACCACCAGCTGCTTGTACAGGCTGAAGGCAAACCCCCCGTTACCTTGTATCACTGG
TTTGGTGCCATTGTCACCGGGCTCAGGATGATGATGCCCGTGGTTGTGGTCTCGCCTGTG
TTCATGGTCTCGACTGTGCCCGTGGTCATGGTCGTTATCGTGCCCGTGATCATGGTCCTG
GTCAAGCCCTTGACCCTGGTGGCGGTCACCTCCGTGACCTTTATGACCTTTGACCTCTCC
TGGGCAGAGCACTGCCATGACGATCCACAAACACAAGGCTGTCCTCATCTTGGTAACCCT
ATAGACAGCAGCTATGGGCTCTTTGTACAAAAATCTGTCTATATACTGAGGATCGGGTGG
TGTCCTTCATTTGGGATTGTCAGTGGTTGAACTTTGACATGTTTGTTTGGTACTGGCATG
CCCCCATATTTGAACAGTGTAATGATTGCCTGCATAGAAGGAGTGCTTGTCCGCTCGGGA
ATTCGATCTTGCA
>comp204_c2_seq1 len=3087 path=[57:0-3086]
CATATTTATGCTCACAAATAACGCACATTCCCAAATGCTCAACTCTAAACCTTGTCTCAA
CTACTGCAACTCTTAAGACACAGGGATGAGACCTGAAATATTGACTTTGATATACTCCTT
AATTCTCTGCCTTGTCTGCACTGTAGTCTCGTCTGGAGTTTCTGTCTGCAGTACTGATGG
CATGTCCATTCGAGGAGGGGAGTACAGTCTCTCAAATGGATCAAATGTGGGCAGTGAGCT
GTTGTACCACTGTCCTGATGGTTATTACCCTTACCCCAAACGTATGCACAGATGTCTGGG
CCATAATCGCTGGTCCCCAAGCCCCAGTCGACGAGGCAGTGAGTGCAGGGTCATGACATG
CCCTGATCCCAGTGAGCTGAGAAATGGTGAGGTGTCTCCTGGTCTATTGCGGTATGTTGT
TGGGGACCAGACCACTTATGAATGCCATGACGGTTACGCTTTTGCCGGCTCCGCCTCCAG
AGTCTGCCAGAGTAATGGGAAGTGGAGTGGTGACACGCCTATCTGTGATCATGGCTCTGG
ACATTGCCGTGACCCTGGCGTTCCCCCGGGGGCCAAGCGCAATGGAAATATGCTTGATAT
AGGTGACCGGGTGACCTATAAATGTTCTTTAGGACTGATGCTGCTGGGATCGAAGGAGCG
GATATGCCTGGAGGGTGGAGACTGGTCAGGAACTGAGCCTGTCTGTTACAGTAAAAACTA
CTATGACACCCCAGAGGAGGTGTCCAAGTACTTCTCTACATCCCTCGAGAATCGTCTGGC
CATATCTGGCCTGGATGACAATACTGATGGGCAGCAAGTACAAAGGTCCATCCAGATGAG
GCAGGGAGGCAAGCTCCACATCTACATTGCTCTGGATAATTCAGGGAGCATAAGCAGAGA
TAATTTTACTGTGGCCAAAAACTGCGTTACAGCCCTCATCAACCAGATATCTTTTTTTGA
AGTCATCCCGAGGTACGGAATTCTGAGCTTTGCTTCTGAGGTCAATGAGATTGTTGATAT
CTTCTCTCCTTCCTCACACTCAGACATGGTTTTACAGAACTTAAATAATGTCACCTATGG
TAAATTAAATGGTACTGGAAGTAACCTCTCAAAGGTATTTAAAAAAATCCATGAAAAGAT
GGCTGTCTTTAAGGAACGAAATGAGCTTGAAGACACACAGCAGGCCATTATTATGTTTAC
AGATGGCAAGACTAACATGGGGGGAAGTGCAGAGCCCACTGTTATCAGGATTAGGAACCT
GATGGAAGAAATACATGGCAAAGACTGGCAGAAATATCTGGATATTTATGTTTTCGGTGT
GGGGGCAGAAATGAACGAGGAGGAAATCAACAAGTTGGTGTCGAAGAAGAGTTCAGAAAA
GCATTTCTACAAACTAAGGGATGACACCAAACTGACATCCTTGTTCAAGATGATTATAGA
TGAGAGTAACAGTGTAAACCTGTGTGGTCTATCCTGGGACCGCGATGGTGATGATTCCAC
TACATCCAAACGACAAGAATACCCTTGGGTAGTCACAATCTCTGTCTTGGTCGGAAATGA
GCATAGCTCTTGCATGGGTGCCCTTGTTACACCTAGATTTGTCCTTACAGCTGCTCACTG
TTTCAGGGAGAAGCAGATAGATATGATTAAAGTGAAGGTCTCTGACCAGGAAGATATGAC
GTTGGAGCAGAAACCTATAATTCATCCAGAATATAATGTCTTTAAGAAGAAGGACAAAGG
GGTTTCAGAGTTTTATGACTACGATGTGGCACTCTTGAAGTTGAATAGTGATGTCAAAAG
GTCTAAATATATCAGGCCCATCTGTATTCCTTGTACTGTATCCTCCATCCGTGCGTCAGG
TCTCCATACATCAACAACCTGTAAGGCGCAAGAGGAATTCCTATTGAATCAGAATTCTGT
ACCTGCCAGATTCATGTCTGAGTGGAAGGGTCAGATGTACGAGAAGGATGTTCAAATCAA
ATTGAAAGAAAAGAGGGAGAGCTGTATTAAGGATGCAGAGGAAGCTGAGGGCATTAAAAA
CTACAAGGAGGCTGTGACTAAGAACTTCCTGTGTACAGGAGGGACAGATGACAAAGTTGA
GGACATTGCCTGCAAAGGTGACTCTGGTGGCGCCCTGTATCTGAAAAATCTAAAACGTCG
GATTCAGGTGGGTGTGATCAGCTGGGGGGTTAAGGACCTGTGTATGGGTAATAATATCCC
AAAGCCTCTTTCAACTGCAACTACTAGAGATTACCACATTAACCTATTCCGAATGCAGAA
GTTCCTCAAGGAGCACCTGGGAGAAAAAAAAAATGAAACTAATTATGAGCCTTTAAAATT
TGTTGACTGATAGTCATATGTGTAACTTGCATACATACATGCTAAATACAGTAGGCCTAT
ATCAACAATTCAAATATAATGTAGAAGTTGTGCCCCTGCAGAAGTTGTGAAATGTGAAGA
GTAGTTCATTATTTTCAATCAATGTGATTTTGTTTGTATGTTTATTGTAGGAATATGAAA
TTTATGTCTGCAATGGTTTAGATTTTTACTACAAATTAACAGGATTTGGTTTAGTTCAAA
TGTGTTTGACAGTTCAGTCAAATATCTAATGAAAATCTGCCGTCTTTGACCTGTTGTGTA
GTTGGTTATGCATCAAAACACAATGATTGTCTTTGGACTTTACTTTGGTCAAGACCCAAA
AGATAGTTTTACGGTAAGGGGCATGTCCTGGTTAATTTTCAACCCAGTCAAGTGTTCCGA
GAAATGATTATGAATTTTGCCAGTGGAGATGACAGTTGTGACAATGATGTTATGTGTGTC
ATTTTTAGATTACAGTGGCTTTTGGGCATGGCATATTTTTTTAAATCCAATACATTTTTC
ATTTCTTATTTCAATCTATGTGGGTACATCTTCTCATTCTAAATCAGGGATGGGCAACTT
TGATGGGGGTGGGGGCCACAAATATCCGGAACTCATCATGAGGAGCCACAGTGGTTCGTG
GGTCTGCATACCCACATCCATACTCCCCCCTCCACCTTGCGAGAAAAACATTTTAGCAGC
CCCCTCCTCATCAAATCAAATCAAATT
>comp206_c0_seq1 len=502 path=[7:0-501]
TTTTTTTTTTTTTTTTATTTTCAATTATTTTAATGTTGCAGTACAAATACACATTTACTT
AGATTTTTGACTCTGTGCCTGTGCTTTAAGGACCTTGACAACGATCTTCTGCTCCTCAAT
CAGGAAAGCACGCTTGATCCTATCACGCACACACTTCGCACACATGGCACCGCCATAGGC
CCTGCTGACGTGTTTCTTTGTCTTTGAGAGCCTCATCAGGACCTGGGGTCTCACTGCCCG
GATTCCACGCAGTCTACCAGGGCAGATTCCGCATGCCGACTTGGGTGCCTTGCCCACCTT
CTTGGTGTACAGGTACACAATGCGGTTACCAGGAGTCCGGGACAGCCTAGTTTTGTTGGA
GGCTGTGTTGTAGGACAACCTACGACGGTAAGTTAGGCGCTGGACCATGATGATACCTTC
TATTAATGTAACCGGAAAAGGAAAGACTAAAGACGCTACTTTGGAATTTGAAGTTTTTCT
TCTTCCTGTGAGTTTCCAGCAG
>comp207_c0_seq1 len=456 path=[1:0-455]
TAAAAGAACAACACAGAGATTGGAAAATACATTTGCAATTCAGCTTCGTTGCATTCTTCT
AAACAGAGAGTCATATTCAGACCATGAACTGCCTGATGATCTTCATGCTAGTGGCTCTTT
TAGTCATTGCTTGTGGAATACAAGAGGCATCTGCATCTCTACACTTATGTTTCATTAGTG
GGGGTGGGTGCAGAAATCTTCGTTTGTGCCTTGCTTCTGGTGGTACTAACATTGGAAAAA
TGGGATGTACATGGCCGAATGTATGCTGTAAATGATACCGGCCAGAGTCTTGACAATGGC
CACTGAGGATCCCATGGAACATTCACCAAGAGTAGGGACTAGGGGGTGTTAACCCCTGTG
TCTTGCCCAGATGCCCAACTGGCAACTCCTACTGAATTGATTCCTGTTTGACCCTTTTGT
CATGATTTGTACTTCCCTTTTGCGGAATAAAATTGC
>comp214_c0_seq1 len=2281 path=[2317:0-2280]
TTTTTTTTGGAGAGATGTTGTCACCTTTTATTCTTTGATAAGTCATGCATTTTGTGACAA
CCTATAGCAAGCCCTCGCAAGCATTTATTTTAAAACAATATGATAGTCATTCTACGAAGT
TACAATGAACATGTCATTATAATGGGACTATATCGATTTATATTACATGTTGAAACGTAC
TGATGATTAAACGTACAGTATCGTCAAAAAGCACAATCTCAATGAAGTAATACTGCTAAT
ATTATTGCAAATGTCCTTTCCTTTGCAAACATGGCTTTTTCTATATGCATGCTACTATCG
CTCCCTCTCTCTTCCTCCTCCTCTCACGGCTCGGTCACTCGGCCCACGAACAGTGGGGCC
TTGGCCTGGTCGCTCCACAGTATCATCAGGAAGGGCCTGAGGGCTGAGAAGGAAGAGAAG
GAGCGGGAGAAAGAGAGGGAGGTGGCCGCCCCAGCCTCCACACCTTCCTCCGTCAGGGAG
AGGAAGGCCCGGTGGCGGGCTTCCGTCAGGAGCAACTCGTTGTCGGGGTAGAGGCCACAC
AGGTTGGCGCTGTCGAACAGCTCCGACAAACCTATCTTCCTGAGCAGGGTGTTCATCTCG
GTCCGGATGTCCAGTTTGATTTTGGGCAGAGTGACCTCGGTGGCCTGGGGAGACACCTGA
TTCATCTGCTCCACCATCTGGCTCACTGCCTTGTCCGTCATCTTCCCCTCCACCAATTGC
AGGTCTGAGAGCTTGGTAGTGGGCGGGAGCAAGATGAACAAGCTACTTGCACCAGAGAGA
GGGAACATCGCCACCTGTGCCTTCACTGCCGGGACATATTTCACAGCCAATTTGTATTTG
GCACTGTAGAGGACAGGCACCTTCACAGTATCACCATTCAGTTTCACAAATGGAAACATG
TTGGATTTTGCATCAAATTTCATCTTCCATTGACCATTGAAAAACACAGCATTGAGGAGT
AGCAGTTCGGTGTGGGCGGGAACAGAGTCGACCAGCTCTTTGATTTTATTATTTGTCTGC
TTTGCAACCCAACTGTTGATCATTTCCACGTTTACCTCACTGCTATTGGTCAATTTGACT
GGATCCGCATCGTAGAACTGCATGGATTGGTTGGTAAAGGACTCACTCAACTTCATATTG
GGGTTGTAGTAGATCTGGGAGGCCATCTTCAGTGTGTCCTGAAGTTTCAGCTTCAGTTTC
TTCATCTCGGAATGAACACAGAAGAAGTCGTGAGACAGACAGAGAGCTGTCTCCATGTCT
CTCCTTGTCTTGCCACGAGCCCCTAGTAACAGGTGGGTTAACACCCCGCTGATGCTGATT
GGAGAGAAGAGCAGGTTATTCATGGGCTGTGATTGGCTGAGGTGGGCATAAAGCTTCATG
GAGAACTCATTGAGGGATTCTTTTAGCATGGCCTCCCACGACCTGCTGGTCTCGTCCTGA
CACGATTCCCAGGGGGTCATGAACCCAACACAGGAGTAAGGAAGAACGGTGGGCGCAGCT
TCCACAATTAGTTCAATTGTATTAAAGTTGCTGCTGTCTCTGCCCTCCTCAGCTGTCTCA
CAGTAGTATATGCCGGCATCCTCCATTTTGACCCCATTAAGTGTGATTGTCATATCTTTT
TCAAGGGGGCCAAAAAGCCATTCTAGTCTGTCACCATCCACCATTTCTCCAGTCTCTGCA
GGATTCAACTGCTTCCGTGTGCCGTTCGTCATTCCTTTATCATAGCTGTACCAATGGACC
AGGTCTTTGCTGGATGGTGGGCGATCACAAGGTAAATTCACAGTGGACCCTTCGTTTACT
TTGAGAATGTAGCTGCTGGACACATCAACCTGGACTATGTGCACTTTTTGCCACTCCATA
TCATTCTGCTTGATCACACATTCATATTCCCCCTCGTTGGCTACACTGACAGGAGAGATT
TCCAGATAGAAGCCATCCTTGGAAAGCTTGAGTTGCTTTGACGATTCTGGGTAGTCGGGA
ACCAGGAAGTCGTTGTATTTCCAGGTAATCTTAGCCCCAGCAAAGCTTTGTTGTTTTTGT
CCAGGGAGACATGGGAAGACCAGGGTGGAGCCAGGTACACCTTGCAGGACCCCAACGGAG
GAAGAGAAAAGCTCAAAGACAAGCAGGAGGGAGACACACGATAGGACTGAAATCCCCATA
CTGCAGGTCACTTGCAAATATTACAGCATCAGAAATTGTCTAAGGCGGATGATGATATAT
TATCTCAACTGGGGGGAAAAAAGGGTTCACGTCCTACTGCGTGTGTTCAGTATGTGTGTG
T
>comp218_c0_seq1 len=1748 path=[1:0-1747]
AATCCATGGAACTTCCTTTCTGTCTGATCCAACATGCCTAAAGGCAAGAAGTCTAAGGGG
AAGAAGGTGGCACCAGCTCCTTCTGTGGCCAAAAAGCATGAGGCCAAGAAAGTGGTCAAC
CCCCTGTTCGAGAAGAGGCCAAAGAACTATGGCATTGGTCAGGACATCCAGCCAAAGCGT
GATTTGACACGCTTTGTGAAATGGCCCCGCTACATCCGCCTGCAGAGGCAGCGCTCCATC
CTGTACAAGCGTCTGAAGGTACCCCCAGCGATCAACCAGTTCACCCAGGCACTAGACCGC
CAGACTGCCACACAGCTGTTCAAGCTGGCCCACAAGTACAGGCCGGAGACCAAGCAGGAG
AAGAAGCAGAGGCTGCTGGCCCGAGCTGAACAGAAGGCCGCTGGAAAGGGAGACACCCCA
ACAAGGAGGCCACCTGTTCTCCGTGCAGGTGTGAACACTGTCACCACTCTGGTGGAAAGC
AAGAAGGCCCAGCTGGTGGTCATTGCCCACGATGTGGACCCTATTGAGCTGGTGGTCTTC
CTGCCTGCTCTGTGTCGCAAGATGGGCGTCCCTTACTGCATTGTCAAGGGCAAGGCCAGG
CTGGGAAGACTGGTGCACAGAAAGACCTGTACCTCAGTCGCCTTCACACAGACAAACCCT
GAAGACAAAGGTTCCCTTGCCAAGTTGGTGGAAGCCATCAAGACCAACTACAATGACCGA
TATGAGGAGATCCGTCGTCACTGGGGGGGTGGTATCATGGGTCCAAAGTCCACGGCCCGT
ATTGCCAAGCTTGAGAAGGCTAAGGCCAAGGAACTGGCCACCAAGCTCGGATAAACTGTT
TGATATCAAAATAAATGTCTGTCAAGAAATATGCTCTTGTTTTTTGTCCAATGAGAACCC
TTATGTTATGCATGTTAACCTTCAATGGATATTGTGCTGATCACATCAGTTTCAAATATC
AATGCCAGTCAAAGGTAGTGGCACATTTTGTATGTGTATTGAATCTATAAAATAAAAAAA
ATCATACACCATTGGTGCCAATCATGTTTGACACATTGGTATGATTTGATGCCGGGAGAA
TTTCCTGGACAAAAAGTGGGGCTGACTACTGGTGTGCATTACACTTGCTGACCTAAGGCC
ACTGTTGGCAGTGCAGCAGGTGGCATTACCCAGCAGAAACATTGAAATTGCACAGCTCGG
GCCTGAACTTATTTAAACCCCCCAATCATAACATGACAACTGGATACATTTGGCTATTTT
ATTACGATACTTCATATGGACAACAATCCCACTTGCTATTCCTTTGAGTTAGAGGTGATC
AGTCAAATTCATTAGGCCAATTGTGGATTTCACATGACTAGGAATGCAGATATGCATCGC
AGATTTTTTAAATGGGCCTCGCTCTCGTCATGGTATTTGTGCACACAAATTGCCATCTAT
AAAAATGTAGTCTGTCCACAGCTTATGCATGCCCATACCATAGCCCCACCGCCATTGTGG
AGCACTGTTCATTATGTTGTCTGTAAACCGCTCACCTACAGGTGGGCTGCAGTTGACAGG
TTGGACATATTCCCAAATTCTCTAAAACGATGGTGGCTTATGGTAGAGAAATTAAATGTA
TCTGGCAACAGCTCAGCTCTGGTGGACTTTCCTGCAGTCCGCATGCCAATTACACACCCT
CAACTTGAGACATCTAGGGCATTGTGACTACATTAGTGGCCTTTAGTCCCCAGCACAAGG
TGCACCTG
>comp219_c0_seq1 len=508 path=[496:0-507]
TTTTTTTTTTTTTTTTCCACTGGATTTGGTGTTTTATTTTGCAGTTCTTTACATTTTAGA
AAAAGAATCCAAGAATTTTCCCTCCTGTGTGTTTTCGTCTGGCTTCTTCGTGGTCCATGA
TGCCAGCTGAGGTGGTCAGCACAATGTATCCAAACTGTCTTGAGGGCAGGAGGTTGTTCT
GCCACTTCTCCAGATCCTTCAACTGGAGGTCAAAACGAGGGCTGATCACACCACACTTGT
TCAGCCTGCCAGTGAGATTGACGACAATTTTCCCAGCTCTGTGGTCGTCGATGATCTCAA
ACTCACCAATGTAACCGTGCTTCATCATGACGGTCAGGAAACGTACAATGACCTTCGAAC
ACGGCCGGATCAGAACCTGGCGTTTCCCACGTTTCTCAGCATTGTTGATGCTTTTGAGCG
CATCCGCAAGAACGTTCATGCGCACCATGATGCCGGTTCTGCAATATGGCGGAAAGAGGA
AGTAGGAAGACCTAGCGATGCATTATGG
>comp220_c0_seq1 len=1857 path=[47:0-1776 1824:1777-1856]
GACCGCTCCCCTTATCCTGCACCACTCCTTGGTCTGAACGGGTTTTGATCATGTGTGTCG
TCCCAGTGATTGAGAAGTGAACAGGAGTTTTTTTAACCCATAGATCCTGATGAAATGTGG
GATGATTCATTAAGTGGGAAGCAATCGAGGAGGAGGAGTGAGGAGGAGGAGTGAGGCTTG
ACATGACTAGGGGGATGGGTGAATTCTGAATCAGTGTGGATTTAAGGTTAAGCAATATTC
AGACCTCCAGTTCCATTAGCAAGCTGTGATTGTGATATGAAGATGCAGAAGTCTGTCTCT
GTCATTCCTCTGCTGTTGCTCCTCTGTCTGTCTGGGGTAGGGGTCACCAAAGGTCAAGGT
GTAGAGGTCACTAAAGCTGTAGATTTCAAGACAGATTTCGAGGTCAAAACACCAGCAGAC
AGAAAAACAGATGGACAGACAGACTCTGAGCCGGACCTCTGGGCTGAGCTGAGAGCGCTG
AGAGACATGGGGGTGGCACAGAGAGTGGAAAAGAGAGAGGCTGTCATGCAAAGTCAACTG
GAGGACGTGAAGACACAGAAATCAGATCTCCAGGCTCAAAGCGTCCGTCCACCAGCTGAA
CTCTCAGTCAGACTGGTGAATGGGCGCAGTTCCTGTTCTGGGACAGTGGAAGTCTTCTAT
GAAGGAGAGTGGTCAGGTCTATGTCCTGGGTGGTGGAGCATGAAAGATGTTATGGTTGTG
TGTAGAGAGCTGCGTTGTGGGGATGCTGTAGCTGTTTCTGAAGGACCTCTGGTTGAAGAT
GGAAGAAGAATATATGTTAGCTGCAGTTTATATGGAGATGAGTCTATTGGACAGTGTTAC
AAAGATGAAGGAAGAAAGAACTGTGATGGTGAATATTATCATCATGTGACCTGTTCAGAG
TCTGTGCGGCTTGTGGATGGAGCTGGTCTCTGCTCTGGGAGAGTGGAGGTGAAGTCCAAT
CAGTCCTGGGCCTCAGTGTGTGAACCTGACTTTGACCGGCAGGATGCAGAGGTAGTCTGT
AGGGAGCTTGGCTGTGGGGCTCCTGCAGCTCTACAGGGGGGGCTCTATGGAGGAGGTGAG
GGTCAGACCTGGGATAAAGACTTCCAGTGTAAAGGCAAAGAGTCCCTTCTCCTGGACTGT
GACACCTCAGACAGAAAAAACAACACCTGCCTACCTGGTAATGCTGTTGGACTCACCTGC
TCAGAGCCTGATGATGTGAGGCTGGTGGGAGGAGGCAGTCGCTGTGCTGGTGGAGTGGAG
CGGTACGACCAGGGAGAGTGGAAGACTGTGGGAGCTGAAAACTGGAACCAGGAGGCTATA
GCTGCTGTAGTGTGTAGACAGCTGGGTTGTGGCTCCACTGTTTCAGTACTACCTGGAAAC
ACCACTGGAGTGTATGGAGTTTCCTGTTCTGGGTCTGAGTCTGCACTGAGGGAGTGTTCC
AGAACGTCTGGTCGCCTTTCTGGATTCACAGTGATCTGCTCAGTCCTCTAAAACCCCTCC
CCATCCCAAGTTGGGTTGTCATCCCAGTGACCGGCAGACCACCCCCGTCCCCCCGGATCC
CAGGGCCCCCGAGAGACCGGGACCCATCCTTTGAAAAGACCCCACAGTGAAACCCACAGA
ACAGAAGCAGATCAGCAGACAAAAGCATTCCATCACCCTCACATCGATTAGCATTATTAT
ATAGCTATAAGAAAATATATTTAAAAAATGTCCTGCTTATCTTAATTACCATAATTAACA
AATAATATGCATAATAATGTAGGCAGTTCCTGCCATGTGATGTTGTTAGTAGTATATAGA
TAATGATGTTATTGATTATAAATGTTATGATATTGATTATGATGTAGATTATTGTTA
>comp226_c0_seq1 len=250 path=[1:0-249]
ACTTCTACAACTCCACCAGTATGGCCTGTCAGCTGTTCACCTACGGAGGCTGCATGGGCA
ACCAGAACAACTTTGTGACCGAGAGGGAGTGTCTCCAGAGCTGTCGCAATGAGGCTGCCT
GTAGACTGCCCATGGATGCTCAGCCCTGCACTGGACAGCCCAAGATCTGGGTCTTCCACT
CAAACTCTGGTCTCTGTCTGGATCATGAAAAGGACTATTGCCAGGTCAACAGTAACAAGT
TCTACTCCAA
>comp228_c0_seq1 len=2039 path=[1:0-2038]
TTTTTTTTTTTTTTTTTTTTTGATTGGAAAATGTTTATTTGTAAAACAGAACTAGGCCTA
CTAGTTTGTGTGTGTGTGTGTCTGGCGCGTGCTTGTGGATGTGTTTGCGTGTGTGTATGA
GTGTGAGTGAGTGAGAGAGTGAGTGTGTGTGTATAAGAGTGTGTGTGAGTGTGAGTGTGT
GTATGTGAGTGTGTGTGAGTGTGTGTGTGCAAACATATGCACACAGAGTGTGCTCAGCAG
TAGTCTTCAGTGACTGTGTCTCCCCTGCAGGTGGCACCAGAGAGGCCCTGTGTGTTACAG
CTGCGGGTCCTGATACGTTTTCCTCCACTGCAGCCTGACCAGGCTGCCCAACACGACCAG
TTCCCCTCCTGAGGAACACTCTCCACGGGGATTTTACTATTCTTATTGTTATCAGCCTTG
GCATCCTGGCAGGCCAGACCTTCAAACTGGGGCAGACAGAGACACAGGCACTTCCCGTCC
AGCAGGGCCAGAGAGCCCCCATTGTGACAGGGCTGACACTTGCACACACTGTACTCAGCC
TCGTACTCCTGAGTGGCTCTCTGCATGTTAAGCCTCCTGGTGTTGGCATCAGGCATACTC
AGTGGGATCAGGGTCTGAATGGGTTCTGGCTCACTTCTGAGGAGTGCAGGGGCATCGCCC
ACTGTCCGGGCCCAGTTCTGATAGGTCTGTATGTCCATCAGCCCCTCCTTCGTTATCTGG
GTTCTCATGGCGACAGCAGTCTCCACGGTTCCGCCCCTGACTACAGTTATCACCTTATCC
ACTAGCGCCTTGCCCTCCTTCTCAGCTGTGTTTTTATTCACAGTGTCTTTACAGTATCCC
GGTCTGATGTGGGCATCTCCTCCAATCCCGATGTTGGTGTCAAAGTTTCCTGAGATTCCA
ACTTTAATGCAGTCCTGGAGCTTTCTCTCAGTCAGCTTTTTGTCCTTGATGGTGTCCTGG
TTGAGAACGTAGATCAGCTGGTACTCTCCTCCAGACTTCCCATTCCTGGTGTAGTGAGTC
CCGTAGTCCTCCAGAAAGCTGAAGTACTGTCCTTTCTCATACTCCAGAGGTAGAGACTTG
ACATGCTCTAGAAACTCCCCAGCCACCTGAAGGTCCCGGGAACGCATCCTATAGGTGCTC
AGCTGCACATGGCCGTTCACACGCATGAAACTCTTGTTCTTGATGGTAGTGTACTCCGAG
ACCTCCTTGATCATCTGTGTCCTGTCATACTCAGCATCCAACCCAACCCCTCCTGACACA
GTCGTATTGGACTTGGCCATAGACTTTTCTGTGGGGGTGAATTTTAAGTTCAACCCAGCG
CTCACAGTCAACTTGGTCTCAGTCATCAGTTCCCTCAGGAGGGTGTATGTGTCCTCATAG
ATCTCTTTGGAAACGGTCTCCTCTGCTATAGTTTCATAGTTGAGCAAGCCCACGTTCCAA
GGCAGCCTGTTGTACTCGTTGTTATTGGTGTTCTTCACCTTGTTGCACATCCCATTGAAG
TAGTCGTTGTTGAAGGGGTTTATACGGGGCTCCATGCCCAAGATGTTGATTCCATATCCT
GCAGTCCTGCCCTGTTCGTTGGTGTCGTACAACTTTGTGCCACAGGGCTTACGTACGGGC
TCACAGTCCTCGTCTGACCCGTCCTCGCAGTCATAGTCTCCGTTACACGACAGTCTCAAC
TTAATACATGCACCTGATTCACAAGTGAACTCAGTGCTGGAGCACTCAGAGGGCAGGGCC
TGTTCACACACAGCATCGCTGGTGCACGCCTGCTGCTCTCCTATTGGCTGTCCTTGACAG
GGCTTCCCACCGAATTGGCCGAACACCTCCACACTCCGAGAACGGTGCCGTATCTTGGTG
CAGCTGTTACAGGGGGTCCACTCAGACCAGCGGCTCCAGACACAGTCCACCGGGTCGGGG
GGAGCCACCTTGACCTCCCGAGTGTCCCGTTTTCCTATTCTGTTTTCATCACCAGACACG
GACACAGCCACAGCCACAGCCACAGCACAGAACCCCAGGAGAAGAGCAGCAGCTACCTC
>comp229_c0_seq1 len=1566 path=[5:0-1565]
TTTTTTTTTTTTTTTTTTTCGAGGACAGTCAGATTTATTTGCACATGCCTCACTGTGAAG
TCATCATGACAGCCGACAGCACCACGGTGACAAAGGGCTTGAGTTAAGTCAAAAGATTTT
CTAGTTGGTGAGCTCCCTTGGGTCAGTCAGGATCAGTTCTCCACTGGAAACCAAATTAGA
CTTGATTCTGGTGGTCTTCTGAACTGCAGCAGGAATGTCTCTCCTCTTTCTGTAGCATCT
TGGTTCACAGGTGTCTCCAAGGGATGGCTGGCACACAGCTGTATTACAATGGATGAACAC
CGTCTCCCGCAGGGGGGACATAGACATTGGATCCACAAAGGTGAACATCTTAAGGACGAA
GCGCCTGTAGTGGCTTGGGAAGGACAGACCCGAAGAGGGTCCCACAGCGATGGGAGTGGT
CAGGTAACGGTCATCCTGGTAAGGACATCCATCAATGAGAAGGTCCCACTGGGGCAGGCT
GAGAGGGTTTGGGGTTGTGGTAGCCCAGCAGCGACCCAGGGTCAGCACAATGTTGGGATC
TGTCCTCGCCAGGATGCGAACCTCAGCGTACACGGGATCCCTGAGGACCTTGGTGACAGG
GTAGTCTGCCTCTGTGTAGTAAGAGGCGTAGGCCACGTCCTCTTCATTACATCCCTTGGT
ATGGCATGATCCGCTGCCCAGTCTGAGCTCAACTGTGAGGGGTCCAGGAGCTATCTCAGG
ATTTGGAGGAGGGACCGGCCTCACGTCAATAACCACAGCCACAATGGTGCTGCCCTTATA
TCTGCACTGGAATGTTAGATCATATTGGCTGTCCCTGGTGATGGAGCCAAAGGGGCCAAC
CCCCACTTGATATGAAGAGGACATCCTATTCTCATAGATAATAGTATCAGTTTCCTCCGT
CATGACAGTTCCACATTCAGTGACTTTAAACTGGTAGATGGCGAAGGCAGAAGTTGTGCC
AATAGCGTTGCAGTGGGGTCCGTTTCCCCCCAGCAGGCTGATGGAGTCCAGTTCCAGGTT
GGGCAGAGTGGCATCCCTGGCCACCACCACCACAAACTGGCCATCCTTGGTACACTGAAC
AGTCACTGCTTTTCCGTAGAAGCACATCCGTCCATCAAAACAGCAGTTAATGGCCTCACA
ATGGGTGGCAGTGATGTCAGGAGGTCCACAATGCACCTTGTTTTGGGGCTCAACATCACA
GCTCTGCTTTAAGCCTGAGTCAGAGGGGAATTTAGGCCTCTGAGATGGCTTAGAGGGTTG
GGCAGGAAACTGAAGGGCTTGAACAGGCCACTGAGGGGGAAGGGCAGGCCTCGGAAGGGG
GTTGGCAGGCCACTGCTGGGGTTGGGCAGGCCACTGAGGTGGTTGGGCAGGCTTCTGAGG
GGGTTGGGGAGGCCATGACGGTGGTGTCTGGATGGGTGGCCACCCTGGTTTTTCAAAGTA
ATTCTGAGCATCACACAGCCAGCCAAGCGTGGCCACTGCCACTAGACAAACTACACTCCA
CTTCATCGCAATGGCTTCGCTACAAGAACTAATCCGCAATGTTCACTGGATGCTGTGATG
AGGATG
>comp230_c0_seq1 len=437 path=[415:0-436]
ATGCTATAAAACTGAAAAGTGCTGTGGTCTCTCTGAATAAAGCACAAAGTGAAGATGAGA
GGAATAATACTACTCAGTCTCCTGGGTGTTGTCCTGGCTCTGCCTAAACCTCAACAACAA
ACTAAACAGCGGTGGCCAATAGGTTCCAGGTTTCCCCTTGAAAATGTAGAGGGGTTTGGA
GAACAGGAACCACAAGAGACGTCCCATGGTTTGGTATACACAGGTACTCAGCCCATTATG
GAGCCCACTCCTAGACCCTTTGCAAACACGGAGAAGACAACCCTATCAGCAGCTGTAAAC
GCTTTAATATCAGCAGTTGTAAACGCTATTCAGAGTTTGGGAGAATTTTAAAGGACTGTA
TTGCTGGTTTGAGTTGGGGCTATCGTGGTGGTGTGTCCAATAAACCAGTGGTGTTCAAAA
AAAAAAAAAAAAAAAAA
>comp231_c0_seq1 len=720 path=[751:0-719]
CTCGCGATAGTTTTAGAGAAAACTGCTGTGGAAAACTCGTACAGAAGATAGCAAGTGTCA
AGTGAATCCACAACATCACCACAAACGTCTTTTCAAGCCAGGCATTTTATTTGACGCCTA
CTCCCTGCAGACGAGCCGAGAAAACCCCGTCGCACGCTTGGAAAGCCCTCTTCTCATGAT
CCGCCATTAGCAGGAGACCTGTGGTGGATTGAACGCCAAGATGCAGATTTTCGTCAAAAC
CCTCACGGGGAAGACTATAACCCTCGAGGTTGAGCCTTCAGATACCATTGAAAATGTCAA
GGCTAAGATTCAAGACAAAGAAGGTATCCCTCCTGATCAGCAGAGGTTGATCTTTGCTGG
TAAGCAGCTGGAGGATGGACGCACACTGTCTGACTACAACATTCAGAAGGAGTCCACTCT
GCACTTGGTGCTGAGACTGCGTGGGGGTGCCAAGAAAAGGAAGAAGAAGTCCTACACCAC
TCCCAAGAAGAACAAGCACAAGAGGAAGAAGGTCAAACTCGCAGTTCTCAAGTACTACAA
GGTTGACGAAAACGGCAAGATCCACCGTCTACGTCGTGAGTGCCCAGCTGATGAGTGTGG
CGCTGGCGTGTTCATGGCCAGCCACTTTGATAGGCACTACTGTGGAAAGTGCTGCCTCAC
CTACTGCTTCAACAAGCCTGAGGACAAGTAATCTATTGGACTGGAGTAAATAAAATGTTT
>comp232_c0_seq1 len=474 path=[494:0-473]
TTTTTTTTTTTTGTGGACCTGACTTGTTTATTGTATGTACACAAAAACAGTAAATTACAC
ACGAGACGGGTACAGCATCACTCTGATTCTGTGTCCCATGGCCTTTGCTGGGAGGTTACT
GCTAAACTTGGCCCGCACCATTCCACTGTTGCCATGAGCGCGCATGACTTTTCCCCAGAT
TACCCGCGTCTTGTTGGGCTTGCCACCAGGCGTCACTGTGTTCTTCTTAGCCTTGTAGAC
GTAAGCACAGCGTTTGCCTAGGTAGAAGTCAACCTCCTCCCGTGTGTACACTCCCTCCAC
CTTCAGCAGGGCTGTGTGCTCCCGCTGGTTCCTTAGGCCACGCTTGTACCCGGCAAAGAT
AGCCTTGCTCCACAGTCTTCCTGGCATCTTGAGTCTGAGTCTATTCCCAGGCACGGAAAA
ACCTGCACTGTTAGCAAAATGGAGGAAAAGGAAGTTGGAACGGAATGCTGGGAA
>comp235_c0_seq1 len=300 path=[278:0-299]
TTTCTGCTGGAGTTTGAGGGGGTACAGGAAGGGGTAAACACACATGGTCATTGGCCATTG
GCTTGCTAGCCTAATCCAGTGGAGGGGGTTGAGGTAGAGGGTTGGAGGGTAAAGGTTGGA
GGGGTGGAGAGATTAGCTCTCCCAGCAGTTCCAAGAGCTCAGGGTAAGCCTCAGTCAGAG
GTTGGTATCAGAGACAGAAAGACAGAATGCAGCAGGTTGTCGTACTGGCGCTCCTCTTGG
GCCTCGTTTGCCTCCTCCATGGAGTGCCCGTGCTTCCCGAACCTCTCTTCCCCACACAGG
>comp237_c0_seq1 len=553 path=[568:0-552]
CACGGGTTGAACGTCCTTTCACTCCGACATCTTGACTGTGGGACATCATGCCTCCTAAGG
ACGCCAAGGGGAAGGGGAAGGATTCTGGGAAGTCCAAAAAGGACAAGGATCCAGCCAACA
AATCTGGAGGCAAAGCCAAAAAGAAGAAGTGGTCCAAGGGAAAGGTGAGGGATAAGCTCA
ACAACCTGGTCCTCTTCGACAAGGCCACCTACGAAAAGTTGAACAAGGAAGTGCCCAACT
ACAAGCTCATCACACCAGCAGTTGTGTCCGAGAGGCTAAAGATCAGAGGCTCTCTGGCCA
GGGCTGCCCTCCAGGAACTGCTCAGCAAAGGCATGATCAAGTTGGTGTCAAAGCACAGAT
CGCAGGTGATCTACACACGTAACACCAAGGGTCCCGAGGAGGAGGGTGGTGTTGTGGTTC
CAGACAAGCCAGAGAAGCCAGAGAAGCCTGAGAAGGCAGCTAAGGCATCAAAGGCAGAGA
AGGAAGAGAAAGCATAAACCGGTTGTGCTGTTGTGATTCCTGCGTCCACATGTGTGATGT
AAGGTGAATAAAA
>comp240_c0_seq1 len=237 path=[719:0-209 693:210-236]
CCAGGAGAGCTTCACCATGGCAGTCAATCACTTTGCTGACTTGACTACTGAGGAGGTTCC
TAAAGGACTTTTGCCCATGCCTCGACCTGAGGAAGAAGAGGTGGACAAAGAGTTTGAGAT
GTGGAAAACTGTCAATGGTAAGACCTATAACTCCACCGAGGAGGAAGCTAGGCGTAAGGA
GATCTGGTTAGCTACCAGGGCAAGAGTGATGGAACACAACAAGAGAGCAGAGAATGG
>comp240_c0_seq2 len=231 path=[489:0-203 693:204-230]
ATCAGAGAGCTTCACCATGGGGATGAATCATCTTTCTGACAGGACTACTGCGGAGGTTAC
AGGACAAAGGCTTCAAGATGGGGAGGAAGCAGAAGTGCACAAGGAGTTTGAAACATGGAA
AGTTAAATATGGAAAGACCTATCCGTCCACCGAGGAGGAAGCTAAGCGCAAGGAGATCTG
GCTAGCTACTAGGAAGATGGTGACGGAACACAACAAGAGAGCAGAGAATGG
>comp241_c0_seq1 len=1892 path=[1946:0-1891]
CATCTTTGTTACTCCTCTTTATTTAATACAGTACTTTTATTCTGACAGGTTTATAGACAT
ATTGAATTATATTTTTAATATACTGTATTTTGTCATTGCTATCAACAATGCTACAATGAT
TGTATTTATTACGCAGTCAGCTTGCATGAGAGTTGGTTAAAATAATATTATTTTAGTCAT
TCTGCTAAACAGCTGTAAATAAAGTTTGACGCTATAGGAACAACTAATAATACTTCTAAC
CAGTGACATCTGCATTATTAAATACAGTATACTTTGTGTTTCAGTTTGTTCCTCAGTTAA
ATACTTGCATTGTATCCAGACTGACTAGAATTATTTGAGTATTATGTGACAGTGTACAAA
TAAACTTCTCAGTTAAGTACTTGCATTTGTGGATAGTGTGTTGCTTTACAGAACAACAGC
ACCCAGCACAATTTAATTCATTTAGTTATTTGTTTTTCGTATCAAATGGCTAAACAGTCA
AGATGCACTTTGACAAATTTGAAGGAATACTAAAGCAAGATTGAACTGCATTGTCAGAAA
GAGATAATAAAAGCATGGTAATTTTTTATTTCAAATCAGCAGGTGTGCTTATGATACAAA
TGCACTATACAGCGTGCACTTATTTTTTCCACAGCACGTCTAAATCACTTAAGCCCTCCT
CTACCACTGGCAAAGGTGTTGTGCTTTTGTCCTGTGCAGGCCTCGGGGTTGTTGGGGGGA
CAAACTGCTTCCAGGGCTTGGAGGGGCAGTGGAAGGGGCTCTCAGCAGCAGTGGTGGGGG
CCACAGAGGGCAGGGCTGGCTCTGGGTCTGTGTTAGCCATGGTCACAGCAGTCGGGCTGC
GCTCCTGAGACTCCTCTGATGACTCTTCTTTGGCTGAAGCAGTAGAAGCTTGGGTTGTTT
TAACTTCAGCAAAACTGTTGAAGTTCCTCAAGGGAGACCATCCAGGAGGTCTTCTTCTAA
AGACTTCAAAATTGTCAAGGGGACCCGGTGCACATTCCACATTTGCTTCTGCAGTCTCAT
GCCTCCAAGGTGCCACATCTACAGTGGAATTGCAGTGAGCGAGTTCCACATCAGCATCTG
GATGACATTCGTCGTTCAGCTCTTTGTGGTCCGCTTTGGAGCAATTGCTTTTCCTCATAT
CGAACATCAGTCTATACCTGAATCCAGCAACCACCTGTCTAGTAGCGAAACCAACACTGT
TCAGGACGAAGTGGTGACTGGAGTCAGAATCAGCATTGAACCTGGTGATGGAGTATGTCA
AGGGATCCTTCAGGTCCTCACTCTCCACATCAATCTCCCTAGGACACCCCAGACATGTGG
ACCGTCCAGCAACAACAGGGGCCTCCACTGGGTCACAGAAAACTGCCAGGACCTTTTTAT
CTGTCTCTGACATGTGGACTGTTGCCTTACAAGGCCTTGGCACCTTGTTCCCGGTGGGGA
GGTAGTCACAGTCTCTCCAGACTTTGTCTCCCCCTGCTGGACAGTCAGTGACCCTGCTAT
TGAATTCCACAAAGTACTGAGTGCCAGAGTCATTCTGAGCCTTTGAGGACTCCAGAATCT
GGTAGAGTGCTAGTTGATTTCCAGAAGGAAGCTTCTCATTATACTTGACTAGGGCCATGT
CCACAGCTGCCTCCACATCTTTGTCATCACAGAACGCCAGGACCTGCTCCGGCTCCAGCT
CCTGCCCCTGTCCTGGAGCCCAAAGCTGGAGAGAGAACACCACCAGCACACACAGTCTCA
CTCCAAGTTTCATAATGAATGTCCCAGGTCCAGAGAGAATAAAATGTGAGACCAGATTTC
GTTCCCTACTGGACTCCTACCTCTGAAATGATTGACTGTAGTCTATTCGCCTACACAAAC
CTGTTCAAATAAAATGAGACTGTGCACAATCA
>comp243_c0_seq1 len=393 path=[1:0-392]
TTTTTTTTTTTTTTTTTCACCTTGAACACATTTTTATTTTTTCTTAAACTGCACAAGTGA
AATGTGGGGCCATTGCAGATGAACTGATGGGGCGTCTGCACCCCAGGCGTTGGTTTGGCA
TCTCACAACTTGGCCGGGCACTTTATCGCAGCCTCCTGGCTTCTCTTTCAGACTCCAGAA
GTGTCAGCACATCACCCTCTCTGACCGGCCCCTTCACATTCCTGATGATCGACCGGTTGC
TGTCATCCATGAACTCCACACGGACCTGGGTACACTGTCCCTGGGAACCAGTTCTCCCGA
GCACCTTGGTGACTCTTGCAAGCTTGATCGGCTGCACGCGGCTGGCATCCATATTGTCAG
GTTAGACCGGAAAGGAAGTCACGTGGTGCGCAG
>comp244_c0_seq1 len=939 path=[1:0-938]
ACTTGAGACATCTGTGGCATTGTGTTGTGTGACAATTGCACATTTTAAAGTGGCCTTTTA
TTGTCCCCAGCACAAGGTGCACCTGTGTAATGATCATGCTGTTTAATCAGCTTCTTGATA
TGCCACACCTGTCAGGTGGATGGATTATCTTGGCAAAGGAGAAATGCTCACTAACAGGGA
TGTAAACAAATTTGTGCACAAAATTTGAGAGAAATACACTGGGTATGGAACATTTCTGGG
ATTTTTTATTTCAGCTCATAAAACATGGGACCAACACTTTAAATGTTGCGTTTATATTTT
TCAGTATAAGTACCATCATGTGTACTTTCGCCAACCTTTAGACCCCCTCCGCTGAAACAA
AACACAGCAGACAAGATCTTTCCAAATTGATATTTATTTGTGAAAAAGACTCCTTACGCC
ACCAGAGCAGAAGCAGTAGAGGATTCGTACTTCCAGTTGGGCGCAAGAACTCTCTTGGTC
TTGTAGTAACGGGCCAATCTGTGGATTCTGCTTTCAGTGAGAATCAGACGGAACTTGGCA
TCCTTGTCCTTTCTGTTCCTCTCCAGATGCTTCCTTATAGCAACAGCCTTCTTGATGAGG
TGGTACAGATCCTCAGGCAGGTCAGGGGCCAGGCCCTTGGACTTGAGGATCCTCAGGATC
TTGTTTCCAGTGACAAAGCGCACCTGGGCAACACCATGAGAGTCCCTAAGGATCACACCA
ATCTGAGAGGGAGAAAGACCCTTCTTGGCGAGCTTGAAGATCTGCTCTTTGACGTCATCA
GATGTAACCTTCAGCCAGGTGGGCACACTGCGCCTGTAGGGTAGTGCAGACTGGGACAGG
CCCTTGCCAGGAGCGTGCATGCGACCCATGATGGCGTTCTCAAGGAAAAGAGAGAGGCAG
AAAAACGTGCGCCCTTTCGGAAGTAGAGCTTTTAATCGG
>comp246_c0_seq1 len=885 path=[60:0-884]
GGAATGGGGGAGTTGATGATCGAGGTGCTTTGTTTTATGCTAGACAGAAGATGAAGTGGT
GTGGTGTTCTCATGCTGGCCTTGCTGCAGTCTTTGTGCTGCTCAGGCTTGCCCCTGTACC
AGTCAGAGTTGGCGTCCACGGCAGACAAGGCTCTCGTCGTGACCATGACCCAAGTCAACA
ATCTGTACGCTGGCCTTCGTCTATACCGAGTCACCCGTGGCTCTATCAAAAGGGTTGTTC
CTTTGGGATTGAACACTTATGACCTGATGATGAACTTTGGGATCAAGGAGACAGACTGTC
TGAAGAGCTCTGGAGAAGACCCACAGAGATGTGCTTTCAGAGTGGGCTTCTTTGTGCCGG
CCGCCTCCTGCACCGCACGTGTTCGCGTCACTGCAGAGGTCACTCAGGTTGTGTCCCTGA
AATGTGGCCAGGACAGCTCCAGCTCCGAGTCCAGCAGTGAAGAGAACTTCACGAGGAAGA
GGCAGCAGTTGAACGTGCAACCATTAGGGAACAGGGGCCCCGTCCTGCCTGCGCCTGGCT
TCTCCGAGACCACTCGCTTTCCCAGCCACTCTTTCTCCAGACAAGAAGTGGAGCCTCAAC
TGATCCCAAGGGGCGACAGCGTCGGCAACCACCTGGAGTGACTCGGCACGACACACCCGG
AGTGTATTCAATGATGTGAAACGTTACGAGTGTTGCAGATAGAATAGGGAATTGTCAGCT
CTATACAGTACAATTCTGAATGACAACCATATCTGTTCTACACCATACATTTCTATCTGA
ACGTGACATTCTCCTGATCAGGCCCTGACAGTACTCGTTGGAAAGCAGGGAGGTTCTGAT
GGTGGCACTGGAACATAAGAGATCATTCCCAATTAAATTGATTAC
>comp249_c0_seq1 len=2634 path=[2735:0-2633]
GTGTATAAAAACTCAAACTCAACCAACATTCCTTCTCTTTTTGTTACCTGGGTAGGGGCA
TCAGCAGTGGTCGAGTGAGCGCACAGTAACACCGAAACGAATTAAGCAACCATGGGAAAG
GAAAAGATCCACATTAACATCGTGGTCATTGGCCATGTCGACTCCGGCAAGTCAACCACC
ACAGGCCATCTGATCTACAAGTGCGGAGGCATTGACAAGAGAACCATTGAAAAGTTCGAG
AAGGAAGCAGCTGAGATGGGCAAGGGCTCTTTCAAGTATGCCTGGGTGCTGGACAAGCTG
AAGGCTGAGAGGGAGCGTGGTATCACCATTGACATTTCCCTGTGGAAGTTTGAGACTGGC
AGGTACTACGTCACAATCATTGATGCCCCTGGACACAGAGATTTCATCAAGAACATGATC
ACTGGTACCTCTCAGGCTGATTGCGCTGTGCTGGTTGTTGCTGGTGGTGTGGGTGAGTTT
GAGGCTGGTATCTCCAAGAATGGCCAGACCCGTGAGCACGCTCTCCTCGCCTACACTCTG
GGAGTGAAGCAGCTCATTGTTGGAGTCAACAAGATGGACTCTACTGAGCCCCCCTACAGC
CAGAAGCGGTTTGAGGAGATCCAGAAGGAGGTCACCACCTACATCAAGAAGATTGGCTAC
AACCCTTCCACCGTTGCCTTTGTGCCCATCTCTGGATGGCATGGGGACAACATGCTGGAG
GCTAGCCCTAACATGGCCTGGTTCAAGGGATGGAAGGTCGAACGTAAGGATGGTAACGCC
AACGGTGTGACTCTGCTGGAGGCCCTGGACTCAATTCTGCCCCCCTCCCGCCCCACAGAT
AAGCCCCTTCGTCTGCCCCTCCAGGATGTCTACAAAATCGGCGGTATTGGAACAGTACCC
GTGGGACGTGTGGAGACTGGCACCCTGAAGGCCGGTATGATCGTCACCTTCGCCCCCGCT
AACGTCACCACTGAAGTCAAGTCTGTGGAGATGCACCACGAGACCCTGGAATCGGCTATG
CCCGGTGACAATGTCGGCTTCAACGTCAAGAACGTGTCCGTCAAGGATATCCGTCGTGGC
AACGTGGCTGGAGACAGCAAAAACGACCCCCCAATGGAGGCCGGCACCTTCACCGCTCAG
GTCATCATCCTGAACCACCCTGGCCAGATCTCCCAGGGCTATGCCCCTGTACTGGATTGC
CACACTGCTCACATCGCCTGCAAGTTCAGCGAGCTCAAGGAGAAGATTGACCGTCGTTCC
GGCAAGAAACTTGAGGATGCCCCCAAGTTCCTGAAGTCTGGAGACGCTGCCATCGTTGAC
ATGATCCCCGGCAAGCCCATGTGTGTGGAGAGCTTCCAGGAATACCCTCCTCTTGGTCGT
TTCGCTGTGCGTGACATGAGGCAGACTGTTGCTGTTGGTGTCATCAAGGCCGTCGACAAG
AAGGCTGCCTCCAGCGGCAAGGTCACCAAATCTGCCGTTAAGGCTGGTAAAAAGTGAATT
CTCCTCCCACAGGACGTCCCTCGGGTGGTGGGGTCTCAAAACCTGAGCTCTATACTTAAG
GACTGGTTAATGCTGATTAAAACCCATCGTAAAAGTTTTCGCAGGAAAAGAACCCAACGC
AGATACACTTTGTCATATGACTGACAGTGCCTCTTTCAGTTACATTTGAGTTAATGGTTT
AGAACTGCACCTGTTTGATGCCACAATTAAATTGGAAGAAAGCTGCTGGTAACTAATAAA
GGTCTTTAAATGTCTTGACCAAAAAGCTTGCTCTGTCGTTTTCCTTAATCCTTGTTCTTG
TTGTAGTTGAGTGGGAGCTGTGCCATAGGGTAGAACAAGTGCAGCACTGTATCTAACTTG
GTCTTTGCAGCTGTTTTGACACAAGCTATCCCTGACTGCTGCACGGCTGTGCCCAGTGAT
GGTTTTTGCTAGCCAATCACCAAGGTGGGGTTACTCTGGCATAACCAATAGCACTTTATT
TCTCGTGACACCAGGGCTGTAGCGCCCGCCTCCCACTACACCGGTATAAAAAGAGATGTG
GGCTCAAACTCTGTCCTTTTTCTCCGGTCTAAAGCAGGAATACCCGTTATCTGTATTGTT
TCAGGTTAGTGAAGAAAATGCTAATTTCAGGATGTAATTGTTACGTAGCTACACTATTTT
CCTCAATACTGCTACACTTAAATTGCGGCATGGTTATGAAAGTGTGGCAGCCTCTTTTTT
TGGGGGCGCATGATTTTAGGACCGGTCTGATTTGTACAAGATGACTAACTGCATTTTTAA
ATTTGGGGGTCAGTCTCATTGCAGACACCTTAAAGTTTAGTGGGTAATTTAATTTCGTTC
ATGGGAAACGACGTTTAACTGAATTGCTGTAATATAGCCTAGCTAGGATTTGAGTAGTCG
GCTGTGCACGACTGTCTTCACGGCCGTAGAGCGGGTGTCGTTGATTTGCCTCAACATGGC
CGGCTTGCTAGTCTTATGACTGAACATGGAGGGCGGTGGGAGGGGAATGATTTGTGGATA
GCACATGGTGCATGAGTCGGTGGCGCCTGTCGGCAATCTGTCGAATTCATTAATTGATTA
CCCCATTCATTTCTACTGCAGCCATGTCGGCCATGTGTGTATTTTGTGTAAATA
>comp251_c0_seq1 len=420 path=[426:0-419]
TTTTTTTTTTTTTTTTTACAATTTCAATACATTTATTGAAAAAAGTGAAAAAAGTCCACC
CAACGAATTGAGCCACAGCCTAGAACTGGATGACCTGGCCCTTTCTCTTCTTGTCACCTC
CCAGCTCAAAGTGCTTGCATCTCTTGATGGGCACCATTCTCTTGGCCCTGCAGTTGGGCT
CCACACACTCCAGCCTTAACACGATCTTCTTTGTGGTCTTGGCCTTTTTGCGGAAAATAG
GCTTGGTCTGTCCACCGTAACCGGACTGCTTTCTGTCATATCTCCGCTTACCCTGTGCGT
AGAGGGAATCCTTTCCCTTCTTGTACTGGGTAACTTTGTGAAGCTGGTGTCTCTTGCACT
TCTTGCAGTAGGTCCTGCGTGTCTTCGGCACGTTCACCATGGCGACGACCCGATCCAGAC
>comp253_c0_seq1 len=1627 path=[8:0-1626]
TTTTTTTTTTTTTCAAAACCAGAGGTACTTTATTGAAGCTCGGACTGACATGAAAAACAA
CTCCTGTGAAGTCAATGTTCCTTAGTTTATGCAAAGCCCCAGAACAAATAGATTGAGCAG
ACTATTGACAGGTTATTCATTGGCATGATTGTCCAACAAGCCTTTGCCCATCTCTTCCCG
TAAGACGAAGCCACTATTGGCAATGAGGTAAGTTCATGACCCCGTTTATACACTGCTGAC
GAAAACCAACGATACCTGGGCTCAGTCTACTATCACCAGTACACTTAAAAGTGATATAAT
CTCCATGTGTGGCATAGAGTTTATTTTGAATTGCTGGACGATATTTAAATTCGATGTTCT
GTGTGTTCATCAGCTCTTCATCCACAGTGCAGGGTTTCAGGCAGGTTATCGGTCCTGTCC
AGATCCCGTCACGACACGTCTTGTACGCTGAAGGGGGATCAAGGATGTAGTAATTCTGGC
AGTTATAATGAACTGATTCTCCCTGTCTGTAGCGGTCTCTGGTATCGTCCGTTGTGTCTC
CGTTCATGAGATGTGGAGGTGGTCCACAGAAATCCTTGGGCTCTTCACAAAGTGGAAAGG
AGTGACTCCACTGTCCATTGCTTGTGCAGGTGACCTCTGATTCCCCCTTCAGAACGTGTC
TAGGGTTGCTGCACTCAAACTGTAGCCTGTGTCCATACTTCATGGTGCTGTTGTTTTGGG
GAATTCCTATCACGTTCCCATTCTTAATCTTCTCTGCAGCTTCACAAGTCACATCTTCAC
AGGTGGGGAAACGGTTGTTCCACATCCCCCCCGTGGCACACACTACCTGTGGGTTTCCCT
TCAGTTGGTGTGCTGGGTTGGGGCAGCTGAACCTGAGCTCATGACCGTACTGTATAACAC
CATCATCTGGCAGACCGCTCACAACCACCCGTCCATCTGTAGCCTCGGGGACACAACTCA
CCACTTCACATATGGGCAGGTGGTTGCTCCATCCTGCCACCATACAGGTTCTGATGTCCA
TTTTGCTCACCATCTGATAACCATCATTGCAAGTGTATTTGATAGTGGCCCCAAAGACAA
AGTCATCCCCAGCTTGGATGCTGTAGTGGCCATTGGCAGTTTCATCAGGGAGCTCACATG
GTTTAGGATTGCATTTCCCCTGACGGACCACCACCCACTTATTCTTCTTACACTGATAAC
TTATTCTGCCTGCTGGCACAAAGCCAACGTTGCAGGAAAAGAGGACAATGTTGTCCTCTT
TGTACTCTTCTTTGACGCTTTCCTCAGTGACCCTGGCATTGGGCACATTTGGTAGAGGTA
CCCTGCACACAGTCTGAGCTGATGAAGCATCCACATTCACCCATACCACCAGACACAGCA
GAGTCAGAGATGATTTCATGTTGAGCAAATGGTAGATGCAGTTAAAATGGAAGGAGTAGA
CCATAAATAAACAGTGTCTATCCCAAAGTTAATGTTTGTCTACAGAGTTACAGCCCCCAG
GGAGCAATGAAGAGGACCTCTGTCCAGGGTGACTGACCCAAAATTCTAGAATTCAATCAA
ACCTACATTGCGGGGAGGGGAAACACTGAGGAAAATGCTCAATGTAGGAACTGCATTGGT
TCAGTCT
>comp255_c0_seq1 len=1578 path=[36:0-1577]
GTGAAGTTTAAAGTACAGGCTATATACCAGGGCATGTGGACTTCTTCTAGTGTACCCCCG
TCATTACCTGCTACAATACTTCCATCCTCTCGCCCTGTCCTAACCCTCCTGATGATGAGT
CGCCTGGGTATAGCCTTGGTTTTGGGGCTGCTGACGGGGGCATGGGCCCAGTTGTTTCTG
CATAATGTGACCCGTCCGCCCTGCGACTCGCCCGACGTGAAAGCTGCAGCCCTGGTGGCC
CAGGATTACCTCAACGGCCAGCACACGCACGGCTACAAGTACGCCCTGAACCAGATCGAT
GACATCAAGATCATAACCAAGCCTGATGGATCAGAGATCTATCTGATGGAAGTGGACCTA
CTGGAGACCACATGTCATGTTCTGGACCCTACACCTGTCACCAACTGCACCGTCAGACCG
AAAGTAGCCACAGCAGTGGAGGGAGATTGTGATGTGGTACTGAGAAAGGTTGGAGGAGTT
ATGTCTGTCACAGCTTTCAAGTGTAAAACTGAAGAATCAACGGAGGACCTCTGTGTGGGC
TGTGCCTCACTCCTTCCCCTTAACGACACTGCAGGCCTGACCATGGTCTTTGCCTCGCTG
GTCACCTTCAACAACAAGACAGGCAAAGAGTCATTGTTTGAAATCATGGAAGTCGGACGC
ATGTCAACTCAGGTTGTGTCTGGTGGAGCCAGATACTTGGCAGAATACGTTATAGTAGAA
ACGAACTGCACCGCTGATGACAGGGATGACAACTGTGTGCCGCTGACCAATGCTACGGCA
CAACGTGGCTTTTGTCAAGTTGCTGGTGTGAGTTCTTTACACTCAATCCAGTGCAATATA
TTTGCTGCATCTTCAATGATGCCTATCGTGGACACCAATGGCACAGTCCCGGTGCCTGCG
TCAGTGGTCCACGTCCATGCTGGTAACCTCCACAAGGTCCACGGCCTGAGGCACCACAAA
CTCACCGCCCTCCACGACCCCGACCGCAGCGGCCTTCTGTCTGCCGAGTCTGGCGAGTCT
GGCGAGTCCGAGGAGTCCATAGTGCCTGTGGTCCCCGTGGTGGTGGTCCCTGTAGGTACC
GAAGCGCCCCCTGTGTTCGTAGTCGATCCAGTTGTAGGCACGGACGCACCTGTTGTATCT
GGGGTGGTGAAGAGGGAAGCCCCAGAACCAGTGCCAGACAGCCCAGCTATTGTGTCTGCA
CCTCTTGCACCTGTGCCAGTGTGTCCAGGGAAGAAGCAATTTTTCTGAGAAGCGTTCAGA
TTTTACAAGGCACAGACTCTTTAATGTCGCAGTCATCAAACTGCATGCAGTGGGCCCACT
GCATGATCAGAGAATACCGCATAAGGGCTTGAGTCTGCTTTCCTTGCTGAGTTTTCATTT
TGCTTTTACAAGACCTTCATCATTAATTGGTTCGGTAGAGATTTCCTACATCTTTACTAG
CTATTTGTCATGGTTCTAAACATGTGGGAGTTACAAGTAAGCGTTAAAATGTAGGTAATA
AGGGTTAATTTACTACACTCAATGCGCAATGGCTGTATGTACTCTGAACTGCTCTGTATC
TAGGGGTAATAAAGAATG
>comp257_c0_seq1 len=1533 path=[1535:0-1532]
GTTCCGCCTTGCTGGATATCTGCATGAGGCAACCTCACCAGGCCCTTTTACGTCTCTGAG
AAGTGTGGTACAGAACGGCAGACAATGACTTCAGAGTCGTGGGAGACTGCCCCAGCAGTG
GCTGAAACGCCAGAAATCAAGCTCTTTGGGAAATGGAGTACCGATGATGTTCAGATCAAT
GACATCTCCCTGCAGGATTACATTGCCGTGAAGGAGAAGTATGCTAAGTACCTGCCACAC
TCTGGAGGCCGTTATGCTGCCAAGCGTTTCCGCAAGGCCCAGTGCCCCATTGTGGAGCGT
CTCACCAACTCCATGATGATGCATGGCCGCAACAACGGCAAGAAGCTGATGACCTGTCGC
ATCGTTAAACATGCCTTTGAGATCATCCACCTGCTTACTGGCGAGAATCCCCTGCAGGTG
CTGGTCAATGCCATTATCAACAGCGGACCCCGTGAGGACTCCACCCGTATTGGTCGTGCT
GGTACTGTGAGGAGGCAGGCTGTGGACGTGTCCCCTCTGCGCAGAGTCAACCAGGCAATC
TGGCTGCTCTGCACTGGAGCAAGAGAAGCTGCTTTCAGGAACATCAAGACCATCGCTGAG
TGCCTCGCCGATGAACTGATCAACGCTGCTAAGGGTTCTTCTAACTCCTACGCCATCAAG
AAGAAGGATGAGTTGGAGAGAGTCGCCAAGTCCAACCGTTAATGTTTGCTTTCTAGAAAA
AAACGAGGAAATAAATTTGAACTTCATCTGTTTAATGTGGTATGGTGTTTAGTAAAATGC
ACACTTATAAGGGCATCAATACATGACTGGGTTGAGAAATTAGTCAAAGGTTTAAAATTA
ATTAATTTGCTCTACTACATACAAAGTTCTAAACATCACATACAAAGGCTATACTGAATT
TGAGTACAAATTGAGTTGACTTGTTTTGACTATAGGTAGTTGAACTATATAAATTAATGC
AGTGTCTTAATCGCAAACTACTGATTTGTATTCTAATGGGAAGTAGGCCAGTGGCAATGT
TTTATCACCAATGAGGACTTTGCAACAAAGTACAAAACCCAGGTACTGTGACTCAAACAA
TGCCAGTTTGTTCCAAGTTGCTATATCATGGTCTGGAGGTGTTGAGCAATAGTGTACAAC
CCTCAGTTATGTTTGAGACATTATGAACAACTGTCAGTGTTTCAATCCATAGGCCTTTGC
AATTTGGGCCTTGGTTAATCCACAGGAACAAGTCAACTGTAATGCTGGAAATTGTTGAAG
GGGATTTATGAACTCGTTCCTTCCTTGGGCTATTCATTTGACTGTCATCTCAACCACCAG
GACATTATTTAAGTGTGTAAAATTCCACATCAGTCATGTCCTTGGAGGGTATGACAAAGA
ATATAACAAGTTTATTCATACCTATATAAAGCACGCAGCCAGGCCTGGTGGCAGGATACG
TTTTTCAAAAGCAGACCCTCAATCTGCATTTCAGGTTTCACCTGTTCTAATTCAACAAAC
GTGCATTTATAATCCACTTTACAATAAAGCCTT
>comp262_c0_seq1 len=801 path=[779:0-800]
ATCCATACAGACAGTGTACACTATGAGTATCCATACAGACAGTCATTGGTCTCAGGATTT
GTGTTGGCAGTGACACAACGGTAACATCTGTTGACCCATTTATTGTTTTCCTTGAATCTG
TCACAACGATATAAAGGTAGGTATCCATCTATTCTCTTGAAGGAGTCAAACATCCACTGC
CTAGAGGGGTTGGTCACTCCTGGATTGTTCCTTGAAGGGTCCCAAACCGAGGAGAAGACA
AAGGCCTTACGGTTTTTGTCAAAGCCTTGAAAGACGTTCATTAAGGGGACAATATCATTT
CGTCCATTAGGGTTGTTGCATTTCTCCAGGCAGGGAGAGTAGGTGGAGAAGAAGACGATA
CATTGACCATCATTACGACCAGCACTGTTTATCAGAGTCTGCATTGGGCTGAGGTTGGTA
TTACCACGACTCAAGAGACGGTACTCAGCATGGTCTGTTTTAGTTCTGTCAATAGCCTGG
ACTATTCTAAGAGGTGTGGCTGCGATGAGCCGGTTTCCTGTGTAGACATTGTTACCATTA
AGTGCGTTCTGGACAACCTGAGGTTGCACGCCTACATCAAAGATTGCTCTATTTTGGGTG
CACTGCTGTTTGGTGAGTAAGACAGCCATGGCATACTGGCGTCCCCCCAGGCCGAACCTT
CTCATCTCTTGTACCACATTAGCCAATACATCTTGATTGATAGCATCCACCTGACCTCCA
GACCAGAGAGACAGCAGGAAGAGAAGGACAACTCCCCTCATAGCTACACACACAGAGAGA
TTGTAGATGGCTGGTTTATGT
>comp266_c0_seq1 len=1036 path=[1:0-1035]
GAAGTTCCGTCCTCTTCGTCCCCTCGCTTGCAGGCTGTGCTTCAGTCCGCAGACACGGCA
AGATGCCACGCAAAATTGAAGAAATCAAAGATTTCCTGCTTACAGCAAGAAGAAAGGATG
CCAAGTCCGTAAAGATCAAGAAGAACAAGGACAATGTTAAGTTCAAGGTGCGTTGCAGCA
GGTACCTGTACACCCTTGTCATCACAGACAAGGAGAAGGCTGAGAAGCTGAAGCAGTCCC
TGCCCCCAGGTCTGGCTGTGAAGGAACTCAAGTAGAGGACAGTCTTTGTGTACAGTGAAT
TGCAATAAAGAGGAAACCCATTTTGTCTTGGTTGTTGTGCCACTACAGTAAATTGTCTGA
TATGTAAATGCTTTGTGGCTCATAATTGGAACAAGGCATTAGTGAATGTATACTGAATTA
ACTTACTATGGATTCATTTGAAGGGCTGGTTTCCCAGACGGATGAAACCTAGTCCTGGAT
TTTGGAGCACTTTCAATGAAAGTGCTCTAAGTCTAGGGCTATGCTTACTCGTCTGAAACT
GGCCCTAAAAATTTGAAATGGCGTGGCTCTGGAGTTGTCAAATCAAAGTTACTGACTACA
GATGGGCCCAGTACCAATACTCCAGAAATGATGTAATCAGATTGCAATTGGTGGCAACTA
GGGTGGTGACTGTTTACACCTATCCAATCTCTTAGACCTGTGCTTACCTCAGAAAGATTC
ATTTATACTGAAATATAAAGTCATATGTCAACGCTTTTACTGGGTTACAGTTCAAGTAAG
GAAATCGGTCAATTGAAAGAATCATTAGGTGCTAATCTATGCATTCCACGCGGCCCGGCT
GGGGCACGTGTCTGGGGGAGCATAGTCCCACCCACTTGGGATCCAGGTCCAGCCAATCAA
AATGGGTTTTTCCCCACAAAGGGGCTTTAATAGAGATGATCTAGTTTCATCAGCTGTCTG
CGTGGCTGGTCTCAGACAGTCCCACAGGTGATGCGGAGGTCCTGGGCTGGCGTGGTTACA
CGTGGTCTGCGGTTGT
>comp271_c0_seq1 len=1141 path=[1119:0-1140]
TTTTTTTTTGAGAGAAATACAAGGTGCATTTATTTCAGCTCATGAAAACGAAATGTTGCA
CTTATTTGTATTTAGTGTAGTAAAATGACCTCATCTTTACTAAATTGTGATAATTCATCA
AAATGAAACTTGGTTGGTTATGAGAATATGACCCATGTAAAACACCAAGGTGGACAGTAC
AGCATTCCATTCACTAGGTTGCAACTGAACCTAGGACTTAGACCATCACTCCGGTCCCTT
TTACAACCTTTTCAAAAGTATACCACATATAAATGAGTATACACCGCCTTTTCCATTCCT
GGCCTTGAAGTCCGTTTACAGTGCCTGTGTTCAGTCCCCTCTAATTGGGGATCGATTCAG
ACTTGGGCACAGCATTGTGTGACATTGTAGAATAAGAAATTACATGAGTTCCATTCATGA
CATTCCCACCTTTGCTTACAGAAGTGACAAACTACCTACATGGGAGCAAAGAAAGCCAAA
ACTGCCACTGACCGAGGCTCTGTTCTGAGTCAACTACACAACCGCACTAAAACAACTCAG
TATGAAGAGATGAGCAAACAGCCAAATGTGTGAACTGTGGCATTTATTGACACATGGGGA
GCAGGGAGACAGTTTACTTCTTCTTGGACACGCCAACGGTGCGACCACGGCGACCGGTCG
TCTTAGTGTGCTGGCCACGCACACGCAGACCCCAGAAGTGCCTGAGTCCACGGTGAGCCC
TTATCTTCTTCAGCCTCTCAAGATCCTCTCTCAGCTTGTTGTCCAGACCGTTAGCAAGGA
CCTGGCTGTACTTGCCATCCTTTACGTCCTTCTGTCTGTTGAGGAACCAGTCAGGGATTT
TGTATTGGCGAGGATTCTGCATAATTGTCACCACCCTCTCAACCTCATCATCAGTAAGTT
CTCCAGCCCTCTTGCTGAGGTCGATATCAGCCTTCCTCAGGACAACATGGGCATATCGCC
TGCCAACACCCTTGATGGCTGTGATGGCGAAGGCAATCTTCCTCCTACCATCAATGTTCG
TGTTGAGAACACGAAGAATGTGCTGGAACTTCTCAGGAATGACCAGAGACATCTTGGAAG
CAGGTTCCGTTCAAAGAGGAAATTCCGAGACTCTCGCGATGGCTTTTGCCTTCGTTTCGC
G
>comp272_c0_seq1 len=408 path=[4400:0-407]
ATTTGATTTAATACAGTACCCCATCTTATTTAATGTGCAGAGTGCATACGATACATCATG
TCTCTCTCTAACAGGTTACTTCTGGGTCATGGGTCAAGACAGTTGTGGTCCGCATAGGCC
GGTTGGGCATCACCATGGCTTTTGAGATGGTGATGTTTGTGAACAGTAAATTATACCACA
CCGTTGTCAGGTAAGTGTAACCAGGGGGACATACAAAACGAAGAGGTAGCATTTCAAAAT
GGAGAACTAATAACTAAGATAGGACAAAATGTATGGAAATTGCTTGGAAATACTACAATT
GTTTCTTTCTTCAGGAACCTCGTTGTGTCAGTGTGCTCCACTCTGTGTGACATCGGAGGC
ATCGTGGCCCTGTTCCTTCTCTACAGACTGGCTGCCATCTGGCTGGAG
>comp272_c1_seq1 len=2551 path=[4812:0-2262 7075:2263-2550]
CACTCATCATATTTGGGGCGATAGCGTGCGTAGCTGGAGGTTTAGTCTTGCTGTTGCCTG
AGACCAGAGGTGTAAGACTACCTGAGACCATCGATGACATTGAGTTCCCAAACAGGTATG
ATTTTATTTATCACTTCAAACTAAACTAAATTGCACTGTAGTGTGTTAGAGGATTTGTTT
GGGGAATATGGATTTATTGTACATATTCCGTTGGCAACAGCCACAAAGAAAACCATCCGA
AGAGTCAACAGCTGACAAATCTCTTGCCCACTAACATGACAACCAACACAGAATCCACAG
TCATCTGATTGGTCTTCCTCCTATACCGTATTTATGAATCTATGTAGCATAGCCTATATC
CTACAATATGTTTGTTGCATTTGTTGTTTCCAAAAACATGATGTGAATCCTATTGTTTTG
TTGTTGCGATATTGGTATTTAAATATATGTATCACTATACATACCGGACAATCTCCTCAT
TAAAGTATGTGTTTTGAGAGAAACGTTTCTCATTCTTAAATTGCAACTGTCTCAAGTTAT
CCCAAATGTTAATATACCCCAGTTTTGTTAATGTTATATACTTTTATTTTTGACTGACCT
GACATAACTTAATAAAGAGGTTTCCCATTCAAGATCCCAATTGCACACAATGTCAGCTGT
TTTATTTAATTTTTTTAACATGTGGCCGAACACCATTGCTGTCTTCCAGGCTAGAACATA
TTTGCATTGCTTAACAATTGAATTATTTTGTTTTCTTAACAAAAATAATGATCCTTGCAA
TTTCTGACAAAATCACTTACCACAAGTATTTAATTTGTACTTTCAATTCTTAACAAAACT
AGATTTGTGGCTCAAATTACACATTTCTCCAGATTATGGAGAGTAGGGAGTTAAGAATGA
ATCTTCATCTGACTGTTAATCCAATCCGTAAACTTTGATACTCTGGCGTACACCCCTGGC
TTCAAGGCGTTGGCACAGCCCAGACCCCAGGATGTCACTCCCTGGAGGACAAAGCTGTTC
TGGGCATGACACACCAGAGGGCCACCACTGTCACCCTGACAGCTGTCTGTTCCCCCTTCA
ATGTTCCCAGCACACATCTCATGGTCCTTGACTCTGTTGTTCAGGTAGGCAGGACGATTA
CACACTTTATTTTCTATAACAGGGAAGCCCGTCTCCTTGAGGATCCCATCTCCACCAGTT
CCTTGTGTCTCTCCCCATCCTGTCACATAGCACTCTGTTCCAGGTGGTACCACGTAATCC
TTCTCGGGTAAGCATGCTGGTAAAACCTTGTCATTTATGAGTGCAGGGGTTTCTAGCTTC
AGCAGTGCAATGTCTGTCCTGTCAGGTCCCAGGATCAGTTTCTCCAGATTACGCTCCTGC
TTGGTCGCTTCATTTCCTCTCTCTGTGTGGGTTCCCATGAACACCTTGTAGGCAGATGGC
CTCTTTGATCTCTCCAGGCAGTGGGCAGCGGTGAGGACCCATTGAGGGGCGATCAGAGTT
CCCCCACAGAAATGAACACCAGTGTTGGTCCTCAGGCTGATCTGCCAGGGCCATGAGTGG
GGTTTGGACACACAGCCTCCAACGATGCGACCAAAACACCTCTTGGGTTTTGTAACCGGC
TGCCCACATTTCAAGCCAGCGCATTCTGGGATTTGGCAGTAGTCCCATTTTTTGCTTCTG
TCTGTGGTGTAGCACCATGGTCCATTCACGTCATTGTCAGGGTTTCTGCAATTGTTGGAC
TCCAGGCCTTTGTCAGGGTGGGATTCAGGGTTGAAACTGGCATGCTGATGGGGGCTTTGG
GAGCTCCACCTCTGACATGTGACACCCAACATGGTCATAGAAGCAGGACCCCTGTATGTC
CCCCCATTGCCCACCTTGCAATCAGCTGAGGGTGTCTGAGAGGGTGCTGGTTTGGGCTGA
TCGGGTTTGTCAGGCTTGTCAGGCTTGTCAGGTTTGTCAGGTTTGTCAGGCTTAGAAGTA
GGCTTGGGAGCTGTTGGGCATTTCTCCACAGCGCAGAACTCCCAACGAACCGAGGGGTCA
GTGGTGTAGCACCATGGAGCACGGTCGCCATCAGGGTTCCTACACAGGTTTCTTCTCAAA
TCGGCTTTAGGGAAGTCCTGAGGTGTCTTCTTGTGACTGTGAGGTGTCATCGAGCTCCAG
GACTGGCATTTCTTCCCACTGATGGTCTCTGTCACCATGCCACGATATTCACTCCCGCTG
CCCACATAACAGTCTTCCTCAGCTGGAGCGGGAGCAGCGTCATCTGGTCCAGGAACGTCT
CCACAGCTAGGCACCTTGCAGTACTCCCAACGTGTCTCTGGGTCTGTAGTGTAGCACCAG
GGCATCCTCTCATTGTCTGGGTTCCTGCAGTAGTTCAGGTCCAGGCCTTTGCATGGGTAG
TTGTCTGGAGTTCTGTTGTGCTTTTGGGGCGTCTGAGCTGCCCAGGCCTGACAGGCTTTC
CCAGACGTTGTCACGGCAACAGTTCCCCTGTAGGCAACGCCGTCGCCTGTGCTACAGGTG
AGCTCCTCCACCACCGTGGGAGGCTTAGAAG
>comp272_c2_seq1 len=680 path=[3687:0-679]
TTTTTTTTTTTTTTTTAGAGAAACAATGTTTTATTCATGCAATCACAAATCGCAACAAAA
CAAACTCTTAGCATAATAGAATATACAAATTCAGACCTTTCAATAATCCTATCAACCATG
TCTACCTTTATCATAGCAAACAGTAAGTACATTGCTGTAATTCTACAATGTATATTAGAC
ACAAAGATCTGCATAATGTTAGATATAGGTGTCAGGAAGGCCCTAAAAATTGTCAAAAGA
CTCCAGCCATCCTAGTCATAGACTGTTCTCTCTGCTACCACACGGCAAGCGGTACCGGAG
TGCCAAGTCTAGGTCCAAGAGGCTTCTAAACAGCTTCTGCCCCCAAGCCATAAGACTCCT
GAACAGCTAATCAAATCTGGCTACCCAGACTATTTGCACCCCCCCTCCCCCATGCTGCTG
CTACTCTCTGTTATTATCTGTGCATAGTCACTTTAATAACTCTACCTACATGTACATAAT
TACCTCAGTTACCTCGACACCGGTGTCCCCTGCAAATTGACTCTGTACCGGTACCCCCTG
TATATAGCCTCGCTATTGTTATTTACTGCTGCTCTTTAATTACTTGTTATTCTTATCTCT
TACTTTTTTAGGGATTTTCTTAAAACTGCATTGTTGGTTAAGGGCTGGTAAGTAAGCATT
TCACTGTAAGGTCTACACCT
>comp278_c0_seq1 len=1323 path=[1301:0-1322]
GGGAGATTGATCTGTGAGCGCATGCGTATTAGTGCGGAAGATCAATCTCCCTCACCCGGC
TTGGTAAACACATATTGGTGGCCAAAAATCAGGGATACAATTTCTCCAAAAAAATCGTTC
TCCCACTGGGGCAGAATCATCTCGGTTGGTGAGGCTCGGGAGACTTCACCACACCTGTCG
CAGCAGGTACAATAGGCTTAATCATCCTCACTCTCGTCAGGTTCGATTACTGAGCATTCA
CTAGCAACCGACTCCATTTTGAGATTATCAGGGGAGCATGTAGCCTAACCATTCCTAGGC
ATTAACGTTAGTTTATTCATAATAAGTACTGTTTTGTAGCCCAGTCAAGAGACGAAGGTT
TATACCAAAACAATTGGTTGTCGCAAGTTACCACAACCACAAGGTCATAAACCCCGACTA
TTTAAACAATTTATTTTTAAAATCCGATTTAAACCTTATGCCTACTCCTAACCTTAAGAC
CAAAAGGCTACGTTTTGTTTTTAGAATATTTTTGTTACGATATAGCCAATGTAGACTTTG
TGGCTGTGGCAACTAGTGACAACCAAAAACTGTTTACTTGGCGCCATATTTCCTGTCTGC
GTGCGTCAAGAAGACGCGTCATCCTTCCTAATCCCATCCGGGTTAACTCTTTGCGCATGC
GCATTTACACGAAGTCGACGTCAGCTTTCGAGTTAGAACATACGTGTCTTTACACAGAGC
AGTCACAAAAATAAGTATTCAGAAAACTCCGTAGGACAAAAAACTTTTCAACATGGACCA
GGTAATGCAATTTGTGGAGCCCAGTCGGCAGTTTGTGAAGGACTCGATAAGGCTTGTGAA
GAGGTGTACCAAGCCAGACAGAAAAGAATTCTCAAAGATTGCCATGGCCACAGCGATAGG
TTTTGCTATCATGGGCTTCATTGGTTTCTTCGTCAAACTTATCCACATCCCAATCAACAA
CATCATTGTTGGTGGTTGAATATCTCTCCTGGCTGACTGACTACCTGCAACTGGACATGG
GATTAAAGTGTTAACATTTTTATATATATTATAATTATATTCAGTTCATATTTGTTTGCT
TTGTAAATAAATTTGGATTAATAAGAGATTGAATCATCTCATGTGTTTATTTTCTCTAAA
TCACAGAAAATATTAACTCCAATCTAGGGCGTTGGCATTGGGCATATTGTTTTGATTAAC
ACATTATTTGTTATATTTCCTGTAAGGAATGACTGATACTGTCTTCCATGACTGATCTGA
TTCTGAATGGACTGATTAAATAAAGTTAATTATCTTCTGTTAAAAAAAAAAAAAAAAAAA
AAA
>comp281_c0_seq1 len=701 path=[711:0-700]
GTATGGCCTGGCTCTTTATCACACTGGCCTGTGGAACACAGGAATTTTGATCCACCATGC
CCGTTGCCAGGAGTTGGGTTTGTCGCAAGACATACGTCACCCCCCGCCGCCCCTTCGAGA
AGTCTCGTCTCGACCAGGAGCTTAAACTTATCGGGGAGTATGGTCTGAGGAACAAGCGTG
AGGTGTGGAGGGTGAAGTTCACCCTGGCCAAGATCCGCAAGGCCGCCAGAGAGCTGCTCA
CTCTGGATGAGAAGGACCCCAAGCGTCTTTTTGAAGGTAACGCCCTGCTCAGGCGTCTGG
TGAGGATCGGTGTGCTGGATGAGGGCAAGATGAAGCTCGATTACATCCTGGGCCTGAAGG
TGGAGGACTTCTTGGAGAGGAGGCTCCAGACTCAGGTCTTCAAGCTGGGCCTTGCTAAGA
GCATCCACCACGCCCGAGTTCTCATCCGCCAGAGGCACATCCGTGTGCGCAAGCAGGTAG
TCAACATCCCCTCCTTCGTGGTGCGCCTGGACAGCCAGAAGCACATTGACTTCTCCCTGC
GTTCACCATACGGTGGCGGACGCCCCGGCCGTGTCAAGAGAAAGAATGCCAAGAAGGGCC
AGGGTGGTGCTGGAGGAGCTGATGAGGAAGAGGAGGATTAAAATGGAGGCTGACTGGGGG
TGTTTGTGTCTGACACTTCCTGTTTTTCAATAATAAAAACA
>comp282_c0_seq1 len=254 path=[232:0-253]
AGGTACTGTAACCCTGGGTTACTGCTGCCCACATGCTCCTTCCAATCAGGGAGGAGGCAA
CTACTCATTAACCGAACATTTCAGAAAATGGCTGATAAACAGAATTCTTTAATTGTTCAA
ATGTATTTCTGAGCATTCTTGGAATCTCTGAAATAAGTTCAACTGCACTCTCAACTTCCT
TCGCAATTTGATCTTCTATGAGTGGAGTTGTGTCGTGACAGAGATCTTTTTGTGGATCCA
TGAACGTCGCTGGT
>comp286_c0_seq1 len=834 path=[889:0-833]
TTTCTTTCCTGTCAGCGGCCTCCGGTAAAATGGCGGTGCAAATCTCAAAGAAGAGGAAGT
TTGTCGCGGACGGAATCTTCAAAGCCGAGCTGAACGAGTTCTTGACGCGCGAGCTTGCCG
AGGATGGGTATTCCGGTGTGGAGGTGCGTGTGACCCCGACCAGGACCGAGATCATAATCC
TGGCCACAAGGACCCAGAATGTTCTGGGAGAGAAGGGCCGTCGCATCCGGGAGCTGACCG
CTGTTGTTCAGAAGAGGTTTGGCTTCCCTGAAGGCAACGTGGAGCTGTATGCTGAGAAGG
TTGCAACACGTGGTCTGTGTGCCATTGCTCAGGCTGAGTCCCTGCGCTACAAGTTGCTGG
GAGGACTGGCTGTACGTAGGGCTTGCTATGGTGTGCTGAGGTTCATCATGGAGAGTGGCT
CTAAGGGTTGTGAAGTGGTAGTTTCTGGGAAACTGAGGGGTCAGAGGGCCAAGTCAATGA
AATTTGTTGACGGCCTGATGATCCACAGTGGAGACCCAGTCAACTACTACGTAGACACTG
CTGTACGCCACGTCCTGCTCCGACAGGGTGTGCTGGGCATCAAGGTGAAGATCATGTTAC
CATGGGACCCCAGTGGTAAGATCGGCCCCAAGAAGCCTCTGCCAGACCATGTGAGCATTG
TGGAGCCCAAAGACGAGACTATCCCCTCCACCCCTGTGTCTGAGCAGAAGGGGGCCAAGC
CAGAGGCCCCAGCAGCCATGCCACCGACTCCTGTACCCACCGCATAGACAGGTGTCAAAC
ATTTGTTCAGATGGAAGCAGGACCCTGAATTTTCTTTCTGTACAAAAATAAAAC
>comp289_c0_seq1 len=498 path=[1:0-497]
GCGTTACTTCGTCGACCGGAAACTTTGACGTCCTTTCTGAAGAGGACTGCCATAATGGTG
TTCAAGCGCTACGTCGAGATTGGCCGCGTCGCCTACATCTCTTTCGGACCCCACGCAGGC
AGCCTGGTGGCCATCGTCGATGTCATCGATCAAAACAGAGCGCTGGTGGATGGTCCCTGC
ACAGGGGTGAAGAGGCAGTCGATGCCTTTCAAGTGCATGCAGCTCACTGACTACGTCATC
AAAGTACCACACAGCGCTCGTCAGAAGTTTGTGAGACGCGCCTGGGAGAAGGCCCAAGTC
ACTGAGAAGTGGGCAGAAAGCAACTGGGCCAAGAAGATCGAAGCCAGGCAAAAGAGGGCA
CAGATGTCCGACTTTGATCGCTTCAAGGTGATGAAGGCCAAAAGGATGAGGAACAAGATC
ATCAAGCACGAGGTGAAAAAGCTGCAGAAAGAGGCAGCGAAGAAGGCGTGATCTGTCATT
AATAAATCTTCTGGTTGA
>comp291_c0_seq1 len=401 path=[379:0-400]
ACAATCCTTTGTGGGGGATGTTACGGATGTACACTTCTGGGATAGTGTCATCTCTCCTTG
CCAAATCAAATTGTATATGCAGGGGAAAAACTTTACTACAGGAAATATTCTCAACTGGAG
AGCATTGGAGTTCACTACTGGGGGAGGGGTGTTCAAGGAGATGAGTGACTATAACTGTTA
GCCAACCAAGAGCAATACATTTGTACCAGGTATTGATAATGTGTTACAAATGATGATGAC
AGTAATCATAATACATTTTATGTTCATAGCAGCTTTCACTTTTAAAAGCTCTGTAACGAA
TCAATATCCCATATTTTTTATGTTCCTGAGTATTCAATTAATAGAAAAGAATAGTGCAAT
AAAGTTTCAATCGTTTCTCATAAAAAAAAAAAAAAAAAAAA
>comp300_c0_seq1 len=283 path=[1:0-282]
GGGGTCAAACAGTTTGGAGGCCTGTAACACTACTGAAACAAATACTGCAATATTGCTACA
ACTTTCCCGGACACAGTTTAAGCCAAATCCTAAGAAGATAATAACATAAGAGAATCTATC
AAACATGTAGTCCAGGACTAACCTTCAGCCTAAAATGTGTCTGGAAAAATGGCCCTCTGT
CTTGTTGTATCTTTGTTTTATTGGTTCGATCAATGTAGTTTTTTGTCCTCTTGCCTAAGA
TATTGTCTATGATCAAATGGCTGTTGTTGGACCTTGGAAGATT
>comp303_c0_seq1 len=323 path=[301:0-322]
GCTCGCACGTTTAGAACTTAAGACTATACTTTCAGGGATCATTTCTATAGTTCTTGACTT
GAGAAATGTGTTTCTAAAGTGTTTGGTCTCGCTACCCACGATGATGAGATGCGATATTCC
CTTCTGAGCGCGAAGCGGGCTTTGAGTAATGATTCAGTTCATCTGCTTTCTGCCATTGAT
GACCGTTCTTTGCTTCCTTGTGGAGCATTGAGGGAGGGAATATGATCAGAGTGGTTAGCT
CTAAATACTGTCAATATTAACATGTACCAAACTTGTCCTCTAGTTCAGGTTAATACATGG
TTTATCACAGGAACAGTTGGTTT
>comp309_c0_seq1 len=1242 path=[7:0-1241]
TTTTTTTTTTTTTTTCACTGTTCCATCCAGTTTAATCTGAGATTTAACAGTATGAGCACT
TTAATGCATGGACAAATGAGGTTATGCCAAATTATACAAAAGTAATCCAATTAAAAAAAT
ACTTTTCTTTCCCATTGTGCATAGAGTTTGGAGCGGTCCTAATGATGTCCCGGCATTCCT
GCTGGATCCCACTGTCTCTGCGAATTAGCTTAAGCTCTTGGACATTAAATCACTCTGTGA
ACGTAATTAAATCTGTCAAAGAAGACAGAATAATATGACAAATCGTGCATCTTTTTTTCA
AAATTCTACAGGTCATCGACAAACAGTAAACACAGAAATGTTGGATTACAAAACCGATGA
CAGAAACGGTGTCTACATCTGCCTCACGGCCCCCACTCTCTGATCACACTGATCGAGCTT
CGTCTTCTTCTTCTCCTTCTCCTCAGTTTTTCCAGATGAGCTGATGGAAACCACAGAGGG
CATTCCCCGGCTCCATCACCACTGGCGGAGGAAGCCCCATACACTCCACCTGTTTCCTGA
ACTCCTCCATCTCCTCTTCCTCCACCTCTCTCCCACCCTCCACGTTCCTCAGCAGGTACA
GGTCTGTGGACTCCCTCCTCCTGGAGCTCACCTCCCACTTCATCACCAGACAGTCTGGGC
AGGAGGTCTCCAGGAAGACCCCAGTGAGGTTGAATCGCCCCCCCACGTCGAACTGGAAGG
TGCTGTTGTCGTTGATGAGTGAGATATTGTAGGTTCGATACTCGCATCGGCTGCCGAAAC
GGTTAGTCTGGGTGTAGTGGACGGTTGTGGTGGTGTTGGAGTTCTGGGTGGGGTTGGGGG
TAGAGGGTGAAAACTCCATGGTGATGCCGTCTCTGGTCTTGAGAGTCTCCAGGGATGCAG
GGTGGCTCAGGCTGCCTGCGACGAGGGCCCATTTCCTGTAGAGCTGCTGGTCTAGTCGTG
GTGGATCCATGGGCTTAAGGAGGTCCTCACAGGTTAGAGCTGCAGCAGGAGCTGATTGGC
TAAAAGACAGGAAGTACAGGAGAGTCGTGGCACATAGAGCGAACATGGCTTCAGTGTCTA
GGTCTCACTATATCTATGCACCAGTATATCTATCTACTGTGGGTCTATCTATAGCTATAG
TATCTACAATATGTATCACTATATCTATCTTATATATTTATATGTATCACTATATCTACA
GCATCTATCTACTGTATGTCTATGTGTCATTGATGTTTCTGT
>comp319_c0_seq1 len=253 path=[231:0-252]
ACATCATTAAAACTTGTAAACTGGTCCTGTGGTCTCTATTGTAATTTGTTGTCTATTAAT
TTTCACAGAAATTAGTTTTCAATCATACATCCCTTAGCATGTTTGTTTTGTGTCTGATTA
TTGAACTCTGCTTCATTTATCTCAATTTAGGAATTATAGTTTCAATAATAACCCATTTTA
CTACATCACAGGTCATACACTACCAACCCATTCTCTCAATAAAAAAATCACTACAAAAAA
AAAAAAAAAAAAA
>comp321_c0_seq1 len=242 path=[220:0-241]
GGTGAGGGAGCAGGGCATGGCTGACGACACAATCATCATCAAACAGAACAAAGGGGAGTG
TGTACCAGGAACAGAGCCTGTAGCAGCAGCACTGAGAGCCAAGAGGAACATAGTCCTCCC
TGAGTTGCCCGCTGAGGAGGGTTCTGGTGCCGGAATCATGATGTTCAGGAGTAAAGAGTC
CTGTAACGCCGATCCGGACGCAGGTCCCTGTTTCGGGGTGGTGGAGCGCTACTTCTACAA
CT
>comp323_c0_seq1 len=872 path=[858:0-871]
AATCGTCGGACTCTTCCTCTTTCCGTCATCGGAGTTTAGTCACGATGGGACGTGTTATCA
GGGGACAGAGAAAAGGTGCCGGCTCCGTGTTCAAAGCCCACGTGAAGCACAGAAAAGGTG
CCGCTAAACTCAGACACATTGACTTTGCTGAACGTCATGGTTACATCAAGGGAATTGTGA
AGGATATCATCCACGACCCAGGCCGTGGTGCTCCCCTGGCCAAGGTAGCTTTCCGTGACC
CCTACCGATTCAAGAAGAGGACGGAGCTGTTTATTGCTGCAGAGGGCATCCACACCGGAC
AGTTCATCTACTGTGGCAAGAAAGCTCAGCTGAACATTGGTAATGTCTTGCCCGTGGGCA
CCATGCCTGAGGGAACCATCATCTGCTGTCTGGAGGAGAAGCCTGGTGACAGGGGCAAGC
TGGCCAGGGCGTCTGGGAACTACGCCACGGTCATCTCCCACAACCCAGAGACCAAGAAGT
CCAGAGTTAAGCTTCCCTCTGGCTCCAAGAAGGTCATTGCTTCTGCTAACAGAGCTGTCG
TTGGTGTGGTTGCCGGAGGTGGACGTATTGACAAGCCCATCCTGAAGGCCGGTCGTGCCT
ACCACAAGTACAAGGCCAAGAGGAACTCATGGCCACGTGTCCGTGGTGTGGCCATGAACC
CTGTTGAGCATCCCTTCGGTGGTGGTAACCACCAGCATATTGGAAAACCCTCAACTATCA
GGAGGGATGCACCCGCTGGTCGCAAGGTCGGTCTCATTGCTGCCCGTCGTACAGGCAGAC
TGCGTGGAACAAAGACAGTCACGGAGAAGGAGAACTAACTCCCTTTACAATAAAATGTTC
CAAGGAAGCTGACCAATGAAAAAAAAAAAAAA
>comp328_c0_seq1 len=3136 path=[6:0-3135]
TTTTTTTTTTTTTTTCAAGTTCAGGTAATGAGTTTATTAATTATCATTAGTTAAGAACAC
ACTTTCATTGATAACTAGAGATCGATTCAACAACCTATTTTTGTAAGACGTGTCTGTTCA
GTGCAGTAGATACATGATTGTAAATCAACTTTTGTTAAGACATCTTTATCACGGTTTCTA
TTTCTAAAACGCTGTATACATATTTTTCACATTTGTGTTTTTTTCACTAGAAATGATTGC
TTATGGGTACTTTCATGTGTGTGTAAAATAGATTTTTTTATTAATAGATTGTAGATGTGT
ATTAAAATGTGGTGTTTTGCAAAAAGCTACAGTATATATCCATTGTTTAGTTGGAATGGA
ATGTTTGTTTACGCAATATAACTATGCTATGTGGTTGTCTCACAGCTATCTTGAGATGAC
TGAGTCACTATGGATATGAGCATCCACTAAATGTAAATGTTTTACATATAGATCTCATAT
TACTGTATTGAATCTTTTTTTTCATATTGATGTTACAAATGTTTCATTTGTACAGTTCTT
GTGTTACATTTAACTGTGTAAAAAAAAAAAAAAGTGTTTTGCCCAAAAAACATGATCATT
TGTCTCTCTGAAATGAAACCATCAAATGATAGATTTGAAACAAATACATCTGTCATTGAA
TAACCCCATGCCATAATTAGAGAGTGAAAAAACACACCACACCAATCTCTTGTATAAGTT
CTTTAAACAATAAAAGCTACTTAACCAACATTTCTGAAAATAGAGCGTTTTGGAATTAAA
CTCTTCAATTCTCTAAAAACTGAAGAGGTTGATAATCTTGTTTCTCATCCCCCAAATACT
TCTTCAGAAACGGCACAACTTTAAAGAGGTTGATGTGGAAATCTCTGGACTTTTCGCTCG
ACTCCTGTTTGAAATCACTGTTACCACCAGGGCACAGGTCCTCGGTTCCCCAGCTGATCA
CTCCAACCTGGATGGTGCGGTATTCATCATAGTCCTTAAACACAGCTCCACCGGAGTCAC
CTTTGCAGGCAACATTATCTCTAGTAGGTTGTCTCCCACCCGTGCACAGGAAGTTATCAG
TCACAACATCCTTTAGATTAAGTGGTGTTATGCCTTCTACCTGAGTAGCAGCCGGTTCGA
TACAATTGTCCCTCAACTGATCCTGAAGCTTTAGTTTGGCATCGCTACGTTGATCCATTT
GTTCCTTCTTATCATATGAAATGAAACTGACTTCTTCTAATGGATTTTTGAACAATAGCT
GTTCTTGTTGCTTGCAGGTGATAGCCTCTCCTACCAGTCTTAAAGCGCCACTTGTTTCCT
TGGTGCAAGGGATGCAAATTGGTCTTATGTCGTTAGAGAAATTTACATCATCCTTCAGTT
CGATGAGAGCTACGTCGTAATCATAGAACTCCTTTATCCCGTCATCCTTTTTACCGTTGA
TATTATAATCAGGATGTAATATTATACGTGATGCTCCCTTTACAACTTGATTTGCCCCAA
TCGTAACACGGATATTGTCTGCATTGTCTTCGAACTTGAAGCAGTGAGCAGCAGTCAAGA
TGAAGCGGCGAGAAACAATAGACCCCATGCATTTACTAGCTGTTCCATCCTCATGTGTGT
TGTCAATCCGTGCCATCCAGGGGTATCTTTGACGTATGGTGTTTGGGGTAGTGTCATCAT
AGTTTCTATGGAGTCCGCATAAACTCACAACCTGGCTTTCATCAATTATCTCATCAAAGG
TTTTTTCCAATTCAATAGCATTCTTTACTTTAAAATAATGCCTCTCGCCGTTCCTTTTTG
TCACTAGTGGCGCGATATCTTCATCAAAAATTTCACTTCCGACACCAAAAACATAAACAT
CAAGATATTTATCCCGTTCTGTCTTGTTATTCATGTACACCGATTCCCTAATTTTGGCCA
CTGTGTTTTCAGGGCTACCCCCCATGTTGTAAGCACCATCTGTGAAAAAGATGAGGACAT
GGTGGACCTCCGTGAATAGCTTTTCATTTCGTAGTTTTTGGATAGCCATGCGTTCCAGGA
TGGTTTTAAATGCAAGGTTGAGATTGGTCCCAACATTATCTCTAGCATCATATTTAAAGT
TGTCCAAGTCCTCCAAGACTTTCTCAAGTGGTTTTCTTTTATCTCCAGAAAAATCTATGA
TGTTGACAACCTCTAATACATCAGAAGCAAAGAAAAGGATTTCGTAATTTGGGCTGACTG
AAAAGGAGCTAACCTTTGTGATAAGTTTCTTGACAGCATTTCTTGCTTTGTCAAACTCAT
TCTCCGCAATGCTGTCAGATATGTCCATAGCAATGTACATGTTAAGCTTTCCAGCTTTAT
CTATTGTGATCTTCTTTCCTTCTTGATCTGTGTCATCAATGGGCGCTGCCAGCTGAAGGC
TCTCTCTGATGGCACTGCCGAAGGCCTCCGTGATCTCCAGTGCAGTGTCATACGTGTGTT
TGTAGTAACATTTAGGCTCAGTCCCAGTCCATTGGCCATTCTCTTGACATACACGCGTCT
TTGACCCCAACAAATGTAAGCTGTCGTCACAGCGGTAAGACAATTCGTCGTCAATGCCAA
AACTGGAACCAGACCTCCTAGCACCTGCTGGAATCCCAGGGTCAGCACAGCGATCTTCAC
CTCCTGAGTCACGGCTGCATATGGGTGTGCCCCCACTCCACTTCCCATTGGTTTGGCACA
CACGGGAGGCTGAGCCGCGCAGTGAGTATCCCGAATAACACTCATACGTGGTCTTATTGT
TGACAAAATACTGCGATTGTACAGGCAAGACAGAACCACTTTCTAAAACCAAGGGGTTGG
GGCATTCGATCATTTTGCACTGTTGAAGACGTCTTCTTTGTGGTGGTGGCTTCCAAGTTC
CGCTTTTCAGGCACGCGCGAGTTAAAGCAGGATGTGGATAGTACCCTTCTGGACAGTGGT
ATATCATAATGCTGCCATACTCAAGCTTCCTAGTGAGAGTGTAACTACCTCCTTCCATGC
CCATACTCTCCTCATTACAGGTGACTGCACACAGAACACCTACACCCATATAAAGAGGAC
ATATCAGCAGAGCTGCAGACAAACTCCAGAGAACAGAAAAGTCCATGGTGGCTCACAGGT
CCAGAAGTAAAACAAT
>comp330_c0_seq1 len=569 path=[11:0-568]
TTTTTTGCTTAAACGCCACGGAAGAGGAAGAAGAACAGTCTCCACCCTCTTTCCTTCAAC
TGCCTCTAGGTAGGCATACAAGACCCAACGGCAACATGGCAGCATTGAGGCCTCTGAAAA
GGCCCAAGATCGTCAAGAAGAGGGTGAAGAAGTTCATAAGACATCAGTCAGACCGTTATG
TCAAAGTCAAGCAAAACTGGCGTAAACCCCGTGGTATCGACAACAGGGTGCGCCGGCGCT
TCAAAGGCCAGATGCTGATGCCCAACATCGGCTACGGCAGCAACAAGAAGACCAAACACA
TGCTGCCCTCCGGCTTCAGGAAGTTCCTGGTCCACAACATCAGAGAGCTGGAGGTCCTCA
TGATGAGCAACAAGACCCATGCTGCAGAGATAGCCCACAATGTGTCGTCTAAGAACAGGA
AGTTGATCGTGGAGAGGGCAGCTCAGCTGGCCATCAAGATCACCAACCCCAACGCCAGGC
TTCGCAGCGAGGAACACGAGTGATCTGGGACCACGCCTCTATTGTTTGATCAATAAATGA
TATATATATACACACCTGTCAAAAAAAAA
>comp338_c0_seq1 len=2315 path=[2475:0-2314]
GTTTGGTGGCTATAAAGGGGTTATCAAATGTGAGGCTGAAACTCAGCAGAGACACATCTC
TTCACCTCGAGACCTGAACTTTTGCTTACTTTTGGAATTTCAGTCATGGCATCTTCAGCA
CTGCTGATACTCCTGTTATATGCAACCTCAATTGGCACCACTGTATCAGTTGAAGACCTG
GAATACTACACAAGAGAAAGAGTTGAGAAATCTGTTGAAGTATTTGAAAAGAGTTTGGAA
ATTGTTAAAATAATAGTTGAGGCAAAGGATCCATCAGATTGGACTAGTGTACTTAAGAAA
GTCTTAAAGTTCACGGCACGTTATGGCCCTGCCTTTGGTGGTTTTGCTGGTGCTGCTGTA
AATTTTGCCCTGGCATTTGTCGGTCAAGATGACCCAGTGTTAACTGAGGTGAAGACTCAG
TTTGCAGAGGTTAACAGAAAGCTTGACTCAATCACTTTGCAAATCAACTCTCTGAAAACT
GAAGTCCAGTGGGTAACCTACGCCAGTGTCTACTCTCAAGATGAGCTTAAGATCACCAAC
TCCTGGGACATGTTCATGGAATTCTTGTCGGATAGCATGGCAGCCAAGGACAAGGACAAG
AAGAGACAACTGGTGGAGAAGTTCACCCAGTTCTATGAGAACACAGCAACGGAGAACAGC
GTGACCAATTTCTACAAATACCTGACGGGAGACCAGCCTTCACTCATCGAAAACCTCCTG
GAGCTCACGGTAAAAAAATTCAGTGGTGAAGTTGAAAAGGTGAAGACATACAGCATATAT
TTCAGAGGTCTGATGTGGAAGGGCCTGCAGCTGAATCTCATCTATTACAAGCTGAAGGAC
TTCAACACAGAGGCCAAGGCCAAGCAATCAATTATTCAGTTTTACAACGTTACCCAAGCT
CACACACAAACAGTGCTGAAATGCATTGAGAACTTTGAACAGTACATGAAGAACGATGTG
GAAGTGATTGGCACATCCGAATCCTTAGAAATGACCCCACTAGCTAGCAAAGTTAGAGAG
TTTTTGAATAAAAAGTACTTCTGGTATGACTGGATAGTTGCTGTGTACAAAAAGGAAGAT
GACAGTAGCCATGACATGGTACGTTATACCAAGATTCCTCTTGAGAAGGTCATTGTTGCT
GTGAGCTTCTCAGAGAAAGGCGGCCATTTTATTGGAAATACTATAAAAGAATATGCTTCT
AACTGTGTGAAAAACATAGAGTGCTCAAAGCCTGAAGTGCTGAACAAACTTCCTGAATGT
TCATACAAATACAGCAGGTATGGTCCTTCTACATACAAATTGGCTATGACTCAAATTGCA
GCTATCCATATTTCAACAAAAAAAGATGGGTTTTCTGAAACTCCAGATGCGCTAATCAGA
AATGACTGTCACTGGGGCTTCTTTTCAGTCTATGTAAAAAGTGATAACCAGATTAGACAA
CTTGACCCCTGCTCTGTCAACACTGACTGTGGAAATGGCCAATGCAAGAGAATACTAGAC
ACCTCTTTGACAATTTGTGAATGCAATGAGGGCTTCTATGGTGAAAAGTGTGAGATCAAT
ATTCAGGACGATGTGATGACCGTGAATGTAAATGTGGGTGAAGATGCCTAAGCATCACAG
GTGGCTGGTAGGGAGGATGTGTAATTGGCTGGAGCTAAATACATGTAATGGTTTCAAACA
CATAGTTTCTATTTCAGCTGTTATTATGATTCATCCTCCCCTCACCTGCTTCCTGTGCAG
AATGTGTCTTTCTTTCTCTGTGCCTGTCTCACTTCAATGATTGCTAATTTCCTGAGGTTG
CAAAATTGTGGTAACTTCCCCCAAATTACCAGGTATTCCAGAAATACTAGTTAGAAGAAA
AGCACGGGAAATCCGGCAAACCTGGGGATATTCGAAAAATTGGGAATTTTGGGAAAGTTG
ACAGAATTTTGTAATGGTGCCATTCTGCCAGAGAGTAGGACATTCATCTAACCATCATCA
TTTTCAGAATTCCGAAGTAAAAATATCCCCCAATTGAATCATACAAATCATGATCTAAGA
AAATGTATATACATAATCTTTTTGTTTGAACGTGACTGCTATAAGCAACGCAAACGCAAG
TATTTTAGCCTCCATCCTATCACATTTTTAAAATTCAGGACATTAATATTTGTACAGGAA
GGATATACACAGATCATCACGTCTAAGATCTACATGTATCCAACATGAACCTTCAACACC
CTGTTATGGATAGACGATGTTAAACCACTGTAATGCTTTTATGCTTGTGCTTCTGTAAAG
CCATACTTCATTTTCTAATGTAATAAACATTGAAT
>comp339_c0_seq1 len=645 path=[629:0-644]
TTTTTTTTTTTTTTTTTTACAGAACATTGTTTATTTCAGATACAACAGAGCAGGTCAGCC
TAGAAAGAAAGCCTTCCTGTCAATTGGTCTCATCTCCTGCACATCCTAGATTAGAACTTC
TGGAACTGCTTCTTGGCTCCAGCGGCCTTTGTGACCTTGAGGACGTTGAACCTCACCGTC
TTGCTGAGGGGTCGGCACTCTCCAACGGTAACAATGTCTCCGACGGAGACGTCTCTGAAG
GCAGGTGAGAGATGGACAGACATGTTCTTGTGCCTCTTCTCAAAGCGGTTGTATTTGCGG
ATGTAATGCAGGTAGTCACGTCTGATGACGATGGTCCTCTGCATCTTCATCTTGGTCACC
ACGCCGGAGAGGATACGACCGCGGATGGAGACATTCCCAGTGAAGGGGCATTTCTTGTCA
ATGTAAGTGCCATCAATAGCCTCTCTTGGAGTTTTGAAGCCTAGACCAACACTCTTGTGG
TAGCGTGGGAGCTTCTCCTTGGCCTCCTTGCCACCTTCACCAACCAGAACACGCTTCTTG
TTCTGGAAGATGGTTGGCTGCTTCTGATAAGCCCTCTCGGTTTGTGCATCCGCCATCTTT
GCCAGCCGAGTCGTAAAGAGAACTAAGCATGCGCGCGACGGACAG
>comp341_c0_seq1 len=3385 path=[17:0-3384]
CTCACAACACACAAGGCGAAGAAAGGGAGGCTTCGCCATTGTTCAACTCCGATCAACATC
AGCATCACCTTCGGTCAAATAATTAATTCGGTAACATGTCTAAGGGACCAGCAGTCGGCA
TCGATCTTGGGACCACCTACTCCTGCGTAGGTGTGTTCCAGCATGGCAAGGTGGAAATCA
TTGCCAACGACCAGGGCAACAGGACCACTCCAAGCTACGTTGCCTTCACTGACTCTGAGA
GGCTCATTGGTGATGCTGCTAAGAATCAGGTTGCCATGAACCCCTGCAACACAGTATTCG
ATGCTAAGAGACTGATTGGCCGCAGGTTTGATGATGGAGTTGTTCAATCGGACATGAAGC
ATTGGCCCTTTGAAGTTATCAATGATTCTACTCGGCCTAAGCTTCAAGTTGAATACAAAG
GAGAGACTAAGTCCTTCTACCCAGAAGAAATTTCATCCATGGTTCTGGTCAAGATGAAGG
AGATTGCTGAGGCCTACCTTGGAAAAACTGTCAACAATGCTGTTGTTACCGTACCTGCCT
ACTTCAACGACTCCCAGCGCCAGGCAACCAAAGATGCTGGTACCATCTCGGGGCTGAATG
TGCTGCGTATCATCAATGAGCCAACTGCTGCTGCCATTGCCTATGGCTTGGACAAGAAGG
TCGGTGCTGAAAGGAATGTCCTTATCTTTGATCTGGGCGGCGGCACCTTTGACGTGTCCA
TCCTGACCATCGAGGATGGCATCTTTGAGGTCAAGTCCACTGCTGGAGACACCCATCTGG
GTGGAGAAGACTTTGACAACCGCATGGTCAACCACTTCATCGCAGAGTTCAAGCGCAAGT
ACAAGAAAGACATCAGCGACAACAAGAGGGCTGTTCGCCGTCTCCGCACCGCATGTGAGA
GGGCAAAGCGCACCCTGTCATCCAGCACCCAGGCCAGCATCGAGATCGACTCTTTGTACG
AGGGAATCGACTTCTACACCTCCATCACCAGGGCTCGCTTTGAGGAGCTCAATGCAGACC
TTTTCCGTGGCACCCTTGACCCAGTGGAGAAATCCCTCCGCGACGCCAAGATGGACAAAG
CCCAGGTGCACGACATCGTCCTGGTCGGAGGCTCCACTCGTATCCCCAAGATCCAGAAAC
TGCTCCAAGATTTCTTCAACGGCAAAGAGCTCAACAAGAGCATCAACCCCGACGAAGCTG
TGGCCTATGGCGCAGCTGTCCAGGCAGCCATACTCTCAGGTGACAAGTCTGAGAATGTCC
AGGACCTGCTTTTGCTGGACGTCACACCCCTGTCCCTGGGTATTGAGACCGCTGGAGGTG
TCATGACCGTCCTGATCAAACGTAACACCACCATCCCAACCAAGCAGACCCAGACCTTCA
CCACCTACTCAGACAACCAGCCTGGTGTGCTCATTCAGGTGTATGAGGGTGAGAGGGCCA
TGACTAAGGACAACAACCTGTTGGGCAAGTTTGAGCTGACTGGAATCCCCCCTGCACCTC
GTGGTGTTCCTCAGATTGAGGTCACATTCGACATTGACGCAAACGGCATCATGAATGTGT
CTGCTGCTGACAAGAGCACTGGCAAGGAGAACAAGATCACCATCACCAATGACAAGGGTC
GTCTGAGCAAGGAGGACATAGAGCGCATGGTCCAGGAGGCTGAGAAGTACAAGTGTGAGG
ATGATGTGCAACGTGACAAGGTCTCTTCAAAGAATTCACTAGAGTCCTACGCGTTCAACA
TGAAGTCTACTGTGGAGGATGAGAAACTGCAGGGGAAAATTAGTGACGAGGACAAGACCA
AGATTCTGGAGAAGTGCAACGAGGTCATCGGGTGGCTGGATAAGAACCAGACTGCTGAGA
AGGAAGAGTACGAGCACCACCAGAAAGAGCTGGAGAAGGTGTGCAATCCCATCATCACCA
AGCTATACCAGGGTGCTGGTGGGATGCCCGGCGGTATGCCTGAGGGCATGGCTGGTGGAT
TCCCTGGAGCTGGTGGTGCTGCTCCTGGAGGTGGTGGATCATCTGGACCAACCATTGAGG
AAGTCGACTAAACATTCCATTGTTTCTGCAACTACCTCCCCCTAAAGAGCAATGTTTGAA
ATGGTTTCTACCCTCTTGTGGCTTAGAGTCGCTAGTGACTCCTTGTCAAGGAGTGAAATT
TAAATTTGAATAAAGGTTGAGGGTTCACGTATTTTGCAACTTTTTTGCTACACAACAGGG
AACAGTAATTTTCTGTTTGCACAACTAAGCTGTCAAATTTCACATGTATATTTTCTCAGT
TGTCATCTGCCTTTGTCACAATGCCTTTAGGACAAAATAAAATATACGGTGACCTTCCAC
CTTTACTTAACTTTGAGTCCTTTAAATTATTTTGGATAGGGGAAGATGTTAGGAAGGACC
ATATTTTGGTTGAATATTGGCATGATAAAGTTCAACCTCACTTGTAGCTTCCAGCTGCTA
GACCGGTGTAGGGTAGTCTTAAAATCCTACCCCCATTTGTACTTGAAAACAATTTCTCCA
GGTCATTTAGAAAGCCTACTACCACAGTAAATACCGGTATATGACTACGTCTTTGTCCAG
AATAATCAACAGCTAAAATGTGATTTTGGTAAATTATCCTCGTGTGCCTAACCAAAGCCC
ATCTGTTGTGACCTGGCCTACGGAATTACAAAATTGGTTAGATGAATACAAGGACTGACA
CTGCATGAGATCAAGTTTTAATAAACAAGCTTTCAAACAATGCACATCACTGCTAATGCC
CAGCTCTTATGTTGCTAATTATGTCTTAAATGTCTCCATTTCTGTGTTTTGACGTTTCCT
CTGCCGGGTCAGAGGGAGCTCATCATCAGGGTGACAAAGGACAGCCAAGCGCTGTCTGAG
GCTGCCTGTGCCAACCCAGATCTTGCCAATCCCCCACAGTGGCACCAGGAGGATGGAGGA
GAGTGCCATGGCCCAGCCCAGTGCATAGGCCCAGTCTGGGTATATGTACCAGCGGTTAAA
CTTGAGGGGTTTATAGTCCACCATGTGTATAATGAAGGAACTCAGAGACACAAGTGGGGT
GAAGTAACGCCAGCACAGTCTGAAGAGGACACACGGTCTCTGTGTAGTCATGTCCTTAAT
GGCATCCTCCATGTGATCTGCCCCAAAGATCCATCCCACTGCCAGTGACTCAAACACAGC
CACAAAGAGAACACACGCTCCGCTGCAGCCGTAGTAATCAATGAGCTGGAACACAAAGAT
CCCACCCTCTGTGATCAGAGTCAGCTGTATAAGGAAGCAGGAGAGACAGAAGAGGAGCAC
AAAGCCCTCTCGATATCTCGGCCTTCGCAGTGTAACAGGGAATAAGTCTGTGAAAGACGT
TATCACTCCCTCCATTATGACAAAC
>comp341_c1_seq1 len=780 path=[3405:0-779]
GTGTCAATGCCCAGCAGAAGAAGCATGACGAAGAAGCAGACCGTCCAGAGCTGTGGCAAG
GGCATCATGGCTGCTGCCTGGGGGAAGGCGATGAATGCCAAACCAGGACCTGACTCTGCC
ACCATCGCGACAGAAACACCCTGTTTCTGTGCCATGAATCCCAGCACTGAGAAGACTGCA
AATCCGGCCACAAAACTGGTACAACCATTCAGCAGACACAGCCAAAAGCTGTCCATGTAG
CAGTTATTGTTGTATTTGTTGAAGCTTCCCAAAACAGTTTGACTTCCCCGTCCAATACAG
TAGGAGAAGAACACCTGCGTTCCTGCTTCCATCCAGACTTGGGGGTCTGCAAGGCGGACT
GGGTCTGGATACAGGTAAAACTTAACCCCCTCCCAAGCTCCAGGTAAAGTCAACCCTCTC
ACCAGCAACACCAAGAGCATCAGATAGGGAAATGTGGCAGTGAAATACACCACCTTTCCT
GAGTACCTGATTCCTTTCCAGATACAGAAGTAGCAGACAGCCCAACAGGCGAGGAGACAG
AGCATCAGCTCCCATCTTACACTGCCCACCTCGCCAATGCCTCCAGAGATAGCCAACACA
CGACGCTCCCAGAACTCAGTGGCAGCAGAAGTAGTGGGGATTTTGGAGGTCCAGTTGGCA
GTATGGTTTAGTGAAGTGAAATCCACACATTGATCTGTGTTCCAGGTGTTATCACAGCTG
GCCCAGGGTAGCTGAGAACTGAAAGAGAACACCAGGTAGAAGAGAGTCCAGGCCAGGATC
>comp341_c2_seq1 len=230 path=[4379:0-229]
ACCGTTCTTATAGCAGAGATAGGGGAACCTCCATACATTTCCCAGGCCGACCACATTACC
ACAAACTGTGAGGAGGAACTCTGTTTTAGAGCTCCACTGTTCCCTCTTCCCTTCCTGAGT
CTTCACGTTCATTCTCTTCTTTTGTCCTGTAGTATCCACTGATCTCTAACTTGGTGTTTG
CTATTCAGAATATACTGGAACTCTCGTTGTGTCAGCACCCTACCACTGGA
>comp342_c0_seq1 len=264 path=[242:0-263]
GGCGACCAGAGGAGGAGAGTGTATTTATCTGCCGCTCTTCACCATTGGTTCATAGTAGAT
CCACCCCTTCCCCTTTAAAAGTCTATGACTTTTACATTAGAAGACAAAGACGCAGAAGAG
AGCTCGAGTAAAACTGGTATCCTGGACATTTGCTTAATCAAGGCTTTTAAACAAGAAGAC
ATGGAAAGTGTACTAAAGTGGATGGAGAAGCTGCTGTTTCTGCTGTTTCTGATCTATGGT
TGTTATGGTGAACATCAAGATCTC
>comp346_c0_seq1 len=985 path=[1887:0-984]
CCACTGCGCAACGCTCACGATTATCAGTTTGCAGACGAGAGTAATGGTTACCTGCTTCAA
CAGTGCTTGAACGGCAACCTTCTACTCTTTCGAAGCAATTCATTTTTTTATTAAATTCAT
CCCTTTTAAGAACCAAATTAGATCAAGCTATCCATAACATTACGGAACATCGTTGATACG
AACAATTCAAATCACTCACACCACCACTTCGGACCAGAAAAAACACAAGAAACATGCCTT
CTGTGAGACAGAACTTCCATCAGGACTGTGAGGCTGCCATCAACCGGCAGATCAACCTGG
AGCTGTACGCTTCCTATGTCTACCTGTCCATGGCGTATTACTTTGATCGTGATGACCAGG
CCCTGCACAACTTTGCCAAGTTTTTCAAGAACCAGTCCCACGAAGAGCGTGAGCACGCTG
AGAAGCTGATGAAAGTTCAGAACCAGCGGGGAGGGAGAATCTTCTTGCAGGACATCAAGA
AACCAGAGAAGGATGAGTGGGGTAGTGGTGTGGAGGCCCTTGAGAGTGCCCTGCAGCTGG
AGAAGAGTGTGAACCAGTCCCTGCTGGACCTGCACAAGGTCTGCTCTGAACACAATGACC
CACATATGTGTGACTTCATTGAGACACACTACCTGGACGAGCAGGTGAAGTCTATAAAGG
AGCTGGGTGACTGGGTGACCAACCTCCGCCGCATGGGTGCCCCCCAGAACGGCATGGCCG
AGTACCTGTTTGACAAACACACTTTGGGGAAGGAGCGCGAATAGATAGACCCTCCATTTT
CGTTCTGTCTTGCTTGATAGATCTGACTAGTCTGTTTTTTCTGTCAGGGACTGGCATCAA
TAAAGTTTATCCTTGAATCCTTAGTTTGCGCTATGCTATTCCCTCCCGTTCCTATAAGCC
AGTAGCCCTTTTCCTCTTCCAATTGCCTGTCTAGCCTGCTTGTTTTGACTGCAGTTGTCA
TCAAACAAAATAAATGAAACCCTCT
>comp346_c1_seq1 len=395 path=[1448:0-394]
AAAAAATAATAAATAGTCAAGATAGGCAGAGTAGGCTCTTTCAACAATGAGACCAACCTT
GAGGAAGGTGGTATGACTATTTCTTTCACACACACCTCATTGGCTAGGTTAGCTAGCTAA
CGCTAACTAGCCACATCTAGCACAAGCTCACTACTAAACTGACCTGGCAATCCTACTATC
GTGGACACTTGTCTCCAAGCAGCATTTTTTGTGTTTATGTCCCTGTAGCTGTCAGCAGTT
GTGTCAAAAAGACACGGTTTTGAGGATACTGCGAAAATGATTCTCTCCTCCATGTGTCCA
ACCGCATGCGACCATTTGCAAAAGGTACCTGCATCAGTATAGTTGCCTAGCTGCGCAAAA
TGTTATGCAGCAGTGATGCAATGACGCAGTCGGTG
>comp349_c0_seq1 len=354 path=[1:0-353]
TTTTTTTTTTTTTTTTTTTTTGTTATTCAAAGACTGTGTTTATTTATATAAAAAAAAGTG
TCGCTATAAGAAGTGATTTAACAAATCATTATCATAGCTACAACAACAACATCTTAGAAC
GAAAATATTGCAAACACGTACAAACTAGAAAATGTACAAAACAATTTACATCATAGAAAA
GAAAAATCCCCACTTATTTCAATTGGCTATGTCTTTTTCCTGTGTCATTAGGCTATACAA
TAGATATACAACATGATACAAAACGTTTATGTACAAGACTGAGGTTGTGCCGTGATAAAG
ACGTCAATGAGATTGCATCTTCTCTACAGAGTCCAAAAGAAATGTATAAGAATA
>comp352_c0_seq1 len=1571 path=[1611:0-1570]
TAAAGATTCATAGTAGTAGATCTGCATCATCTAGCCACATCAGTGTTCCAGTGCTAGAAT
AGTTTCAGTCAACTTTATTGTACCACATAAATGGCTTTTGCAACCATGATTTGGTGAAGA
GTTACAGAGAACTGGTGATGTGTACTAGGAATGGGGGAGGGGCAACAGTAAGGTTCACAA
AGGTCTGGTGTTTTACGGTAAATGACGTAAATAGTAAAAGAGCCTGAGGTTGCCTCATTC
TGCGTTGTCATCGACCCTTATCCAATTACCTCGAGAACCCAAAAAGTTGGGAGCTCCAAC
GACATTCCGATTTTTACCCTTGAAACCAGAGAGGAGAGACGCTCTCTCCACACCACAGAC
GATGGCACCAAGTCTGTCTTTGCTGCTGATCTGTCTGCTTGCCTTGTATACACCAGTGAC
ATCCAAGAAAGAATGTGGCCGCCCGCCCCTGGGTGACGGTAAGGAACTGGAGGGGTTCCA
GAGGGTGTACTCCCCCGGAGACGAGGTGGTGCTGTCGTGTAAACGAGGATACACACCCAC
TTCAGGCTCTCGCACAATCCTCTGCACTGCTAGCGGAGACTGGACCAAGTCTAAACTCAC
ATGCTCAACAAAGAGTTGCTCTTTCCCAGAAGCACTAAACCACGGAGACATGGAGTTTGT
GGACATTGTCTACCAGAGTACCATCAACTACACCTGCCATGAGGGGTATACCCTGCAAGG
AGCCAGTACCATTGAGTGCTTGTACGACGGCCAATGGAGTGATCCACCACCAAAGTGTAC
ACCGGTGATATGTGGTCTTCCTCCAATACCTAAATATGGGAAAATGGTCTACGACAGAAA
GTTGACAGGCAACACGACTGTGTTTGGTTTTGGGGGGACCTACGAGTGTTTCCCTCCACT
TGTCCTCATAGGCAACGAGAGGGGATCGTGCAGCACTAACGGAGACTGGACTGAGCCACC
AGAATGTAAATTGGTGACCTGTTCAGCTCCAACAGGCATCATCAACGGCTACATGACCGT
TAGCGATAAGAGGGAGCACGGCTTCAAGGAGACTGTCAGATATGGATGTAATATAGACTA
TGTCCTGGACGGGCCTGTGGAGATCGAATGTCTCAAAACAGGGGATTGGTCAATGAAGCC
AGCTTGCAGGGCTTCCTGCAAGGTAGGTATTAAAAGAGGACGCATCCTTTACAATGGAAA
GAAATTTTGGATAAAGGATTTCAAGCCCAATAAAATCTCGCATGCGGACGTCGTCTTGGT
CTACTGTATGAACAAGGAGAAGAAGTGTGGCTATGCATTGTCAACCCAGTGCATCGATGG
AAAACTCAAGATCCCAGAATGCTTTGAAGAACCAAGTGATTTGACATATAAATTCAACTA
TGATTCCCTGCCATCTGAGATAGCCCAGTGCTGAAACGCTGTGCATGACAAAGCAAATTG
AGACCAAGAACATTGATTGCCTGTGAATTAAATGTCAATAAAACCATGTGTATTTCTATG
TAATGCTATCCATTTGTTCTTCGGAATAATTTTTCTGTAGAGAACTAATTTTACGATGAA
TAAAATATACT
>comp357_c0_seq1 len=1792 path=[1846:0-1791]
AACATTCTGTATGGCATCAGGTCATCCAAATCACCACTTGAAATGTACACTTTACATTAA
GAGTCAAATGAAAAGAATAGCAGAGTGAAAAAGTGATGAAACAGGACGATATGCTACACC
ATCAGCATGATATACTGTAGCTTCCATGTACTATAAACATCCTTATTAATGTTATGTGAC
AATAGATTCACTGTAATGACAATTGGTGTTGTGTGGTGACTGGTGACAAATTTAATGGGA
GTTAGCCAATGCTCTGCACATTGGGAGGTGGTGGCAATAACTTCTCCGTAGCCTGCTGAA
TCTGAACCTCATCTAATGCCATCTCTAGCAGGAATGGCATCACCGGGGCACTGACTGAAG
GCACCGGGGCACTGACTGAAGGAGCATTCATCACCTCCTCAGCCCAGTCCAGGTAGTTGG
CTACGGTAGTGTAGACGCCATAGTAACCCTGTTTGGGGCAGCCCTTCCCCCAGCCCACCA
CGCCCATCAGGAAGTGGGTGGTCCCGTAGTAAGTGACCAGGGGGCTCCCGTCGTCCCCCC
TACAGGCCTCCTGGTTCCCCTCCATGTAGCCGGCACACAGCATGTTCTGGGTGAAGTTGA
AGCCGCTCTTGAGGGTGCACTCAGAGTTGGGCAGGATGGGCACGGCTAGCCTGCGGAGGA
AGGGCGAGGAGGGGGCTGGCGGGGTGCCAGGTTGGGGATCGTTGCCCCCGTTGGTGCGCT
TCCCCCAGCCACTAAGGGTGTGAAAGCGGACGGCCGCCAGCTCGCTCTTGGCGAAGTGTT
GCTGAGGCAGGCAGATGGGTACTGCGTCAGGGCCCAGAGTTACAGGCTCTCTCAGACGCA
GCAGGGCGATGTCACTGTCACCTGTTGCCGGGTCGTACAGGTTGTAGGGTATGGCTCTGG
CCACGGGAATCTTCTGCTCGCTGCCCTCTTCAACGTCAATGTTGTGTTCCCCTGTGACCA
CCATCAGGTCCTTGGTGTCTCTATCCACGACACAGTGGGCAGCAGTGATGACCCAGTCAG
GATGAACTATGACCCCACCACACAGACTAGTGCCTTTATGCTCCAATAGGACCTGCCATG
GACAGGCTCCTCTGGGACAGTGGTTCCCACCGACCAGTCTGACTTGTGCCTGGCTCATCG
GAGCTTCCAAGCCTGGGATTTTACCACACGGATACTGAACTTGGGCAACACACTCTCTTC
CGTCCTCTCCCAGGGCGTAACCAGGAGCGCAGGAACACTTGCGTCTTGACCCAGAATTGT
AACAGAAGTGCTCGCACTCCCCGTTAAGGGAGAGGCATTTCAGGGTGTCCTCAAATACTT
TCTGACAGTATTTTCCTTCATAGCCTTCCAGACATTGACATGTGTAAGAGTCATCCATGT
AAACACAAGTTCCGTTGTTTTTGCATGGGTTGACCAGGCAGGGGTCCTGACCAGTGTATG
TCAACCAAAACTTTTTCGTTTGGGCGTCGTCCTCGAAAACTTCCCGAGCCTCTTCATAGT
TACAAATTTCCTCCACACACTCGCGCTCGAGGTTGCCCTGTTTCATCTCCTCGAAGTAGC
CGCTATTGGCGCGCCTGGCTCTGTCAAGCACCAGGTGCGCATCATCCTTCTTCAAGAAGA
CAGCGGCAGAAATGACAGTTGAAATGGCCCAAAGTGCGCAAAATGTTTTCAGCAGCATCG
TGGCGGACCTGAATCACCCAAAACTGAAGCGATTTGAGGTAAACAATGCCAGCTCATATG
ACTCCCACTCACTCCAACAGCTCACTCCCACTGCTCTGCAAACAGTTGCCAC
>comp360_c0_seq1 len=1384 path=[1364:0-1383]
TAGGATTGCAGCATAGCAGTGGTGCTGACTCCATTCTCTCTGCCCCTCTCCCTCCTCTCC
CTCCTCTCTCTCTCTCTCTTGCTGGCCTCTCATTTCTCCACACTACTGCTAACATGGCTG
ATGCATTCGCAGGCACATGGAACCTGAAGGAGAGCAAGAACTTTGATGAATACATGAAGG
CCCTGGGTGTGGGCTTTGCAACCCGCCAGGTTGGCGGTATGACTAAACCCACCACCGTCA
TCGAGGTAGCGGGAGACACGGTCACCCTGAAGACACAGAGCACCTTCAAGAACACCGAGA
TCTCCTTCAAACTGGGAGAGGAGTTCGACGAGACCACCGCCGACGACAGGAAGGTCAAGT
CCCTAATAACGGTAGACGGTGGTAAGATGATTCACGTGCAGAAGTGGGACGGCAAGGAGA
CCACTCTGGTCCGTGAAGTCAGTGGCAACGCCCTCGAACTGACACTGACTCTTGGTGATG
TCATCTGCACACGCTCTTACATCAAGGCCGAGTAACAACGTCCACCAAAAAACTCTCCTT
TACCACAACAACCCTTCACCCTTAACCCCGATCCCCACTGTAACGACCTCTAACCCCTGT
CTGACCTCTAACCCCCGACCCCTTCTATGTTGTCCCGTCCTTCTCTTTGTAGTGCTTCTC
CTTTGTATGAAACTGAATAAATTCCACTGACGTTTATTTTCTTCTCTAAAGCCTTCCTGA
GTTCTTCTCTGTCAGTCACCTCACAATCCCCATGACAACAGTCACCACACCTACACCAGA
GGCTCTACTTTCATCGAACCACAGGGATTTTGCCACTGGCCTGGAGGAAACTCAGTGAAT
CTACTAACTGTGTGTAGCAACCATTTTGTGCCAAATGGCTCATCACGTGTTACAGTTGTA
GCAGCCATCTGGGTGGGTTATGTCAGCCATTTTGTGCCGGAGTTGAGATGTGAGGCTGCT
GTAGGGGAAGCAGCACTTGGCTCCTCAGACGGATCAAAGCTGCTCTATATTCTGCTGTCA
GAGATGGATTCTGGGTAAACTTTGAACATTGAGATGTTAAAGACATGATAGATCAGATGC
ATAGTTTATAAAGGACTGACAAGTTCGTGGTCCTCTGTAGTAAGACAACTAAGGTTGGAA
TGTGTTGAGTGCAGGGAAAACAGAATTGCATGTGACAGTACTTATAAGGGGAGAAACCGT
TGAAGGCTCATATCGCTTAGTTCCCTGCTTAGCAAGAAGGATGAAATGTTTAGAGATACG
GAGGAGACTCCACCCAAAGTGGGGTATGAATACCACCACGGGGGGTAAGCCATGTCGGTG
TCTGAATTACAGCTGTAACGACCCTTTGGGAAGAATTAAACTTAGATAAGGTCAAAAAAA
AAAA
>comp365_c0_seq1 len=1349 path=[4080:0-1348]
ATTCAAGAACCTTTTGGGGGAACGTGTCGTTCAGTACAAACCGTTGTTCAACGCAGCAAA
CGTTTAAGAGGACTGAACGCACCTCTACCTCGCCCTGTCTTTTTTCATTTTGTTCTCTCG
TTGTTTATCTCTGCTTTTTTAGAACGTTGGATCGCAGAGGGAGTTGTAGAAGATCAACAA
GGACGACTCAGTAACTAATCAACCTAACATCAATTGTTGAAAGTAGCAACTAGCAACAGT
GAAGAATGTCGACTAAAGAACGGGGCCTGGTTTATCTCGTCACCGGGGGTTGTGGGTTCC
TCGGACAACACCTGTTACAGGTCCTTTTGGAGAAAGAGGATGCGGTAACGGAAATTCGAC
TTTTTGACAAACACATCGACTCAAGTTTAAATGGCCACAGCACAGAGCGGGTAAAGGTGG
TGGTGACGCAGGGGGACATCACAGATTACTCCAGTGTCCTGGAGGTGTCCAAGGGGGCAG
ACCTGGTCATCCACACGGCCAGCCTGGTGGATGTCTGGCACAGAGTCCCTGAGACAGTCA
TCCAGGCTGTGAATGTTCAAGGAACTGTGAATGTGATCAATGCCTGTGTGGAGAATGGTA
TTCAGTATCTGGTCTACACCAGCAGCATGGAGGTGGTCGGCCCCAATGTGAAAGGAGACC
CCTTTATCAGAGGTGATGAAGACACCATCTACAATGTTTATCACGATATGCCCTACCCCA
GGAGCAAGGCCAAGGCAGAGAAACTGGTGCTGGAGGCCAACGGCAATAAGGTGAATGAAG
GGGCCTGCTTGTACACATGCTCCCTCCGTCCCACAGGGATCTATGGTGAGCAGCACCAGC
TGATGAGGGACTTCTATCAGATGGGTGTGAGGACAGGGGGCTGGATCATTCGAGGCGTCC
CAAAGGACACGGAACATGGTCGTGTCTATGCAGGTAACGTGGCTTGGATGCATCTGCTGG
CTGCTCGCTCCCTGAGAGAGCACCCCCAACGGCTTGGAGGGGAAGTTTACTTCTGCTATG
ACGACTCACCCTACAAGAGTTATGAGGATTTCAACATGCAGTTCCTGTCTGGGTTCAACT
TCCGCCAGTTCCGTGTGCCGCTAATGGTGCTGTGGTTGGTGGCGTGCCTGAATGACCTGC
TCCGCTGGGTGCTGAAGCCTGTGTGCAGCTACACACCATTACTCAACCGCTACACAATCG
CTGTGGCCAGCACCTCCTTCACAGTGGGTTCAGACAAGGCCCAGCGCCACTTCCAGTACC
GCCCCCTCTATGACTGGGAACAGTGCAAGGCCCGCACACAGAGATGGGTGGACACCTTTC
CCTTCGCAGGCCCCAAGGACTCCTGATCT
>comp365_c1_seq1 len=2728 path=[5429:0-2727]
GTGCTGGTCTGGAGGAACCTTGTCTGGGCTAAACCGATGCACCACACATCATAACCCTGG
ATGGATGGAGGAGTGAGAGGACTTTCTCAGATTTATATTCTCACTATGTTTGCTTCATCA
TAAGCAGTATTATCATTACACGTATGCAAACAAACTCTTGACCCCTGAACTCTTAAACCC
TGAACTATGACCTCCTGCATGTGTTTTTCAAAAATGGTTATGTCCTCCTACCTGTCACTA
CTTGTGGCTAGGCTGTAGCTCCTCAGGCAAAATGATGACAAGGCATGTTCCACACTGAAA
TGTTCACTTATCCATCCCATGATCTTCTGATTCACATGAGATGCTTCCCAGCCCTAAATA
AGAGATATTATATTGGAGATTCAATATAAAACGTTTGGGGCTTTATTGGACATTGCAATA
TTCATCTTCTTAAAAAAGGGGTAGATATAATAGGATTGTAGTCATAAAAGGGCATAGGTA
TGTGATCTAGGAAAGCTGCTCATGAATTGTTTTGAGTCTATTTCCAACAATACACAGTGC
AATACATTGCTATACATATTTTGCAGTACATACATGAAAATGCAATACATTTTCCACAAG
ACATCGTCACTACATAGACTTGATCTGTTTTTGTTGAAGAGCACTAGTGCAGAATAAGTA
TTTACATCTTAGACATGCTGTCACGCTCTGACCTTAGATATCTGCGTTTTCTTTATATTT
TGGTTAGGTCAGGGTGTGACGAGGGTGGGTATGCTAGTTTTTTGTATTGTCTAGGGTTTT
TGTATGTCAAGGGGTTTAGTAGGTCTAGGTAATTTGTATGTCTATGGTGGCCTGATATGG
TTCCCAATCAGAGGCAGCTGTTTATCGTTGTCTCTGATTGGGGATCATATTTAGGCAGCC
ATTTCCCCATTTCCCCTTTGTGCTTTGTGCTTTCTTGTCTAGGTATAGTTGCCTGTGAGC
ACTACTCTGAGCTTCACGTTTCGTTTGTTCGCGTTATTGTTTTTGTTATTTGAGTTTTTC
ATTCCGAATATAAAGGATGGAAACATACCACGCTGCATCTTGGTCCGCTCCTTATAACAA
TCATGACACTTCAGCTCCATTCAACCACTCTTAGCACCACCCATATTAGATTTTTATTTG
CCATATTTTTCAACTGTGCTGTTTCACACAAGTTCTGAACCTAACTATTGTCATTTATTC
TAGATTGTAAATTGAAAATATACTTTTGCTTTCAGAGTATCTTCTTCTTGCTGGCTTCAG
AGGTCAGACTAGCTTTTTTATGTACTACTTCCGGCAGACACCACATATGCTGCTTCTCAG
GTCAAATGCTGTACCATACACCAAATATCTGAGATTTCACAACCTGTGAAAGACGTGTTC
AGAAAGATGAGCCCTGATCATACAACTCTACCCAAAGGAACTCCCGGTTTAATTTCTGTA
CCCATATAAACCTATTGGGAACATTGACATCTACAGTCCACAAGACTAAATAGCCAAGCA
GCTAGTTCACGACTACAGGTTTTACAATACATGGTGTCTGATGTGCAGCCACACCAATCA
GGTTGTGGCCAAAGAACCCGACTTTACACTTACCAACTTTGGTAAAACACAAACGTGAAT
TAATTTTCTAGATTTTATTTAAAATGCAATGATCTTCTTGAATTTGGTCAGCAACCATAG
GAGTGGAGTTTACTGCCGTCTAATCAAACAGGCCAAAGCCCATGTCGTCGTCCGAGCCCT
CCTCAGACTCCTCCTTGGCCTCTTCTTTAGCAGCGGCTGGGGCAGCAGCCGTCTCTGCCG
CAGCCACAGGAGCAGCTACAGCGAAGGCAGTGGGGTCAGCCAGGTAGGCCTTCACCTTGT
CTGCCAGGGGGAAGGAGTAATCAGTTTCCACGGCGACCGCCAGGACCCTCTTGTATCCGT
TGATGATGGTGTGAGGGACAGAGGCCAGAGTGGGGTATCCAATTGCCAGACACACACTGG
CTATGTTACGCACACCCTCCAGGAACCTGGCGTGCAGAGCATCCTCAGTAATGTCGAGAA
CCTCAGGGCTGTAGACACTACCGCTGTCATACACCTGCTGGATGAGCAGACCGAAGGAGA
AGGGAGAGATGTTCAACATGTTGAGGAGCGTGGCCTCGCTGGCTCCCACCTTGTCTCCAG
GCTTGATGAGCATCACGTCGCTCAATATTTCAATAGTTCCTCTGGAGATCTTGGTGGTGA
TGCCCAGGGCCTGGAAGAAGGAAGTCTTCTCAGGACCCAGCCCAGTGTTCTGGGCTGGCA
CAGTCACATCACAGGGGGCAATAGCGCCGGCACGGGCAGCAGCTGGCACCTTGTTGGCCA
GCAGCATGTCCCTGATCTCAGCCAGGTCTTCCTTGGTGAAGACAAAGCCCACATTTCCTT
TGATGTGAGGCAGCAACTTCTCCAGGGCGGGGTTGTTCTCCAAGTGGCCGCGGATGGCTT
TGCGCATCATGGTGTTTTTACCCATGAGCACCACAGCCTTCCCACGCAAGGACAGACGGA
TGGCCTGCATCTGCTTGGAGCCCACATTGTCGGCGCCGACAATAAAACATTTGGGATAGT
CATCAAGCAATTGGATGATTTTCATAAAATAGTTGGACTTCCACGTGGTCCTGTCTTCCC
TCGGCATCTTTGCAGTGCTTCGAAGGATCGCTTAAACAGCTGGTTTAAAGACAAGATTTT
CTCTTACCAAGGACGCGTGAAAGAAAGA
>comp368_c0_seq1 len=544 path=[522:0-543]
TTTTTTTTTTTTTTTTTTTTTGTGTACTTTTTAATTTTATTATTAAGCGATATTACAAAT
GCCTAGACTCCTCTGGGTGTCTTGAAGTTCATTCCGACAGTTGGCTGGGTGACCTGCAGG
TTGGACAGACTGCCGAAGTCCAGTAGTTTGAGCATCTCCTTGGTGTCAGGGTCCACCTCT
ATGATCTCCTGGTCAAGAGCAGAAACCTCTGGGACGTAGTTGTCCCTCCTCTCCCTCTCC
TCCTCCTGCAGCTTGATGGAGATGCCTCTGACGGGACCCCTCTGGATGCGCTTCATCAGA
TGGGTCACATACCCAGCGATCTTGTTGCGCAGCTTCTTGCTGGGGATGATAGCGATCTCT
TCACACACCCTCTTGTTGGTGTGGAAGTCATTTCCCAGCCGGGTGTAGTACTTCTCAATG
ATGACCCTGGCGGCCTTTTTTACCGTCTTGGTCCTGACTCGTCCCATGTTGGCTTGGGCT
GGCGGAAAAGAACTGGGGAAGTTGTGACCGGAAGTTTATCTTGAAAACTGAAGCAGTGCA
GCTG
>comp372_c0_seq1 len=668 path=[10:0-667]
TTTTTTTTTTTTGAATATTCATGTTTATTTATTTCTCCATTTGATGCTTTACTCAGATGG
GCACTCCACCTTGCCACTGTTGATGTCGTCAATGACATCATGGGGAGGGCGGCCATCGAT
GGTGCAACCCACAGACTGGGCAGTTCCCAGAATCTCCTTGATAGTTCCAGAAAGCTCCCT
GGCAATGGAGCGAGGCCTCATCGTGCGGGCAACTGTCACAATCTCATCAAAGGTCACGCT
GCCACTGTGCTTGATGTTCTTGACCTTCTTCCTGTCACGAGGGGGCTCCTTCAGGGCCTT
GATGATCAATGCTGAAGCAGAGGGTACAACCTCGATCGCTGCCTGCCTGTTCACAATGGT
CAGCTTGACAGTGATCCTCAGGCCCTTCCAATCTCCGGTGGCCTTGGCGATATCGTCACC
AACCTTCTTAGGAGACAGACCCAGGGGTCCAATCTTTGGGGCCAGCGCTGAGGTGGCGCC
AACTTCTCCTCCTGTGCATCGCATGTACACAACTTTAGTCTCATTGGGGTCGAATTTAGG
AGGCATGATGCTGCAGTAGAAGTTGAGCTCAGTTCAGCTTGAGTTGGTGAGGGTGTCGGA
TGAACCCGGATTCGGGACGACCGATTACTGTTGCACCTTCACCGCTAAAGTGATAAAGGA
AAAAAAAA
>comp374_c0_seq1 len=2239 path=[3257:0-2238]
GAAAAAAAAAAAAAAAAAAAAGTTTAAAAAAAATGCTGTTTGTTCCTGTTTGGTTGGGAG
AGTAGTGGTCGCTGGTCACAGGTTAAAACGCCTGGAGGTAATCAATAGGCGGCGCTAGCG
GGTTCCCTCGTGGAGCTGAAGAGGACGTCTGCCTTGGTGCTGATGAAGTATGTCACCAGT
AGGGATGTGAACAACACAGCCACTCCCACACCTAAGGTCAGCATCTCCAGGTCCCGGCTG
GCTACTAGGAAAATTCGAGCTTTGATGAACTTCCACCGTGATTCTGTCCACGTGGAATAG
TCTTTAGAAGCATACTCTCCCAGCTCGAAGGCAGGGGACACTGCTTTGGTCAGGCGTACC
GATGCACGTACGCAGAAAGAATCCCTCTGGGTGCTGTTGGGTGGGACCACGCCCTGAACC
CAGAAATAAGAGTACATATATGTGCTCTCATTCGGCAGCTCATCTGGCTTCTTGCACTGG
CTCTGGGTGAGGTTGGTGGCTGTTCCCGTTAAATTGGCCAGGAGATATTGGACCAGATAG
GTCAGTGCGTTAGCCTGATGGGACAACTTGGCAACACCAACGTAGTACCAGGGTGGGTTG
GGCTGGAGAACGTCCTTCAGTTCTGGGGCCATCACTGCCTGAAACCAGCTGTTGTTGGAT
CTAACCAGAAACCCATACAGCATCTGGGTCACTGTTTTGGGGTCTGCATTGATGTTGTTG
ACTTGGGAGTTGTTTCCCCCAGCCTGCTTGAAGAGAGCGCGGGCAACTGCAGTAGCCACC
TCGGTAAGAGACTTTGCAGTATCAGTCACAAACTCTAGCTGTTCCTCTGGACTCAAGTTA
GATGGATAAGTCAGGTTCAGGTGGGCAGCGTTGTCATAAAAACTCTCATAGTACCTATTG
TTGAAAGCTGTTTGATGGTCTGCAAGAACAATCCCTGGAATTGCCCGAGCTCGGAGGAAA
CGCTGAAAGGAGGAGGGCGGGAGTGGCTGAGAAAAACCTGTCTCAACAAATGAGAAGTTG
AGACCAGCCGTGGAGGACTGTAAGTTTTTTACAAGATTCGTAACCTCGTCATGGACAGTG
TTGTTCCTCCTGGACACAGGGTCTGAGTGAAGAAATAGGTTGGTGCCACTGCGCACTGCT
ACCTGTCCAATCTCCAGTATTGAGTGAACATTGTCCAGGTCTATCACAAACTTGCCGTTC
TCCATGTCGTAAACCATCCGAGAGCTGCCAATGTAGTCAAAGGTTTCCCCTTGGAAGAAG
GCAAAGAGGATATTCCGTGTGGGAGGGGCTTCCTGAGTGGCTTCACGTAGTGCCTGGGCA
GCAGCCAGCAGAGTGACAAACCCTGAGACACTCCCCTCCGCTCCTGCAGAATCCTCCAAG
AAAAATGCCCTGCTGTCCAGCCTGGCTGCTGCTATAACAACGCTCTCGTTCTCCTTGTGG
CCCAAGACGGTGTCGTTATAGGGCCGAATGGAACCCCAAACATTATAATCACCCAGAGGG
TCACACACCATCTCTGGGTTGATGCTAAAGTTGATGTCGTTGCGTCTCATGCAGGTTGGA
GTATTGGTGACTGCGTGCATGTGGGAGAAGAGCTGCATGGCACACAAAGGGTACTGCGGG
GCACTGCCGTTCACTGCGCGATTATGGTCCAAGTAGCACTGTTTGATGAACTCTGTTTCG
TTGTCTTCTTTCAGGGAGAAGACAGGGAAGTCAAATTCCTCATAGGATAGACCGTTCCCC
CGAGGATTCCATACAGTCGTGTTACAGTGCGCTAAATTATGATCATAGGTTTCCGTGTAA
ACACCTGTGTTCTCATTGGGACATGTTGTATGTGGCGAGAACTCTGGTAGGCTAGTTTTT
GGGACCACCACAACCCCTGCCACCCTGCTGGAGGCATTCTTCATCTTCATCATGATGGAC
TTGGTGAAGAGGGATGACTCCAACAAGACCATATAAGGAGGATTGGGTCCTTTGCTCAAA
GGCCATTCCAGATCTGCCTCAGACTCCAAGACATGGATCACCCCTGTATCACCTGATATC
GAGGACTGGCAGCCAATCTGATGTGTAGCATTGAGCAGTCGGACGCATGGTACAGTGTTA
TTCAGTTCAACATAAATCTTCTGCGCAACAGAGTTACAACTCACATTTTTGAAAAGCCAA
CAAACTATGAACATAACCCATTTCGATGATTCCAAAACCATCTTCCTGGTTTCATAAAGA
ACAGTTAAAAACACAGGAA
>comp374_c1_seq1 len=520 path=[2737:0-519]
TTGAATCTCCCTCTTTCACCTCTCCTCCAAGATGCCTACCAAGAAGACCAAGACCAGGAA
GCTCCGAGGGCACGTCAGCCACGGACATGGTCGTATCGGCAAACACAGGAAGCATCCTGG
AGGTCGTGGTAATGCCGGTGGCATGCATCACCACAGAATTAACTTCGACAAATACCACCC
TGGGTACTTTGGTAAGGTGGGCATGAGACACTACCATCTCAAGAGGAACACCGTGCACTG
CCCCACTGTCAACCTGGACAAACTGTGGACGCTCGTGAGCGAGCAGACCAGGCTCAACTA
CGCCAAGAAGCCCGAAGGCCCTGCACCCATCATTGATGCCGTGCGCGCTGGCTACTTCAA
AGTGCTGGGCAAAGGCAAGCTGCCCAAGCAGCCTGTGATCGTCAAGGCAAAGTTCTTCAG
TCGACGGGCAGAGGAGAAGATCAAGGCAGTGGGAGGAGCCTGCGTGCTGATGGCATAAGC
TCCTGTCAATGTTTTTTGCAAGAATAAACTGTATAAATTG
>comp377_c0_seq1 len=1198 path=[1207:0-1197]
GGGTAGGGCTTTTTCCTCCATTCGATCGCAGAAATGGGTCGCCGGCCAGCCCGATGCTAC
CGCTACTGCAAGAACAAGCCCTACCCCAAATCCCGTTTCTGTCGCGGTGTGCCTGATCCT
AAGATCAGGATCTTTGACCTGGGCAGGAAGAAGGCCAGGGTGGATGAGTTCCCTCTGTGT
GGTCACATGGTCTCTGACGAGTACGAGCAGCTGTCATCTGAAGCTCTGGAGGCAGCCCGT
ATCTGTGCCAACAAGTACATGGTGAAGACTTGTGGGAAAGACGGCTTCCACATCCGGGTC
CGCCTGCACCCCTTCCATGTCATCCGTATCAACAAGATGTTGTCCTGTGCCGGGGCTGAC
AGGCTCCAGACGGGGATGCGTGGTGCGTTCGGGAAACCCCTGGGCACCGTGGCCCGTGTT
AGAATCGGTCAGGTGATCATGTCTGTCCGCACCAAGGCCAGCAACAAGGAGCACATCATC
GAGGCTCTACGCAGAGCCAAGTTCAAGTTCCCCGGACGCCAGAAGATCCACATGTCTAAG
AAGTACGGCTTCACTAAGTTCAACGCCGTGGACTTTGATCAAATGATGGCTGAAAAGCGT
GTGATTCCTGATGGCTGTGGGGTGAAATACATCCCCTCGACGGGCCCTCTGGCTCGCTGG
AAGAAGATTCACGCCATCTAGACACTGACTAGACATGCTTTTAACATCCCATAGGATGTC
TGGTCCCCAGCTTCACGAGAGGTCAGACATGGTGAATAAATACATCTGAATAGTCAGCCA
ATAAAGATTAAACTGACCTGGGTCTCATTGTTGTGCCTTTCACTGCTGATTCTGACTTCA
GATGAGGGGTTGACTTGGGCAAGGTGAGTAAAGGGGTAGAACTTCATAATGAGCAAATGT
ATCTTTAACTGAAATATTAACTAGGAACACCAGTATTGTACATTGAAGTACTGCCGATGG
TGATTTTAGCATGTACATCTTGGGGCAAACTCGTCCCAAAACAAGTTGGGCTGTGTGCCA
GCAAGCCACTACATTTATTAACATTGCACTATAACCGGGCCTACATAAATCTGTCCGAAC
AGCAGAGATTTCTTTTCAGCACCATTGGGTGAATCCGTACTGTTATCAGCGGAGCCTTGT
CTGGCAGCGAAACAGTTCATTCAGCCTCATTTACTGTCTTTTAATAAACATAGCTGAT
>comp378_c0_seq1 len=228 path=[1:0-227]
AGACGCTGCTGGTCTGGGGGGATGCCCTCCTTGTCCTGGATCTTGGCCTTCACATTCTCA
ATGGTGTCACTGGGCTCCACTTCTAGTGTGATGGTTTTACCAGTGAGGGTCTTGACGAAG
ATCTGCATGCCTCCCCTGAGACGCAGCACAAGATGGAGGGTGGACTCTTTCTGGATGTTG
TAGTCGGAGAGGGTGCGGCCATCTTCCAGCTGCTTGCCGGCGAAGATC
>comp379_c0_seq1 len=372 path=[350:0-371]
GCTATGACCATGTGTCAGAGGTTCTTCACTGATGTACAACGAGACCAGTCCCTATTTTCT
CTAGCAACCCCCTCTGATTCCAAAGATATCAATCTGTGTCTGCAATCAAAGGGTGGGTAT
AAACTGAATATCAGAGGAAATTCTGTTACTATTACCGGTTTGCCAGAAAATAGAAATGCA
TGGATCTCTTTTTGTGGCACCTGGGACTCTAAAACTGGTCTCACCCAGATGTGGGCGAAT
GGGAGACGAAGTGCATCAAAGATTCTTAAGCCAAATGGCCCTATAAATGGAAAACCAAGT
ATAATCTTAGGTCAAAACCAAGGCAGTTATGGTGGAGGTTTTGTAGCATCACAATCCTTT
GTGGGGGATGTT
>comp385_c0_seq1 len=5371 path=[5378:0-5370]
GAATAAAACTGTGAAGATCGGGTCTGTGGACAGAGCAGGAGGAAAGACAGTGAACAGGAA
CCATGGGCTCTCCCGTCTGTCTTATGGTGCTCTTCATTTTGGCTGCTGAGTCTGTACATG
GACAGGACAGGTTCTTTATCTCAGCTCCCAATGTGTTCCATGTGGGGGTGAAGGAGCGTG
TTTATGTCCAGCTGGGTAAAGCCCTCCTGAATAAACGTGTTACCCTCTACCTGGAGCATG
AGGAAACTGCAAATCTGATGTCTCAAAAGAGCAGCACTCTGTGTACTGAGGAGGGACAGA
TCCAAACTGTGGAACTAGAGGTAGAAAGGGACAAGCTGCCCATCTTTGTGGATTTTCCCT
ATCTTATGCTGGTGGCTGAGATGGATGGGGTCAAAGACAGAAAGATGGTGAGGGTCCTAG
TCTCCCAACACAGAGGCTATATCTTCATTCAGACTGACCAGCCTATCTACAACCCTACAC
AGCAAGTGAAATACAGGATATTTACCCTCAACCACTCAATGAAGCCCCATGATGACGTTT
TTCACATCTCTATTTTTAATGCTGCGGGCAACCGGATAATGAAGACTCTTAAGAGAGCTA
CGGATGGAATATTCACAGATATCCCTTTTAATATCCCTGATGTCTCAGAAATGGGTGTGT
GGAGGATCGTGGCTCATTACCAAGGAGATGAAAATAATGCTGTTACTCGAGAATTTCAAG
TCAAGAAATTTGTGCTGCCGAGCTTTGAGGTGACCGTCATACCTGAGCAAAGCTACTTTC
TATTGAACACTGAACAGGTCACCTTCACAATTTTAGCCAAGTACTCCTATGGTGAGAGTA
TAAAGGGAGCTTTCCACTGCCGGTTTGGAGTGAAGGAGAAAACACAGGGGCCGGATGGTG
AAAAGGAGAAGATTGTCTTCATCAGAGGATTGGAGCTGACTGGATCGATACAAGCTGGAG
AGGGGTCAGCGGTTCTCCAGGAATCCAAGCTCATCGAGCAACTCAAATCCAACCTCAACA
TCACCCTCTCAGACGTGGTCCAGAGCAAAGCACAGCTTTACGTGGCAGTGTCTGTCACTG
ACATCATCAGTGGTGAGCTACAGGAAGCAGAGGTGTCTCTTCCTGTTGTTTCCCAGCGTT
ACACTGTAGACCTGTCCCGTACCCGCTCTCACTACATCCCTGGAGTTCCCCTCAGTGTAG
TGGTGGTGGTCCGTCTCCCAAATGGTTCCCCAGCTGTTGGAGAGCCAGTGAGAATGCATC
TGCCAGAACTCCAGGATGGAGACCAAACTGTAAAGACTAACCAGCAGGGCGCAGTGTGGC
ACGATTTTAACCTTCCCAATCTTGATCGTGACATTACTGTGGAGGTGACTGTAGATGACC
AGAAAATAACCAAAGACGTCAAACGTGCATCGTCTCCTGGGAACACCTATCTGAGCGTGA
GCGTGAGCCAGAAGATTCTGACGCCGGGTCAATCCCTTTCCGTTGTATTCAAAGTCTTCA
ATGGGCCACCAGAGGATGGGTTTATTTACTACATGGTTTTCAGCCGTGGAGTGCTAACAA
AACAGGGTTCTGTCAAATCAGGGGACTTAACAAAGATTCAGCTTCCAATCACACCTGATA
TGACCCCCTCCTTCCGTCTGATTGGCTACTACTATGATCAGAAAGGTGACATCATTACTG
ACTCTGTGTGGGTAGACGTCAATGATGTTTGTGAGGGGACAGTGAAGGTAAAGTCAAAAG
ATGAATATCTACCAGGAAACACGGCAAAGCTGGAGATAGACTTAAATGGTCAGAAGGCCA
AAGTTGCCTTGCTGGCTGTGGACAAGGCTATCTATGCTCTCAATGCCCACAACAAACTCA
CCCCCAAACAGGTATTCTCGTCGATGCAGTCCTATGACCTTGGTTGCTCATACGGTGGCG
GCTCAGATACAGCCTCTGTGTTGAACGACGCTGGCTTGTCATTCATCTCCAACTCTCATG
TGCTATCTAAGATGAGGAAGGGGTTTAACTGTGAGTCAGGCTTCAGACGACAGAGGCGTT
CCCTGGACCTCCAGGAGCAGATGGTGTCCATAAAATCCAGTTACTCAGACGCCAAGCTGC
AGGAGTGTTGTTCTCATGGCTTGTCCCTGATCCCCATGCTGAGGACGTGTCAGCAGCGAG
CCGAGAGAGTGGCACGAGCCAATAAGGACCATGTCTGTGTCAAGGCCTTCCTGGACTGCT
GCATAGAGGGAGAGAAGTTGAGGGAGAAGAAGAAACGAGACGACGCCCAGAGAGGACATG
GCAGGACTGCGAGTGCCACAGACATCGAAGACTTCTTTGACACAACCAATCAGCAAATAC
GCAGAAGTTTCCCCCCAAGCTTTGCATTCTCAGTGGTCGATATAAACGGCAAAGGAAGTC
ATACTGTGGCTCTGCCTGATTCCATCACCACCTGGGAGATACAGGCTGTCAGCTTGTCTG
ATTCTCATGGCATCTGTGTGGCAGAACCACATGAGTTCCGTGTGTTTAAGAAGGTTTTTG
TCTCTCTGAGGCTGCCGTACTCAGTCAAAAGATTTGAGCAAATGTCTATTGTTCCTGTTG
TCTACAACTATTGGAACCAGGATGCACAGATTGCACTCCACATGGAGAGAAATGACAAGC
TCTGTTCACCAGGCTCCAGTTCCATCAAAACCTATGTCAACGTCACCGTGGAGGCCCACT
CCTCCAAAGCCGTCACTTTCTCTGCAGTACCCATGGAAACCGGCCCCATACCCATCAAAA
TACGCCTTTATGACATAGAGAATGAGGACGGCAGTGATGCTATTGAAAAGATTCTGAATG
TTAGAACGGAGGGAATAGAGAAGAGAGTGGAGGAAACTCATTTTGTTGACCTGAGTGGCA
ATATTGGGAAGAGTGGCCAATCTTTCATGATTAATGGAAAGTTACCAGACAACACAGTCC
CTGGCTCCAGCACCAATATCTTCGTCAAGATGGAAGGGGAGCTGTTTGGCAAGTCCACTT
CCATAACCCTGCTCTCTTCCGATGGGGTTAAAAGCTTGCTCAATGCCCCTCATGGATGTG
CAGAGCAGACTATGAAACGTATGGCCCCCACAGCCCTGGCCCTCCGCTATCTGGACCTTA
GCCAGCGCTGGTATGAGCTGACCCCTGGCATCAGAGATACGGCCCTCCAGTTCACAGAGC
AAGGCTATATGAGAATTTTGACGTTTAAAAAGGGTGATGGATCGTATGGAGCTTGGACGC
ACCATCCAACCAGTTACTGGCTGACGGGCCTTGTTGTGAAAGTGATGTCTCTGGTGGCAG
AACGTCAGAATGCAGGCGGTGGAGAGAAGGGGAGATGGGCACAGGGTGTGTCTGAGCAGC
ATATCATTGATTCAGTCAGATACCTCCTGGTTAAACAGAAGGAGGATGGATCATTCTCGG
ACCCTAACCCAGTCATACACAGGGAAATGCAGGGAGGCATTGGAGGGATAGAGGGAGATG
TCTCCATGACTGCTTTCATAACTGTGGCTCTAAATCGCTCCCTCCCTTTCCTGACAGACA
ACAAGGAGCGTAGCGATACGAAAGCCATTATCTCCAAAGCCACCGACTACCTGCTCTCAC
GTGTTGAGGGGCTACAGAGGCCCTACGCTGTGGCCATAACAGCCTACTGTCTGTCAGTCT
GTCTGTCTGACCGGACACAGGCTGAGCCTGCCTGGGAAAAACTCAAAGGACTGGCAACTA
AAGGGAAAGACCATTGCCATGGGTGGTATGCTAACGCTGGCATGGTGAATGAGGAAAAGA
AACATTATGTACCGACAACAGAGGCCATAACAGTAGAGACTACAGCCTACGCCCTGTTAA
CTGCAGTGGCTCATAAGGACACAGAGTGGGCAGACTCTGCAGCCTGCTGGCTGACTTCAC
AGGAGAACTATGGAGGAGGTTTCAAGTCCACACAGGATACTATAGTGGCTTTGGAGGCTC
TCTCTGAGTATGCACTGAACAGGCCCCAACCTCTCATCACAGAAGTGGCGGTAGAGTTCA
CTACTCCAGGGAAGAGCGACATTCAGAAGCTGTCATTGGACAACAAGGGGGAGAAAGTAG
AAACGGAGCTGAAGAAACTGATTGGTAATGCTATCATTAACGTAGCGCTAACGGGACGGG
GAAAAGCCAAGATGAAGGTTACGAAGGCTTACCATCTACTGGACACCTCAGACGACTGCA
ACCTTCTGTCAATCACAGTCAAAGTGGAGGGGAAAGTAGAGTACACTGCCCAGATTGTTG
AAGACTACAACGACTATGAGGGGGACTACGGAGACGGAGACGGAGAGAAAAGGGAGGAAG
AGGATGTCCCCCGATCAGCGATTGAGTGGTTTGACGCTCGCAGCAGACACAGAAGAGATA
CTCAGCAAAGCCGGAATTCTGAAAACGATGTTGAATACGAAGTCTGTGTGAGTCATAGTC
TGACCAGGAACCTCACAGGAATGTCCATAGCCGACATCACACTGCTCAGTGGCTTTGAGG
CACAGACAGACGACCTGGACAAGCTAAAGAACCCTGATGAACAATACATCTCTCACTACG
AGGTCTCACATGGCAAAGTGCTGTTGTACTTTAATGAGATTGAGGAAAGGGAGTGTGTAA
CGTTTAGGGCTGTGCAGACAGTAACTATAGGTTTACTGCAGCCTGCTCCGGCCACATTCT
ATGACTACTATGAACCAGACAGAAAGTGTACTACTTTCTATGCTGCACCAAAAAGAAGCA
AGATGGTTTCAACATTGTGTTCAGGGGATGTGTGCCAGTGTTCAGAGAGGCCCTGCCACA
AAGAGAAGGACACATTTGGACCACTGAAGCTAGAGAAGAAAGATCGTTTTGAACATGCTT
GCTATTCCCCCACTGTGGATTACGGTTTCATTGTCCAAGTCATCAGTATGTCTGTGAAGA
GTAACTTTGAACTCTACACAACTAATGTGACTAAGGTACTCCGAGCCACCGGAGATGTGA
AGCTGGAGGAGAGCAAAGTGCGAGTGTTCGCCAAGAGGCTCCAGTGTAAAGGACAGCTAG
AGACAGGGAAGAAATACCTCATCATGGGCAAAGATGGCTCCACCACCGACTCTACTGGCC
AGATGCAATACCTTTTGGAATCAAATACCTGGATTGAACAAGTGCCTAATGAGAAAAAGT
GCAAAGGAACAAATAACAAGACTACATGCAACAAATTGAAAGACTTTGTATCTGAGTACA
TGTTGAATGGCTGCACCCAGTGACTGGTTCACTGACACGTTAACATGCATACTCAACACA
TCATCTAGAAAATGAAATGCTTTTATTGAGTCATGTAATTCAGTGTTTGTAACATCCACT
TTCAATACTTATCAAGATAAATAAAATTGCA
>comp394_c0_seq1 len=474 path=[1:0-473]
TTTTTTTTTTTTTTTTTTTTACAGTTAAATCACTTTTATTTTCACATAAAACTGACAGTA
ACCCTTAGGATAGTCCACCACATTAACCCATGGGCTTTGGAGGTGGTCTTGGGGCACCAC
CACTGGGCCTGAAGCGAGGTGGTGGTGTGCGGTCCTTCCTGGCCTCGGTGGAGCGATTCC
TCACCACCTTACTGTGGATGGCACAGCTCACACAGTAGTGCAGCTTCACATACAGCTTGG
GCAGCACATATGAGTCAAACACGCTGGCCTCTGTGATGTCCCTCACCGCAGCAGCCTCGA
CAATGTTCCTGATGACAAACTTCTTGATGGCCTTGTCCTTAGGCACACACCGGGCACAGT
TAGTGCAGCGGATGGGCTGGACATGTCCACGACCCTTCTTGGCACGGCCGTTATTCCTTC
TCTTCTTAGTCATCGTGGCATGGAAGGCTGGAAAGAGAAGGCACTGTATTGGGA
>comp396_c0_seq1 len=306 path=[1:0-305]
TTCATATTTGGGTTCGTTCGGTTTAGTTCTTTCTCTTCCGGTTGTCGTCTCTTACGTGTG
GCAGATCCACAGAACAGAAATGGCAAAGTCAAAGAATCACACCACCCACAACCAGTCCCG
TAAGGCCCACAGGAATGGGATCAAGAAGCCCAGACCAGACCGTTACGAGTCCATGAAAGG
GGTTGACCCTAAATTCATGAAGAACATGCGTTTTGCCAAGAAGCACAACAAGAAGGGTCA
GAAGACAGCCAACGCAGCGGCCAAGAAGATCGCACTGGCAGCCGCCCCTTAGATGTGGCT
GGGGGG
>comp398_c0_seq1 len=391 path=[369:0-390]
TTTTTTTTTTTTTTTTTTTTTAACCAACAGCACATTTATTGACGTGAACCCAAAGTGTGT
CTAGGACGAGCTGGAGGCAGCCACTGCAGCACGCTTAGGCTTTGGGGTGGTCCCTTCCCG
GAACCCGTTCCTGAATCTGCGGTAGACGACTCGCAGGTGTCTCAGGCGGCCGGACCCAGT
GGTGTTCCTCCTCTTGGCCTTAGCGCTCCAGTTGTAACTTCTCTTGCGCTTCTCGGGGTA
GCCACACTTCCCGCAGGACGACTTCTGCAGGTGGTAAGCCTTGGAGCCACAGCGACGGCA
CAGAGCGTGCGTCTTATTACGCCGCTTTCCGAAGGAAGATGTACCCTTCGTCATTTTCTT
CCTATGGGTGGGTGAAAAGAGACCGGAAAAG
>comp400_c0_seq1 len=955 path=[933:0-954]
GGTTGACCAGCTTCGGGCCCTTCCTCCTTTTCCTCATCCCTGAGAGGCTGATGCCAAGAT
GAACGACACAGTGACAGTCAGAACCCGGAAGTTTATGACAAACCGGCTGCTTCAGAGGAA
GCAAATGGTTGTTGATGTCCTCCATCCGGGCAAAGCCACAGTCCCTAAGACTGAGATCAG
GGAGAAACTGGCCAAAATGTACAAGACCACCCCCGATGTGGTGTTCGTCTTCGGCTTCAG
GACACAGTTTGGTGGCGGCAAGACGACGGGTTTCGCCATGGTCTACGACTCTCTCGACTA
CGCTAAGAAGAACGAGCCCAAGCACAGACTGGCCAGGCACGGTCTCTATGAGAAGAAGAA
GTCCTCCAGAAAACAGCGCAAGGAACGCAAGAACAGAATGAAGAAAGTACGAGGCACCAA
GAAAGCCAGTGTGGGTGCTGCTGGCAAAAAGTGAGCCCGGAGAATCAGGGATGGTCCTCG
TGCTCAAGATGTTCTTGTATATTGTCATCGAATAAAAAAACTTAGGGTGAAAAAAGTCAT
ACTGTCCTGTTTTTGTAATTTTCTCTACATGTCCTGGATTGAAAAGCATATATATTTGAC
ATTTTTATCTGTACACTATTACATTTGCAGTGTGCTTGAATATGTTTATGTTCAAAGTCG
TTTTTGGGATATTGGTAGTCTGGCGCATACCTCATACCAAAGTCTTAAATCCCCCTGACT
TCAGTCTGGAAAGGCTGTTTTGATGCAGTGGCATGATACGTCAATTAGGAAGGTGGCTGT
GCTTTTACGTCTTCTCGCGCAAACAGCCACGCGCCGCCCCTTGCATTACACAACTGTTGG
TTTTTCAAATCCACCAAGAAAAACATTTGAGAACCAATCAATACATCCCCTTAATTTGAG
CGCATCTTGCATTAAAGGCCTCCTGACCAGACGTCTGTATTGTTGACTATGGCTA
>comp405_c0_seq1 len=519 path=[497:0-518]
TTTTTTTTTTTTTTTTTTTTTGTACTCTAAGAATTTATTAAATGTACAAAATCCAGCAGA
CAGGAGGTTTAATCCTCATCTTCCTCCTCCTCCTCATCCTGGTTGATCTGGAAGTAGCGC
AGCTCGTAGCTCTCCTTGGTGTTGGCCACAACACGCAGCCAGTCGCGAAGATTGTTTTTC
TTCAAGTACTTCTTGGTCAGATATTTCAGATATCTTTTGGAGAAGGGGACCTCGGAGGAA
ACTGTGATCTTGCTCTTACTCCTCTCAATAGACACCACACCACCACCCAGGTTGCCAGCT
TTCCCATTCACCTTGATGCGCTCCTGGAGAAACTGCTCAAAGTTGGCAGCATCCATGATG
CCATCTTCAACAGGGTGGGTGCAGTCCAGAGTGAACTTCAGGACCTGCTTCTTCTTCTTG
CCACCCTTGGACCCCTTGGTGCTCTGCTTCTTCACAGGAGCCATGGCGAAGAATTTAGCA
GAAAGGAAGAGCTGGGTTTGCGCGTGCGTTACATTTTGG
>comp410_c0_seq1 len=727 path=[6:0-726]
TTTTTTTTTTTTTTTTCATGTTGCAATGTTTTTTCTATTTTTATTTTACATTTTTACATT
TTCATGGAAATTATGCATTCAGCATTGCAGTGTATTTGGGAATGCGTTTTCTTCAGCAGG
CCCCCCATGAGCCGCCGAAACCAAGCAACGCAGACAACCAGAAGCCAACCAAAAAAAGAA
AAGAATGGTTCTTCATCTGGCGGCATTCTAGGGTACATTTCGTTTAAGTATTCAGGTAAG
TAATATAAGCTTTGTGCTTCGGATGAGCTTCATCTAGTCGTCTCAGGTGTCTTCAGGTGT
CTGGTGCTTGGGTTCGTCGGTGCGTCAAGGTCGCTGCGGATCAGCTGATCTGCAGCTCCT
GGCTCTGCTCACCAGGCCCGACTGACCAGGTCCTGCGAGGTCATGCTGAGGGTCAGTACC
TGCTAGGGGACAGACTCACAACACCCCCTACCAGGACATGGCCAGGGACCCAGTGACCTG
CCCTTGGGAGCAGGCTTTTCATCTCCTGTCCTCCTCCTCCTCTCCTCCTCTTCAAAGAAA
ATACACAGCAAGCAAACAGAGTGGGAACTCCATAGTGACCTGACAGAGGGTCACCAGTCC
CAAATCCTTAAGCGGAGGGCTCCGCAGGATACAAAGGACAGATCAAACATTGTAACCTCC
TTTTATACCTTGAAAAAACCCTCCCCTCCTCCTCATCTGTCATTTGTCAATTCTGAGAGC
CACAGGA
>comp411_c0_seq1 len=666 path=[2:0-665]
GTGTTTATCGCGAGACAGCGACTCTTCCTTTTCCCTTTCCACTCTGAGTCCAAGATGGGA
GTCGACGTCCGACACAACAAGGACCGTAAGGTGCACCGAAAGGAGCCCAAGAGTCAGGAT
ATCTACCTGAGGCTCCTGGTCAAGCTGTACAGATTCCTGGCCCGTCGCTCCACTGCTCCC
TTCAACAAGGTGGTCCTCAGGAGGCTCTTCATGAGCAGGACCCACAGGCCTCCGATATCA
GTGTCTCGCATGATCCGTAAAATGAAACTGCCTGGTCGTGAGAACAGAACCGCAGTTGTC
GTGGGAACCGTCACTGATGATGTCAGAATTCAGGATATCCCCAAGCTCAAGGTGTGCGCT
CTGAAGGTGACTGACGGCGCTCGCCGCAGGATCCTGAAGGCCGGAGGTCAGGTCATGACC
TTTGACCAGCTGGCTCTGGCTGCCCCGAAAGGACAGGGCACAGTGCTGCTGTCAGGACCC
CGTAAGGGCAGAGAGGTGTACAGGCATTTTGGGAAAGCCTGTGGAACCCCCCACAGCCAC
ACCAAGCCCTACATTCGCTCCAAGGGCAGGAAGTTTGAGCGTGCTCGTGGGCGCAGATCC
AGCCGTGGATACAAGGCCTAAAGTCTCTTTTGTTTTCCTTGGAATCTAATACAAATAAAG
ATAGCG
>comp411_c1_seq1 len=1237 path=[673:0-1236]
AAATGAAAAAAAAAAAAAAAAAAAACTTAGTCGTCATTCCTTTCAGCCATAACAAAGTGA
AATGGATCAGCCTTGCTTCAAGCACAGATGTTTGTTATAATAGGTCAGGGCAACGTTAAA
TACCTGGTTGTCAGACTGGACATCTGCCTGAAGTCTATGGATTGTGTGTCTAGATACAGA
TAAACACTGGTTCAAGTCCCTCAAACACAAACTTACAATTCCATGAAATGAACATCCCAA
TAAAATAGAACAATTAAATAAAATCTATTTCAATAGCCATATGGTAGCACACACACGCCA
CCTTACACATCTTTTAGGAGTTAAAGGGTATGAACTCTTATGCTATTGCTTTAAATAGGC
TTGTTCAACTGAGAAAAACAAAAAGGGATCAGGACAACACTGATAGAGCACAGTGTTAAA
GACCCAAAGGACAAACAAAGTTAACTACAGGGAGAAAATAGTTTCAAACCAATTGGATGT
TTTGGTCTAGGACAACTGGACCCTACAGATGAGTCTGCTCACCAGCCAGTGTCTTATCCA
AACACAATACCATCTTCTAATTTGTCAAAGAGGATTAATCATCATCCTCCTCTTCCTCAT
CCTCGTCATCATCGTCGTCATCATCATCCTCGTCATCATCGTCTTCAGCCTTCTTTGATT
TAGAGGCTCCTGCCCCACCCACTTTTCCTCCTTTGTAATCTGCCACATCCTTTTGGTATT
TTTCCTTGAGTTTGTTGGCTTTGGCAAGATACGGCTGCTTATTGGAGTCTGTCAAGTTGT
TCCACATCTCACCAAGCTTCTTGGCCACATCCCCAATGCCAAAGCTTGGGTGTTGGGCTT
TGATCTTGGGACGCTGCTCAGCACAGAAAACAAAGAATCCCGATGGAGGTCTCTTTGGTG
CATTAGGATCCTTCAGTGCCTTCTTGCCCCTCTTCCCAGGAGGACCATAGCTCGTCATTT
CCGAATCATAGCGAGCTTTGTCCTGCTTGGCCTGGTCCTCAAACTTTGACTTCTCCTTTG
GAGACATTGTCTTCCATCTTCCAGAGCACTTCTTGGAAAACTCTGAAAAGTTCACTGGGA
TCTCTGGATTCTTATTTTTGTGTTCTTCTCGGCAGGTTTGAACAAAGTAGGCATAGGCAG
ACATCTTGCCCTTCGGCTTACGAGCGTCACCTTTGGCCATTCTGAAAAATGGTGGATGTT
CTCTTGCACCACCAGAATATCTATCTTCCCCCAGCTC
>comp413_c0_seq1 len=828 path=[8:0-827]
TTTTTTTTTTTGAGAGTTGAAAGAAAAAGAAACACCCGTGGAAAATAACTGCTTTCTAAA
GTTGTTTTTGTTGCTGTCCAGCGAAAAGTTAGTTTACAGTTACTTTTTATCTGTTCAATA
GAAGAGTCGCTATGTCAAGCTTCGTAGACGTGAAGAATGTTGAGCCAACCCACTTTGAAG
AACAACACTACGACGAATATGAATACTATAACCTTTCAGAAAAATACACATGTGGCGCTA
GCCGCAAGGGGAGGTCAAAGAAGGAAGCCAGCGACAATACCAACCGCCCCAACCCCGGAG
GCCACGAGCGCAAGCTCGTAGAGAAACTTCAGAACACTGAAAAGAAGGCCAAGGTGTGAG
TAAATGGAGGACAAATCGGACGGCTAACCCTGGCAACCGACCATGGCCGCCTTGGCGACA
AAACAAGATGGGCAGACGGTGAACTCCAATGTAGAGGGGGGTGAATATGAGGACGAGTCA
CATGCTGCCAATGAGTCTGACTGTATCTTCAGTGAAGGGAGATTTCAGACCTCCTTCATA
GAGCTGATGGTACGGTCGGTGGGAGTGGCCCCCATATTGGTTGTTCACCTCAGTCATGGG
TAGATCTCCACTGAAGATGATGTAGACCACTTGTGCAAGTGTTTTCTGAACGACCTTCCC
ACGCAAGTTGGGAGTAATGGGGGTGGTGGCAGGATGCATCTCTTTTCAGTATCAATGTGG
TTTTGTTTTTAAGTCTTCATTGACGATGCTTGTCACTTAATGTTTTTATAAACCAAAAAG
TGTATTGAAAATAAATGCTTTCATAAAATATATTAAAAGTCTTGGTTT
>comp421_c0_seq1 len=1757 path=[10:0-1756]
AGCACCCTGTTTTCCTTTATATACTTCATTCCTTCCTACATACATACATTTACACATAAT
TAGGCTCATAAAAATTGTCTAAGGTCATCCCTTTATACTGATCTGAGAGCATATGTTTGT
AACATTGGATAATAGGCTACAAGGAGACTTAATCAAGCAGACAAATGCAACGTCAGTATT
ATTATGGTCTAATATGGTATATGTTATGAGCATAATAATAAGTGACTTTTGGAAACAGAG
TTGTGGATTTGATTAATAGACCTAGGTCTTTTTTATCTGTTCAGCACCTAAACTAGTGCA
TTGCTTTAGTTTTTAATGAATTAGTGCATAACATCAACAGCAGGAATGAAGACACAGATG
ATGATGAACCATCAACTATGTTTATTTCAATGGGCATGCCAATGGCAGGGTCTGAATTTA
TTGCGCAACCTTTTCCGTGATAAAGATGGGACCAAGCTGAACATCTCCCTCCCATATATT
TGCTGGTTTTTGATGCTTAGTGGTATCGCGTCCCTTCCTGTTGCTACAGGTGGAGTCACA
GCAGCCACACACTCCATCATTTCCACCAGCCTCCCTCCACGTATTAATGAAGGAGCAGGC
CTTGTACTCAAAATCAATAGGGAAGACGATTGTGGTTGCCTTCAGGTGACAGGTAATGAA
GATCATGTCGAGCGTAGCGGGATAATCTGAAGCAGCCTGAACAGGTATCTTTGTTTTCTG
CGGATAAATTGGGTCACTCCCCTTCTGGCTCTGGAACCTGAAAGCCTCCACCTGGAAATA
CAGCTTGTAGTCTGCGGAACGAGGCATGAACTGGGAGTGGGAACCTGTCATTTTGGCATC
GATCAGACACCCATGATTCTCAATGAAGGCGTATCTGGGATTGGCGTTTATGTTGGGTTC
CAGGGTGGCCACACAGCTGTCCACAAAGATACGCAGGGGGACGTGGAAGTACTGCATGAC
AGAGGCCTCGATGTTCACCATATCACCCAACACGTACATGTTACCGGCCCTCTCATACTG
CCAGTCAGCAGTCATGAGCCTCATGGAGAAGTACAGGAGTTCCTCTGCATACTTAGCAGC
GGAGAAAGGGGTCCAGGTTGGGATCAGGGCCAGGCTGCTCACATTGTGTTTCCTTGGATA
GTGGCACTCAATAATGATCATCGCGTCATTTGTCCTGATGAGGGGGGTGTTTGCCAGAGG
TTTGGGTTTGTAAAACAGAGTGAAGATGTAGATGAGGGAGTTGGTAGTCATCCTTAGCTG
GCTGCCGCATGACTGCAGCGGAGACTCAAAGATGAGCACCTGGTTGACATTGTCGAATCC
AGACATAGGGCAGTCTCCCAAAGTGAGGTCTTCTAGCTGGATCAACTGGCCGATCCCCAG
CAGGTCGTGCTTCGCTTCCACGTGGACCATGTTCTCCCTGCACTCAGCCCTTACTGAATT
GGCAGCCACAGGGGTTCTCGCCTCTGAGCTCCCAATAATCTTGGGCTCTGGCTTTGGGTC
CAGAGGATAGCTCCAATCCAATGGTGTATCAAACTTCTGCTTAGCCTGGGTTTGGTCTTT
TGGTGGGATCCTGGGCTTCTGATACGGTGGTTGCTGAGGCTGCTGAGGTGACGGACGATT
GGGTTTGAAGGGTGGCCAATTCTGAGCAACACACAGACAGCCAAGCATGGCCACTGCCAC
GAGACAAACTACACTCCACTTAATCGCCATGGCTTCACAACAAGAATTGATCAGCAATGT
TCACTGGATGATGTGAA
>comp428_c0_seq1 len=4914 path=[4927:0-4913]
CAATGGAAACATTACAGATTTATTCATTAAGTTTATTAATTAATTTGGTCCCACTTTAAA
TTACGTGCAGCTTACAAAGGCTTCCCAAAACCCTCATAAAGCCTTCATAATCACTACATA
AATGTGTTACACATCATCTACAACCGTATGCCATGCTCCACAAAGGGTTCATAAATGTGG
CACAACTGCTCGCCATAACCACCAACGTCTAAGGGGACAAAACTCACTATGTCAAATATG
ATACAAACCTGTGCTTTACAAAGGGTGGCATGAGCACCGCTTAATAAAGAGCTTATAAAT
CATATTAAATTGTGGCTTCACAAAGCATTTATAACCCTGTAATACATCTTGGTAGAACAT
TGCAACGGCAGGATATTGGGTTCGATTCAACACCCTATACGTAAAAAATGTATTCACGTA
TGACTGTAAGTCGCTTTGGATAAAAGTTTCTGCAAAATGTTATATATTATATTTCACTAA
AACATTTCTAGAATGGCCCAATCTCTTTCCCTCTTGGGTGCATAGTCAATATTGGACTTG
ACTTCAACTTCCCCCAAAATGCTGTGCTGCAGGAGAACACAGACTCTAAAGTGCAGTCAT
GCAAAGCAAAAAACATTTGTTTTTTTGTTGTTGTTGCCTACTTCTTTTTTTCCCCCAAAT
TCCGTTTTCTTGTTTTTGTTTTTCCAGGTTTCAGATTTTCCCCATTCTTTCTGGTTTCCC
CCAGTGTTTTCACACTTTCTTAATAGAAAAACAACGTTTAATTTTCTGTGTTCACAACAA
TTCTTAAACCACATCAGGGTTTGACTTTTGAGGTCTGGGAAAAATCTAAGAAACTTATAT
TTTTAAGTGTAGTTGCCCTTTAATTCAGTGAGCATGCTCTGCACTGTTGTTTTGTTAGCA
GGTTTTCTGTAGTGCAGTAAGCACACATGATGTGATCTGGCCGCCAATAGAATGGGTGGA
GTAAAAGGCCGGCCACATTCCATATTATTTAGAGCCCCATGAAGTGACACCATGAAATGA
CACCATTCACAGCCCTGTGTAATGTTCAATGTAATGGCATTGCTGGACTTTTTGAAATGT
CATGTATTTGTATTGTTTTAAAAATGTACAAATAAAATAAATGTACTGTATGGTTTAAAC
ATTTCTTTAATGTTTACTTGTTTTATCTTTTAATGCCAATTCCCTAAGTGTTAATACAGT
TGTGTTAACATCATTAAGCCATTATGCATGTGTTATGAATGACCAAAGGTGTCTGACGTT
ATAGTAAGTACAGCGTCATATGATATAAGGCATTTATGCATGTGTCATAAATGACCAAAG
TAGATTGACTTTAAATGAAGTACAGCGTCATACGAAGGTGTCTCATTTCAAACTAATTAT
TACTGGACACTACATGAAGTGTTAATAAATAGGTGATTAAAGTTCTGCTGATTTATTAAG
TTTATTAAGTTTCTCTCATGATCCACAGGTTACTGAAGGGTGCGAGAGGTATTACATGGG
TTGATGGACCTGCAAAGCTTGTGTTTATGTGTCAGAACCAAGATGATTTGGAGTAGTCCA
ACCTGAGACTACTGCATCAGCTAGTCCTCTTCTGTTCCCGTGCTGGGGACCAGGGCTTGA
TTACAACATGTTACAATGGTGCAGACATTTTGTGGCTGATCTTTCAGCGGGGAAGTGGGT
GAATGTGTCAAAGACTTGACAGGGCCCAGCACTGTGCAGTATGGCTCGTTTTTGTTATTT
GCATGTTTGTGTACTGAGGAACATGTAACTTGGTTCCAGAAGAAAGACACTTTCAATTTC
TTTAGATTGGGGTCTTTCATCAATGGAAGTGTTTCTTTGTGTAATGTTGTTCCCAGGCTA
TTGCACACACAGCAAGTTGAAGCCTGGGATATCAACCATTCAAAATTGGGCTTAGTGGGA
GTGACCATAGAATTCTATAGCAGTGACCTTACTGAGTAAAGTATTTGTCATCGTCACTCC
TTAACAGAGTCAAAAAGTCATAATTTTGGCTAAACCCTGCCCATTTCCACACTTTATCTT
GTTAAAATGTGATTTGAAACCTAACCCTGACTAATGAAGGCCAAGTTTGATGCAATGGTC
CATCAGACCTTCTGAGCATTTGGGCGGAAGTGTCTGGGAACGAGATTAGGTGTAATGTGA
CTAAGATGACATCCCTTTAGAGCTTTTGCCATCCTTCAGCACGTTACCCTTTATAAAGCA
CATGTTAATATCATATTTGACTTAGTGGGTTATATCACATATGATATAGGTGATTATGTC
ACACAGTTATGCCACATTTATGAACCCTTTATAAAGCATGACATATGGTTATAGATGCTT
TGTAAACATTTATGTACTGCTTGTGAATGCATTTTTAAGGCTTTATGAAGCCTTTATAAT
CTGAACGTCATTTAAAGCGGGACCATTAATTCTAACATAATAGTATTATTATTACAGCTG
TCATGACGTTGCCTGTTTAGGTACATAAAGCCCATTCCCCTCTCCCTGCCACTCCCTGCC
TCCCCCTTTCCTCCTTCAACCCATGCTGTGATCACAGAGAGACGTCGTAAATTCCTGAGA
GTCTCGTCATGGCCAAACAGTATTAGAGAGAGGGTAAACTTTCAGGACAAAGAGGTTTCT
TCCACCTCACAGAACTTGAGGTACGAACGGATTTCATGTTCCGGAGGAGGTATGGAAGAT
CGGTGAAGAGTCCAGCTATTAACATGTCCGTTTGTCCCCATGTGGGAAACTCATGAGAGA
CTGTGGGACTACATTACCATACCGCTGTTTATATAATAACCTCAGATATGAGGTTTACAT
CTGTTTGTTGTATAAAATGAATGAGTGAGTATGATACTGTTTGTATAATTGTGTAATATG
ATTTTGGACTGTTTAATGAAGAAAAATACAAATCCCTTTTGATTTGAACTAAATCCGAGG
ACCCGCCCCTGAGCCAGTTGGGTCAGACACCCTGGGACAGCCCCTCTCTGCTATCTGAAT
AAAAGCTAAACTCTGAGAAATTATCATTAGACCATGTTTTTCTCCATGGGAGGAGAACAA
AGGTTAAGTACCATTGCTGAATCTTTAACCATACCACGTGGTTAAACTCTTAGACGAATA
AGAACAAGTCTTTGATATTGACTACTAGTCTGCAGCTAGGAATTCGGTATCATTGAACGC
GAAGAAAGACAACCGCCGAAACATCCATTCTATAACGAATGTCACTCTGAACTATCCACA
ATAACCAGGACAGAGACCGACGAATCTCCAACAGAAACTAACTTTCCTCCAGCGGTGAAG
ACGACACACCGAGCGTAAATATATATATATTGATTGCAATTGTTCCCGAATGAGTGAGCG
TTCATGTGTAAGGATTAGCATGTCAATTGTTATAATTATGGACTCTGTAGTGACTTCTTA
GTCGAACCACAATTTTCCCTTTGTCTAGCAAGCCGCCATGCCGGTTCAGCCCACTAGGGC
ATATTTCTCCCATCATTTTCATGTAACCATTTTAAGTTTGTTTGTTTGTTTATGCATTTC
TGTGAATTACTTAGTAAATTTTAAGACAATTGATGTATGGATGACTCAGTGAGGACTGGG
TTCGTGCAGATAACCAACAATTTACGACGTTTGGAATGAGACTAACGTGAGGTAAAATAA
ATAAATCATTAATCAGAAGACTATTGATCAGATATGAAAATATCTGAAAGGTTATATTGG
GAAATTATAACTTTGTAATCTGACTACTTTCCCTGGTGCTCCCAAATTCCTAGTTAATTA
GTTACGTTATTACTAGGTTGATCGCGTAATCCCTAATTACAGGAATCTTTGATAAAAACT
ATAAGTCTTCAATTTAATGATAGCAAAGACACGACACAGCATTACATGCATTTCAAGGTA
TGAATGATAACTGTCTAACCAATAATTAGGCTACATAATAATTAATGAAAGTTGTTCTTA
AAAAGTGTTACAAAAAGTGTTAGCTAATTTATACCCAAACATCCAAAAACAGTGTGCAAG
AAGAACTTCCAGAATAGTGGACCAAATTTGTTTTTGTATACTGAAAGTAAATACACATTT
TTGATAATTAACATACTGGAAGTATACTAAATAATATGAATTGTTTTTCGTAAGACAATA
CATTCCCCAAACATTGCAGGGTGCTGTTAGAATTAATGATGTGATTTAGTTACATGTAGG
CCCAGTCCCATCCAGGGGTGACCCGTACACCTCCACCTCACACAAGGTCAGGAACTCCTT
CCTCCCTGGAATGACCACGTTGACATATCGACCCTCCATGCCGTTACACTGGAAAGTGCT
TGAATTGCCACCAGGGATAGAGGAGATCACAGCACACCTAGGATTATTGATGCCGTTGTC
TTTCAGGGAATCTCCAATGCAAATCTCAGCTCCATTGAGTCTACTGGGAACACTGTCGAC
TGTGTTGGTGATGATGATGGAGAACACTTTGTAGGTCTTCAGAAGGTCCACCCTCCACCA
GGCGTTGATGTCCTGTAGAGTGTGGGTGCAGGACCCTCCCATCAAAATAGCGTTGCGATT
CCCGTCAATAGCATTGCCTGGAATGCCAAACTCATACAAAGACGACTGGGTGGCCTTTCC
ATATAGAGCCACATTTTCTCCAGTTGGGGCAAGGTAGCCGTAAACCTCCACTTCACAGAG
TGTCAGAAGTCTATGCTGGCCTGGTAGAACCACAATCACATAACGTCCTTCGAAACTTGG
GTCAAAAGCCAGGGTGAGAGAACTTCCGGCTGGAACAGAGGAAATTGTTTTAGCCAGAGG
GTTATGAATGCCATTGTCCAGTAAAGAATTTCCTATTCGTATCTCAGCCCCGTTAAGTCT
CTCAGGAAAAGCATCCCCTCTGTTGGTGACGGTGATGGAGGTGACTATGTAGGT
>comp429_c0_seq1 len=5159 path=[21:0-5158]
CTTGAGCCTGGGTGCAGCAATTTAATTTGGATTTGAATCAGACTCACATGATGCGGGTGG
AGCTGGTGTTGCTGGCCGCTGTGGCTCTGTCTCTCCCTATGCTCTCCAAGGGTGAAGTGC
TGTATGTCATGTCTGCTCCTAACCCTCTACGGGTGGGTAGCATGGAGAGGGTCTTTGTTG
AAGCTCAAGATTACTCAGGGGGTGATTTCAATGTCAAACTCACGGTGAAGAACTTCCCTG
CAAAAGATAAACTGCTCGCATCTACAAGTGTGTCCCTGAATTTAGTTAACAAATACCAGG
CACTTATGGACGTTAACATCTTGGAGGGACCTGACTTCTTTGATGAGGACTACACAGTGA
ACCAGTATGTGTACCTGCAAGCTGAGTTCCCAGGCCACAGTCTTGAAAAAGTAGTCCTGG
TCTCCTTTCAAACCGGCTACATATTTGTACAAACGGACAAAACCATTTACACGCCAGAAA
GTAAAGTGTATTACAGAGTCTTTGCCTTAAACACCGGTCTAGAGCCTGTAACAGATATCA
TCAATGTGGAAATTATGAATCCTGATGGAATCACCTTAATGCAGAAAAATTACAAACCAC
AAAATGGAATGAAATCTGAAGCCTTCCCTGTCCCAGAGATCACCAGCTATGGAAACTGGA
AAGTGGTGGCCAAGTTCAAGAATAGCCCACATAAGAACTTCACTGCAGATTTCGAGGTGA
AAGAATATGTTCTACCCAGCTTTGAAGTCAAATTGACAGTGAGCAAGTCCTTCTTCTACG
TTGATGATGATGAGCTATCGGTCAACATTGATGCCAGGTACCTGTTTGGGAAGCCTGTGA
CAGGATCGGGTTTTGTGGTGTTCGGGGTGATCCAAGGAAATGACAGGACGAGTTTTCCTG
CCTCTCTCCAGAGAGTGGAGCTTAAGGAAGGAGAGGGCAACGCGGTACTGAAGAAAGAGC
ACATTAGCAAAACTTTTAAAGACATCAATAACCTTTTGCATAATTCCCTATACGTATCAG
TCAATGTGTTAACAGACACAGGTAGTGAGATGGTGAAAGCAGAGAAAAAGGGAATCTTCA
TAGTCAAGTCACCGTATAGCATTCACTTCAAGAAGACCCCACTGTACTTCAAACCAGGAA
TGCCTTATGACATCTCGGTGTATGTGACCAATCCAGATGATTCTCCAGCCAAAGGTATCG
ATGTGGAGGCTTTACACAACAACAAAATAGAGCAGGGGAGGACACATGACAATGGTATTG
CCAAAATGACAATTAACACGGATGTGGGCACTGCTGAGCTGCACATCATGGTGAAGACCA
ACGTCAATGTACTTGGAGATGACAGGCAGGGCACACAGACGATGACTGCCAAGCCCTATA
AATCAAAAGACAACTCACAGAACTACATTCACATAAACATCCATTCTGCAGAGGTCAAAA
TCGAAGATCGACTCAAAATAGACATAAGCCTCGGCAGCAGTCCTGCGGCCCAACATGACA
AACATGAGATAACCTACCTGATCTTGAGCAAAGGACATCTCATTTCCTCCAAAAGGTTAG
AGTGGAGGAAGGGACAAGGACTGGTGACACATTCTCTGACGGTGAACAAGGATATGATCC
CCTCCTTCCGGGTCGTGGCGTATTACCACGTGGGCCAGAATGAGGTTGTGTCTGACTCTG
TGTGGGTCGACGTCAAGGATACGTGCATGGGATCGCTAAAAGTGGATGCTGTCAGTCCCA
GTGGCGGTCATGCACCTGGGGAAGAAGTCACCCTGTCTGTCATTGGTGATTCAGAGGCCA
GGGTGGGACTTGTGGCCGTGGATAAGGGGGTCTACGTCCTGAATGACAAAAACCGACTTA
CTCAGACTAAGATCTGGGATACAATAGAGAAACATGACACAGGCTGCACTGCAGGGAGTG
GAATGGACAGTATGGGCGTTTTCTACGACGCTGGGCTGGTGTTTGCATCCAACAGTGCAG
GGGACACCCCTCAGAGGACAGTCTCCAGCTGCCCTGTCAACTCACGGAGACGACGAGCAG
TGACTATAAATGATGTCGTAACCACACTGGCGAGCCAGTACACAGGCCTGGAGAGACAGT
GCTGCATGGACGGTATGAGGAAGAACATTCTAGATTACACGTGCGAGCGGCGTGCCCAAT
ACATCAGTGATGGAACAGAGTGTGTGGGAGCCTTCCTGAAATGTTGTAGGGAAATGGCCA
CCAAACGCGAAGAGGCCAAGATTGACCAGCTCATACTAGCCCGCAGTGAGGAAGAGGATG
ACCGATTCGAAAGTTTTGACGAAATCAGGTCCCGTTCCTTCTTCCCTGAGAGTTGGCTAT
GGAATGTGGAGAGTTTGCCACAGTGTTCTAAAGAAGAGTGTGCTATACAGAAAACAATTG
ACTTACCGGATTCCATCACCAGCTGGCAGATCACTGCTATTGGCCTGTCCAAAACACATG
GAATCTGTGTGTCTGAACCGCTCAAAATAATTGTCTGGAAGAACTTCTTCCTTGATCTGA
AGCTGCCCTACTCTGCCGTACGCAATGAGCAGCTGGAAATCAAAGCCATTCTTCACAACT
ACATGGAGGACACTATAACCGTCCGTGTAGAACTGAGGGAGACATCAGACGTGTGCAGCT
CTGCCAGCAAGAAGGGGAAGTATGTTGTTACTGTTATGGTGGACCCCAAGTCCACACGAA
GTGTCCCCTTTGTCATCATCCCCATGAACCTGGGCCTCCATACCATCGAGGTGAAGGCCT
CCGTCCGAGATTGGGGTGGTCAAGACGGTGTTAAGAAGGAGCTACGTGTGGTGCCCGAAG
GGGTGCTGACAAGGCTTCAGGTGAAGAAGGAACTGGATCCCGCCAAACACGGGGGGACGG
ATACTGTGCGCGTTCGGAGTGGTGCACTGGTTAACCAGGTTCCAAATACACCTGCCAGAA
CACACATAAGTGTGACAGGTGAGCAGTTGGCCCGGACGATAGAGGCTGCCATCAGTGGTT
CGCCCCTGGGTGACCTCCTTCGGCAACCAGGTGGCTGCGGGGAGCAGAACATGATGAGCA
TGACTTTACCTGTCATCGCCACACTTTACCTGGACGAGACCAAGCAGTGGGATAAGGTGG
GATTAGAACGCAGAAATCAAGCAGTCAACTACATTCAAAGAGGTTATGATCAGCAACTGG
CGTATCGGAAAAGCGATGGATCATATGCTGCCTTTGATCATGAGCGTAGTGGTACCTGGT
TAACAGCTTATGTTGCTAAGGTATTTGCCATGTCAAACTCTTTAATCGTTATTTCGGAAG
ATGTCCTGTGCAGTGCAGTCAAGTGGCTTGTCATGGAAAGACAGCGGCCCAATGGCATTT
TTGAAGAATCTGGCACAATCCTGACCCCCAGCATGATGGGAGATGTACTGGGGGAAAACG
TGGACGACACACTGACAGCATTTGTGCTCATAGCCTTGCAGGAAGCACACACACTTTGCA
CAAATTATAGTATCAGTGAGCTACCAGACAGCATGAAAAAGGCTAAGCAATACCTGGAAT
CTCGGAATCAATACCTGACCAACCCCTATTCAGTGGCCATGACCTCATATGCCCTGGCTA
ACGAGGGCAAGCTCAACCAGGCTATCCTATTCAAACACTCATCTACAGACCGGACCCACT
GGCCTGTTTCAGGCAAACACAAACACCTTCTCACATTGGAGGCCACAGCTTATGCCCTGT
TGGCCCTGGTGAAGGCCGGTGCCTTTGAGGAGGCTGGTCCCATCATCAGATGGCTCAACA
GCCAGGGGTTTCAAGGTGGACAATATTCATCCACTCAGGCCACTATCATGGTGTTCCAGG
CTGTGGCAGAATACACGACGAAAGCAGGAAAAGTAAAAGACATTGATCTGGATGTGAACA
TTGATATCGCAGGGAGATCTCAAGTCATCAAGTGGTCATATAACAAACATAACGCCTTAC
TCACTCGCACCGACAAGGTCAAGCTGCATGAGAACTTCACAGTAACAGCCAAAGGAGTTG
GTCAGGGGGAATTATTGGTTACAACCTTATACTATGCCATGCCCAAGGAGAAGAACCAAG
ACTGCAAAACCTTTGTGCTTAATGTGGAACTAATAAAACAGGTTACAGTTTCACTCAAAG
AAGCTACAGAGACATATAAGCTCTACATTGACGTGTTGTTTAACTCTGACAGAAATGCCA
CCATGACAATTTTAGACATCAGCTTGCTGACTGGCTTTGTAGTTGACTTTGAGGATCTGA
AACAGTTGTCAACCGGGAGGGAAAGGTACATTCAGAAGTTTGAAATTGACCAAAAGTTGT
CTGAGAGGGGCTCCCTCATCATCTATCTTGACCAGGTTTCTAATAAACTAGCAGACAACG
TGGCGTTCAGAATACATAAAGTTCAAGATGTAGGTCTGCTTCAACCTGTTGGGGTCACCG
TTTATGAATACTATGCTCAAGAGAACCGCTGTGTGAAGTTCTACCACCCAATGAAGAAGG
ATGGAACCCTGAACAGGCTTTGTCGGGATGATGTGTGCCATTGTGCTGAAGAGAGCTGTA
GCTACCAGAAGAAACTTGGAGACGTGAGTGAAGTAAAATTGTTGGACAAAGCCTGCGAAG
CTGGAATGGATTATGTTTTCAAAGCCTCCATGGTTAATGCAACACTGGAGTCCTACACCG
ACACATACCAAATGGAAATAAAAATGATTATCAAAGAAGGCACTGACTTTCTGTTGGAGG
GGGAAAAGCGCTTGTTCCTGGCCCACCCCTCCTGTAGAGAGACACTGGATCTGAAAGAAG
GCCAGAGCTACCTGCTCATTGGAAACACTGCAGATCTAATCCAGAGTGGTCACGGATTCG
AGTATGTATTTGGTGAGCGGACATGGATCGAGTACTGGCCCACAAGTGCTGAGTGCAATA
TGCGGGGTCCGGTCAGGAAAAGATGTTTGGAAATCAATGACTTTGTTCACGAAATGGAAA
GCGAAGGATGTGTAAACTAGAGTGAACATGTGTTATTCTGTTGTTTTCATTTTGTCACGG
TTAAATTTTTCCCTTGCAAAAGAATGTCTTTGCACCAACTGTAGCTTTAATTAGCGCTGT
ACTTGTCAATTTAAAATGCTTTGTTTGTTGTGTTTGGAAGATGATAAAAACATGAATAA
>comp435_c0_seq1 len=4023 path=[77:0-4022]
TGACGTAATTGGATTTTTGTCCTGTCTGTGTGTCTGTCCAGATAAGTTGTTTGTTTCTAA
CACTCAATGTGGGGGAGGAGAGGCATGATAGTTCCAAATGTATTTGCGTGGCGTGAGACT
TGTATGTGAGCACTTTCATTTATCAATCTTCATGAAGTCATGAATAATGTAATATTAATG
GGTTGTTAAGTGCCTTTTAATGTTAGCTCTACTTGGATTGATCTATGGTCTCCATGTCTG
TGTGTGCTCCACCTTTGTGTGTGTTGTGTGTATTACAGCGCATACAAAAACAAGTTCTGC
ATCTTCAATGTTGAAGTTGGCAGTAGTATGATGATGTCCTATTGTGGTTTCCACCCGGGT
TGTTGCCATGGTGACCAGCTCTTCTTCATGAATGTGGGCCCGTGTGACGAGGATGTGGTC
AGCCTGGACTGGGCCAAGTTCAGGATCAGCATGGCTGCCAAGAGCTCAGTCCAGGAGCCC
TGCGACTCTGACACCTGCTACGAGTGGGAGAGCTGCACCGAGTCCAAACAATGTATGTGT
AAAGTTCCCCGGGACTGTCCTAAGGAGGGAGAACACATGTTCTGTGTGAAGCTGCTGAAG
ACCCAGAGCAAGAGGAGTGTGAATCTGTGTTTCATGGCTGCCATCAAGTGTAGAAAGATG
GAGTTTGAGATTCTCAACGAAGGCCTGTGTGAAGAGTCCACATAATCAGGTTCTGCTGTA
CCCATCCTCTTCCCATATTCTATCACTCTCTCTTTGTCCATAATAGCATAGAGCACACAC
TACATTTAACTGTAAAGACTAACGTTCAGAAGGAGCACGTTTTGTCCCGTTTCAGTTGCA
GCTTGGTTCAACTTAATTGGCTAAAATTTAGATTGTTGTTAACTTGTTGTTAAAAAATGT
AACTTAATGCAATCAACTCTATTGTGTCACAATGTAGCGTTTAATTGAAATTAACAAAAA
TGTAACCTTTTTTGTCTAATGCTCTTTTATTTACAACTTGCAACAATCCCAGTCATCTTT
TAGACATATTTTCCAGACATGACATAATGTGCATTTCCAGTACTGAATGAAAGGTTATAA
TACATCTTATACGGACGTCAAAAATACGCATTTTCCGGACATTGAAAATACGTACTATCC
AGACATTGAAATCGGGTGCATTTTAGGTGCTGAATGAAAGATAAAATACATATTTTACAG
AAGTTGACAAGGTGTCATTTACAGACATTGAAAATACGTGTTTTTCGTTCATTGATTCTA
TGGCCAAATTTCAACCAATAAAGGAAGTTCAAAAAAGTTGTCTGAAGTCAAAAGCTTAGT
GGCATAGTTCTCTCCATTACCATGTAGAGTAGAAAATGGATAGCTCTACCTTGATGCACA
CTTTATTAGAATATAAGGGACTACTCTCTTCTATGTAAAAAACAACAACATTACAATTAT
GGATTAAGAATCATGCTTTAAAGTGCAGAACAGGCCTTGATGCTGACCACATCAAACTGC
TCCCCCTGGCACCTCCGAGCCCCCACCTCACATTCTGACATTGTCACAGCAACAGCACTG
TCTGGTAGTTTGACACAGAGCTGGACAGAGGTGTCAAAGCACTCCTCCTGGCAGGAAGTG
AGCCCCTGATCCGACCAATCACAATCACTGTCCTTCACCAGCTTGAAGCTCCGCCCCAGA
CACTGCAGAGCACCAAGTTGACACATGCCCAATTTACTTGTTCTGCCTGTGTGGAGGGTG
GCACATAACTGCAGGGATGGCTGGCATTGGTATGGAAGCTTACACACACACTGACTCTTT
CCTGGTGTTTCCCATAGTTTGCAGTTCAAGCCAAGTGGAGTGGTGGGGCCCTTTGGCACT
TCTCTGCACCTTATGCTGTCTGGGGATGGAGACCACTGCAGACTGGAGCTGCAGATGATC
TCTGCCATGCCCTCTCTCATCATCCCCACAGGACAGGACAGGGACACACTGTCCCCAATT
TGATAGATCACTTTCCAAGGCGTGCCTGTGACATCATTCTCAAGGGACGGAACATCACAT
GTTGCACTCTTGCACTCCAATGGTCCTCTGATCCAGCTGTTGTTGTCAGTGCACTCAGCC
ACAGTTTCTCCAGTGATGTAGTGGCCCTCTATGCAGGAGTACTCAATCTTACTGCCTACA
AGGTATACATCTCTGGGGCTCAGGACAAAGCCATTCCTCAGGGCTGGCGGGGCTCTACAT
GCCTTCGGTGGACTTATAGAGAGACCAAAACACTGAGGCTCCATCATCTGTAAATGTTGT
AGGTCTGGCTCTTCACAGGAAGTATGTTCTGTGGGCAGCCCCACACAATGGAGGCCCCCT
CGCCTGGGGGCAGGGTTAGTGCAGGTCCTAGACCTTGACATTTGACTTTGAGAACAAGAT
CCCCATGACGACCAGCAGCTCCAGCTCCCATGGATCACCCCTGGCTGCTCCCCTATAACA
GTGCCACTTTCACAGGCAGGACCCGAGGTACCAGGCCTACAGACACATTTACACTCTGTG
CCAGTCAGCAGGGGCTGCCCATTGTTGTGGCAGGGCCGGCAGTGGCAGGGATGCTCCTCT
GCCAGGTACTCCTCTGTAGCTCTCTTCAGATGGAGCTTCCTCAGCCCGGCACACTGCACC
TCCTTCACCAGCTCATACAGAGGCCGCAGCTTCATGTTGATGACCTGAGGGAAGTCCTTG
ACAGAGCGGGCCCACTTGTCATACATTTGTCCATTGGCCTCAGGGTTCTCCAGGTCCAGG
ACACTCAGGCCAGCTATGAAGGATGTGTCTCCACCGATGACATTGGTCTTAATAGGCAGC
TTGTTGTTGTTATACTCTTTAGAGGTCTTGAGAGAGTCCACCAGTTTCTCACATGTGGTT
TTGACCTTTTTCCTGAACAAGCGGCGCTTCTTCTTCGTAACACACCGTTGGTACTCTGTA
TCTGTTGTGCTGGTCTCTTTGAGGGCCTCGTTGTCAAACTCCAGCAGGGCCTGGTACTGG
CCCCCCAGGGCCCCCTCTGACAAGTAGTGGGTGCCATAGGTCTGCAGGAGGGAGCGGTAG
GCTGGGTAACTGTACGTGGTTGGGAGGGAGGACAGCGCCTTCCAGAAGCCCTCAGCCAGA
GTGACGTACTGGGGCACGGTGTTCTGGAACTGGGCTAGCTCCACCTGATTCTTTATGATC
AGCAGCCTGTGAGACTTGTCTTTGTTGAGCTCTGTGTGAAAAGTGCGGCGATCATGTCCC
CATAAGGCGTTGTCCTGGATGTGCTTCATGTAGGACCAGGAGCTCTCATAGGCCTCATCG
GTGAAGTCATTCTCAACCACCACCTGGAAGGTGTACCTGAGGATACTCTGAGGCAATCTG
TAGAAGGTCTTGTGGTCTCCACTGAAAACCTTCCTGCACTGCCCTCCGAAGCTTAGTGTG
TTAATGACACCAGACCTGAACTTCCCTGTCAGCACATCATACCCTTTGCCAGTGTGGTCA
GAGTTGGGAGGAGTCTTGTCCAGGTCACACACATAGTGGCTGTTGTCAGCATCACAGTGT
CTCTCGTCTGTCCCGCCCTCCTCACAGTCCTGGTCTCCGTTACATACCAGAGAGAGGCTC
ACACACTGTCCTGCGGAACAGCGGAACCTTTCTCCACAGCCTATGCCCAAGGGACATCCT
TTCTTGGGGACACACTCTTGACTCTGAGAAGCCTCCCCAGAGCATGGACTGCCCTGATAC
TGGGCAAACACCTCAACAGTCCGTGTGCGGACCTGTGTTTTTGTGCAGCCATCGCATTCA
GACCATTCCCCATAAAGTCCCCATCTGCAGTTCACAGGGCGCTCACAGCAAATGTGAGGG
AGAAGGGAGAGTAACAGAGTCAGACAGGACAGAGTTACATCCAAGTTCAGCTTCATAACG
CACACCACAGAGACAGACAGGTCTTTTCCTCTGGCCCAGCACAGTGAGCCCAGCTCATAT
AGCCAGTGAAGAGAGAGCTTACTCAACAGCACCCAGAGTTCAGGACATTCCACACTGGAG
AAA
>comp436_c0_seq1 len=569 path=[1:0-568]
GTTGATCCTTCTTTTCGGCAACGGCTACAAACTCGCCAACATGCCACTCGCAAAGGACCT
GTTGCACCCAACCTCCGAGGAGGAGAAGAGGAGTCACAAGAAGAAGCGTCTTGTACAGAG
CCCTAACTCGTATTTTATGGATGTCAAATGTCCAGGATGCTATAAGATCACGACAGTGTT
CAGTCACGCCCAGACAGTCGTCCTGTGTGTCGGATGCTCCACAGTCCTGTGTCAACCTAC
AGGGGGTAAAGCACGCCTCACAGAAGGATGCTCATTCAGGAGAAAACAGCACTAGACTCT
CAGCAATGGAGCTTGTTGGACGAGAGACCCAAGGGAGGAGAGACGGGATTGACCCCACAG
TGACCCTGCTCAGGAAGTGACGACACGAGAGGAAAAGTGGAGATGAAACTGAAGAGGAAA
GATGGTGTTGAGCTCTGCTTTGTGTGCGTAGAGAGAGAACGTCCCCTGGCATGATGACAT
CACTGTAACACCACTCCACTGTAACACCGGTCTTTCTCTCACTTCTTAATAAAGTTTAGC
TTTTTCGTTAAAGAAAAAAAAAAAAAAAA
>comp445_c0_seq1 len=2111 path=[1:0-2110]
AGTGGAACTCAAATACACGCGGACATGGATGACACACTCTTCCAACTGAAGTTTACAGCA
AAACAGCTCGAAAAACTTGCCAAAAAGGCAGAGAAAGATTCAAAATCCGAGCAAGCCAAA
GTTAAAAAGGCTCTTCAGTTGAAGAATGTGGACGTTGCCAGAGTGTATGCAGAGAATGCC
ATCCGTAAGAAGAACGAGGGCCTTAATTGTCTGCGCATGGCATCCCGTGTTGATGCTGTT
GCCTCCAAGGTCCAGACTGCTGTCACTATGAAAGCGGTCACAAAGAATATGACGCAGGTC
ACAAAGGCACTCGACAAGGCACTGGGTTCCATGGACCTGCAGAAGGTGTCTGCTGTCATG
GACAAGTTTGAGACACAGGTCCAGAACCTGGATGTTCACACCTCTGTGATGGAGGACTCG
ATGAGCTCGGCCACCACGCTGACCACGCCCCAAGACCAGGTGGATGACCTCATCCTCCAG
ATAGCAGAGGAGAGTGGTCTGGAGGTGATGGACCAGCTCAGCCAGGTGCCTGCAGGAGCC
ACCTCACTGGGAGAGAGCTCCTCACGCTCACAGCACGAGAAGGAGGACCAGCTGTCCCGC
AGGTTGGCAGCGTTGCGGAACTGAAGATATATCTTGGGTATTTGCGAGACGGATGGAGGC
TTGACAGCTGCTTGGGAACAGACAGCGGAGGGAGCTGTGTGACTCTATCGAACTGTTTTT
ATCGTGATGACCTAATGAGCCTATTGATTTCCATCCTCACGTCTATTTATATACACACTC
ACACTGTGGTGCTGAAAATACCACCTGAGAAGGCATGGGTCTCTCCTTTGTCTCTCTGTC
CATCTCTCTCTCTACACAGTTCATTAAAGTTCACCATAGCAGCAACAATAGTGTCTCCAT
CATTACTGTTGTTGGTATTTCTGTCTTTATTAGGTTTTATTACACTGACATAAACACTGC
ATGACAGAAAGACCATGGCCTTCCTGTTTCCCTGCATCTTCTGAGAACAAAAAGGTTGAA
CGTAGAGGACTATAAACAGTCCTGTAAATGTTGTTGAAAACACTTGAAATATGGTGAGAC
TGACGGAGTTTAGATTTGGACCCACGGAAACAAACACACACCCTAATGAACATGTACTAG
GTTTTCCCAAGAGAATTCTGGTCAGTCATCGTCTCAGCGGTGTACATTCCCCCTCAAGCA
GACACCAAGACGGCCCTTAAGGAACTTCACTGGACTCTATGTAAACTGGAAACCATATAT
CCTGAGGATGCATTTATTGTAGCTGGGGATTTTAACAAAGCAAGTTTGAGAACAAGGCTA
CCTAAATTCTATCAGCATATTTATTGCACTATGCGCCGGGGTAATACACTCTATCACTGC
TACCCTAACTTCCACGATGAGTTATGACATTATGACAATAACCGAAGGAGATATCTACAC
ACATGTAGCTGTGTAATATATAGTCCTTATAACTATTCATATTCTCCTAACTATATTTAT
CTGGTTGATTCTGTATCTACAGACTGTCTACAGACTCTATATCGTTGTATAAGATCACAT
TCTGTCAGTTCAGGGACTTTTAACCCTTTATGTCCTGGAGTGAATAGGTATTGCAGGGTT
TAGTTCCAACCAAGCACCAAACCTGTCTTCACTAATCATCTCACACATTGTTCTATAGAG
AAACTGGTAGCAGGAGTCCACCTTCTGGAAGACAAGTTGATGATGAGTGAGACGAGAGCT
GGACAAAAAATACTGGATCAGGTCAAAATGTGTGACGTCTGCTTTTTTGAATATTCAGAA
GATAATATTTAGTGTGTTATCTTTCTTCATGGCCAACATGGCAGGTTGATTCGTTAACTC
TTTACTTGAAGGGGGTACAGAAGTCATCTGGGCTTCCGAGTGGTGCAGTTGTCTAAGGCA
CCACATTTCAGTGCAAGAGAGGTCACTACAGTCCCTGGTTCAAATCCAGGCTGCATCACA
TCCGGCCGTGATTGGGAGTCCCATAGGGCGGCGCACAATTGGCCCAGCGTCGTCCGGGTT
TGGCCGGGGTAGGCCGTCATTGTAAATAAGAATTTGTTCTTAACTGAATTGCCTAGTTAA
ATAAAGGTAAA
>comp446_c0_seq1 len=576 path=[601:0-575]
AGAGAGAGAGAGAGAGGGAGGTGCTTCAAACGTGGGACAGGTTTAAATACGTTTGTGTCC
TCCACTGAAATCTGTTGATTTTCAAAGGCAGAAACTTTATTGAGACACCATCTAACGCGA
ATATGAAGTGGCTACTGCTACTCTGCCTGTGTGTCTATGCTGTCCGTTGTCAAGACGACT
ACGACGAATATGACACGCCCAAAACAGTGGTGGACCCTCGTGGCCACCGACCCTTGTCCA
AGGGGCGTGAGACCTACACCCCCGCCCGCAACAACCCTGTTCCCATCAGCGGTGGTGGCC
GTTACCGGGGGCGACCCACGGAGGCTCCCGCCAGAGGCACAGAGCAGGAGAAGGAGGAGC
AACCAGAGGCTGGGGGATGCACACATGCCTCTGAAGAGATGGGGGTGCTGTGTCCTACAG
GCTGTGAGCTGAAGACGGCCATACTGAAACAAGAGAGGAACGTAAAAGAGGAAGTCAGGA
GGATGCAGAAGGACGTGGACGACCTGTCCAGGTCCTCTAACACCATCTATAACTACGTAG
ACGGAATGTCCTCCGCGCTGAGAGAGAGACAACTGG
>comp458_c0_seq1 len=734 path=[1:0-733]
ACGGGTGTGTGTTCCAATATCCATACTACCTAGTATGAAGCAATGTAACAGGCATACATT
CTATGTAGTGTGGAGGATGGAACAGAATCAAGTCGTTTAGGGAATGGGGACGCAGCCTCC
CGTCTCCTAGCGTTTGTCCCATCTCTCAGGAGGAGGGTGGACTCCCCGGCTCGGACCTCC
CGGCTTTGCTGCCGCCGCTGACCTGCCTCTTCATCACCATCTCCCTGGCAACGCAGGTCA
CCTGGCCGTTGGTCACAGTCATGGCCGCCGCCTTCTGCTTGGCCTCCTCTGTCAGAGTGG
TCATTCCTGGCTGGTTCTGCTTCCCAAAGAAGAAGCTGGACCACCAATGTCCAGAATCTT
GTTTGGGCAGACCTGGATGGTGTGGAATGACCTCCCCACTGTACTCTGAACTGCCACAGG
AGCTGCTGCTGGAGGTGGAGCCGATGCGCCTTCGGTAGTAGTCATTGGTAGCAACAAGAG
AACCGCCTGCGTTGATCGCTGCCATTCTTCAGATCTTGTTGAATAGTGCGTAAGATAGAA
ACCCTGTTTGTTACCCAAGAGACGTGTTGATGTTAAATAGCACCCAACTCAATCGGCGAG
GCTAGTAGGGGAGTTAACGCTAGGCGACGGGGCCCATTTGAAAAATAGATTTGGGGTAAA
TAAAACCCTCTAACGACCCTGCGATAGTAGTGAACTATATCAGCAGTAAATGTTCTGCCA
GAATGAAGGATTGG
>comp464_c0_seq1 len=578 path=[1:0-577]
GCCATCTTTCTTTCCGGTTTTGTGTCCTCCTCAGCCATCATGAAGGTCGAGCTGTGCAGT
TTCAGCGGGTATAAAATATACCCCGGCCATGGCGTCCGATACGCCAGGATAGACGGAAAG
GTTTTCCAGTTCCTGAATGCTAAGTGTGAGTCTGCCTTCCTGGCTAAGAGGAACCCCAGA
CAGATCAACTGGACTGTGCTGTACAGGCGCAAACACAAGAAGGGCCAATCTGAAGAGGTG
ACAAAGAAGCGCACACGCCGTGCCGTGAAGTTCCAGAGGGCCATCACCGGCGCCTCCCTG
GCTGAGATCATGGCCAAGAGGAACCAGAAGCCTGAGGTCCGCAAGGCCCAGCGTGAGCAG
GCCATCAGAGCTGCCAAGGAGGCCAAGAAGGCAAAGCAGACAACCAAGAAGCCATCTGCC
GCTGGTGCTAAGGCCCCTGCCAAGGCTGCACCCAAACCCAAGGTGGCAAAGCAAATGAAG
GTCAATGCGCCTCGCGTTGGTGGCAAACGCTAAAGCTTTTGGCTTTGTTGATTGTGAATA
AACATTCTTAGTAATCGAAAAAAAAAAAAAAAAAAAAA
>comp470_c0_seq1 len=551 path=[1:0-550]
TTTTTTTTTTTTTTTTTTTTGATTTGTACAGCAGTTTATTGTAAGCAATAGATTTTCACT
CTGCCATCTTCTCAATGGTTTCCTCCTTGTATTTGCCCTTCTCCTTTCCGTCAGCGCGGG
ACTTAGCCTTACGCTCCAGGATCTTCTTGCGATCCTTGTCCAGCTTTAGCCTGGTGATCA
CAACCTTGCTGGGGTGGATGCCGACGTGCACCGTGGTTCCGTTGGCCTTCTCTCTCTGCA
CGCGCTCAATGTAGATGACGTACTTCTTCCTGTAGACCTGCACTACCTTGCCAATCTGCT
GGCCTTTGTAGTGTCCACGGACAACCTGGACTTCGTCGTCCTTGCGGATGGGCATGGACC
TCGCATTGTACTTCTGACGGAGCTCCTTGGAGAGGGGGGAGGACATGATCTTCCTCCGGA
TGTGTGAGGGGGCATTGAAGTGCCTCTTGCGGTTCTTACGCCGCGAGGATGTCACAAATG
GATTCAGCTTCATGTTGATGACCTGCCGATTACTCCTCTATGACCGGCGGAAAAGAGGAG
TAATCGGCAGG
>comp473_c0_seq1 len=502 path=[480:0-501]
AAAGCTTTTACCCTTCTAGACTAAAACCACGGTCCTCCCACAATCCTCTCCTTCCATTTT
AGTCCCGACATCCACTGCGGTCTTCACCTTCTCCACCGAGCAAGATGGCGGACAGAATAG
TTCCCTTGGGTGAGAAGCGTCTGATGGATGTGAAGTTGGGAGAGTTGGGCTCCTGGCTGG
GCAAGAGGGACTTCACTCCTAACGGAATCCTCGCCAGCATCCGCAATGGCCATGACAGAT
ATTACAACAAGTACATCAACGTGAAGAAGGGAGGTATTGGAGGCGTGGCCATGCTGCTGG
TTGGATACGTGGCCCTCAGTTACATGTGGGAGTACGACCACCTCAAGCACGACCGCTGGA
GGAAGTACCACTAAGCCCTTCCCCCCCCTCTGACCCAGCAGGGCAAAGCCTGACCTCTGA
CCCCCAGCTGTCTGTATTATACCACCGTTGTGACCAAGAATAAATAAAACTACTTCTAAC
ATTTGAAAAAAAAAAAAAAAAA
>comp486_c0_seq1 len=851 path=[829:0-850]
GATCAAGAAGAACAAGGACAATGTCAAGTTCAAGGTGCGTTGCAGCCGGTACCTGTACAC
CCTCGTCATCACAGACAAGGAGAAGGCAGAGAAGCTGAAACAGTCACTGCCCCCTGGTCT
GGCTGTGAAGGAGCTCAAGTAGAGGACTATCTTCGTGTACAGTAAATTGTAATAAAAAGA
GGAAAACCATTTGTCTTTGTCATGCCTGTTATGTTCCACTACAGTAAATGATCTATATTC
ATGTGTGACATGCTTAGTGGCTCTATTTTGGAAGAAGGCAAAAACGAATGTCTGCCAAAT
GAAGTGACTGGATTATCTAAGAGCTGGTTTCCCAGACAGATTAAACCTGGTCCTCAGATT
TAAGGACTTCCTCCAATGATTTTTGTTGTTGTACCTGTCCTATTGCAGTGATATCCCAAG
TATAAATACGATGAAGTACACTAAAGGGTAAAACAAATGTTTTGTATTAGTGTTTTTTAG
ACAACTGCAAACTTTAAGGAGTTGGGCATTCAAGAGTTGGTTTGATTGGAAGTTGTGATG
TCATCGGCCTCCCCCTTGCTTGAGAAGCACTAGAGAACACAAGAGGGAAGGCCCACCCCC
ACTGGTGCTGTCATGACTTGCATGGATCACCTGTTGAGATGTCTAATCGGGTGTTTAATG
ATGTGACGAAGAGACGGCTGCTGTTGTTGAAGATTCACCATTGAGGGTGCTCTTAGTCCA
GGACTAGGCTTACTCATTGACTGGGAAACTGGCCCTAAACAAATTTGACAAGTTATCTGT
AGTGGAGTCAAACCAGTTACTACACAGGCTCTCTTCCAATAAATACTCAAATGATGTAAC
CACAAAAAAAA
>comp488_c0_seq1 len=4741 path=[7:0-4740]
TTTTTTTTTTTTTAATTAAAAACTTTAATTCCAGTAATTTACATCCTTTACTTTAGAGCT
TGAAAGATGCCTCAAGGGTTGCATGTGTGACCTCTGTTAATGTAATTTTCTTCTTACATC
TTCAAAGCGGCAAATACAATGAATAGGTCCATGTAAAGAATTCTCTAATAACAAAATAGC
CAGCATTTAGGTAAATTAATAAAGGAATATTACATATAGTATAAGGGTCAGGCCAGCAAA
ATAAAATTACCAATAATTATAGATTTAAAATAGGACAGCAGTTTGTAACCCCTACTTGCA
AGGGAAGACATATTCTGTCTCTGCCTGGTCACTTGGCTGGTAGTAATCGTAGATCTGGAC
CACCGCTGGCTTTAGATTCTGTACTGGGAGCTCCTGTATGATGTCCAGGGTGTGGTTGGA
TGGAAAACGTGATGATAACTCTGTCAAGTACATTAACACATGGTCATCTTTAGCATCAAC
ACGATCCACAAAAAGTGAACTTCTCAGCCTCCCCAAAGACTCTGGGTCTGGGACAAACCC
AGACAGCATTTTCAAATCCACTATAATCATATTGGTTGTCAGCTCCTTTCCATGATATTG
AGACTGGAGCTTCAGTGTGACTCTGGGTCTCAAAGAGTTACTGTTGCAGTCCACCTCTGG
CTTCACCTGGATACTGAGCGTTGTGCTGTCAGTAGGAGTAGGGATGTTGTAGTGGAGCGC
CACCTGCACTGAGGCACAAGCACTGCCCTTCACTTCCACGCTGTACTTCCCTTCTGTGTC
CTGCAGCGCCCTCTCCTGGTAGAGAAGCTTGTTGTTTTGGTTCACTTCGAAGAGGTGCTG
TGCTCCACTGGGAGACTGTACTGTGACTGTGCTGGCACCCTCTCTACTGTACACCCTGGT
GGAGTAGAGAGCCAGGGCCTGGAGGGCCACCACTGTGTCCTGTGTGGAAGAGAAGCCTCC
GTAGGCATTCTGCTGTCTCACCAGCCACCTGACGATGCGGGAGGCATAGCCCAGGTCAGT
GGTAGACAGAGGGGAGGCACTGAGGGAAGCCAGCAGAACATAGGAGCTGATTTCCACCGC
GAGGGAGGCTGAGGTCTCTGAGGAGGTCTGAGTCCAGTGCAGGAGACCCCCCTCTTGTAA
TGCGACCGTGTCCAGGTGCTGCAGAAGTTGGGCCCGAGTCTCCATGTCCCCTGCCAGGGT
AAAGGTGTAGGCCAGCAGAGCAGTAGTGTAAGTGTTGGACAAATCACTGGTGGAGTTCCT
CAGGCAAGACAAGCTGCTGTACACAACAGGATCCGACACTGACATGTTGAGCTCCAGCAT
TGAAGACGTGATGTAGGCCGTCAGTGTGACTTCATCTGTCACCCCACCCTTCATTCTGTT
GTTAAAGAGTTTCCCCAATCTGACGAAACAGCCATGTTTGCCTTGTTGACGTTCCAACCA
AGTCTTGGATTGCTCAATTTTTACCGGGTCAATATAAATGAAAGACTTTGCTTTGCCAAA
GGATCTCAAAACAAAAGTAGTCAGCCAAGTGTTCCCTGAGCCTTGTCCAAATGTGCTGTA
TGCACCATCAACATGCTTGTAGTTCAGCTGCCTTTGGTAACCACTAGTGAGGAACTTGAT
GGCCTTGTCTCGGATGGCTGGAGTGAGCTGCTCTGTGTTCCTCAGGTACTCCAGGATGTA
GATATTGGGTGCGAGGAGGGCCATATTCTGCTCTCCACACCCATACGGCATCTGCAACAG
TCCATCCAGGTTCTTGAGGGCCCGACCCAGGATGTCACCCAGGACTGAGAGGGAAATTCG
ATCAGATCCATCCACCACATTCTTGGGGAGTTGCAGTTCCACCTCCTCTGTCATAGTTAC
TCCAGTTGGACACAGCAACCAGTTGTAGGTGTCGGTCTTCTCTGTTCCCTCCGCCTTCAC
CAGCAGGCTCTTTGTAACTGTGTCGATGCGTCCTCTCTCTGGTACGTTCACAATCTCATT
GTCACACGCCACGTGGGACTGGACAGCCTCTGCACTAACGGACACATTCAAAACCCCCAG
GATAGAGGGTGCCATCGTCCAACTGAAGGTCTTTCGTCCATTGGCACACAAGCATGATGA
GTACTGGACATCCTTCAAGGGTGTGAGAGTGTAGTCTAAGGAGTGAGCTGGAGTCACAGA
AACCATGATGCACTTGGACAGGTAGTTAAACACAGTGGCCTTCAGCTCAAAGTGCTCTCC
ACGGATGATGGAGTAGGGCAGGGTGAGTTCCAGGAAGAAGGGCTGGAAGACAGTGAGCTC
CACTGGAGGAGCCAGGCCGAAGCCGCCAGGAGCCAGGCAGAATGCTTCTGTCTCCCAGGT
GGTGATGGTGTCTGGAACTGTGAGGGGCATGACTGCTGTTCCGGATTCCCCAACTTCCAC
AAGATCCCATATCCACGTCTCAGGGAAGAAGGTACGGACCGTCTGTATGGGTGGCAGACG
TGCAGGGGCACCGAATGCTACAGATTGAGCCACTAGAAGTCTGTCCATGACTCGATGGTG
GAGGAAGCCACGTTGGTACTGGTTCCCCTTATAACTTAGGCAGGAAGGTACTCTTAGAAC
CAGATTAGTTGCCAGCTTCAGTCCCAGTTTCTTAAAAACTTCATGAGGTTCATTTCCCTC
CTCAGTTTGTCCTGGGTATGGCATTACATATCTCCTTGGTCTTACATGTAAACATGCTAC
TGGATCTTCAAGCTGGTAGGGAATGTGTGTTGACTCCTTGACTGGTAACAAATCAAATAT
CTTGTCAGCATCCAGCCTCTTCCCTGGCTCCATGATGTGAACACTCTGGTCCACAGCACT
GAGGCCACAGAGGGAGCCGGGCTGGGCCGAGAGCTGCAGGGTGTTCTCCTCCCCTGGAAC
TGCTTGTGAGGGTGAGAACTCCACCGACACCTTGTGCCTGAAGCATTTCTCAGTGGGAAA
GTTCATGCTGTGGGCGATGACAGTCTCACTGGGTAGCATACTGTACACAAGAACCTGTAC
CACAGGCGCCATCTCTGGAACCACTGCCAACTTCAAAGTAACTTCACCCTCAGTTGCAGG
ACTCCCGTGCTGCACGGTAACCTTCATATGTCCATGCTGAACTATCACCCCTCTGGATAA
GGCCAGGTAGATGAAATCCACGGAGCCCTTTGGGACAGTCTCCCCTACGATGGCATACTG
GATGGTGATTGACACTTCCTCCCAACATGCCAGTGGGTTTTCCATCTTCTGAATAGCCAG
AGAGCTGGATGTTTTACTGTGAGGGGCAGTGGGCTGGATCAGTGAGAGTTTGTGTTGCCC
TCTTTTGAAATAGGGGACCCTGTATCTACTGCTCTCCGTTTGTGGTGTGTTGCTTACTAT
GAGGTTAATATTCTCTTTGGGCATACTGGTTGTGTTGAGGGAGAAACTGGCAATACCATG
ACTGTCCGTGGTCAGGTTCTGGAGATGATGTGAGGACCAGTTTTTCTCCTCCAAAAGGTA
GACTAACATGTCTGAGATAGGTGTGTTGTTGAAGTGAACAACGTTTATCTTGCCCTCGAT
AATTGATCCATGCTCATAGATTTTGGGTGTGTCAACAAATGTGAGTTTTCCAATCACATA
GGAGAGCTCAATGTGTTTTTCCTTTGACTGTGTAATACCTGTCCCCTCCTCCTCTACTTT
GGCATTAAAACTCAGCCTGTCTATGAGCATTTTCTGGCCAGCATCCTTTGTGAAAATGAA
CATGTTGAAGACATGAGAAGCACAGCCAGTTTGGTCCATCTCTATTGACTCTTTATGGCA
GGGGGGTGTATAATCAGGAACTCCTTCTGGATTTTTCTCATCAATTCTTATTGGTATCAA
TACATTGTGCCCTAAGGGTCGGCACAACTCTACCTCTGCTTTACCAGGTACAGGCTGCCC
ATACGTGTATGTTGCACACACTTCTACTTTATACTCCTCTTGAACAAAGCTGATCTCATC
GGCGAGGTTCATTTTGATCTCAAACTTTGGCAAAACATACTTTTCTACCTTGAAGCGATG
GTATATTTTGTTTTCACCAATCCACACTACAATAGCATAGGATCCTACGGGTGCTTCAGA
GTTCAGGGGGTAAGAAAGCTGCAGAATGTTGCCACTGGATGTAGTATTGACCCACTGTCC
AATCCTGTTCTGATGAACATCCTGCAGTTCCACAATGTTGTACAGCTGATTGACAGGGCT
AAAACTGGTATCCAAGGTGATGACTCTAAACTGCACTGTGTGTCCCGGGTTGTAGATTGG
TTTATCTGTTTGGACAAATGTCATCGGTTTGTAGGGTTTAATCATGACCTTTCTCTCCTC
TGTCGACAGAAACGTTTCACCTTGAACCTTCACCTTAAAATTTTGCACTTCGTCATTCTC
CACATGAGGGGCCTGAAACTGGAAGCAGCGGTGAAACTCTTGATCAGAACTCTCCTGGTG
AAGTATTTTGTTCTGTCCATTGGCGATCAGAGATATGGTCATTACCAGGGTCTCGTTGGG
CTGTAGAAGGCTGGCACAAAGCTTGGCCTCTGAGCCTGCCTGGATCACTGCAGGAGTGGC
TACCATGTAAATCGGTCTTGGAGTTTCTTGACAGACACAAAGCCAGTGAAAGCAGGCGAA
CAGTATCCATCTCCAAACGTGAAGCCCAGAAGGAACCATGACTCAAGGAGAGAAATAAAA
AACAGCAAGTCAGCCTATGTCCCAGTATTCCTACTGGCAAGACTATCCTACTGCACTGTG
T
>comp489_c0_seq1 len=661 path=[1:0-660]
ATTTCACTGAAAACACAGTTGTACTGTAGGTGTTGCTGCCTCCGTGTGCGCTCATTGGTT
GAGGCATCCCTGAGAACAGACCATCTAGGGTTATCTTTGTGTGGGGGCACACTGTATGTT
GGGGGTGAATTGGAGAAGCCCGATGAAGTATTTATAAACAGCGAATGGGCACAGGAAAAA
ACATCAGTGCTTGGTTCCCCTGAGATACAGAGCATCGTCTACAGACTCTACTTAGCACAG
TTTTCTTTCCCCTACTGAAAGCCATGGCCTCCCTCTCTCTGGGACTGCTGTTTCTCTGTA
TGCTGGTTGGCGTCCATTGTGCAAACGTCAGGGTGTCCGGCCTTCATGCCAGCAGCCTTG
ATGGGGACGCTGCTGGTAATTACCCTGACCCCTACGTCAAGGTTTGGTGTGGTGGCGAAC
CCGGTGGCATGACCGAGTGGCACAGGGATACTGAAAACCCATCCTGGAGTGCTATATTCA
ACTTTCTGAATGTGCATTCCAATGCATCCCTGAAGTTTGAGATCTGGGACAAGGACCTAA
TCTATGATGACCACCTGGGAACATGTACCACTAAGCTCCATCCTGGCAGTCACAGCATAA
GCTGCGGTCTGAAAAGTGGAACCTTGTACTACACTTACAGTTACCAGTAAGCCAGCCATA
A
>comp490_c0_seq1 len=1392 path=[1417:0-1391]
GCCTTATGGAACAGTGGGGACTGTACACATGGATGTTGTATTGTAGATATATGGTAGTAG
AGTAGTGGCCTGAGTGCAAACCCTTAATGTGTTGTGAAATCTGTTTAGTAATGTAATGTT
AGTTTTATTGTATAGAACTGCCTTTAATTTGTCAAACCCCATGAAGAGTAACTGTTGCCT
TGACAGCAGCTAATAGGGATCCATAACAAATACAAATGTTGGTCAATTAGGAATATGCAA
CTTAATCAGATGCCATCTAGTGGCCTTTTTGGGTACATATGATTACAAATCTCTGGCCCT
CTGAATTATATTTTCAAATAGAATGACAAAGCTGTGAAACTTTACCCTAAATATAAACCA
AGTCAGTGAGTACCATAAAAATGTACTCAATTATTTTACCATGTCAATACTTCTTGGTTG
CAAATGTTGGTGGCAGTTGTGAAAAGAAAAGTTGCATAATTATTTTAAATGCCATTGCTG
ATTAGACCGTTCTCATTAGGCCATTTTCCCCTTTAACCAGAAACTCATTTACTATATGGA
CACATTAAAAACGTCAATATTTGTCAGTTAAAGTTAAGCTTGCCTGTTAATTACCAAAAT
GAAAGTGTTCAGTAATTTCAGTCAATTACCAGTAGCTTTGCAACCATATGACAGCTCCAA
TAAGCCCCTTATGTTGAACGAGAGGCTTGTAGAATCATTACTATTTTAGTATTCAGTTCA
TAGTTTACTGTAGGGGAACTATTGGGCATTACCAACTGAAATAAACAAAATGATTAAAGA
TTAATTTCTCAGTAAGAGCCAAACTTCCAACACTAGAGAAATGGGCCATAACAGCTGGCT
AACGGCTTTGACCTGTAGGCCGTCTAATAAACTTGTGATGCAGAGTAAAGGTCTACGTCA
ACTGTAGTAACCCATTTTACTCCTATGGACCTAGAGTTGACAGTTGGGCACTTAATTGAC
ATGGCACTATAACAAGATACGGTAGAGGACACGCTCTGTGGTCAGAGGGAATGTCCTTTA
TAAACCTCATGTTAAACTTTCCCTATTGTTATGACCCTCAGTCACTGGTAGGTCTTCAAT
TGTCAGTATTTATCACCAGGAATTTGAGATTCTCAGTAAGATGGAGCAAAGAACCCAAAT
AAACTGATACAACATCCATTACTACAGGTCAACAATTAGAAAAGAAACTTTAGTGATATT
GTTCATTGTTTTACAAGAAGCCTCGACTCCAAAATACAGTAGTGTTGTCAACAAAACACC
TCAATATTACAGCTGTGTTGCACTGACCCAGTTTAACACTCTCCCCTCCCTATAAATGCA
CAGCCAGTAGGATCTATCAGAGAAGGTAGGAGTCCTGGACTGAGGCTGGAGGCCGTAGCC
TGGGGATGGACG
>comp491_c0_seq1 len=8210 path=[2421:0-8209]
GCACACGCAAAAAAAAACCCAGATCTCTAGTTTATACTGACAGATTTTGATGGGGATTTA
TTATGTTACGTAGATTGACGCACTGGTGTGTCTATGTATAAACAGTTATTCAAGAAACAA
AGGCAATTCATGAGGTTCTTTTCAACTTTATCAAAACAAGGGAATCTCCAAACTTTGGCA
CCTTTTAGTACAAAAATAAAACCAGAACAAAGTAGACACCCCAGGTCTCACATTCACACA
ACAATGCTGTGATTAAAGGGATAAATAAAATGCATTAAAGAGTTTCAAAATTACAACTCA
GGGTCAATCACACACACGCAGTGCTACCCCTGTCTACACAGAGGCTACAGAAAAAGAAAA
ATGATTTCAAACACTTGTCGACATGGCAACTACACCAACATTCTCTCAAAACAGTGCTTT
TGATTTCAGACGGTTTAAGATTTTATAGAAGTAAAAAAAAAAAATGATTAGGACACGGTA
ATACTGGACAGGTAGTCTTGGAAATGTATAATTTGTAAAAGACAAGCACATCTGAACTGT
TAACAAGCACACATACATTCAGGGACGAACACAAGGAATGTTCCTTTTTACCTCTTAAGT
GTCTCAAAGGGAAATGACAAGAGACACAACTTAACCAACACTCTGAAAGTGTGCAGGGGG
TTCTCTTAAGACTAGGAAGGCATGGACCTACAGTATGTAGGTGTGTTAGATATGGTTAAG
CTGATCAGTAAGGCACCGATGTGTTAGTTCAGGTCTGTCTCTGACTGGACAGGGCGACCT
CTTCTTCAAAGAGACTTGACAGACCATGGGTAAGGAAGAGGAGATTTATCTTTTACTCCA
GGGGATTCTGGGGGATGTGTCCTTCTGCCAGTGCGTCTGCCAGTAGTTCAGGTCGAAGGC
ATTCGATGGGGCACTGGATGTTCACTTTGCGTAGTGTGTTGGTGGGGTCTCTGTATCGGA
CGGGCTGCAGCAGACTAGAGTCAACCTCAGCACCTGGTCTACGACAGTTCTCACAACGCC
AGCCCTGTTGTCCTCCGTAGCAGGTGCAGGTACAGATGGCTCCCAGGTATTCTTTCTGCC
ACTGGTTACCAATCTGGTACATCTTCCCATCGTCATAGCAGGTGGACTCATGTGGTTCAC
ACTTGAACTCTCCCTTCCCATTGCCCAGGCAGGTGCAGCTCATCATGGGGCCCTTCTCCT
CCTGGCGCTCCCATTTCTCCCCGATACGGTAGTTGTTACCTCCATCATGACACCACTTAG
AGGAGTCACATCGGAAGTGTCCACTGCCTAGTCCCAGGCACCGGCACCACAGCTTGAAGC
CCGTCTCAGACATGCGCTCCCACTCGGTCCCAACGTCATGGTAGGTGGCTGTGAAGGTGT
CGTAGCACGAGTCCTTATCTGTGCCGGTGGAACCCTCTGTCAGGGTGTTGCCGGCGGTGA
CAATCTCCTCCAGGATCTTGTGTTTGAGTGCCCCCTTCAGGGCCTCTACGATAACGTTGT
AGGAGGCTCCGCTGGTCAGGCCGATCAGAGTGGCACTGGTGGAGGTACCAGGCAGACGCA
TCTGGAACATCTTCTCGTTGACGTGTGTCAGAGGGTTGCAGGACACCAGGTACTCTGAAC
TCTGCTTGTAAGGCTTCCAGGCGATGGTGGTCTGGGTCTGGGCCTCCTGAGGGATTCCTG
TGTCCTTCTCTGGAAAACCAAAGGGAGAGCCACCAGGCACGTTCACGCTCACCACCGGCA
CCCTGCGCCCCTCCGCGTCCGGAAGGGGCACAAACACCAGGGGTGTCTGGCCGTTCCCAT
AGGGTGTCTGGCCGTTCCCATGGGGTGCCTGGGGGTTCTGGTTGTTGTACTCAGTGTACT
CCACGTTCTGGCCCTGGCCCCCCAGGGTGTCTAGGCCGTTGTTACCTACTACTGTTGGGA
CACGGCTCTCCTTTTCTTCAGGCACGTCCAGGTGGTCGTAGCCTCCGGGGCGGTTGGGGA
GTGGCAGTGTAAGCAGGGATTCACGTTGAGTCCTGGCCGTGCCCACCAATGGGGTGCTTC
TCTGGACATTCTGAAGAGCGATGATCTTGATGATGTACTCGGTGCCTGGTCTCAAACCAG
AGATGGTGGCGTAGTTCTGGCCAGCGTGGGGGCGGGGGGTAAGCTCACGGGGCTGCGCCC
TGCCTGCCTCCTCGTAGGTGATGTAATATCCTGTGATACGTGTGGCGGGGGGTTCCCAGC
TGAAGGAGATGGAGTTGGGGGTCAGGGAGGTGAACTGGAGGTTGGTGGGGGAATGCACCG
CTGGTTTGGCTGTGGTGGCCGTGAGGGTGAAGGGGGCGCTGCGTGCATCACCGTTGATGG
TGTAGATGTGGATAGTGTAGGAGGTGCCTGGCTCCAGACCAGTGATGGTGTAGGTGCGCT
GCTCTCCGGGGATTGTCTTCTTGATGGCGGGGCGGCTGCCGCCAAGGGGCTGAGCTTCAA
TGAGGTACCCAGTGATGGTCTCAACCTTAGCACGCCAGGTCAGCGTGATGGCTGAGTCCT
TCACGTCAGAGATACGCACACGCCGAGGAGGACTGATGTTGTCCAGCGTGGTGACCTCTC
CCTCCAGGGGTCGGCTGGTCACAGAGTTCTTCAGGGCGTAAATGTGCACTGTGTACACAG
TGGCCACCATGAGTCCTGGGACCACGGCGCGCGTGGTGTCTGGGGCGATGGTCATCTCCT
TGGTGGGTCCATTGTTGTTCTTGGGGTTGACAACCACGCGGTACCCAGACAGCCCGGAGC
TGGGGGAGCGCCACGACACGGTGAAGGAGGTGTCACCAACCTCAGAGATGTCCAGATTGG
TGGGAGCAGGGATAGCTGTGGCCTGTGTGCCCACCAGTGGGGTGCTGGGGGTGCGTCCGT
GCAGAGCGATGACCTTAACAGTGTACTCTGTGCCGGGGCGGAGATTCCTCAGTACCACGG
TATCGTCTGTCCCTCTGGGCGCCGGGCGCAGCTCTCTCTCGCCTTCCTCAGGGCTGGAGT
ACAGCACGCGGTATGATGTCACCGTGCCGTCCGGACTGTCCCATGTGATCCTCAGGGAGG
TGGAGTCCACCTCAGAGAAGGACAGGGCCTTGGGACGGTCCATTGCTGTGATGGCGTTCT
CTACCAGAGGTGTGGAAGGTTCTCCATCGGTTCCCAGAGCGGTCACACTCAGAACGTACT
CCACCGTGGGCATCAAGCCAGTAAACGTAATCTCGGTCTGATCAGGGGCCACCACCTCAG
AGAAAGAGGGGCCCTGTCCATTCTTGGGGACGCTGGTGACCCTGTAGCCATTGATGGGGC
CCTGGGCCGCGGACCAGCGCACTGTGATGGTGTTGTCCTTCACATCTGTCACGTCCATGT
TGGTGGGGCCCTCCACGTCAGTCTTGTGACTGATGTAGATGGGTGTGCTGGAGGCCGGGC
TGTCCCCTCTCCCTGTCACAGCGTAGACGGTGATGGTGTAGTCGGTCCCTGGGTTCAGGT
TAGAGATGGTGGCCTCGGACTGGGAGCCGGGGACAGTGAACTCCTTAGCAGGGCTTTCTC
CACCGGTCTCTCCGTGGGTGATCCTGTAGTACCTCACGGTGACAGAGGGGGCGTCCCAGC
GGATGGTGATGCTGGTGGGGCTGGTTGAGGTCACTTCCAGGTCGGTGGGGGCGTCAGAGA
TAGTAGCCTGAGTGCCAGTGAGAGGCAGACTCTCCTGGTTCCCGCTGACAGCGTAGACCT
CAACACTGTACTCTGTCTCGGGGGCCAGGCCAGTCAGGGTGAAGTGGCTCCTGGTCGGGG
GCAGTCTCTCGTCCTTGGCCCTGCCTCCGCTGGTCATCTGGTAATGGATACGGTAGCCGG
TGATCACGGCGCCGGGGGCCAGCCAGTGGATGGTGAAGGAGTTGGTCAGGACGTTAGCAA
AGTACAGGCCAGTGGGAGAGTCCAGGGTTGTTCTCTGAGTGCCAGTGACTGGTGCGCTCT
CTCTCTCCTCGTAAACACACACCACGCTCACCCTGTACTCTGTGTTGGGCAGCAGGTTCT
GCAGCAGGAAGGTGTTGGTGGCTCCGCCCACATTGAGCTCCTTGACGTCGTCGTCGTTGC
TGCCGGGGTGGTAGCGGATGACGAAGCGTGTGATGTCACTGGGCGTGGGGACGTTGGGGA
CGGTCCAGCTGATCCTCATGTGATCGGGGCCCACCCCTCCAAAGTTCAGGTTGGTGGGGG
CGGGGACGGCTTGGGTGACAGTGGTGGACACAGGGACACTCTCCAGGTTGTCTTTGACAG
TGTAGACAGAGACGTTGTACTCCACTCCTGGACTCAGGTTCTCCAGGATTAACTGGTTCT
GGACCGGCTGGACCAACTCCTCCAGGGAGTTTCCTCGCTGCCCATTGGTCGGGGTGCATG
TCACTCTGTAGCCTGTGATGTCTGGCGTGTTGGCGCCGCCCCACAGGACAGTCAGCTCAC
CCGTGTCCGCGTTGGACTGCGTACTGAGGTCAGTGGGGGGAGACAGTTGAGTGACAACAT
TTTTGGTGATGGGGTTGCCGCGGTCACGTCCGTTGATAATGGGCTGTACGCTGTAAGTGT
ACTCAGTCCCAGGGGTCAGGCCTGACACAAAGATACTTCCTGAGTCAGAGGTCACATCCC
TGGGTGACTCTCCTCCCTGACTGGGCCTCACAGAGAGCCTGAAGCTGAACCTGCTGACAG
GGGTCCAGGAGATGATGATGGAGGTGTCTGTCACATCAGTGGTGAAGCGAGGGGCATTAC
CCATCTTTGGAGAGGTGGTGAAGATGCCATTGACTTCCTCACTCAACACGTTGTCCTGCT
CAGAGTGCAGTTTTACGGTGTAGTCTGTGTCGGGGCGAAGGCCTCGCAGAGGGAACTGGG
TCTGACCGCCTGGGATTCTCTTCTGGGTTGGGCTGGAGCCCTCCACGCTCAGGAACAGAC
GGTAGCCGCTGATGCTAGCCCTGGGAGCCTCCCAGATCACTATCACACTGTCCTCGCCGA
TGTCAGTGAAACGCAGGTTGGTGGGGGCATCGGGCTTGGTGGCTCTCTCTCCCGTCAGCG
GCTCGCTCTCCACTCCTCCGTTGATGGCGTAGATGTTGAAGCGGTACAGGGTTCCGGGCT
GCAGGTGGGTGATCTCTGCATACGCGTTGGCCGTCATGGGCAGCTGCAGGGGCCTCTGGG
GCGTGTCACCGGGGGCGAAGGTCACGCGGTAACCCGACACCTCGCTGGGAGGGCCGGTCC
AGGTGATGATGATTTTCACGTCAGACACCTCGTAGAACTGAAGGTCGGTCGGGGAGCGGA
CTTCCTCTGGTGCTGGCTCTCCGGCCGTGTTGACCTGGACGAAGATGGGCTCGCTCTCCT
GGTTCTCCTCCACAGCGTAAATGCTGATGTTGTAGAGCAGGCCAGGTCGAAGGTCAACCA
GGGTCACGGAGGTCTCAGTGTCTGGGAGGATGAGCTCGGTGCTGCTGCCCTCTACTGACG
GGGTGAAGACCAAACGGTAGCCTGTGATGGGGGCCTGGGGCTTGGACCAGCTGATGGAGA
TAGAGGTTTCTCCCACCTGGTTGATCTGATGTTCCGCAGGGGCATCAGGAGCTGTGGTCT
GAGAGGTAGTGAGGATGAGGGTGGGTTCTCCCTGAGGGGAAACCTCATACACATTGACGT
TGTATCTACGGCCAGGCAGGAGGTCACTGATGCTCACAGAGGTGGTGGTACGGGGCAGGT
CCAGGACCTGAGGGTTGGCTCCGTCCTCACTCAGCTCATACTCCACTCTGAAGCCTGACA
CGGTGTCGGAGGCTGACACCCAGGAGATGATGAAGCTACTGGACGTGATCTCTGTCACCG
ACTCAGACGTGTCCACCACGGGAGGAGGCTGGGTCGTCTCACCCTCAGAGGTCACCCGGG
AGCCGTAGGTGGTGGTGAAGTCGAAGCGGGTGACCTCGCGGCGTCCATAGCGCAGGATGC
TGATCAGCTGACCCTCATAGGTAATGCCTGGCCGCAGCCCAGCGATGGTGTACGAGTTCA
GGTTACCTGGGATGGTGGCCTCTCTCCAGGGGGCACGGGTGTTTTTCACTCTCCACTTGA
GGATATACTGGGTGATGTGTGAGGAGGCAGGGGCGTTCCACTGGATGGGGTGGGAGTCAG
GCTGCTTCCCTGCCTCTGTGATAATCACCTGGACTGGGCGGTGGCCACCTGGGAAGGTCT
GCTGTGGCTCGCAGCTCATCTCACCAATACCGTTGCCATAGCAATAGCAGCGGTAGAGGA
CTTGGTGGATGGTTTTGTCCCAGGTCTCTCCAATCTGATAGAACACCCTGCTCTCAGGCT
CCTGGCACTGGTCGATGGCGTCGCACTTCCAGCGCCCACGTCCCTGTCCATAACAGGTGC
AATTCATCATGTAGCCCTGGTCATGGCGCTTGGTGAAGGTCTGGCTCACCTCGTAGGTCA
GCCCATCCACAATGCACTGGTCTTTGAGTTGGGAGTAGGCGATGCAGCTCCACTCTCCGC
GGTTGTTGCCCAAGCAGGTACATTGCATCATGTGACCCAGGACATCGTGGCGTTTGTCCC
ACTGGTCTCCCACACGGTACATGACCCCGTCGTTGGTGGTGCAGGCCTCCTCGTGGGCAG
CCATGGGGCAAAATCCGTAGCGCTGCTCTCCTTCGTAGTTGGTTGTGGTACCGCACCACC
TCATGCTGTCGCGGCGCCCATCGGCGGTACAGTCAGTGTAGTTACGCCCGTTGTAGAGGA
AGGGGAACTGGCACAGGGCACCATTGGAGTTACCCCCTCGGGTCGACACCAGGGAGTTCT
TCTCGGTACAGAAGGAGTACTGCTGGTCTCTATGGTAGTCAGAGGTGGTGCTGCACCACA
GCTGTCCATCAGTACGTCCCTCTGAGGTACAGGAGTAGTAGGTCTTATCCATGAACACAA
AGGGGAACACACAGGCCTGGCCTTCTGAGTTCCCACCGTACACCTGGCTCTGGCCCTCCT
TCTCCTCACAGCTGACGGCCCCAGTACCCTGGCAGGTACACAGCATCTGTTTGCTGCCCT
GCGTCCTGATCCAGCGCATCCCCACGTGGAAGGTGGTGCCCGAGTCCGTGCGACAAGCCC
CCTCCTGGGGGGGTTCGGGGAGGGTGGAGGGCTGGTGGAGCTCCGTCTGGATGGTCACAC
GAGTACTTCCTGTACCTGTTCCTACACCTGTTCCTGTACTAACACCTGTGCCAGTAGTGG
CAGAGTGTCTCTCACACTTCCACTCTCCTCTGCCATTTCCTGTACACAGACACTGGAGTT
GGTGTCTGTTAGCATCTGTCTTGGTCCATGTGTCTCCGATGCGGTAGGAGGTCTTGGTGT
CCTGGTCATTACAACGGTTCCTAGAGGTACAGGTGATGCGTCCGTTGCCCTCCCCCAGAC
AGGTGCAGTCGATCATCATCCAGCCTTGGTACGGCTTCTCCCAGGTCTGCCCCACCACGT
AGGACGCTCCGCCCGTGTTGTCATAGCAACGCTCCGACACGGGTTTGCAGGTCCACTCTC
CCTTGCCGTTTCCCAGACAGACGCAATCCAGCATGTAGTCGCCGGTCTCGTGGGGCCTTC
TCCAAGTGTCCCCGATTTTATAGGATCTGCCTCCCTCGTGGCAGCGGTTTCCGATTGTGC
AGCTGATTTTGCCGCGGGCGGAACCGATGCAGGTACAGTCCCACATCATGCCGTCCTTCG
CCCTCTCGTAGGTCGCACCCACAGGGTACGTCTGGTCGTTGTATTTGTCATAGCAGGTCT
CCTCCCCTTGGGGTTTTGTTTTACATTTGATCCCTGCCGCTCCGTTGCAGGTACAAAGCA
GTGTACTCCCAAGGTAAGCCTTCTCCCATTGATCGTTTAGTCTGTAAGAATGTCCGTTCT
CATCGCAGCCTTGAGCAAGGGGTACTGTGTCTGCGAGTTCGGGGTAAACTTGTTCCTGAG
CTTGTCTCTTGTTTTTCCCTTGGTTCTTTGGCATACAATGGACCGCGCTGCTTACGCACA
GCGCAACCAGCAGCCCTGTCACTGGGCTACCAGTCATTTTGTTAAAGTTAAGAAGAAAAA
AAACAAGACACTTTTACGTTTCCAGTTATGTCCTAAGTAAAAATAAGAACGATCCAGGTG
CGGTGAAGTTGACCGTCAGGAGCGGATAGTATTCTCTCCCCTTGCTTTCCAAATATTACC
CCGTGCTGCTTCTCCCAGCGGCTACTTTGACCGCCTTTCCTGCAGCTGAT
>comp491_c1_seq1 len=1392 path=[984:0-1391]
GAAAAACCTCGGAAATATCACATTTACATAAGTATTCAGACCCTTTGCTATGAGACTCGA
AATTGAGCTCAGGTGCATCCTGTTTCCATTGATCATCCTTGAGATGTTTCTACAACTTGA
TTGGAGTCCACCTGTGGTAAATTCAATTGATTGGACATGATTTGGAAAGGCACACACCTG
TCTATATAAGGTCCCACAGTTGACAGTGCATGTCAGAGCAAAAACCAAGCCATGAGGTCG
AAGGAATTGTCCGTAGAGCTCCGAGACAGGATTGTGTCGAGGCACAGATCTGGGGAAGGG
TACCAAAACATTTCTGCAGCATTGAAGGTCCCCAAGAACACAGTGGCCTCCATCATTCTT
AAATGGAAGAAGTTTGGAACCACCAAGACTCTTCCTAGAGCTGGCCGCCCGGCCAAACTG
AGCAATCGGGGGAGAAGGGCCTTGGTCAGGGAGGTGACCAAGAACCCGATGGTCACTCTG
ACAGAGCTCCAGAGTTCCTCTGTGGAGATGGGAGAACCTTCCAGAAGGACAACCATCTCT
GCAGCACTCCACCAATCAGGCCTTTATGGTAGAGTGGCCAGATGGAAGCCACTCCTCAGT
AAAACGCACATGACAGCCCGCTTGGAGTTTGCCAAAAGGCACCTAAAGGACTCTCAGACC
ATGAGAAACAAGATTCTCTGGTCTGATGAAACCAAGATTGAACTCTTTGGCCTGAATGCC
AAGCGTCACGTCTGGAGGAAACCTGGCACCATCCCTACGGTGAAGCATGGTGGTGGCAGC
ATCATGCTGTGGGGATGTTTTTCAGCGGCAGGGACTGGGAGACTAGTCAGGATCGAGGGA
AAGATGAACGGAGCAAAGTACAGAGAGATCCTTGATGAAAACCTGCTCCAGAGCGCTCAG
GACCTCAGACTGGGGCGAAGGTTCACCTTCCAACAGGACAACGACCCTAAGCACACAGCC
AAGACAACGCAGGAGTGGCTTCGGGACAAGTCTCTGAATGTCCTTGAGTGGCCCAGCCAG
AGCCCGGACTTGAACCCGATCGAACATCTCTGGAGAGACCTGAAAATAGCTGTGCAGCGA
CGCTCCCCATCCAACCTGACAGAGCTTGAGAGGATCTGCAGAGAAGAATGGGAGAAACTC
CCCAAATACAGGTGTGCCAAGCTTGTAGCGTCATACCCAAGAAGACTCGAGGCTGTAATC
GCTGCCAAAGGTGCTTCTACAAAGTATTGACTCAGGGGTGTGAATACTTATGTAAATGAG
ATATTTCTGTAATTTTCAATAAATTAGCAACATGTTTTTTCTTCACTTTGTCGTTCTGGA
GTATTTGTGTGTAGATGGGTGAGACATCTAATCCGTGTGGAATTCAGGCTATAACACATG
TGGAATAAGTCC
>comp491_c2_seq1 len=906 path=[57:0-905]
GAAATAATCTGTGCAGAAAGGGTTGTGAAAGCTGTAGTTTATTTCCTTGTGGTAAAACAG
TGATTAACTGTTACATTAATTCCATGTGTGTACAGTATGTAGAAAAATGGTGTTAGGTCC
CCATATGTAGAAAAATAAACAATTGTAAATCATTTATTCATAGACTGTTTGAACCCCAAA
GTGATAAGGAACAAACCACACCTTCACTTACAGCATTCAGAATAATCAAGTGCTATAACA
TTTGTATGTGCAAACATCAAATTGAAACCTAATTACATCTTTTTCCCAGGCAAAATAACC
TTCAGCTAATACATATATATTAACATACACCTGTCCGTATAATGAATTAAGGCAACGCAG
TGAAGCGGTTGAACTAAACTTCATCAACCCATTTTAAATCCATTTCAATATCCTAAAAAG
GCCCTTTACGTAAGAGGAACTCTCCTAATTCAATCCACAAATAAAACATTGATGAACTCA
GTTACACACTTTGAAATCAAATGTTGTGCAGTGAGCCAATCTGTGTGAATGCCAGTGAAG
GACATCTCAAACGAGGAGACTCACAGTATCAAAGTTGGAAGGTCACAACTTAGTTAAGCA
TTTCACTGTACTTGTGCATGTGACAAATAAAACATCAACGACATCTTGTAAGCCCCATTT
CACTCACATTAAGAGATTCTCTGATACTTTTGTATACTTTTTAGCCAGTAGTTATGAAAG
TAGCCAAAAGTAGTCCCCGGAAATTGCGTACTACGTCACATACAGTGCATTCGGAAAGTT
CTGATCCTTGACTTTTTCCACTTTGTTAACTTTATAGCCTTAATCTAAAATGGATTAAAT
AGTATTCCCCCCTCATCAATCTACACACAATACCCCATAATGACAAAGCAAAACAGATTT
TTCATA
>comp497_c0_seq1 len=1002 path=[1007:0-1001]
TGGACTGGCCGAGCAGCAGAGACAGTTGTACATCCCTGGGCAGCCACCTTACCATCCTGC
ACAGCAAAGAACAGCATGACGCTCTGGAAAAAGAGGCCCGGAGGATTGGCGGGTTTGACT
ACCACTTCTGGATTGGCCTATCAGATATAGAGAAGGAAGGGGATTGGAGATGGGTGGACA
ACACAACACTGACAAATAAGTATTGGAATGAGTATAGCTCTGAGCCTGACAATCATCAGT
CAGGAGGATCACATGGGGAGGACTGTGCCACCCTGGACAGCCATTCGCAGACCTGGTTTG
ACGTACCGTGTGACCACATCTACAAACGCATTTGTCAGATGGATGCCATCCGGCTGGACT
GAATCACAGGACTTCAACTAAGCCATGAATTTCCCAATTATCTAGATCTACCGTCCATGC
ATTCATGAATGATGGAAATGTTTTCTTAAATAGCTTATCCTTTTTATGTCTTTCAAGCGA
TTTGAGATGTTTTAGTGCAATGAAAAGCGCTATAAAAGTGAAATGATTATTCTTACTGGA
AACGTCAGAACTGGAAACTAAACTAGGTTATGGGTCAGATTTACTCAACTACACTGCCAA
GTGTGCATATTACTTTGTATTTTTCAGAAACCATAAAACAAAACGGGACAGGAAAGGTTA
TGAGAAGGGCAAAGATATAGAATGACAAGAGGAGATAAAGATAGTTTTGTGGTATAGCTA
GTTTCATGAAATGTTCATTCCCTACTCAAAATAATAGATGCAAACATTTAGCAAATCTGG
CACCTTCTGCAAGGAGAATTTCAATGAATGCACTCAATTTAGTAAATCAGTTCTAATCAG
CTCTAATCAACTCTGCTGCTTGCCAAACTGATTGCTGTGATACTTTTGAGCAATCTGAGT
GCTTTTTTTTAACGTGTGTGACCTGTACATAAATCTCCAAAATATTCTGTGTTGCTGCAC
TAACCATGAAAATTAATTCCTGAGAGTCAATAAAACTGTATT
>comp500_c0_seq1 len=2965 path=[2953:0-2964]
TTTTTTTTTTTTTTTCACGAAAAGGATATTTATTCTACAATGAATTTGTCACAGGAGATT
TGAGTTGTGTTACTATGTGAACTCCTAGAAACCTCAGTCTTAATGGTTGCTCTTCTTAAT
TCTGGAACATAATTATTGTATGATTAATGTTTATGAGTTGGCGGTGGGAGCAACTACATG
GTCAGTTAGAGTTGTGTGACGGTGAAGTCAGCTAGCTCCCCCTGTAGGGCAGACTGAAGA
GGCATCAACCAGCATGCCACGGTGGGAGTAGAGCGAACACTGAGATCCACAGCAGAGTCC
CTGGAGACGTCTACTTCTTTGTCCTGAATCTTAAGTTTCATTGCTATTCCCTGGACCTCC
TCATAGGCAACAGGTGGACGAGCCATGATCCCGATAATGTTGTCTCCTGTCGGGCGCTGC
CTCAGGACGGGCCACAGGAACTTGATTCCATTCCTCCTGTAGAGCATGATGACGACCCGT
GTCGACGCTATGGTGACATCCATCTCCTTGTCCCTTAGGATCAGAGACACACTGTCCGTT
TCGCGGTTGATATTCAGGCTCCAGGAGAAGTATGTTGTATTCTGCCCATCGTTGAAGGTG
ATGCCAGTAGTGTCTAACTCAATATGTTGATCGCTTCTGTAATGGATCACAATATTCTGG
TAGCCTGCACTGGCTGATTGTCCAAGCTGACCATTCATAGACAACTCATTGTTGGGGTCT
ATTAGGAGTCTGAGAGAGAGAGCCACAGGAATGTCATAGCACAGTGGCAGAGCCTGACCC
TCAGCGGGCAACAGCAACCTCCGGAGAAGACTCACAGTTGTAGTTGTAGTTCTCATTGTA
GGTCGTCCTTGCGGAGGACCATTGAAATCAAGAGAAGCCATGGCAAAGTCAGAAAATGGC
ACCCGTAAAGCATGACCGACATCATAATCAGTATGTTTCATCAAGCCGCCGCTTCTTGAC
GTGATTCCTCTTCCTGCCCCTTCCATTCTCCTAGCATTTCCTCTTAGTCCTTGTTCTGGG
TGAAGACCAGCATAAACGTCTTGGGCTGGCATTGCAGGGGGGCTGTGGGCTTGGCGGTTC
AAGAATCCTGACCCGGAGAGGACTTGACTAGATCTTATCGGTTTCTCCCCCTCCTTGGGC
TTGTGGGCCACCTGTGAGTCCTCTCCCTGGGGCTTGGTGACCACCATTGAGGTGAAAGGA
GTCACAAAGCCGTACTTCAGACAAAGATCCAGGGCCTCCTTCTTCACCTTCTCCTTTGCC
TTCCCGCTCAACTGCACCTCTTTGTCCAGGAGCTGCTTTACAGTGAGGTAGGCCCACAGC
CTCTGGATGTGGCTGTCAGACCTGGCTTCAATGGGCTCCTTCATTGGTAATGTGTCAGAG
TATATCACCCTATTGCTTTTCGATATGGCTATGACTTCTGCGGTAAACATCTCTATGTTG
TTATCGGGGATCTGGCCAGCCACCACGATCTCGGAGCCGTTGTAATACTGGCTGAAGTTG
GTTTGGGTCAGGTTAGCCCCACCCAGATATACCATCTGCACGTCCGTCAATAGGGGTGTA
GCCACCTCTTCATAAAAGCCCTGCAGCTGCAGAGCAGCATCAGAGTCCGTATATATTCTG
CGTCCCACACCACTGTTCTCCAGCGCCATCTTCTCCAGGAAGTCAAAGTTGACATCCATT
CCAAAGCCGAGACAGTAAAGGGGGAATTTCTTACCAATAGCCTCCTTTATGTTCTTGTGG
ATCTTTTCCAGGTTGGTCTCACCTGTGGTTGGGTCTCCATCAGTGAGAAGTATAAGAAGG
GAGACTGAGCCCTTTAGTGGGTGTCGGTTCAGCATGGCTGTGCCCTCCAACACAGCAGCA
TTGATGTCGGTGGCTCCTCTTTCATGGATGTTTCGTGCGAAGCTCTTAGCAGCCTCCAGG
TTGTCCTGGTTGGCCGGCAGCAGCTCCTTCCTCCAGGTAGACACTGAGCTGTCGAACGTG
ATCAGGCCAAAGTGGTCGTCCTCCGCCAGGTCTCCCAGGATCTTCAACAAGGCCTCACGG
GTCTGCTCCATTTTCCTGCCATTCATGGAGCCACTCCGATCGATGATGAAGACCACATTC
TTTGGAATGCGTGGTAGGTCACTGGGGGCAAAGTGATGGACAAAATACCCCTCTGACTCA
TTGAGATCTCCCATGGATGTTTTCCTGTGGACGTCATAGGCGATGACCAGGTCTCCATTC
AGGCCCTGCTCTCCACAACTTTCACACTGGCTCTGCTGCTCCTTGCTGGGGTAGAAATGT
ACCCAGGCCTCACTAGAAGCATGTGTTTTGGTGATGGCATTTGCCAGTGCTTTGGTGCTC
AGCCCTCCTGTTATCTCCAGGAAGTTAATGTCTGGTCGCTCATTGATGTACACATCAATC
TTGAAGTCAGCAACAGGTTGCATGGGTTGAGCATGGATCAGCAGCTCGTACTTGCCCAGT
CGGCGTTTCAGCAGCTCCTCATAGGTCAGTTCAAAGGTCACCTTACTGAGCGCGGCCACA
GTCACAGATGTCTTAAACTCCTCAAGGGTCCTCCCCACTGAACTGACTATGCCAGCGCTT
TGACCACGAGACACTGCCTGAGTGTACTGCTGCTGAGCCTCCTCCTTCTGTTTCACAACC
CCATCATACGTCTGCCCCTCAATGGTCATTTTGAATTTACTGATGAAAGCATTCTTGGGA
ATCTTGACATGGAATTCTATTTCCTGTGACTGGTTGATCCGATTGGCAACCCGGCTGGTG
ATGATAGTGGTTGCATAGCGACTGGTCACTGTGGAGTTCATGTGAAAGCTGTAGATGTCC
CAGTCCCTGTTCTTATTGGTTGGTGCTGTGGTAACGCAGGCCAGCAGCAGCCCAAGGAGC
CCGACTCCTACAGAGACTCCCTTCATCATGACCTCGGCAGAAATGAAGCCCCACAAAACA
CACCCAGCCTTTAACGAGCGTCGTG
>comp516_c0_seq1 len=2428 path=[1:0-2427]
GTAGAATAATAGTGAAGACATCAAAACTATGCAACAACAAACAAGAAAGTAGTAAACAAA
TCAAAATATATTTTATATTTGAGATTCTTCAAAGTAGCCACCCTTTGCCTTGATGACAGC
TTTGCACACTCTTGGCATTCTCTCAACCAGCTTCATGAGGTAGTCACCTGGAATGCATTT
CAATTAACAGGTGTGCCTTGTTAAAAGTTAATTTGTGGAATTTAATTCCTGCTTAATGCG
TTTGAGCCAATCAGTTGTGTTGTGACAAGGTAGGGGTGGTATACAGAAGATAGCCCTATT
TGGTAAAAGACCAAGTCCATATTATGCTCAAATAAGCAAAGACAAATGACAGTCCATCAT
TCCTTTAATTCTTAGGGCTAGGCCCCTTTTTTCTCCACTTCCTGTCTGAATGACATGCCC
ATAGTAAACTGCCTGTTGCTCAGGCCCTGATGCCAGGATATGCATATAATTGGTACCATT
GGAAGGAAAACACTTTGACGTTTGTAGAAATGTTAAAATAATGTAGGAGAATATAACACA
ATAGATATGGTAGGAGAAAATCCAAAGAAAAACCAAACAGAATTTTTTTGAGAGACCATC
CTCTTAGAAAGGCAAGTAAAAGGTCATATCCAAAATTACCTCCCTGGATGTAATTCCTAT
GGCTTCCACAGTGTGTCAGCAGTCAATGTTCAAGGTTTCAGGCTTGTAACTTCAAAAACG
AATAAGAAATATCAGTTTTAGTACAGAGACACAGTCTTGGAAATTCGTGTTTGCGCGCAC
CATGAAGACAGCACGCACCTGCTAAAATCAGTTTCCTATTGAACATACTTCTTCCGTAAG
AAATATTACAGTTTGATTACATTTTAGGGTAGCTGAGGAGTAAATGGAAACGTATTTTGA
CTTGTTGAAAGAAAGTTTAGGGATAGATTTTCGGAGTCCTTTCTCTGCATGTTGAACGAG
TAGATTACTCAAATCGATGGCGCCAACTGAACGGTAGCGGAACACCTATCACTAAAAAGT
CAATTTCTCAGCTGCCTCACATTCATTTTATTTTAATTGTAACATATTTGTTAACATCCA
AATCATTAACATAAGTAGGGTTGTGTTCTCTAAAAACACTGGTCTGAACATGAGCTGGCT
ACACAACAACATACAGTCACTAGTTTGCACATTGATTTATTGATTGGTTGCTTAGTTGAT
TTATCGGTGATTCATCGTGTTTGATTATGGAGTAAATCCAGAGTAAAAAGGGCATCCAGT
CGGAGTTCTTCGATGGAGGAGGACAGGAAGTGGCAGCAGCCGAGCCAGGCCATCATTACA
CTGTAGGGGAGCCTCCCAGACAGGTGTAGGAAACCTCCAGGTATTTGTAGGTTCCGTAGC
AGGGGTCCCCGAAGACCGGATCAAGCCCCACAGTGCACTGACTCTTTCCCTCACACCATT
GTTTGACAACGTCCAGGGTTTTGGGTTGCAGACAGTTCTGGTTGCTGAGCTCGTGGCGTC
CAGCAGAACAGGTAGAGCCGTCTCTACGGCCGTAGTTAGCATGAAACACATTTATCACAC
CCTTACCACAGTCCAGGGAGCTGGTTGAGCCTTCGCAGGTGATACTGGTCTTAGCAGGCA
GGCAGATGTAGGTGACGTCCAGATATTTGTAGGTTCCAAAACAAGGGTCCGAGATTTGAT
TCACTCTCATGTTCACTTCACACATCTGCTTCCCGTCACACCTCTGTGACCAGAGTGCCA
GAGTTCCTTCTTGGGAACACTTTGTGTTAGTCAGCTGACTCTGAGGTCGTCCCTGACTGC
AGGTCTGGCTGTCTGTGCGTCCATACAGTGCTTTCTGGAGAAAGACCACCCCGTCTCCAC
ACTCCAAATGCACCACACCGGCACCCTCACAGGTAGTCACCTTCTTGCTCTCCAGGCAGC
CATAGGTAACGTCCAGGAAGATATTAGTCTGGTATGCGGAGTTACAGAGGTCACACACAC
TGCCGGAGGTCGCCACATCACACTTCCCATTTCCATCACACCTCTTAGACACACCGTTGA
AGGCCTCTGTATCGGAGCAGGCTTTAGGGCTCTCGTTTGATGACAACTCTATAGTGCTGA
ATTTGACCCCATACACCATGATCACACCGTCATCGCACTGGAGGCTGGGATCACCACACG
TCAGGAACCTGTGTTGAATCTCTGACATTCCATAACCCAGAAAGAGGCTGGCCTGCAGCG
CGGTGATCAAAATGGATTGTCCAAGGAGCATTCTGTCTACTTTATCAGGGATCTCTATAG
TAGAGACAGCTTCTGAGTGTCTGACTGTATTGAATGGCTTTGCCCACGTAGTGAGATACG
AATAACAGTTGAACGCATGAGCTATTACTGGAACATATTCCCTCTTTACTCTGTTGACCA
ATCCCCCACACACACATAAACACACACA
>comp520_c0_seq1 len=814 path=[8:0-813]
TTTTTTTTTTTTTTCCTTTTGATGTTTATTGTACAGACTCAACAGCATCCTTTGGAAAAA
CCTCTAGTTCATCCTCCTGATGAGTCTGTTGATCTGGTCCTCCCTGTTTCCAGCATCGCC
TCCCTCCACGAAGTGAGTCGTCTTCTTGTTCATGCCGCCGCGGGGTGAGGACAGTTTGAA
GGGCCACAGGAAGTTGTTGGCGGGCTTGAAGTTCTTCCCGACGGTGTAGATCTCATGGAT
CAGGTCCTCCACACAGATGATACTGTATTTACCCAGGGCCTTGTCGACCAAGGCGTTGTC
TGTGAGGGCGATGCGCTGCTTGGTCATCCTGCCATGGCCACGCTTGTAGATCAGCTCGCG
AACAGACTTCAGGTTTGGGTACCCCCAAGCGATGTAGGGCTCGGCGATCCTCAGCATGTT
GATGGAAGCCTTGTTCAGTTTGACGAACACTCCGTTGAAGATCTGACGCAGACGCATGAG
CTGGAGGACCTTGCGCACCTTGGGACTGACACCGTTGATACCCCTGATCCTGATGACGAA
GGCCAGCTTGGGCTCAGCTGGGACGTAGAAGTTCCCAACCTTGCGGGCTGTCCGCCCCAT
GCGGATCTCACGCCGGTACATCTCCCTGTACTCCTTGTGGTACTTCTCAGCCCTCTTGTA
GATCAGGTGCCTGGTCACCTTACGAGTTTTTTTTTCGGCAAGCATCTTCTTGATCCGCAT
GGTCTTCATGGTGGCGAAGGCCTTCCGCCTTTTCAAAAGGCTCTCAGGGACCGCCGGAAC
CTTTTTTTCTACGTCCGCCATTGTGTCCACCGAG
>comp524_c0_seq1 len=689 path=[1:0-688]
GTGGTATATATATATATATATATAATCTCTTTTTTGTATACTAGTTGTACGTGGCTAATC
TGACAATGTGGACTCAATAGTAAACTTTGTGAAAAAAACATTATAGATTTAAAACAAATA
CATGTCTGTCATTGAACAACCCCATACCATGACTAGATGGTGGAAAAAACACCCATCTCT
TTAATAAGTTCTTTAGACAATAAAAGCTAATTTACCAACATTTCGGAAAATTTGGAATGA
AACTTCTATTGATCAAAATAACTGTTTAAAACATGAAAAACATACTAAAATGTATATTTT
TAAACATGAAATGTGACTATAAATGTGTGAAAATGTAAAAATATATGCATATTTTGGGGA
ATTTAAACCATTAGCTTGTGTTACAAAAGATTAATAAAAGAAAAAGTGTTACTGTTTGAC
AGAAAATGTCATTTTGCCATCATTTCCAATTTGGGGTCAAAAATGACCCATGTTGGTGCA
TTTAGGGGTCAAAATATGTTGGTGCTTTTGGGGTATTAACAACAAAATAAATACATCATA
AATCATTCCTAATAAATAATGTCTATTTTTGTATCTGAGGCTCCGTTTTGGATTTTTTCA
TATTTTCGACAGTATCATTCTTCATTGTCTCAATAAAAACAAGGGCGTGGCTGCGCAACT
TGTGTTCAGGACACATTTTTCTAGTGCAC
>comp527_c0_seq1 len=892 path=[880:0-891]
TTTTTTTTTTTTTATCATTTACATTTTTTATTAAATCTGTCAGGTGTTTAGACGGTCTCT
TGGATGGGGGGCTCGTAGCCGTCGGCCCTATCCACCTTAGCCCCGGTGTCGTCCCCAGAG
GGCTTGGCTGCACTGCTGCCACCACCCTCACCGTGGAGCTCCATCAGTTTGCCCAACTCA
AACTTGGGCTTCTTCAGCATCTTAACCTTCCTGACATAGACGTCGTGGAGGGGGTAGATG
GACTGGCAGGCCTTCTCAATGTCCTTGCCAACGGAGTCAGGAATCAGCTTGTTGACAACT
TCCTTCAGGTCGTTGGTCTGGACCTCACGGGTCATGATCTCCATCATCTTCTTCCTGATC
TGACGGACCTGCTGGTGCTGGGCGTACGACGTCTTCCTGATCTGGTTGGTGCGCTTCTTG
GTGAAGCCAACGCAGAACAGACGCAGGAGGTAGCCGTCGGTGGTCTTCACGTCCACATGG
GCCTCAATCATGGTCTGCCACTTCTTGACCATGGAGCACATCTTGTCACGGGTCAGGTCC
ATGCCGTGGAAGTTGGTCAGGCAGTTCTTGCCCTGCACGTCTTCTGAGATCAGCTTGAAC
TTGCGGAAGGCCACCTCATCGTTCTGCAGGTCAGCGAGGCTCACCTCGAACACACGTCCC
TTCAGACCATCAGAGGCGATTCTGGTTCCCTGAGTCCTGGAGACCAAGGTCTTGCCAATG
TTGCGGATGTTGAACATAGCGGGTGCCTTGACATCATACCAGTCCTTCTTGGAGAAAGGG
TCGACAATCTTCTTTTTGGCACCTTTTTTGCCACCTTTTGTCAGCCTCTTATTCTTGCCG
ACTGCCATCTTGGCTACAGGGAGTGAAAGAGAAGGAAATAGGAATTATCGCG
>comp531_c0_seq1 len=358 path=[1:0-357]
GGAGATCTGCTTCCTCGGCAAATATAGACGTGTTTCACACACTGGTTTCTGTGAAAGCAT
CTGATCTGGAACTAGTCAGATGGATATCATGGGTGTAAAGTTCCACATATCAGAATCAGG
CTGTAAATATAAACCATGTTCCACAATAAAACAAACCAACCATCACTGGCCAGCCCCTTC
CAGCAGTTGGGGAACTTTCCCGTTACCAAAGACATCCATCAACCAAACCAAATGATTTGT
ATCTGAATGTATCAGGAAGGATATAGGATACTTTACTGATTGACATTGTGTGATGTAGTC
TTGAATGACTTTTTGAAATAAATAAAAACACATGGTACTAAAAAAAAAAAAAAAAAAA
>comp532_c0_seq1 len=1133 path=[1111:0-1132]
TTTTTTTTTTTTTTTTTTTTAAAAACAATAAGCCAAGTTTATTGACGTCACTGTTTACAG
CACAGCTTTTGACTCGAGTAATTGACACCACTTAAGACCAATCAGCAGATGCACCACCCC
ACTCGGTAGCCTGGGCAGTGGGGGCAGCAGACCAATCCTCTGTGGCAGGCTGGGCACTCC
AATCCTCAGCAAAGCCTTCAGCTGCAGCTGGGGCCTTGGAAGGAGCAGCGGCCTCGGTGA
AGCTCTTACCCTCAATGCCAGCAGGGAACTGCTGGATGGGCACAGAGGGCACTGCCACTC
CCTCGGACCAGTCGGCCACCTCGGGCTGGGCAAAGTCGGCCGTGGGGGCGGTCCACTCTC
CCTGGAACTCCTCCTTGCCAACAGCCTTCTCGGCCGCGGCCTGCTCCTCCTTCTCAATCT
CCTCTGGATCTCTGTAGAAGTAGAGATCAGGCATGACCTCCCAGGGGTGTTCCCTGGAGA
TGGTGCCCCTCATCCGCAGCACCTCTCTGGACAGCATCCACCACATCAGACCAACGGAGT
GGTGGCCCTTGTTGTTGCAGGGGATGGCGATGTCCACGTATCTGAGGGGAGAGTCAGTGT
TGCACATGGCGATGGTGGGGATGTTGACGTAGGAGGCCTCAGTCAGGGGCTGGTGGTCGG
CACGGGGGTCGGTCACAATCAGGAGGCGGGGCTCACGGAAAGCAGCCTGGATCTGATTGG
TGAAGGTTCCGGGGGTAAAACGACCGTGGAAGGTGGTGGCGCCGGTGGCGGACGCAAACT
TCAGCACAGCCCTCTGTCCAGTGTTCCTGGAGGAGATGACGCAGACATCAGCTGGGTTCT
CAATGGCCACGATGGCACGGGCAGCCAGCAGCAGCTTTTCCCATGTCTTCTTCAGGTTGA
TGATGTACACACCATCACTCTTTCTCTTGTACGTGTAGTGCTCCATCTGGAAGTCCATGT
TGGTACCTCCCAGGTGGGTCCCGGCTGCCAGGAACTTGAGCACATCCTCCTCCTTCATCT
GCAGCACATCCAGACCTCCGGACATCGTGACCACTTTTCCTAAGTTACGAGTTATGTGGA
AAAGCACGAGACAACGCCGTATGGAGTTCTGTACCTCACGGTAAAAGAGAAAG
>comp535_c0_seq1 len=1532 path=[4:0-1531]
TTTTTTTTTTTTAGTTTGTCACAGTTTTTATTGCATTAAAAAGCTAAGCCAGAATATAAA
GATAATGAAATGCTAAATATATTTATAGGAGCAATGTGAGTAGGACCCTATAATAACCTT
CTAAATGTTCATTACAACTGAATATTGTTAGTTGTTTGGCCTCATTATCTGCTTCATCAC
ATTTCATAGGCGCTGCACAAATCATTTATCAGCTAAGTTGATAAGCTACAGAGCAGCACC
CCTGGATGGAGAGCAGTTTTAGGGTTTAAGTCCCATGCTCAAGGGCACAACGGCAGGAGG
TGGTACCTGGAATCATAGACCAACAGTTCCCACAATTCTGTTTTTATACCCTGTCCGTGG
ATTGAATCAGCAACCTTCTGGCTACTGATCAAGCAACCTTCCACCTCTCTGAAGCCTAAT
TTTGCAGCTTCTGCGCCGTCCGTTAGGTCCATTTAAACAGAATTATGCATCGAAAGTTTG
CTTCTGTCGGCACATCTCTGCTTCCGCATCTACACACCTCCTTTTTCCGGCATGACATTT
GCTTACAAATGATACGTGAAGCTTCTATGTATGTAGTGTAGGACTTTATGAAGGCATTAT
GAAGGCGTCATGAAGGCTTTATTAGATATATCTGGTTTAAAGTGTGACTATGTAGCTTCA
AAGTATACATAAAACATAAAGCTTCAAAGTATACATACTGAATATGTTCCAGTGTGCATG
TTACAAAATCTGGTGGAATAACTAAGCTATTCCTACGTTTGCGTCTGTCTAAAATATCAG
AATCTGATATGATGGAACGCTGAGAAGAGTCTATGATGTTGTTTTTCACACTCAATGTCT
GATCTGCACCCTCTGTACTTATGAAGAGCTCAGTTTCAGAGCTAAAATGTAAAGGCTCCG
TTATGCTTTTCCGACGTTTGCGTTTGTACAGAATCTTTGTCGCCTGCCCAGAGTCAGAAA
AATCTTCTGCCTCAAGCTCCACTCCAAAGGACATATTTACGTCACGCGCAATATCAATAT
TACAAATCTTTTTGAATTTAACCATATATATCTCAAATACTGACACAGGATAGTACCGGG
TTTCAGTGTCACCAGTAGCAATCTTTTTGACTGACCTGACAGGTTAACATAGTCACACTT
TAATTCCAGGATGATGAAAGAAAGAGAGAGAGAAACAGAGAGATAGGGACAGAGGGAGGG
AGAAAGCGGAGTGGTTGGCATTATCCATCCGGAAGCCTCCAGCAGCGGTAACAGGAGGGC
AGCGATGGCACATAGGTCCTCAGGTGGTCCGTGTGTTCTCCATCCGCTATCTTGGCCCCT
GCTTTAGCCCTGGCCCCAGCCCCATTGGGAGGCCGAGGACCACACGTCCAGAAAAGTACT
ATTTTCATGGTGTTTTAGTACATGTTGCCGATAGGACGAGATGTGAAGAGGTTCAAATTG
TTGAAGCTGAAGGTTGTCAAATCACAGGATTTGCCTTGGGCTAGTGCTTTTTGAATGTAA
AATTGTGTGAATGTTGGACTCAAACAAGAAGC
>comp536_c0_seq1 len=3519 path=[9:0-3518]
TTCACCATAGGTAAAAGCATCTTTATTTCCCAAAGCCATTAATTACACACCAGCTCATCT
TGATCAAGGGTGCAAATAAGTATGGACCAAATTAACCAAAGCCATCATAATATACAGCTT
CCGATTGAAATGTAGGTCATTTCCACCTGAGAACATACAAATGCAGTCCCCGCTAAGAGG
AAACATTGCCTTTAAATTACAATCACACTAAAGCTGAACTTTGATGCAGACTGAATTGAT
AGTGTCACACACTGCTGGCCAAGGATCGTTAGCATGGGTCAAATGAAGTATTCAGGGAAC
ATTACAGAAATAGTTACTGGCACATTAATGATTGTATAACGAAATTACCTTGTTGCACCA
AAATTGTACCATTTATATACTAACAATCCTCTGGCTGTCCTGATCCACCATCAACTCATA
ATCACTAGTTACCATTTTCTTTATTTCAGACCATTCAAAAGCCAATAAAGACATCCACTC
CATGTACAATTTCTATTCATCTTTATTATGATTGACATTTCCATCCTTGGATTGATGTCA
CCAGGTTTCCATTTAGGCAAGCGCTACTGCGCACAGTGCACTGTACAGTCCCATCCCTCA
CTCGTACAATGGAGGAATAGAAGGGGGGGGAAAAAGGTCAGACAACCACTAACTTCCAAG
CCCTAGCCCCTTCCCCTGGGCACTGTGTACATCTGAAAGGGTCGGATAGGTATACCATAA
GCAATATGCCAATAGCGTCACGTTACCCTCCGATAGGCTAGGTGAAATCTTCCACATATT
GCGTATGCCTACCCAATCATTCTCAATCTACACAAGTGGGGTGGGGGTTGTAGTGACTAG
GGGGAACCAGGACAACATTTACAATTTGTCCAGGTAGTTGTCCAGGGCCGGGATGCCCTC
TTTCAGCCCCTTGCGTTTCCTGGTCTCGGCCACCACAATGGCAGTCTTGGTGGTGGGGTC
CTGGGGATCTCCCTGGAGGATCTGCCAGTGGTCAAACACACACTGGGGGAAGGCCTGGCC
ACCCGTGTTGGAGCGCAGGTCAGCGGTGAACCCAAATGACTCGTTGACAGGCAGGTAGGC
CTTGACGATGAACATGGGCGTGCCCATCACCTGGGACTCCTCGAACACATGGCCTCGCTT
CCTGTTCAGCACACCGTAGATCCCACCCACTACCTGCTCTGGGCACTGGATCTCCACTAG
GTAGACCGGCTCCATGAGTCGTGGCTGGGCGGTGAGCTGGCAGGCATACAGCACTCTGCG
GGCCGTGGGGATGATCTGTCCGCCACCGCGGTGAATTGCGTCTGTGTGCAGGGTCACGTC
ATGGATGTCGAAGCGGACTGCACGCATGTTTTCCTCACACAATACACCCTCCTTGACAGC
CCACTGGAAGCCAGCCACAACGCTGTCCTTGATCTCATTCAGGTACTGGACTCCCTTGGT
CACGTCCATCAGCAGGTTGGGTCCGGTACCGTCGGGGCCGAAGCACCAGATCTTACGGGC
CTCCGACACGTCCCACTCGTACTTGTCAGCCAGGAAACGGGCGCGGATTTTCAGCTCCTG
TCGGGGGCTGACGTCCCCCTTCTCGATGTCCTCGGCCAGGCCGTCAGGGAAGGGTTTAGC
CCGCATGTACAGACGGTTGTGCTTGTTTGGGGACTTGGACAGACACATCACTTCAGACTC
CTCAGACACAGTCTCCCTGTAGGACACCACTGGATCAGATTTCTTCAGGGGAATGCCAGC
GTGGTCCTCCTCCAGATCCTTGAGACAGATCTCCAGATGAAGCTCCCCGGCCCCGGCGAT
GATGTGCTCTCCAGACTCCTCGATGATACACTGCACCATGGGGTCAGACTTGGCCAGACG
CTTCAGTCCCTCCACCAGCTTGGGCAGGTCAGCAGGGTTCTTGGCTTCCACAGCCACTCT
GACCACAGGGCTGACGCTGAACTTCATCACACGCATGTTGTGGGCCTGTTCAAATGTGGT
GATGGTCCCAGTCTTAATCAGATACTGGTCAACTCCAACCAGACCAACAATGTTCCCACA
TGGTACATCCTCAATGGGCTCCACATAACGCCCCATCATCAGAATGGTCCTCTGGATGGG
CTTGATGTAGAGATCTTCTTTCTTTCCAGGGGTGAAGTTTGGTCCCATGATGCGCACCTT
CAAGCCGGTGGACACACAGCCAGAGAACACACGGCCAAAGGCATAGAAGCGACCCTTATC
TGTGGTGGGCACCATCTTAGATATGTACATCATCAGGGGAGCCTTGGGGTCGCAGTTCTT
GATACCCATGGCGGCCTCGTCGTCTCCTGGTCCCTCGTAGAGCAGCTCACAGCGGTACTT
CTGGGCGGTGACAGGGGAGGGCAGGTGGATGGTGATCATCTGGAGCAGGGCCTCTCCGGC
CGGGAGCCAGCGACGCATCACTGCCTTCAACAGGGGCTTACCCTCCTTCTCCTTGTCCTC
GGAGTCCAGCTTGATGTCCAGCTTCTCTATCAGCTTGGCTGTCTCGTCCTTCTTGAAATT
CATGACAGCATCAAATACCTTGAAGATGGGGTCCAGGACCAGCTGAGAGAAGGTGCGGGG
CAGCTTCTTACCGTCAGGGCCAAGGTTAGACTTACTGAACTTCCCAGTGGCTGGGTCAAA
AAACCTCTCTCCCCACAGCTTCTTCATCATGTCCTCCACCTTCTTACACCTCTCTGCTGA
TCCCAGCTGGGTGTCTTTGCCGGCAGAAAACTTTGTCACGTACATCTCAGCAAACTGCTT
TAGAGTGAAGGCCCAGCCGTGGAGGCCGGACCCAAACCCCACGGTACCAATCACAGGGTC
AATCATGATGGCACCCATTGGTCCCGCTTCATCCTCTCCGTAGGTGGCGATGATAACGTT
GACGTTCTCCACGATGCGCTGGAAGGTCTGGAACAGGTCCTCAGGCTCCAGCTGCAGCTC
CAGCAGGGCCCGGTCCATCTTGTTCATCATCAGCACAGGCTTGATGCGCTCAGCAATGGC
CTGCCTCAACACAGTCTCTGTCTGCACACACACACCTGAGACACAGTCGACCACCACCAG
TGCGCCGTCGGTGACCCTAAGGGCGGCTGTAACCTCTGAGGAGAAGTCCACATGGCCCGG
TGAGTCAATCAGGTTGATGAGGAAGCCAAGCCCATCCTTAGTCTGCTTGATGAAGGCCAT
GTCGTTTTCCCCCAGCTCGTAGTACATCGAGATGGCCGTGGACTTGATGGTAATACAGCG
CTCCTGCTCGTCTTTGCGAGTGTCTGTGAAGCGTGTCTCTCCGGCGCGAGACCCCGCGAT
GATCCCGGCTTTAGACACCAGGGAGTCGGTTAGCGTGGACTTGCCGTGGTCCACGTGAGC
GATCACCGACATGTTACGGATGTTGGATTTCTTGTCCATGATGGCACGGATCTGGTCCAC
TGTAAAGTTCACCATTTTGCCTGATGTTTGTAGATAAACTTTTGGTAAAATTAACACTGC
GAATACACCGCCTTCCTCGACCAAGGATAGGCAGGAAAG
>comp538_c0_seq1 len=1286 path=[1:0-1285]
GTGAGATATAATGTTCAAATTTCAAGCAACATTTATTTATCATTGTTATTATGCACTTTA
TACTGAGCCACTCTTCCATGTAAATGTATTATTATAGTCATACAATAAATGCATTGTTTG
TACATTAATCAACAAGGTCTTTTGTCTACTGTGGAAAAGGAATAATGGCAAACACAGGAA
GTGTAAATGAGCACAGTGTGAGTTTTATTCATTGGACTTATGTGCTGAAGCCTGAGCAGC
TGCGGGCCATCTCTGTCAGAATGGAGACGAAGGTGGAAACAGCGAATTTAGGGTCCAGGA
TCAGATTCTGTAGGAGCTCCCGGCCCTTCTCCCGAGCCTTGTCAGAGCACATGGCTGAGC
GCCACATCTTAACCGGAGAGCCCAAAAGAATCGTGTTCATCCTGGCCATCCAGCCAAAGA
TATAGAGGTTGTGGTTCTCCTCTGTGCTTAGGTCATCTATGTTAGGAGCGCTATCCCCCT
CCTGAAGCACCCTGCTGGGCAGAGGTCTCATGAAAAGCACAGAGTTATTCAGGCTGGACT
GGAAGTACGCAGCTGCCACGTAATCTGCAGCGTTCATCCAGCTTTTGGCGAATGCAACCT
CTGGGCTGGAATAGTAGCTCATCTTTGCCTTGCAGCTGGATGAGGCAGTATTCAAAGAGA
GCGTTTCACCTGCCCAAAAGGCACCTAGAATCTGGTCCCTTTTCTCAAAGTCAGAAATCT
CAGATGCGCTAACATCTTTCAGGGTCTGGAAGAATTCTTCCCATTTGGCCATGAGGTCTG
GGTTCTTAGCAGAGCAGTCTGTGTAGGAGGTGCAGTAGTCTTCAGCTGCCTCAGCTGGTG
CCTGTACCTGGACCTGAATGAGACCATCTCCAATCAAGCCTTTCTGCACAGCAGCCAGGA
ACGGGATCACTGAGAGGTAGTAGTTCACACATGCCCACCAGCTATTAGTGGAAATACACA
TGGGATCTCCTTCCTGTCCACATATTGTAGCGCCAGTGGGGTCAACCAACCGCCCTGATC
TGAGTTTCCAGGCCAGCTGCAGAGGCAGACCCCACAACGGGCTGGCACTGTCATTGGTTC
CCATGGAGGCCATATACTTGTCAGTGGAGCCCACCAGTATCCTATACAGACTCATCCTCT
GCAGGGCATTCCAGGGGTTGATTGTGACCACATTGTCCGCCTGAGGCAGGTCCGACAGCT
GGCTGGGTGCCTGGTCCCAGAGGATGGGGAGGCCATTTTCAGTGAGCACTGCTGCGTTGG
CCCACAGGGCAACTAGCTGAAGCAGG
>comp548_c0_seq1 len=865 path=[843:0-864]
TTCACACAAAAATAAATAAACCCACTCATAGCAAACAAAGTCCCCTTGAGCATAAAGTCC
TCCAATACCTGCCAGAAGCTCTCCCACATGGTGTCCTGATGCAGCCAGGGCCGTTCTTGT
AGTCTGCTTTTGTCTAGTTCCCTCTATGGTCCTGGGACGTCAATGAGGACTAGATTAGTA
TTTAGGACGTTCTCAGGACATTCAGTGTATCAGTTGTCAGGATGTCTGTAATGGTCCCAA
AGAAACGTCACTAGGATGTTGTAATGGATCCTGTCCGTCAGTGGTTAGATTCCAGCATTT
TACAGAAGTTTCTCTTGTGTTCCCTCCATGAATGCCCGGTCATGATACAAGCAGCCCTGT
TGATGATTAACTAGAGCTGGTTGAGACCTGTCTTATCGCACTGATGTAGGGCTGGAAGTC
AAACTATGGAACAGTAGTGCAGGTGACTAGTTATCATGGTATGGTAAATTGTTAGGAGGA
TGTCTTTGGAGACGAGGGGGGTGGACAGGGTCATTGACTTTGTGACTGGTGTATAAATGA
ATCAGTCAGATTCAGCTGTCTACAGAGCTTTTACCTACATCAGCATCAACAGTGACCTTA
TTTTTGTTGAGTGTGAAGGATGGTGAGATCAGCCATGATGTTCATCTTGTTGACTCTCCT
GGAACTGGCATGCTCTATTGGTGCGACCGTCCCAAGAAATCTTGCCTTGCGTGGAAAAGC
TACACAGTCAGACCTCATTGAGAGCATATGGCACGGTTACAGTCATGCCTCCAATGCCAT
TGATGGGAACCGCGATTCACATTTTCATCATGGGTCCTGCACTGCCACTGATGAATCCAC
TAACCCCTGGTGGAGAGTGGACCTG
>comp555_c0_seq1 len=1867 path=[1875:0-1866]
TTTTTTTTTTTTTTTTTTTTAAAAGTTAATTCCAGATTTATTCCAGAACAGAATGCATCC
AAAACTCTCACTTTAACCTGGGGACAGGGTCCAGGGTCTCAGTTGAAGAACATGACAAGA
AGAACAGAAGGAAGTAAGGTGTTTTATAAACAACTATCAACTTTATGATTACTCAATATT
ACTTATCAATACATTACATCCATCAGCTGATGTGCTTTAGATGAAAGTTGACCTAGGTAG
GTCTGAAGAGTCCTAGTTAGGGAGTAGAAAAGCAGAAAGGAGCAGAGATAGTGAGTGAAT
GCTTTCCTCTACATATTGTTGTCGGTCCACTCTCTCATTCCATTGTAGGCGTCACTTTGT
TGCTTGGCGTTGGCCCCTGTGGTATTTTTCAGATAGCCCTGGAACTGGCCCTGGTTCCGA
CCACTCACCAGGTACTGGCCCAACATCTGGTCAGCCCTGTTAATGCCCTGCTCCTCTAGC
CTGCGGCCCTGTACAGGTCCGATCCCGGGAACGTCCCTCACAGACCGGTTACCCATAGGC
TCAGAGACAAAGTTACGGTGCTTCTGAGAGGTGGTGGAGTACCCTTTCTTGTTTCCAGAC
ATGGTTCCGGTGGAGAATGGAGAGTTCAATATAACTTGCTGAGGTGTTTCTCTGTTTCTG
TCTGGATAGATGGAGAGTTCAACTTGCTGAGGTGTCTCTCTGTCTTGTTTTTTCTGTCTG
CTAGAGCAGTCTACTGTTGTCAAAACACGGTAGCAAACAGTAGCAAAACATTTCCCAAAA
GAAGCGTGATGCAAAAAAAACAAGAGTTTCTATTGGACAAATTCAGGTAGGTCCCTCCCC
GTTACATTCCGTTTGCTCTGGTTGGTTCTTAAAAAGGTAAACCGTTTCTGTTGCAATACG
CAATGAATACACCCCATGTTTAAGCATTAAAGACAAACGTGTCGTTTTTTTATTTTTTTT
GCATGTTTTCATTTGAAATATGACTATTATTACAAGTTTCACAGCATCAACCTGAGGAAA
ATGTTTTTAATTGTCCATATATGATGATTAACAGTTATTTGATCAAGTGCCAAAACAAAG
CCAAGTCTATCCAGTGTTTGTAAATTACTTCTTTAATAGTATTGTGTGTATGTTGAGTGT
GTACGTTCAGTTCAGCGTTGCTGGGGTTGTTTGTCTCTCAGGACATCCCATTTGAAAACT
TGCACTGCTTGAGCACCTCGCTGAAGCCCTCACAGAGTTTCAGGTCGCTCTGGGTCTGAG
CACACTCAATAAACTGTTTGAGCTCGTATGAGCAGGATCCCTGCTGTGGTGCAGGCTCCT
GCTGGAACATGGACTGGGGCTGCTGCTGATACTGGGCTGGCTGGTACATGGGAGGTGGCT
GTTGGTACTGCTGCTGGTACTGCTGGGGCTGCTCCTGGTAGGTGACATCAGGCTTGGCAG
CCTCTTGGCTTCCTCCGCCCCCACCCATTCCTCCAGTCATTGCGTGGCCAATCATGTGCC
CTGCGGCTGAGCCAACGGCTACCCCAGCGGCTGTGGTGGCCATCTGCGCAAACATGCCTG
GCTGCCGGGGGGCAACAGCGGCTGGGGCAGCCATGGCGGACGGAGGGGCATGGGCAGGCG
CTGGGGCGTAGGATGGAGGGGGTGCAGCCCTGGCCATGGGGGGTGGCGGTGGAGCCATCC
GGGCTGGAGGGGCCATCCTTGACGTCCGGCTTCTGCTTCCTCTTGGCATTTTTGATGAAG
ATAGCTAGCTAGTCAAATATAACAAGAAAAGTCCTTCGTATTTGAAGAAAGCAACTCAGT
ACAGTAACTAATGTGTCTGTGTCTAATCGACCTTCGTAGGAATAAAAAGGACTGCTGTTC
CGGAAGT
>comp557_c0_seq1 len=1018 path=[996:0-1017]
GAGGAGTTTCGGGTCCTTTATTCTCTCTTTCCGCCGTACCCGCCATCTTGCGAGCTACCG
GGGTAATCAGGCATCATGACGAACACAAGAGGCAAGAGGAGGGGGACGAGGTACATGTTC
AGCAGGGCCTTCCGCAAGCATGGTCCCATTCCCCTGTCCACGTACATGCGTATCTACAGG
AAGGGCGATATCGTTGACATCAAGGGTACAGGTACCATCCAGAAAGGAATGCCTCACAAG
TGCTACCACGGCAAGACGGGCAGAGTCTACAATGTAACCCAACATGCTGTCGGCATCATT
GTCAACAAGCAGGTCAAGGGTAAGATCCTGGCCAAGAGGATCAATGTACGTATTGAGCAC
GTGAAGCACTCTAAGAGCAGGGACAGCTTCCTGCAGCGCGTCAAGGAGAACGAGAAGAGG
AAAGTGGAGGCCAAGCAGAAGGGCACCTGGGTCGAGCTGAAACGGCAGCCCACTGCTCCC
CGTGATGCCCGCTTTGTCAGCACCAAGGGCAATGAGCCCCAGCTGCTGGAGCCCATCCCC
TATGAGTTCATGGCATAACTATGCTGACCAAAATAAAACTGTTTCTGCACAGATTTATGT
GAACTTGAGTCTCTTATGTACACTAACATGCAGGGATGTTGGTAACTTCTGTCTAAAACT
ACCTAATGGAAAAGGACATGGTTTCAGGGCAGGGGGAGAACTGACCCTTGTGATACCTTG
AGTTATGTAGGTGCTGTCCAGGGAGACTTATGTTGCTGCTGTCGTTCAATGATTGTCTTT
CATTGATCACTCGTAGGGAAGTGAAATGCGATTTCTATTTCACCGGCAAACTGAGAACTA
CAAGCACAGCAGTCTCAAAGTATACGCACAGCTTTTACTCAACCCACTTCAGGCACTCTA
CACTTGCATTTGAGTTGACATTAATGTGAAGTGTTTTGACACTTTAAATGTGAGTGCTGT
CCATTGTCAAAAAATAAAGAACATCTGGGTGTATGTTGATTTAAAATGGAAAAAAAAA
>comp560_c0_seq1 len=993 path=[971:0-992]
GGGGGGTGGGGCTCTTTCCCAGTTCGCAGTCAGCGAGAGACACCATGAAGGCGTCTGGCA
CACTTAGGGAGTACAAAGTCGTTGGGCGCCTCTTGCCCTCGGTTAAGAACCCCACCCCTC
CTCTTTACCGCATGAGGATCTTCGCTCCTAACCATGTGGTGGCCAAGTCTCGCTTCTGGT
ACTTTGTCTCCCAGCTGAGGAAGATGAAGAAGGCCAACGGAGAGACAGTCTACTGTGGTC
TGGTGCACGAGAAGACTCCCCTGAAGGTGAAGAACTTTGGCATCTGGTTGCGTTACGACT
CCCGTAGCGGAACCCACAACATGTACAGAGAATACAGAGACCTGACCACCTCTGCAGCCG
TCACCCAGTGCTATCGTGATATGGGCGCTCGCCATCGTGCCCGTGCTCACTCCATCCACA
TCATGAAGGTGCAGGAGATCGCTGCCAATAAATGCCGCAGACCTGCCATCAAGCAGTTCC
ACGACTCCAAGATCAAGTTCCCCCTGCCCCACAGGGTCCTGCGTCGTCAACACAAGCCCC
GCTTCACCACCAAGAGACCAAACACCTTCTTCTAAAGGAAATAACCTCTGTTTTCACTTT
GTGCGGGACAATAAAAATTCTCATTGTAGAAAAGAAGCCATTTTGTTCTGAGTTAATTTT
TATAACACATTTTTTGGCTAAGATTTTGTGATACTTCTGACATGCAAGTTTCGATAAAAC
TAATTTATCTGAGCTGCGAATTGGATTGCGTAATGCTTTGCAGGAGGGGGGGGGGAATTG
TTGTCGGTGGATATTATGTGAACAGTTATTAGCTAACATTCAGATATGTGAAGAGAGAGA
ATTTGGGACCATTGCCACAGATTTGCTACAAAACAGCCCCTAATTATGGCTTTATAATGA
CCGTTAAGAGATTATGCGTTGCATATGACTGCTGATCAATATATGAAAGATAAACGTTAA
TAAAAAAAATTACATGTTTGAGCTCATCTGCAC
>comp561_c0_seq1 len=456 path=[434:0-455]
TTTTTTTTTTTTTTTATTCGGCTCATTCTAAGCCCCCCTGGGTTCACTCATAGATTAGGC
CTAGAGTAAGGAGGGCAAGCACGGCAGTGGATCAGGCAAGTGTAAAGGCTGGGGTGGTGA
GTTGATCTCCCCAGGGCAATGGAAGGAGGAGGGCAATTTCCAGGTCAAATAGGAGGAACA
GGATGGCGATTAGGAAGAAGCGTAGGGAAAAGGGCAGGCGAGCGGACCCTAGGGGGTCAA
ATCCACATTCGTAGGGGGAGAGTTTTTCTGCGTCTGGGGAAATTTGTGGTAATCAGAAAG
AAATAGTGGCTAGTACTGCGGACAATGTGGTGGTAATAGCAAGGATTGTTGTAATCAAGT
TCATTATCTTTCCTTGGGTTTTAACCAAGACCGGGTGATTGGAAGTCACTTATACGTATT
AATACTAGAAAGATTATGATCCTCATCAGTAAATAG
>comp563_c0_seq1 len=5401 path=[8937:0-5400]
CGCGGGGCTGTGACTGTTTGAGAACTTCTTCGGAATTGGGAGGAAACGGGAGGTGGCTGC
GGTGTGCCAAACAATTTGGAAGGGGGTGACACAAGAGGGTGCATTTGGGTATAAACAGCA
CCGTTTGTGCAACTTTCCTGACCATCTGGACGAGGGAAGGGAGCATTTCGAAGTGCGGAG
GAAGACCGGCTGTGTACCGAAGCTATTGCCATGGCTCTCCACTTACTTTCCCTTGTATTG
ATCACCTCAGTGATTGTACAAACTGTGACATCGAGCACCTTCAAAACGATTTACCTGGTG
ACGGTCAGCTCGGAAGTGGTAGGAGGGACCACAGAGAAACTTTGTGCTCAGGTCCACCAA
GCCACAGAGCCTCTGTCATTGAAGGTGTCGATGGAGATGGAGGATGGCAGCAGCACCATT
CTACTGGAGGAAGCCGTAACACAGGATTTCTATCGCTGCACCTCCTTCCAGGTACCCACA
GTGAAGGCTGACAGTGTGGCCACTGTCCATGTCAGCATCAAGGGGAGGAAGGATGAGATG
AGTAAAAAGACCAAGATCTTTATCAAGCCCAAAAGATTCCTCACCATTTTCCAGACAGAC
AAACCAGTCTACAAACCTGGACAGACAGTCAAGTTCCGAATCGTCTCGCTGGAGGCTAGT
TTCTTGTCATTCAATCAGATGTATGAAACAGTGGAACTTCAGGACCCCAACTCCAACCGC
ATTGCTCAGTGGTTGAACCAGTCAACAGTGAGTGGAATTCTGGACCTGTCCCACCCCATG
TCTGCAGAGGCAACGCAAGGAAGTTACGTCATCACTGCATGGAATGAGAAGGGAGAACAA
ACCTCCCAAAACTTTGACATCAAAGAATATGTGTTGCCCAAATATGAGGTGAAGGTCCAT
CTTCCCCAAACAATAACTATTCTGGACAAACAAGCAACACTGAGAGTTTGTGGAAAATAC
ACTTATGGAAAACCAGTGCTGGGGTCTGTCACGACGAAAGTTTGCAGAAATGCCATTCGA
CATCACTGGTTATATGATTCTAGTAATATCTGCGACTTGTATCTTATGAAAACCGACAAA
ACTGGTTGTGCAACCCAAATTATTGACGTGACCCGGTTCGGTCTAAATGAATCAAAGTTT
GATGACTTTGAAGTGGAGACTGAGATGGAGGAATATGGAACGGGGGTCATCCTTAAAGGT
AGTGGTAAGGCAAGCTTCACCAATGTCATCATAACTGTCAGTTTTGAGGACGTGCCCCAA
GCATATAAACCAGGGATTGCATACGAGGGGAAGATCAAAGTGACCGGTCCAGACTCTACT
CCCATTCCCAATGAGCCTGTGTATCTCTTCCTACAAAACAGTGGCACATCTGAGAACTGG
ACTCTCACCACAGACAGCAAGGGCATTGCTTCTTTCTCTCTAGACACTTCTCTGTGGAGT
TCTGAGTCTGTGTCTCTGTCGGCTCGTTATCAAAAGTTTAAGGAGGATTATCAGTACATG
CACGGTGTGTGTAGACCAAAATATACATCCGCTAACCATTTCGCAAGGAAGTTTTATTCC
AAGAGCAAGAGCTTTGTGAAGATAATGCAGGGCGAAGGGAAGTTCTCCTGTAAAAAGGAC
GGTATTGTTCTTGCTCGCTACATCATCCAGGGGGAGGAGCTGATAAAGGGACAGAAGACC
CTGGATTTTTTCTATCTGGTTATATCTAGAGGCAGCATTCAGCAGCATGGCCGTCTTCCT
GTGGCCGTTATTGAAGGAAAAGTAAACCAAGGGGAGCTGACGCTCTCGCTGCAGCGAATG
CCTGAGCTGACCCCTTTAGCCCAGGTAGTGGTGTATACCATGCTGCCTGATGGGGAGGCA
GTAGCAGACAGTCGAGACTTCCCCATTCACCTCTGCCTGAAAAACAAGGTGTCCCTGAAG
TTCTCGTCCCTCCAGGAGTTGCCAGGGGAGAAGACCTTTCTGAGCCTCCAGGCCCACCCG
GGGTCTCTTTGTTCTCTCAGGGCCATCGACCAGAGTGTGCTGCTGCTGCAGCCTGAACAG
GAGCTCAGCTTAGACTCTGTCTTCAGTCAGCTGCCTGTTCAGAAGTTGTCTGGATATTCA
CACAGAGTAGAAGACTTTGACCCCTACCCATGCCTACCATTTCCTCCAATCATTGAAGAG
GAGATGGAGATGCCCCCTCCACCTGTACCTAAACTGGCTGAGGATTTGGAAGCAACACCC
GTACCTGATAGGAAAAAACGCTCATTCTGGTTTGGCCCCAACAACAACAAAAACGACGTT
TACAACATCTTTAAAGAAGTTGGAATCAAGATCCTGACCAACTCCGACGTGAAAAAACCT
TTTGACTGTAACCTAAGGTTTTCTATGGAGTACGATATGGAAGATGTTGCCTACATGATG
GAAGAGGGCTCAGGAGCTGGAGCCTCTGACGGGCCTAAGGAGACCGTCCGCACATACTTC
CCTGAGACCTGGATCTGGGACCTGGTGCCTGTGGGAGATACAGGAAAGGTGAATGTTGAG
AAGACTGTCCCTGACACCATCACTAAGTGGGCTGCAGGGGCGTTCTGTACTTCCTCAGTG
GGTTTTGGCCTGGCTCCCAACACTGGCCTCACTGCCTTCCAACCCTTCTTTGTGAGCCTG
ACGCTGCCCTACTCTGTCATCCGGGGGGAGGTGTTCACACTCAAGGCCACAGTGTTCAAC
TACCTCTCCAAGTGTATCATGGTGAAGGTGATTCTAGCTGAGTCGGACCAGTTCACAGCC
AGGCCATGTGAAGGCTGCCAGTACACCCTGTGTCTGTGTGCTGAAGAGAGCAGGACCTTC
AAGTGGATCCTCACCCCAACTGCTCTGGGGGAGGTGAGTGTGAAAGTGAGCGCCGAGGCA
TTGAAGACTGAGGAGCTCTGCGGAAACGAAGTGGCCACGGTGCCAGAGAAAGGACGCATT
GACACCATTGTGCAAACACTGCTGGTAGAGGCCGAGGGAACCCAGGAGACGGTTAGCCAC
AACGCCCTGCTCTGCCCTGCAGAAGGCCCAGTGGAGAAGGACATCTCTCTGAAGCTGCCT
GAGGTGTTTGTGGAGGGCTCTGCCAAGGCCTCCCTCTCAGTACTAGGCGACCTGATGGGC
CGGGCCATGAAGAACCTGGACAGCCTGTTGAAGATGCCCTATGGCTGTGGAGAGCAGAAC
ATGGTGCTGTTTGCTCCCAACATCTACATCCTCAACTACCTGCAGAGCACCAGGCAGCTC
ACCAAGGAGATCCAGACCAGGGCCACAGGCTTCTTAGAGAGTGGCTACCAGAGAGAGCTC
AACTACAAGCATGATGATGGCTCCTACAGTGCCTTTGGGCAGAGTGATGAGTCTGGAAAC
ACCTGGCTCACCTCCTTTGTGCTGAAGTCCTTTGGCGGGGCCAAGCCCTACATCTTTGTG
GACCCCGCCCACATTGCCCAGGCCAAGGCCTGGTTGGCCAGTCACCAGCAGAAGGATGGC
TGCATCACATCAGTGGGGAAACTCTTCCATAACGGCATGAAGGGAGGGGTCGGGGATCAA
GTGTCGCTCACTGCCTACATTACCGCTGCACTGCTGGAGCTGGATGGCAACACTACTGAC
CCCATGGTGGAGAAGAGTCTGGTGTGTCTGAAGGCAGCAGTGTCTGACAAGCTGGAGAAC
ACCTACACCACAGCCCTGCTGTCCTACACATTCACCCTGGCACAAAACCAGGACATGAGG
GCCAAGCTCATCACCCAACTGGACAAGATTGCTGATACCTCAGGTGGCAATCGTCACTGG
CAGAGAGCAGAGGCTTCTGGGCGGAAGACGGACTCTCTGGAGGTGGAAATGACATCCTAC
GTGCTGCTGGCGCTGCTCTCAGGCCCCTCCATGCCAGGCTTTGGGCTGGACTACTCCACC
GCCATCGTCCGCTGGCTGGCCCAGCAGCAGAACCCCTACGGAGGTTTTGCTTCCACACAG
GACACAGTGGTAGCACTGCAGGCCCTGGCCAAGTACGGTGCTGCCACCTTCAGTCCAGAG
GGCGCCAGTGCAGTCAGTGTGAGCTCTGCCGGAGGCCTGAATATGGAGTTCACTGTGAAT
CAGAACAACAGGCTGCTCTATCAGGAGGAGCAGCTGAAGGAGGTCCCTGGGGACTACAAC
ATCAAGGCACAGGGCAAGAGCTGCGTGTTTGTGCAGATCGCCATGCACTACAATATTCCC
CCTCCTCCTGATTTCTCTACTTTTAACATCTCAACAGAGACACTGGGGAAATGCGACGGC
ACCAAGAAATCTCTGATTGTGTCTGTGGATGTAAGGTACAACGGTCGGCGAGAGGAGACC
AACATGGTGATCATCAATGTCAAGCTTCTCTCCGGCTTCATCCTGGACAAGTCCTCCCTT
AGGCCTTTGAAAAATGACCCCACTGTCAAGCGAGTTGACCTGGAGGAAGGACATGTCATA
ATCTACCTAGATGGGCTGAAGCAGAAGGAAACTAAGACGTACAGCCTGGCCATAGAGGAG
GATGTGCCTGTGAGGAATCTGAAACCAGCTGTGGTGAAAGTGTATGACTACTACCAGACA
AGTGATGAAGCTGTGAGTGAATACAGCTCCCCATGTGCAGAGAGTGATGAAATCAATGAA
GTGTGACAGACAGAGAGCCAATCACAAGCTGACTGGACCCGGGCTCAACCAAGTGCTTTC
ATACGTAGGAATGTTTTTTTAGGCAGAGCTCATGAATCTTCTCAATTTATTTAGTTTGAT
GCTTATAGTTCATGGTAACACATTGACCACATTGACAAACTCATAAACCGTTTTTAATAT
TGTAAGTGAACACATTTTTTCTTATGTCAATTTGAATAGGTGGGCAGAGATGGGCTGTAG
GATTTTACCTTTTAACTCTGTTTATTTTGTTTTGTTACTTTGATTTGTGCTAACATGTCA
CAACCTGCTGTTGTAACCCTAAAACTGCTATTACTAAAGTGATTATGTGAGATCGTTATT
TCAAAAGTAGCATTTCAGTGTTTCTACTGCGATGATGAGAATGCACATGACTGCATCTAC
TGAAAATGAAATGCATGTTTTAATAAAACCATGACCATGTTGCTATGATTTCAAACCACA
GACTCACAGTAACATTTCTGTTTTAATAGATCTTAGGAAATCTATATAATCATACAAGTG
CCATATGAAAAAGTTTACCTTAGAATATTTTTTTTTAACACTGATAATGATCAACAGTGA
TATGATATACCTCTGGCCAATGCTGAATATTTGGTTGCACCCATTTCGGTGTGGGGAAAT
ATAAACAGAAAAATATATTAAGGTCTTTTCTCACGAGTCTGTTTTCCTCTACTTGACACT
GACATGGTTTACAGTACTACTGTATGTCAGGCAGGTTAACCATAAAGAGAACTACATTTC
A
>comp563_c1_seq1 len=539 path=[14338:0-538]
CAAGGCTTCTCAATAAACCTGAACACTCAGGTTTACATGTTCAAAATCACAGCATAGTCT
TCTCTAAAAAGATATTCAGATGGTCATTATAAATGTTGTTGTGATCGTGTAGCCTGTCTG
AGTCCTTTACAATGATTAGGTCAAGCTACCAGATCATGACGTTCTATTAAAGCTGAAATG
CACCCTGAGTCTGACAACAAGCCCATATACCCTGTCCACTTGTGGAGATCTGAAAGAATT
GGATAAGTGTAAGCAATAGTATAATGGCGACAATTCCACATTGCGTATCAGAGAGCGATA
TGGAGCTCCCACCTCTTTACCGATCATCTCAGATCTACACAAGAGCGTAGGATGTAGTGG
GGGCTGGAACTTGGAATTCAGGGGATGTTACTGTTCACATGTACTTGTGTATTGCTGCAT
CAAAACAGCAGTCAGACTCCCCTCTCCCTTCCCCATGCAAGTCTGTAGAGCAGCACAATT
CTGCTCAAATAACAGTTAGACTAGGAGTATTATGACATGTCAAGGCACAGAATGATTAG
>comp563_c2_seq1 len=513 path=[17304:0-512]
ACTTTGGTGGACTGTATCCAAGGGACTGTATCCAAGGGAGAGGGCAGGCTGAAAAGAGAC
ACCGGTCATGGAGGAATCCTTGTTGGCAGCAAATGTGTGAGTGTTTGTTTGTGCATACTT
GCGTGTTAGACAGTTTCACACACCAACAATTATCTTCAATGGAGGTCTCCTGCCCTGTCT
TGGACTAATAATAAGATAGATGAGGAGAAAGACAAGTCCAACAGAGAGCTCCAGGAGGAT
CTGTCTACAGGTGGTGGCGCCGTAACTTGAGGTCGGGCTGGGGATGATGACTGCAGGCAT
AGTTCTGGATGCTGTACAGGTGGGTGAAGGGAATGCAAGGGCTGCATTCAATCCATATCG
CGGAGAGATATGAGAGAAGCTCAGAGAGAAGCTGGGACATTGTGGGGAGTCACAGGGACC
TCAATGGCACGCCACCACTAGGAACATGTAATTCTTGGTACAACGGGATGACAGAGGCCT
ATTAGTGTGAACAGTTACACTTCTCTCCCTTTT
>comp563_c3_seq1 len=2280 path=[14969:0-2279]
GTTGCCATAGGAGAACCCGTTTTGGTTCCAGTTAGAACCATATGTGGAGAAGGTTCTCCA
TTGAACCCCAAGGGCTTGTACCCTCAATCAAAAAGGGTTCTTCAAGGGTTCTGCTATTGG
CATTCAGCATAGTTGCTGGAATTGTGTTAAAGGACATTGTGTCAAGATATACCAGGGCCA
GCACAGTACAGTACGGGTTGGCACAATAGTGTGAAAAGGATTCTAAAATGTAACAACTAC
TACCAACCCCAAGAGACAGACAACCAGACATCCCCACCACAGACATCCCCACCACAACCA
CATTATGCAAATGTGGTTGTAGTATGAAAAGTAATAGTACTATCAAAAAGGTTTTTCCAA
GCAACCTGGAGACAGTCTGCCTGTACGATTTTGCGCTAGAGCAGTGGTTCCCAAACCATG
TATAGTCCCGTTCCCCTTCAAACATTCAACCTCCAGCTGCGTACCCCCTCTAGCACCAGG
GTCAACGCACTCTCAAATGTTGTTTTTTGCCATCATTGTAAGCCTGCCACACACACACTA
TACAATACATTTAACATAAGAATGAGTGTGTATTTTGTCACAACCTGGCTCGTGGGAAGT
GACAAAGAGCTCTTACAGGACCAGGGCACAAATAATAATATAATAATCAATAATTTTGGT
CTTTATTTAACCATTTTACATATAAAACTTTATTTGTTCATCAAAAATGGTGAATGACTC
ACTACAGGTTCATGAGAAGGGTGGCTTGAAAGGATGCACATAACTCTGCAATGTTAGGTT
GTATTAGAGAGTGTCTTAAATAATTTTCCACACAGTCTGTGCCTGTATTTAATGTTCATG
GTAGTGAGGGCTGAGAATCCACTCTCACATAGGTACGTGGTTGCAAATGGCATCAGTGTC
TTAACAGCGCGATTTGCCAAGGCAGGATAGTCTGTGCGCAGCCCAATCCAGAAATCTGGC
AGTGGCTTCTGATTAAATTCAATTTTCACAGAACCGCTTGTTGCAATTTTGATGAGGCTC
TCTTGTTCAGATATCTGTAAGTGGACTGGAGGCAGGGCATGAAAGGGATAACGAATCCAG
TTGTGTCATCCGTTTCGGAAAAGTACGTGCTTAATTGCGTACCCAACTCACTCAGGTGCT
TCGCTATATCACATTTGACATTGTCCGTAAGCTTGAGTTAATTTGCACACAAAAAATCAT
ACAATGATGGAAAGACCTGTGTGTTGTCCTTGTTAATGCAGACAGAGAAGAGCTCCAACT
TCTTAATCATAGCCTAAATTTTGTCCCGCACATTGAATATAGTTGAAGAGAGTCCCTGTA
ATCAAGGATTCAAATCATTCAGGCGAGGAAAAACATCACCCAGATAGGCCAGTCATGTGA
GAAACTCGTTATCATGCAAGTGGTCAGACAAGTGAAAATTATGGTCAGTAAAGAAAAGTT
TAAGCTTGTCTCTCAATTCAAAAAAACGTGTCAATACTTTGCCCCTTGATAACCAGCGCA
CTTCTGTATGTTGTAAAAGCGTTACATGGTCGCTGCCCATATGATTGCATAGTGCAGAAA
ATGCACGAGAGTTCAGGGGCCTTGCTTTAACAAAGTTAACCATTTTCACTGTAGTGTACA
AAAAGTCTTTCAAGTTGTCAGGCATTTCCTTGGCAGCAAGAGCCTCTTGGTGGATGCTGC
AGTGTACCCAAGTGGCATCGGGAGCAACTGCTTGCACGCACATTACCACTCCACTATGTC
TCCCTGTCATGGCTTTTGCGCCATCAGTACAGACACCAACATGAGCAGCAGCTACGTTTG
GCTACATACGGACCGTTAGTGGAATTCCCACGAGAGAGTAACGGTTAATGTGATTGGATG
TTAATTATTTCACTAGGCTACCTGTATTTGACATTGTGTTGTTATTTCGCGGAACACTAG
ATGGTTTCATTTTATTTTTGGCAGTGAAACGAGGCTACTCAGACGATTAAAAAAAGCTCA
CCCAAATGTATAGCCCTGTTGGAAAATATAAATGGACTGTTTGAAAATGTGGAGAGAAAA
AAAGTCAAATGTTTATTTTATTTTTTATTCATGTTGATCACATTTTTATTTGGCGTACCC
CCGACAGCATTGCGCCCCAGTTTGGGAATACCTGGTCTACACAATAGATGTGTTGTGTTC
ATGGACAATACTGGATGACAATGGGACTTTATGAATGATGATCTCCATATCAGAGCTTGA
ACATGCACCTTTTTACTAGTTTTCCTGATTCATTAAAATCACAAAGGTTTATACAGTAAG
>comp575_c0_seq1 len=10696 path=[1:0-10695]
GAGGGACCACACCAGCCCCCTGGCCCTCATCTCTGGCATGCACTATCCTCTTGCTCAGCT
GATCAGAAGCTCCCAGACCTGCAACTACAAGTTTGACAATGACAAGAAGCACATGATCTC
TGGTGCCTGCACTGAGAACCACATTCTGGTGCCTTTCTCTCACAAGGGAGAGTATGGAGT
TACCAACGTTGGCAAGCAGTTCCTGACTCTGCTGGAGGTTTCCACATACAATGAGAGAGT
TTTTGACCACAATGTGGCCAACCTCAAGGGTCTGCCAATGGAAGCTGCTGAGGACAAGAG
TGTTGTTCAGGACAACGATGCTGCTCTGGCCGTCCTGAGGGAACTGGCCACTCTGTCCAA
CGGTGAGAGGAGAGCCCACCTCTTCCAGCAGCTTGTGAGCATGGTCCGTGGAATGAAGGC
TGAGACCCTGAGCCCTGCTATCCCCGAGGCCCTGAAGGTGTCCGGATCCCTGACCTACCA
GGTTCTGGCCCAGTGCGGTACCCCAGAGTGCAGCAGTGCCATCATGCAGATCCTCAGGAC
CTTTGACAACTCTGCCTTTGAGGTTGATGCCGTCGTGTTCGCTATGGGACTGGTCCCCAA
CCCCTCTGCCCTCCTGGTCAACGACATGCTGGCTATGGCACGGTACAAGCAGAGCAAGCC
TATCCTGTATGCCCTGAGCAATGTTGTCAAGAGGTTCTACAAGGCCGAGGGCAAAGTGAC
CCCTGAGATTAAGGCTGTGGCTGAGTTTGCTGTTGCCCAGCTGGGTGACTGCACCGGTGA
CAAGGAGCAGAATTTCCTGGCCCTGAGGGTTATTGGTAACATGGCTGCAGCCATGGGAGC
CGCCAGTCCTGCCCTGAAGTCTGCTGTGATCCAGTGTGTAAACGAGCCCGCCGCTTCCCT
GGAAGTCCAACAGGCTGCCATTCAGGCATTCAGACAGACCCCTGTCCCTGAGGAGGGCAG
AGAGGTGCTCATGCAAGTTCTTTTGAGTGGTGCTAGCCCCCTGCAGAAGCGCGTTGCTGC
CTACCTGGTGCTGATGAAGGACCCTCAGCCTGCTGAACTGGCTCAGCTGGCCGCCGCTCT
GCCCATCGAAGAAGACCAGCAGGCCAAGAACTTTGTCATCTCCCACCTGACTAATATACT
GGCATCCACAGCAGCTGAGACCCAGGAGCTGAGACAGAAGATTCTTGATGCCCTGCAGGA
CAATGAGGTTGGAACTGTCATGGATCCCACCAAGTTTTCCCGCAACTACATGATCGGATC
TGTGCAAGGAAATATGCTCTTCGAGGGCACCAGCTATCTGCCCAAGGAAGTCATGCTGGA
GATGACCCTGAAGGCCTTCGGCTACAATGTTGACATGGTGGAGGTTGGCATGGAAGGCAA
AGGACTTGAGCCAACTGTTGAGGCTTTGTTCGGAGAGAACGGATTCTTCCCTGACACAGT
TCTAAAGACCGTCTACTTCGTTTCTGACAAGATGCCTCTGCAGGTTAGTGAGCTCATGAA
GAGGATGATGCCCGCTCTGAAGAAAGACAGAATGAAGAGACAGGCTTCCCAGAACATCGT
GAGAGAAATTGGCCGTAACCTCAACAAACTGGTCAGGAATCTGAAGGCTCAGGAGTCCCC
TGAGGCTATGATTTACCTGAGACTGCTGGGAAATGAACTTGGATACCTGAAGACCAATGA
GATGGAGAAGATGGCCTACTCTGCTGGTCTGATGATTGACAACGTACTCAAGATGTTCCC
CACAGATCTGATGAAGGGACTGATGACCAACGCTGACAATGAAGTCTTCGCCCATTACAT
CTTCATGGATAACGAATTCTTCCTGCCAACTGCCACTGGTGTACCACTGAAGATTGCCCT
GTCTGGTACCTTCACCCCTGGCATCAAGGGAGGACTGCACATTACACCCGACATGAGCGA
GGTCTCCTTCATGCCCTCCGCTGGAATTGAGTTTGTGGCCCGGGTTGGTTCCCACATTCC
TGAGTACCTTCTCTCTGGCTTGGAGATGCACACCAGCCTATACCATGAGAGTGGGCTCAG
CGCTAAGATCGTCATGGCCGACAACCAGGTCAAGCTGACCATCCCTGCTCCTCAGGGTCC
TGCCAAGCTCATCAGCATCACCAACAAGCTGTTCGAAGTGACCTCTGCTGGAGTGAAACC
CATCCCGTCTCTGGTAGAGGACAGAATTGATGTGTCTGAGTGCACTCCATTCTTAGCTGG
TATGAAGTACTGCACCACCCTTCAGTACTCTGATGCTAGCTCCCATGACACTGCACCCTA
CTTCCCCTTTACCGGAGATAGCAAGCTTGCTGTGGAGCTCCACCCCACTGGTGAGGTCAC
TGAATACACGGCCACCATCGGCTACGAACTCCTCAGGGAGGGAGAAGAAGGTCGTCAGAA
AGTTGACACTGTAAAGATGGTCCTGAAGGCAGAAGGTGCTGACCCCACTGAGGCCACAGC
CACTGTGAAGTACAACAGGAAGAAGAATGTCCTCACCACCGACATCCAGATCCCTGACTT
TGACTTGGAGGCTGGAATCAGACTGGGCGTTGTGGATGGCAACACCAAGGGCAAAGGAAT
ACACTCCATCTCCATTGACCTCATCAACAAGAACATCCCTCAGCTGTCCCTGGTTGGCCG
CGCTAAAATTGAGGCCATGAAGGATGCTATGCTGCAGGTGCAGCTGCTTGTCCCTTCAAT
CAAGGCTGACGCCACAGTTACAGCCAACGTGAAGCGTGGTGAGGAACTGGAACTTGAGCT
TGAGAGTGACATCAAGCTCCCAGAGACCACCTCAGTGCAAAAGATCACCCTAAAATATGA
TGACGAGAAGATTGTGGCTGAGGTCAAGTCTGACATGAACTCTGAGATCCAGAACATCCT
CCCTCACGAGGCAATCCAGAAGATGGTCAGTGATGTTCTTGATCAGCAGGTGGGCCAGAC
CGACATGAAGGTCCGTCACATCCTCACCAAGTCTGTGGAGGCAACCAACAACTACCTGGA
GAAATATGCTGCTGATATCCCGTACATGCAGAACCTGAGAGTCCCTGGGATGCCGGAGAT
GACTCTGCCTGAGAAACTGTTCCTGAATGCCGAGGCCACAGCTGCTTACCACTTCAACAA
TGAGCGTATCTTCATCGCCATTCCCCTGCCTCTTGGTGGAAAATCATCTGAGGAGCTGAA
CTTCCCAGCTGCACTGACCACACCACACCTGGCTCTGCCCCTGCTTGGCTTGGACATTGC
ATCCATGGAGATCCCCATCCCTGAGCTTTTCATCCCAGAGACCCTTGATGTGTTTGTGCC
CCTCTTCGGAAAAGCTCAGCTGTCCACAAAAGTGAAGAGCAACTTCTACAACTTGGAGGG
CTCAGTGTCTGCTGGCAAAGATGCCGTTGAGACACCAAGCTATTCTGCCAAGTTTGATGT
GACAGGCAGCTGCTCAATGGAACTCCTGTGCATCAAGATTGAAGGATCTGGATTGCTTGC
CACCACTCCTGCTGATTCCATCAAGGCCCATGTGAAGACCTCCGTGAGCCACAAGCTCAT
TGATGCCAGCATTAGCATAAGGGAAGTTGGCACTGTTACAGACAACAAGATCAATGTGAA
ATCCAGCAGCAAAATCGAAGCAACAAGCCCCATGGGTCTGAGTGTAAATCTAGAGCACAC
CGGCCAAGTTGGCTTCAATACTGAAGTGTCAATATTCACTCCAACACTGAAGATCTCTGG
TGATAGCAACTTGGAGGGAACAGTCAAAGCAGGACATGTCTATGGCACCACAATCACCAC
CCAGTCTTTTACCATCTTCCCATTCAGACCAGAGGCAAAGATTGATTCTTCCCTGAAAAT
TGATTCAACAATTCTTAAGGCCCAGAACACCATTGTTGCATCCTTTGCCAATGGCGAGCT
GTCTGTTGTGTCTAACACGAATGCATTCGAAGACATCCTGACCCATGCTGCTGAACTTGC
CTTCAAGGATAACCAGCTGTCTCTGAAATGTGACACCAATGCCCTTGCCCTTGGCATGAA
GATCCACAACCAGGTTGAGGGTTCTGTTGGCTCTGGAGCAGTCACAATCAAGATGGAGTC
CAACACTGAATACTCAACGAATCGCATATACTCTCTTCACACTGGCTCCCTGGATGTCAG
TGGCCTGGCTGTAAACAGTGATGTCACTGTAAAGCTGCTTGAGAACAAAGCTGTACACAA
AGCTACCCTGACAATGAACAAGGATGGCCTGGCCACAAGCGGAACAACCACCCTGCAGGG
CCCGTTCACCATGGAGAACACCTTCAACGGTGGAATTGATGCCTCCAAGGCTACTCTGTC
CATTGAGACCAAGAGTGCATTGAATGACATGAAGGTTGAGAATGCCAACTCACTGACCAT
CACTCTCTCCAGCCTTGCCTTCACCTCAAAGGCTGAGGCCATTGTCAGCGAGAGCACTTC
CTATACACATGACATCACCATTGACCTGCAGGACTACACTGCCTCTGTAAATGTGAACAA
TGACCTGAAACTGCTGGGAGCCAACCTATTCAACGAGGCTCAGCTGAAGGCAGTGATCTA
CAAAATTGACTTTACTGGAAGCATGAAGGCGGCCTATGGTGAGGAAGAGCTCAAACACAC
CTATGAGATCAACTATGCAGACTTGACCACTAATGCTAAGTGCAGCACTACTGGAAATCT
CCTCGGTGCTCACATGAGCCACAACACTGAGCTTGAAATTATTGGCCTTGCTGCAAGGAT
CCAAAATGATGCTCGCTTCAACTCCCAGCCGTTCCGATTCGACAACACCATCCGTGCCAG
CATTATTCCCTTCGACTTCAATCTTGACGCCATCTTCAATGCTGATGGTGACCTGACCTT
GTATGGCAAGCAGAGCGCTCAGCTCTATGGAAAGTTCCTCCTTAAAGCACAGCCCCTGGC
TTTTGCCAGCTCTCATGAATGCAGAGCTTCTGTCACCCAGCAGCTGGACAATGGCTTCTA
CCTGGAGACCACACTGGACAACAAGATGGACACACTTTTGACTCCCCAGGAGCAGAAAGC
CACACTCAGGGTGAAGTCCAAGGTGAACAACCATGCCCTCAATCAGGAAGTGAGTGCCTA
CAACAATGATGAAAGGCTTGGACTGGAGCTGTCTGCAACCCTCCTCACCGGCCTCCTGAA
CACAGCTGCCAGTGAAGACCAGGAATTCACAATCTCTGGTTTCCTGAAGTATGATAAGAA
CACTGACAGTCACTTGATTAACCTGCCCTTCCTTGAAAGTTTGCCTGCAATCCTGGAAAA
CATCAAGATCACTATTGTGAGCATGGCAGAGAAACTGCAGAATTACATTAACAGTGAAGA
GATCAAGGCTAAGCTTGAGGCTCTGCCCCAGCATGTGAGTGACTTTGTTACCAAACTGAA
TCTTGAAGGCAAGGCTGTCCAGCTCAAACAGGACCTGATTACCCTCACCCAGGTGTATGC
CATCTCTCTGGAAGACCTAGAGGCCTTTCTGGTGAACCTCAAGACAGCTTTTGAAAACCT
GCTGATTGATCTGTCATCCCGCATTCAGGGAATTGTTGATGTTACCAAGGATATGATTGT
GAATGGCATCCTGTCTGAAACTGTCATCCAGAGGCTCAACCAGGAGCTGAATGCCATCAA
CAAGGAGTATCAATTAACTACAATGATCATAGCTGTCATTGATGCCATTGAAGAGCTGAT
CAAGCAGATTGACATGCAGAAACTGAAGGACAGCAGCATTGCACTCCTGCACGACATTGA
TGCCCAGTTTGAAATCAAGGCTAAAATTGAAAACGCAGTGAGTGAATTGAAGCAGTTCAT
TGAGAACTTTGACAGAACCCAATTTGTTGAGGATCTGAGGAACTACATTACCTCCCTCAA
CTTGGAAGCTTATGTTGAGCAGCTGATAGATCAGTTTCAGCAAGATTGGCAAAGATTCAG
CAAGGCTATTGAGCCTGTCAAGGCAGTGATTCAGGATTTCGACATCTTTGGTAAGTTGAA
TGCTTTCCATGCCAAGTTGACAGAACTGATTGTCAAATATGATGTTGACAAGAAGGTTGA
AGCAGTCCTGGAGAAGGTTGTGGACCTCATTAAGCAGTTTAAAATTGGTGAAACAATTCA
GGTCCTTGTTAACAAGCTGACGGCCATCGATATCCCAGGGAAGGTAATGCAGATGCTGGA
AGAAGCCATCAACTACTTGAAAGCTACTGAGATCAAACAGGTGATTGACCAGCTGAACGA
GTATCTCGACTGTGTTGTCCAGAAGCTGAGGTCATTTGATTACAATGCCTATGTGGATGA
AGTCAACCAGATGATTGCTGAATACACCGCTCATGTAAACGAGCTGATCAAAGCACTTGA
GATCCCACAGAAACTTCAGGCTTCAAGAGAGTTTGTCAACTTTGTTGTGTCATCTGCACT
TAACTACATTGAACATCTGAGGAAAATCAAGGTTGCAGACATGATCAAAACAGTGAAGGA
CATAGCTGACCATGCCATCCTTAATGACCTTAAGGCAATTTCTGAGAGGCTAAAGCAGAG
AATCACCGATATGGACCTTAGAAATTATATCATCTCATACCTGCAGCAGGTGAGCGAACA
CTACACCAAGGTCATCACTGTCATAAATGAGGTGTTTGGCAATGTGATTGAGGTGATCCA
GAAGTTTGCTGGTGAACAACAAATTGTCAGCGAGGTCAAGCAGATAATTGAGGGTGTTGT
TACTGGACTGAAGACAGCTGAGCTGGACTTTCCTTCATTCACCATCCCTCTCACTGACCT
GGTCATGCCCTCCATGAAGGTCAGCCTGGAGAAGCTTCAGGAGATTGAAATTCCAACACA
GCTGGATATCCCTGAGTTCACTATCCTGGGTTTCCACACAGTGCCAGCCACCACCGTTTC
CTTTGACGATATCAAGCAGAAGGTCACAGAGCTCATCGACTTCATTGTCAACTTTGAGAT
CCAGATGCTTGATTTGGATGCTTTCTTCGGAGACCTGACCATGAGCTACCTGCCAACCCT
ACCTGACATTACTCTCCCAGAGATCACATTCCCAGAGTTCTCCTTCCCTGCCCTCCCTAA
GATGGCCGCAGAGAAGCTCCTAGAGATTCCAACTCTCCAGATCCCTGAGATCAAGCTCCC
TGCCATTCCCAGTGAGATCAGTGTCCCTTGCTTTGGCAAGCTCTATGGTAAGATCAGTGT
CATCACCCCAGTCTACAGCATCAGGAGCTCTGCTGAGCTCTGGAACAACACTGAAAATGA
GATGACTCCTCAGTTCACTGCTCTCCTGGCCACCCAGGCCACATCACCCAGTATTGAGAT
CCTCAATTTCAACCTGAACTCCAGTGTTCGTGTTGCCATCCCCAAAATGAGACGCATGAT
TGTTGCAGAGACCCTTACGTTCATTCACAATGCACTTGCAGTTGAACATCAGGCATCAGT
GATCATCTACGGATTCTCATCCCAGGCCTCAGCTAAGACCACAGTCAAGGCAACCACTGC
ACACTACACGGCTGACATTATCAATAATGCATTCTTTGCTATGGAGGGTGGAATATCTGC
CTCTGTGGACACCACCTACAACCACCAGATAAATATCCCAATCCTTGGCTTCACCAATGG
AGCCTCTGTGACCCAAAAGGTTGTTGCCCGCCTGGAGGACACAACAATCACTCTGACCGT
TGGAAATGATGGTGCTATGAAGTTCAACTTTCACGAGGGCACACACAAGTGTGACCTTCA
CTTCGCCATCAGTCCCAGCACTGCTAAGCTGACAATCTCCGCTGACACCGACACTGTCCT
TCTGAAGATGAAGCAGACCGTGAACGCTGATGCAGTCATGTACCGTCACATCACATTTGA
TGCCCGGTTTGAAGCAGAAGGCCCAGAGGTCAAGAACAGCCTTCTGGTGGTATCTGGAAA
TGCTGACTATGGATATTTGAAAATCGAACTGAAGGCAAACCATGACACAGAGCTTGTTGG
AGATCTCAGTGGAATCGTGTCCAACTCACTCAACATTGTGATTAATCCAAGTGAGGTTGT
CTTTGACTTCCAGAACAAGGGAAACACCAAGCTTCGCTTCAACGAGGCACTGGTGGCCAA
GATTGATCTCCAGAATGACTACTCTGCCATCATCAAGCCTGAAACTCAACAGATCAACAC
TGTGGCTCTTGCCCGTTTCAACCAGTACAAATCCTCCTACAACTTCACTATTGACAACAA
CGAAAAGGAGGCTGGCATCTTTGCTACCATGAATGGTGAGGCAAATCTTGAATTCCTGAC
AAACCCCATCAGCATCCCAGAGATTGATCTGCCCTTCATTAACATGCACATTCCAGCCAT
CAGCGATCTAAACCTGTATGAGCATACTGGCTTGAAGAACATCTTGACCACCACAGAGCA
GTCTCTTGATGTTGATTCCAAGATCCTGTACCAGAAGAGTCAGTTTTACTCTCTGGGCAA
CCTGATCACCGAACTCTCCCTGAAGTCACCCATCTTCAATCTGAATGCCAATGCCGGACT
TTACGCTGAGGACGACGTTGTGTTCCGTCTCGGAGCTACCACAGCCTCCGTATTTGAAGC
TCTTAAGGTCAAGCTTGATGGCACCAGCAGCCTGACCACTAAAAGAGGACTTAAGCTGGC
CACATCCCTGTCTCTGGAGAACCCCCACATTGAGGGAAACCATGACAGCACAATCAGCCT
GAACACTGACAACCTGGAAGCTGCGGTGTCTGTGGCTACCATTGCAAAGATTGCTCTGCC
CATCTTGAACCTTGAAGCCAACCAGCAACTTGTTGCAGACACCAAGACCAAGCCAAATGC
TGCCTCTACATTGAAGCTGAAAGGTGATTTCAACCTTCCCCTTATCAAAACAATTGGCAA
GGTAGAGGCTGACCACAGCCTGAAGCTAGAGGGAACCCTTGAGTACATCTCCGTGGAGTC
ATCCATCAAGGGCAACATTGATGCCAAAATCCTGGAATACAATGCTGTTTTGGGAGCTCT
GGACAATGAAGCTAACATCTACCTGAATGATGATGGCCTACGCTCCACCTCAAAGGTCAC
TGCCAATGCTAAACTCAGCAACGGTGACACAATTGTCCTGGAGATGGATGTGGACGAGAA
CCTGGCTGTTGAGGCATCCGTGAGCCGTGTGTATGCAGTGCTGAAATTTGTGACCAACAA
CAAGGCCAATGTGATTACCTTCAACACCAAGGGAAAGCATGTAGCCCAGGCTACCATTGA
CTTTGCACCATTGACATCACTGACTGCTGATGTTGAGATTGACATGTCTCAGCCAAGCAA
CATGGGTGACATTTCCTTCTTTGAGAAGACTGCTGTCGAGCTGACAGGTACCAAGCAGAA
AATCTCTACCACCGCCAAGATTGCCACTCCTGTGTACACCACAGATATGGCAGCTGAGTT
GGAGGGTGATTCCCCTGTCTTCAAAGCCACACTCAAGTCATCTGCTACCTCTGCCATTGT
TCTCATGGATTATGACGTGGATGCTTCCATCAAAGCAAATGTTGAGAATGAAGCCCTGGG
CTTGACTGGCAAGATGATCCTGACCCATGCTGACCTGACCATGGACATTCTGAATGTGAT
TACACACTCTATGAGTGTCTCCCGCCACACCCTGAATGTGGACATCATCAGCCCAACCTT
CACTGATGCGAACTTCCGCTACGCTGCCCGCAGAGATGGCGTCAGTGCTTCCATCTCTAC
TCCATCCACTGGGTTATTGGGTCTTGAATTCCAGGGCAGGAAACCATCTGAGCTGAGCGC
TAGACTCTACAGCCGTTATGCTTCTGCCCCAGAGGATGATGTTGACATCTTGGTCATCAG
AGTTACTACCAATGATGCCGATAATCTAAAACTACAGGTTGCCAACAACAAGGAGGCCCT
CCACGACATGCTCCTGGGCCTGAAGGAGAGACTCCCTGCCATCACATCCACCCTGGAGAA
CTTCGTAGACAGGTTCGAGATCTACACGCTCATCCTAACTTCAGGCGAACACATTGACGA
AGCCTTCAATGCTGTCTGCCACCATGTTCTCCAGCTGTCAATCTTCTTCAGGGACACTGT
TGCCCAGTATAATAAAACCATCCAGGTCTTCCTGGATGCTGCCATTGAGTTCCTGAAGGA
GACTCAGTTGAAGCTGCCTGGCTATGAGGAGATAACCACCCTGCCTGTGCTGCTCCTCAA
ACAGCTGACCAGCGCCATTGCCTCCATTCTTGAGCAGGCCATCCAGATGATCATTGACAA
CGTGGAGTCATGGAGATAAGCATGTCTGTGGTGAACCAGCTCAATCTCGCCATCACTGGT
CTTCTGCAGCAGGCTTCTGATGAGGCTTTCGTGAAAGTTAGTGGAAGGCTTGAGAACGAC
CTTCCACCAGTGAGATACCCACAGACTAAACCCTGAGTATATTAAACACTGCCATCTGTT
AAACACATATGCTCGCTTGGGAGGGAAAAAATTGACACTTAGCCCAATAAGTGTTTCAGC
ATGTATTTATAGCAGTCAAGTTAACATGTACAACTTGATAAAAATATGTTGTATTATTAT
TTTGTGTAAATGACTACTGATGTACCAACATGGAAATGCAATACTTTGTTGTGTTCTACT
TCCCTTGTCTATCCTATTCAAGATGTAAAGAGTGAAGTGTATCAATAAAGTCTATTATAA
ACTGGGTGGTTCGAGC
>comp579_c0_seq1 len=751 path=[1:0-750]
TTTTTTTTTTTTTTTTAAGTTATACACGTTTTTATTTTTGAAAGTTCCATAGAAACTAAC
GGTTTATTTCTTCTTGTCAATACTCTCCGCTTCCGCCTCCTTTGCCCTCTTGGCACGGAT
GCCGAAGAGACGAGCATTGGCACGGGCCATACGCAGGCTGGCGAAAGCCTTGAAGTTCTT
CTCATCCTCAGAAATCACCCTGGCCTTCTCCTTCTTGTGCACATTCTTGATGGGCATGAC
AGCACCAGAGAGCTGCGTGGCCATCTTGATTTCCTCCTCAGTGCTGTCTCCCTTCTTGGG
TGCGGAGGCCTTCCTGGGGAAGAGGATGAGCTTGGAGCGGTACTCTTTCAGGCGCTGTAC
ATTGGCCTGCAGGGACTCCGATGACCTGTTGCGACGGCGGGAGTCAACAGAGATGCCAAT
GGTGCGGGCTGTCTTCTTGTGGATACCGGCGGCCTTGAGCTCCTCCAGGGTGAAGCCACG
TCCGGCACGCACCTTGGTGTGATACCTGATGGTGGGACACCTGACTTGAGGCCTGAGGGG
TCCGGCCACAGGACGTGGGGCAATACGACGAGCCTTGATCTGACGGGCCTTTCGCCTGCG
AGTCTTCCTTGCGGGCTGGTTGAACCAGGTGCGCACCCTCGTCTGCCAGTCTTTGTGGAA
GTGTGGGTTCAAAAGCATGCCATTCCGGCTGGGTGCCATGGTTGCCTACTTCCCGTCTGA
GGCGGAAAATGGCCGAAAGGAAAAAAAAAAA
>comp585_c0_seq1 len=2079 path=[2369:0-2078]
GTCATGCTGAAGAGTGCAGAGCTAAATAGTGGTGTGGACAAGGCCTTGCCTCTCTGAGTG
GTGAAGACTGGATTTGAAGTCATTGCCCTCCCTCTCCGCCCTGCTCTCTTCAGAGTTGTG
CTCCACAGAGCAGCCAGGAGTAGAGAGGTGCCTCACCCAGAGATCAGGCCATGTTTCGGC
TGTCCCAGACCTGTTTCCTTCTCCTGCTGCTGCACGGCGTGGCCTCCGAGGTCTTCCTGA
ACAGTGACGATGCTAACCAGGTTCTGAACCGGCGGCGGCGGGCCAACAGCCCATTTGAGG
AGTGGCGGCAGGGAGACATGGAGAGAGAGTGTATGGAGGAACGCTGTGACAGAGAGGAGG
CTAGGGAAATCTTTGAGGACGACAAACTGACTACTGAATTCTGGAACACATATTACGATG
GAGATGCCTGTGTGTCTAAGCCATGTGTCCACAATGGGGTCTGCAAGGACGGGATTGGGT
TGTACACCTGCTTCTGTCTCGCTGGATTCCAGGGGCACAACTGTGAGATTGCCATTCCTG
AGCTGTGTGAGAATAAGAATGGAGACTGTGATCACTTCTGCCACGTGAAGAAGGACAGTG
TGCAATGCTCCTGTGCCGATGGCTACTATCTGGACACAGACGACAAGTCCTGCCTTTCCA
ACGAGGCCTTTAAGTGTGGCTTTGTGGTATCCAAGAACACCCGTACCATCTTCATCTACC
AGCCTAACACCACTGCCACCAACACCACTGAAAAGACCAACATGATGGAGGACCCTATCA
GGGAAACGGCCAGGAACGTTACCCAACAGAGAGAAATCCAATATACATATGAGGATGTCG
TTATCGACATGGTGAAGGAAGAGCCAATCTATGCCGAGGCGAGAGGCATTACCCGTATTG
TCGATGGGGAGGAGTGTCCTCCAGGAGAATGTCCCTGGCAGGCTTTCCTGGTAAACCACG
AGGACAGGGGCTTCTGTGGAGGAACCATCCTGAATAAGTACTTCATCTTAACGGCAGCAC
ATTGCATGAACCAGACACGCTCCTTTTACGTTGTCCTCGGAGAGTTTGACACGGAGGTGA
AGGATGGGCGGGAGGCCATCCACCAGGTGGAACAGGTGTTCATCCACAGGTCCTACATCT
CCACCACCTATCACAACGACATCTCCCTCGTCATGCTGAAGGACCCTATCAAGTTCACCC
AGTACATCCTCCCCGCCTGCCTGCCCGAACGCGACTTTGCAGAGAAGGTGTTGATGAAAC
AGCACGACGGGCTGGTGAGTGGGTTCGGCCGCGTGGGGGAGGCCAAGCAGCCGTCCACCA
TCCTGCTGCGTCTGACCGTGCCCTACGTACCCCGGGCCACCTGCCTTCAGTCCAGCCAGC
ACAAGATCTCCAACCGCATGTTCTGCGCCGGCTACGATAAGGAGAAGAAGGACGCATGCC
AGGGGGACAGCGGCGGACCCCACGTCACCCGTTACGGGGACACTTGGTTTGTGACGGGCG
TGGTGAGCTGGGGCGAGGGGTGCGCCCGTGAGGGCAAGTACGGCATCTACACGCAGGTGT
CCAAGTACATCAACTGGATCCGGCCGGTCATGGGAAAGTTTCTCCCCAAGGAGGGAGGGA
AGAGGAAGACGAGGGGGACAGGTAGAATGCACTCAATGATGTGGGTTTGAGGGAGACAAA
GGAGAGAGGAGAACCAATCAATAAAGATGCTTGGGGAATTATGGGCAATAAACATTGTTG
TGTGGTTTAGCATTATTTTTCACAAAATGTATCCAAGACCAAGTAACTTATGGTAAAGAA
AAAGAAAAAAAACATGTTTTATTTGAATGTCCAGTCATCACATACCAACATTAAACTACA
TTACACACTATAAAGTTGAGTCAGGAGTGCCATTAGACAGAAATGTTCCTACTGTTCCTG
TTTTTTTTAAAGTACAAACTGAATCGATCGTATCAGAAAAACAGCAGGGTTCAAAGGTCA
CCATTGACTTGAATCATTGCTGGTGTAAGTACCGAGCACACAAGGATAGGTGGGTTTGCT
GTTTGCTCTACTGTGTGTACAGTCTAGAGTCCATCTGTG
>comp587_c0_seq1 len=241 path=[1:0-240]
GGACTCTTTCTGGATGTTGTAGTCTGACAAGGTGCGACCATCCTCAAGTTGTTTGCCAGC
GAAGATCAGACGCTGCTGATCAGGAGGAATGCCTTCCTTATCCTGGATCTTAGCCTTGAC
ATTTTCAATAGTATCGCTGGGCTCAACCTCAAGGGTGATTGTTTTCCCCGTCAACGTCTT
CACGAAGATCTGCATCTTGGCAGGCCGGCTGATAGCTGAGCCTCAACGAAAAGAGGTTGT
A
>comp595_c0_seq1 len=506 path=[484:0-505]
TTTTTTTTTTTTTTTTTTTATGTTTGAAGCTTTTATTGCATTGGGTACAAAACAGCTTAT
GCATCAGCGATGGTGACCTCAACCTCTACACCAGGCTCAATGCTGATTGAGGTGATCTGC
TTGACAATCTCAGAGGGACTGTGCAGGTCGATCAAACGCTTGTGGATCCGCATTTGGAAA
CGATCCCAGGTCTTGGAGCCTTCTCCACAGGGTGTCTTTCTGGTGGTGATGCGCAGAGTC
TTGGTGGGCATACGGACTGGTCCCTTCACCTTGAGGTTCTTCTCCTTAGCCCCACGGATA
AGGTCCGCACACACCTTCTCCAGAGACTTGACGTTGCGGCTGGTAAGGGTGATACGGATG
CGATGGATGGCAACCTCAGCCTCAACAGGGGCTTTACCGGTGTCCTTGAACGCCATTTTC
TCTTTATATTCCTGACCGACTTATTCGTAAGTTCCAAGCGAACAGCGGTGAGTCAGGAAC
GTTAGTTCTTCGCGAAAGGGCACCGG
>comp598_c0_seq1 len=1739 path=[1717:0-1738]
TTTTTTTTTTGACGGGACCAGTAAATGCTAAGACAACGACATGTCTTTTATTCAATTAGC
AACGGAGAGATTACAGAATTACAACAAAACTGACAGCAGAACATACTTTCCAACATGTAG
AAAATGTGGTTTATTTACGGTACATACAGTGGGTAAAACATTCATTGAAAAAAAATGCGG
CAGTTTTTTAAGGCATTCAGACTTCAAGACGTTAACACTGTACAAAATAATTGCACTGAA
AAAAGTAGACCAAAGTGCGACAAATATTATTACAATTTGATGAGTTCATAACTAATCTGG
AATCTTGTTTCTTCAGAGCCAAAACATTCGTTGAAATATTATGCAAAAATTGATTCCTAA
TTCCTCATCAGAATCTTCTGATACTTTAAAGAATATCCCTAGATGCAAATCATATGGTCT
TTCCTTTTACTTCCAATTTAAATAAGGGCCATCCGTTACTCGAGCCTTCTCTCATAGATA
ACACACATACTGTACATCTTGGGATATTCTCTCATACATACACACATACTTTTGCATCTT
GGGATATTCTTTCAAGTATAAATATTTTTTTAAGACAGTCATTAAATAACAACTCCGGTA
CCAAAGCAAATCTCTCATTCCTAGAAAGTGGAATTCCTATAGTTTTCACGATCACTCCTA
GAGTGTTCATTTGGTTGGACATCAATTGTTGGCGCTTTCTTTCCCTCCCCTATGTTGCAT
CCATTTTTTTCTAGACATGTCCATGTCTACAAGCAAAGTACATAACATTACTTCCATAAG
GCATCTTGGGCGAGTCCTGACAAAATATTTTTCTTCAAGATATCAAGAGACGACACGTAC
GCAAATGCTCTCAAAGCCTCTTTCTTTCACATTGTCCTATTGGAGAAGAGAGACAGAAGT
CCCATATTCGTATTTCAACTGCAGTAAGAGTAAAAAATAAATACAAACAAGTATTTCTTT
GTATAATAAAGACTGATCAGTATGTCATTTCACTACATTTCATTGCAGAGGTGTCTCCGT
GAAGCAGGATGGGAAAAAACACCAACTGGCACAGGCACCTTCACCCACACCAGAGGTATA
AATCGTATTATACACAAATGACCCCGAGACCTTATGTACGTCCCAAATGACACCCTATTC
CCTATATAGTGCACAAGAGCCACTATGGGATCAGGTCAAAAGTAGCACACTACATAGCGT
ATAGGGTGCTATTTTAGGACGCACTCCTTAGTGGAAAAATGGTTGCCGTTGGCGATTGGC
TGCCTTCATTCGAGAGCCTGAAAAGCCCAAAAATCTGTAGTTTTAATATAAGTGATGAGG
ATCCTATCACAGAGGTTATTAGATGACATATTTAGTATTATTAATATTAGTGGTATTTTC
TTTGTTGGAGAATATGGCATTGAGGCCTACTTTGGGGGTCAACAACCCGAGTGGTTTGTG
TTTTGTCGCTGTCTGTTTCAAATGGCAACCTATTCTCTTTTGACCAAGGGCCTTGGTCAA
AAGTAGTGCTCTATATCAAGGGAATAGGGTGCCATTTGGAAATGAACCGCTGTATTTTTG
TCTCCTTTGAACATGTCCATGGAATATAATTTGATGTTATGAATAAGGAAATGTTGTGTT
CTGTTTTATTCCCTCCTTTACTTTAACTGAACGTGCCAAATCAGAGCTGACAGGATCTTT
CTTTCCTTTAACATGCTCACTCGTTGCCATTAAATAATTTACACGGAAAAAAAAAAAAA
>comp608_c0_seq1 len=731 path=[3:0-730]
TTTTTTTTTTTTTTTTTCATTTAAATCCTTTACTCAGATTTGAACAGAAATGCAGAGAAG
CATATTTAGTTTCTTTAAAAAAAGAACCAGCAGGATACAGACAGCTCAAGAAGGTATGCT
TAGATATGCTGAAAAATATACATATATATTATTTTACATACCTGTAGAAGTAAGCATAAT
CATTATGCCTCTAGATTGCAGGTAAAAGCTGTTTCAGGTGTTTAAAAAATCCCAAATGCT
CTAACTTCCGGATGGGGGGGGGGCATAGCCCCCCTCCGGACCAGCCCCCAGTCATCCTCA
CATACTCTGAGGAACCACCGCTCACTAACTTCACAGCGACAAACGACATGACAAAGAGCT
CCCACTGTTTAATGGATAAAAGATAGCTCAATCTGTCTGTCCCTCCGATGTAATGCAGAA
ACGATTCAAACACTCTCAGGTTCTTGGATTTACAGACAGAAGGGATAGTAATTGCGCAAC
AATCGATTCTCTCTCTCTTCTTCTTCTCCCTCTCACTCTCTCTGTCCCTTCTTCTGTGCA
ACACATGGACACACATGAAAGCAGTTTCTCGTGACTGGCAGAAGCTAGAATCTTTCATGG
AACTGTATATGTGTGTTATTATGCAATTCAGGTTTGACAAGGAGTTTGAAACATTTTCAC
TTTCAGTTTTTTATGGGGGCTAGATGTCATATTCCATTATACGTATAGGCTATGCTACGT
CAAGGCTATGA
>comp611_c0_seq1 len=228 path=[307:0-227]
ACGGAGCAGGCCAAAGACTGTGTCCCGCTATATTGCTCAGGCTGCACTACAGCGTCTATT
CACAGGCGCGATCCCACTACTGAGCGGCACGGGGGCTTTGGCCTGCTCCGTTTCCGACCT
GGGCCGGTGCACCCCTCCTTAGACGACCTGGTGGTCCCGGGCTCCCCTAGGAGCACCATA
TCGATACCGAACTTAGTGCGGACACCCGATCGGCATAGTCCACTGGAG
>comp612_c0_seq1 len=1373 path=[1:0-1313 1315:1314-1372]
TTTTTTTTCAAAATATTTACCAGTATTGATTTTATCAAAATTTATTTCATAAACATGTTT
TTCCCCACTATATATGCATATCTTGGGGGGGTTGTGGGGTTCGTGACGTATGACGAGAGC
CGCAGGGGAGATGAGTTGGCTTAGGCTTTCACCGTGACCTTCGCCAGAGCCTCGCTGGAA
CCAACGTGGTTGGTCGCCACGCATTTGTAGGTCCCGCTGTCATTCAACTTCACCTGGCCA
ATCAGCAGCTGGCCATCCTTAATGGTCTCCGCCCCTGCGGGCATGCCGGTCCGGCCCACC
CGTGTCCAACGGAATGTGATTGGGTGAGAGCCGTGGGCGAGGCACTGGAGACGGAGGGTG
TCACCGGGGCGGAGTCTCACCTGGTCTGGTAGACTGGTGGTGTAGGGAGGGGAGTCCACC
TCTAGCTGTGTGTATGCCTGGCTGTATCCGTGTGTATTGGTGGCATTACAGATGTACTGT
CCTGAATCCTGGCGCCCCACGCTGGTCAGAGTCAGAACTCCACCCTCCACAGTGTGCTGC
CATGGTAACGGGGCTCGCAGTTTAGACCAGGAGACAACAGGAAGGGGAGAACCTGTGGCC
TGACACTGCATGGTGACCGTGTGACCCTCTACAGCTGTCACCTCTGGCATGGATACCGTC
GCCTTGGGCGCCTTGGGTGCTTTGGCAGCGCCCTGGCCGCCCTCAACGATGACCTCCACC
TTGACCTCGGCGACCCCCTCAGTGTTCTGGGCCTGACACACGTACACTCCAGCGTCCTCA
GAGCTCACTGCTGCCACCTTCAGTGTACTGGTGTCCTCGGTCTTTGTGGTTACCAGCTGT
GTTCCGTGGCGTTGCCAGGTAACGGAGGGGCGTGGCCTACCTGTGGCGTGGCATTCCAGA
GCTACAGGTTCACCAAGCCGGACTCGCAGGGGCCCTGCCGGGGTCACCCGCACCTTAGGG
GAATGTTTGATGGTCAGTAAGGCCATCATGGTGCTTCGGCCCGCAGAGTTAGTTGCCACG
CAACGGTACTGCCCCTGGTTACCGTTCCTGGTGTTAGCGACGGTGAGCACGGAACCATCC
GGGCCAATCTTCACGTTATCTGCCAGTGGATGGTTGTTGGTTCTCTTCCACTCCAGACGG
ACGGGCTGTGACCCACTGACCACCCGGCAGCGGAAACTGACCGACTCCCCCTGCCGGACC
CCTGCTGACCTGGGCTCAACTGACACTACTGGGGCCTGGGCACATACTGTCCAGAGTAGA
GAACAGAGGAACAGTGCTGTTGTGGAGGAATCCATGTTGCACAGAGCAAAAATATCCCTC
TCTCCTGTCCTACAACCTCTCTCTCTGTCTCTGCCTCTCTCTCTCTCTAACAC
>comp618_c0_seq1 len=550 path=[528:0-549]
TTTTTTTTTTTTTTTTTTTTTGCGTTTTTATAAACATTTATTCCTCTGTACATCGCCCCA
GCAGCCGTTTAGATGATGCCAATCTTGTTGGCGACATCCAACGCATCGTAATCTGGAGCC
AGACGGACATACGCCTTCTTCTCACCATCAGGCCGGATGAGTGTGTTGACCTTGGCCACG
TCTATGTCGTAGAGCTTCTTGACGGCGTGTTTGATCTGGTGCTTGTTGGCCTTGACGTCT
ACGATGAAGACGAGGGTGTTGTTGTCCTCGATCTTCTTCATGGCAGACTCTGTCGTCAGA
GGGAACTTAATGATGGCATAGTGGTCCAACTTATTCCTGCGAGGGGCACTCTTGCGTGGG
TACTTGGGTTGTCTGCGGAGGCGCAGGGTTTTGGGGCGGCGGAAGGTTGGAGAGGTTCTG
ATCTTCTTCTTCCTCTGGCTGTGGACTCCTTTCAGAACAGCCTTCTTGGCCTTCAGGGCC
TTAACCTTGGCCTCGGTCTTGGCAGGGACAGCTTCCTTCTTCGCCTTCGGTGCCATGATG
AGAAAAAAAA
>comp625_c0_seq1 len=2415 path=[1:0-2414]
ATTCAGTATACATAGTTTATTACATTTCAACAAAGTGCTGATAAAGTTGAGGTGGACTGT
CTTGAGGTTTATCAATTAGAAAACGTTTTACATGGGTTATATGTTTCCAACTCATTTGAT
CGGTTATATTTTCACAAGTTACAATCTTCTTCACACAAAACCATTTAACACTCCAGCTAC
AGTTGAACGTTGAAACCAAAAAGGGGGAAACAAGGCATGTTGTTGTGATGTAATGCCACA
TTCTGTACTTCATTCCACACTTCAGTCAAAAGTGTATGTCTGAAATTGCACCCTATTCCC
TATATAGTGCCCTACTTTTGACCGTTTTTGACCACTTTAAAGGGAGTGTTGTTTGGGAAC
AAACTAAGGTATACTGTATGTCCCAGAGTAGAGTCCCATTCAGTCCTACTGTGTGAGAGC
AACAAGAGGAAGATGGAGCATTTTCTAACTGTTCTGCTGCTCACTGTAGCGACCCTGATA
ATCACCACAACAGGTCAACACCAGTATAACACACTGAGCCAGGATGAGAAGAAATACGTG
GACATGGCTATCATACATGCCAACGAGCAATACAAGACGAGGGGAGAACACATGAATTAC
AAGTCCAAGCAAGGAAAACCCGTGATCAAACCACACTACACCTTATTCAACATGTTCCTG
AAGTCAACAACTTGTACCATGGCCAACGTAGCAAGTGAACACAAACATCGCCCTGAATGC
AGTTTTAAATTAGGCAGGCCCAACATCAACTGTGTTGTTTGCAAGACTCCGGCTTCAGAC
GATGTCTTCATTGACTGTATTAGAAACGACTCTGTGTCTACGGTTGCAAGTAAACGGAAT
GCTTCATGTGGAAAATTCCTCCCTGGGTCATCTAACATACTGGCACGCAAACTTCCTGAA
AGTAAAGAAGAAAAGCGGTTGAGAAATTCACTGGTCGAAATTATATAAATCAGTGATCAT
GGTTTTTTGTTTCACAAAGCCATTGTAGAACTGAATCGTATTTACAAATCATCTTCATTA
TTAAAGGTAAATAGATCAAATTTTACTGTCCTACACAAACACTGTAGAGTAGACAGATTT
CACAGCTGTATGAACGGTATTATATAGAAATGCAGGCCAACCAAAATGTCTTTAGAGAAA
AGCTGATGAGTAGAAAAGCTATTGCAATAAAGATGAGGATTTACAAGCAAATCTAATAAT
TTCATTAACTGTACCAAAACATTCAAAGGCCATTTTCTCAAAAGTGAGGTTACAAGTTTG
TCAATTTCAAAGCAAAATTACTTTCCAATTGTTCCTCAAATGCAGTTTATGATATACTAT
TTTGTAGCTCTGTGGCTACTACCAGGGATGTTCTCTTGATGTTTGTGAATTGGACCATTT
TCCTGTCCTGCTAAGCATTCAAAATATAACGAGTACTTTTGGGTGTCAAGGAAAATGTAT
GGAGTAAAAAATACATTATATTCTTTAGGAATGTAGTGACATAGAAGTAAAAGTTGTCAA
AAATATAAATAGTAAAGTAAAGTACACATACCCCAAAAAACAACTGAAGTAGTTCTTTAA
AGTATTTTTACTTAAGTACTTTAAGCCACTGCATGTTATTACGTGGTGCCCCTGCACCTT
GACTCGGTACTCGTTCTCCCTGTATATAGCCATGTTATTACCTCGTACCCCTTGTCATGA
CTTGCCCTCCTGGATGGAGATCAAAGCTGCCGGCTAACCAAAGGCTTCAAGACCCCCCTC
TGCTAGAGGAGTTGGCCAGTTTTATGACGGTCGTAAATACCTTGCAGGAACTGTCTCTTG
TGCACTGCAGTATGGAGAAGTCAAAAATCCTTTGTGTGTAGGAGACTATGCCAAAAACGT
TAACATCAAAAGGTTGTAAATTGAAACAATATGTCTAACGTAAATAATGTGGAAAATGGT
CGGGAAGGACTTAAAGAACAATCATGTCAGATCATTTATTGTTTGGTGATATCATTAAAG
ATGTTATTAAAAGGACTCCTAACGAAATGTACATTAGACCAGTATACGGATGGTAAGCGG
GACGTTACAAATGGTTTAAAACTATTACACCAGAACTCTTGGAGCGGTGGCTACACTTTG
AAATGGTTGCCATTTAAATGGAGACCAAAACATGCAGAGTTGCTACTGGTGTGTTGAGTG
GTTCGAGCTGTACCCCTGAATAATCAACCATTGAGACCTGCCAACGAGTCAAGAAGACAA
AGACATTCATCGCCTGCAGCTCTGCATGTAAAGTAATCTAGAACTTTGAGCAAAGACACA
AGGAAGATCTTGAAAAAACAACCATTGGTACGTCTGATGTATCCATTCTAAAAGACACTT
CCAGAACAAAGGAAAACCTGCTACAACTACAAAGGACATTGTGACCTCTGGTGTGATTAT
TTAGTTAGTAAATAA
>comp629_c0_seq1 len=775 path=[1:0-717 719:718-774]
GCGTGACGTCACTAGTACCGCTGCTATCTAAGTTGGGGAACCGCTGTTTTCTGTCCTTTT
CCATACGAGTCCTGAGACGGGTAGGGATCCAAAACCATCTTCCCTTGAACGTCACATCTA
CAATCCAACAAAAATGATAATCTACAAGGATATCATCACCGGAGATGAGCTATTCACCGA
GGTTTACAAAATCACGGAGATCTGCGACGGTATGCTGTACGAGGTACAGGGAAAGCTCAC
TTCAAGATCGGAGGACGTCGACGGTGCTTTGATCGGTGCCAACGCCTCTGCAGAGGGCGG
AGATGAGGGCAGTGAAGCAGCCACAGTCAGTGGAGTTGACATTGTGCTCAACAGCAAACT
GCAGGAGACCTCAGCCTACAACAAGAAGGCCTACCAGAGCTACATCAAGGGCTATATGAA
GGCAGTCAAGGCAAAGCTGGAGGAGCAGAATTCTAAGAGGGTCCAGGCCTTCGTGGCTGG
AGCTCCAGCAGCTGTTAAGATGATCCTGGGTAACCTCGATAAATATCAGTTTTTCACCGG
TGAGTCCATGAACTGTGACGGCGCCATCGGCCTGCTAGACTACCGCGAGGACGGAGTCAC
ACCGTTCTTCGTTTTCTTCAAAGACGGCATCGAGATTGAGAAATACTAAACCATCTGGAC
GTCTAACAGAAGTGCCTGGATCGGGAGGGAGCGTGTCTGCTTGTTACCATAGCTACAACC
GCCCTGATCATGGACAGACTGACCCGACCCCGCCTGCTTGTTACCGTAGCGACCT
>comp640_c0_seq1 len=589 path=[1:0-588]
TTTTTTTTTTTCAAGTTTAAAGAAATAGGCCAGAAATATCTTCTCCCTCAACTTTATTAC
ATGAAAATGTACAGAGGTTAACGGTAAGATTTCTGGTAGCGGGCACGGGCTCCTGGTCCA
CCGAACTTCTTGGACTCGCAGCGACGAGGGTCGGCAACCAGCAGGGTCCTGTCGTACTGG
ATCAGGATGTCCTTGATCTCCTTCTTGGAGGCCTCATCCACATATTTCTGGTAGTATGCG
ACCAGGGCTTTGGAGATGGACTGACGGATAGCGTAGATCTGTGCGACATGTCCACCACCC
TTCACTCGGACTCGGATGTCAACTCCAGCAAAACGCTCCTTGCCCAGCAGCAGCACTGGC
TCCAGCAGCTTGTACTGGAGAGTGGCTGGCTCAATCATCTCGAGGGGTCTGCCGTTCACC
TTGATGAGGCCATTCCCCCTCTTGCAGTGAGCAACAGCGGTGGCTGTTTTTTTGCGTCCG
AAAACCTGGACAGATTGCAGAGGACCTTTGGCCGGCATGTTTCGTCTTCAGCTTTAGTGC
CGTACGAAAAGACCGAACGGGGGTTTCAAACACCAAAAATCAGGGGCAG
>comp646_c0_seq1 len=527 path=[1:0-526]
GGTCTTCAGATCTCCAGCATCTTCACCTGCCAAGGCCACCACCTGCTAGAACCTGGAGAG
GAAGCCACACTATCTTGAACGGCAGTCTTTTTGTACAAATACTCTGGTTATGCGCGTGTT
TAACAATAAAAGATTTGCGAGATGTGGTTGGGTTTGTCTAAACTCAATTCGTCCTTTACT
CTGGAAATGCTTTTTAAATGCTTCCAGTGCAAGTAAGTGTCTCTTATCCCCAAAGTTTGC
CAGCCATGTATCATACTGGTGTTGCCTACTTAATGACAGGGTTGACAGCGCAACATTCTA
CATTTGATTACGGGAAGGCATCCCACTCAAGTAAGGGTCACTGGGAATTGACAAAATTAC
TAACTAGTCACCCTGTCAGTGTAATTAGTTGAGGATTCAGATTTACTTTAGTATTTTTAC
TTGGCATAAACCTAAATGTAAGCTGGTAAAAGATGTATGACCTTGTGAGAGGGTTGAATG
GTCCCCTTACCCTGCTCCACCAGTGGGAGTGGAGGGGGGGGGAAATG
>comp663_c0_seq1 len=1117 path=[1095:0-1116]
TTTTTTTTTTTTTTTTTTTTATGGTCCAGGGCTTTATTCATGGCAGTGGGTAAATCACAT
TTATTGTAGATAATCATGAACTATCAAGTCACTCAAAAATAACAATACAATACAAATCCT
CAATGTACATCAAGCATATGATTCTATTTCTATTAATGTTAATATTTTTTCTTCAAATTC
TTTGGCTACTCAAAGCATGTGTACCATGAGCATATCATATTAGTGATACATTTATGATTG
AAGCATATTTAAAAAAATATATATAAGGTTGCAGAAATATTATGGTGAAAGCATGGTCAA
GCACTCTTTTTATAAATTTGCTTGCAGACTTTATCCTCACAGGTGAGTTCCAGATAGAGC
TCATTTCCTTCGATCCAGTGCGTCCACCCTCTGTTCTTCTTCTCTCCCTTCTGAACACAC
ACCAGTTTATCATGGTCCCAGTTGACCACCGTCTGGACTTTTCTGTTATCCATGGCTTTG
GTCACCTCCTCAAACTCTTCCCCTATCTTGAATGAGACTGTATAGTTTTTGAAGGTAGTG
AGTGTCTTGATGGTGAAAGAATCACTGTCTTGTTCAATCACTTTCTGAGGCTTCAACATG
TTTGCAATCTTGCGTGTTGCAAAATCAATGCCGAGAGCAACCATGTAACCTTCAAAGTGT
TCATTACTAGTCATGTCCCATGTGCCACTGTAGTCGATAGGCATGGTGAATCCTTGTGTG
GCACTGTCAAAACTTCAATTGAAAGCAGTTGTTAAATGAACCGATTTAAAGTCTCTGGGA
TGTGTTGTCCTTATGGCGTGTTAATATAGGGCAGGGGTCATCTTTCATAGTTGGTAGCTA
TTTTGGACAATAGAGTGGAGAGAGTAGCCCAGTGGAGGGCGGAACATGACTTTTTGCACA
ATTATGACGAAATAACATTTGAGATAAGCGCTTGCAAATAGAATAGGCTGTAACGCATGT
ACACACTCTTTGGTTGCTCTCTTTCCAACAATGTAAAGGGCCACTATAAATGAGAGTGAT
ATGCAGTTTCGTTCAAGGTCGTTAGAGCGCGCCCGCAATCAAAGACAACTATAACCCCCT
TTTTTATTTTACGGTAGTGTTCGGTCGAGGAAATCTG
>comp664_c0_seq1 len=767 path=[1:0-766]
AGATGTTATTACAGAGGTGTCCTACAAATGCAGCAGATGGTATACTCTGAGTTTCACTGG
CAGCATCTCATGTCTGAATGGAGAATGGCAGACCCCTCCAACGTGCAGAAGTCCTTGTGA
GATTCACACTTTTAAACCAGAGTACCATCTGCAAGATTTACCCCGAAAAGTTTATGTTGT
GCACGGTGGAAAAAAGACTCTTCATTGCATGGAAGGATACTACCATCAATGCAGAAAATT
CCCTAAATTGAATGTAAGAGAGATGGACGTGGAGTGTGATGATGGAAAGATCAGATTTCA
GAACAGCACAGGCCTTCCTGAATGCAAATATTTAGACGAAGATGGGATATGGTGCTAATC
CAGTTCAGAGTCATGATGTTCCGTCCAGCATATTCAAGAATCCTTACAAAGCCGCCTTTA
TGTGCAAGGAGAAGACCTTTTTGCTATTGTGGTTTGTTTTTGCTTGTTTAAGTTACGTTG
AGAACAAATGTACCTCTCTGGTGTGAGCCATTCATATAGTCATACATGTAGATGTCTCTT
CAACATTTGACATTGTAACTAAATAAATATTTCTAATCATTATCAGTCTCAGCTTCACTG
TATTCATAGTACAGCTATATAAAATGGTAAATGAGTTACATTGGTATAAATATGTGATTG
TGTTAATATTGTCCTGTATCTTCCAGCTGTGTGATTCATCATCTGAAGGGTTAATATGAG
TAAACTACTGATGTTGTGATTGACCTTATCAAGGAAGACAATAAAGT
>comp672_c0_seq1 len=1419 path=[1:0-1418]
GCGGGGTTAAGATTTGTATACGTATACATTTGCACTGCTATTCTTCTTCCTTTTGAAAAA
GTGGGTATTCTAGACTAGAGCCACCACTACATACGTGAGACATATTAACCATATCACTCA
CATTCCTAACTTTTTGTAAGAATAATTAATAACCTACTTATTTGGAAGATGGTCGCCAAA
CAGAGGATTCGTATGGCCAACGAAAAACACAGCAAGAATATCACGCAAAGAGGCAACGTA
TCCAAATCCACGAGAAACCCTCAGGATGATAAGGTAGCCGTCGGACCCTGGCTGTTGGCG
CTCTTCATCTTTGTTGTGTGTGGATCAGCTATCTTCCAGATCATTCAGAGCATTCGGATG
GGCATGTAGGATGACATGTCGAACCCATCCATTCCACTCAGTATCTGGCCTACCAAGAAA
CACCTCTGTCTCTGCTCTATGACATCCCATTATCCTTCACTCAACATTCTCAGTCTTCTT
AAGCTGCACAAAGCTAGGTCAAGGAGGATGAGCCACTATCTTGCACTTTTTGTGACTTTT
TGTTCTTAATTTGTCTTATTTTATTTGGCCTTTTCTATATTATTTGTCTTGCTGGTTACT
TTTGGCAAGCTCTATCAAGTCATTCCTTCCTTGTGCCTTAAATGATAAAGCTGAACACTT
TACAGCACACAAAAAAAGCCATAAGCTACATTCCAGTAGTGGGTTTTCCGAAATAATAAG
GTAATGTGTTCTGTCAATCTAAAGCAAGTTGGCCATCTTGTGGAATCATGAGCTTTGTTT
CTGTTTTCGGTTGTCCTTTTTGGAAGTCTTATTTGCCACCACTTCGTTATAATTTTTGTG
TAATATGAACTATACAATTTCCACTTTAATTTAGTATATTGAAAGGTTATGTTTGCTTTG
AAAATGTTCAGTTTTGGTAGTACGACCAAATGCCTTGGTTGGACTGGGAAGAAGTTCAGC
AACACAAGTCTAAGCACAAGATATGAAGCCGGATATAATTCTCATGGCAAAAGAACTCAA
TAGTAGAAACTAGTGGTACGTAATGATAATAAGCATTCCTATTTTTGCATCTTCTGTTTG
CGGTCTAGTCCTCAACTCCTTTATCTCAATTTTGTCTCTATTGATTTGCCCTGCTTTTCT
TGAGGCTTTGGTATTGTCATCTGGTCCACAGTTAGTTGAATATGAATCAGCAAAAGTAAG
ATGAGGTCATCTTCATACTTAGATAGTTGATCTGACATTGTCCTGTCCTCAAGTTGACAG
AAATGGTTCAAGGCTCACACTTACTGGATAAAATTGAATTATCTTTGCTAAACCAGTGTT
TTAGAAGTAAAGATTAAGGGTTGGATGTAAATGACCACCTGGTTGTTTGACTGCATAAAA
TATGCTGGCAATGTATGAGAGAAATGAATAAAAGATGAT
>comp673_c0_seq1 len=2380 path=[28:0-2379]
GTCTCTGGCGGGCTCACGTAGCTCTGGCTCACTCCAAAACAGGCGTCAGAGTATCAAAGT
AGACCATTAGCCCCACCACTAGTACCTCAGGGCTAGTTCAGAGTGAGTGGACCAACCGCT
GTGAGGTTCTGGACACTGGTAAGCCTACTGAGGGTCAGGGGTCTGAAGAATGGGCTCGTT
AAAGACCATGTCAGGTGGACTGCTGCTGGGTTTATGTCTCACCTTGCTGGGATGGGGAGC
TGAGGGACAATGGAACGGACGCCCCAAGAAGGAGGTATCGGGCAGTGGCCCTATCTACCT
TGGCCAACAACAACGAGGCACCTGGTGGCCCCTGATGCAGACCAGAGAAAACCTGACAGA
GGTCAAAAGCATCAAGTCCATGTTCCAGTTCCGGACGTTTGACCCCGAGGGGGTGGTGTT
CTATGGGGACACCAGGGAGGGAGAGGACTGGTTTGTCCTGATCCTCAGGAACGGCATCCC
TGAGATGCAGATCGGGAAAGCAGACATCCTCGTCAGTGTGCAAGGGGGACCCAAACTCAA
CGACGGCAAGTGGCATCTGGTGGAGATCAGTAGCCAGGGGGATTTTGTGGTGCTGGAGGT
GGACGGCCAGAAGGAGTTGGTGGTGGGACTGAAGTCCAAAGAGACCATGGAGGTTCTGAC
AGGCCAGATCCGCCTCGCCCTCGGGGGAATCCTGGTCAGCCTGGACAAGCTGCTCCTCCC
GTTCCAGCCAGAGATGGATGGATGTATCCGGAAGGGGAACTGGCTAAACCTGAGCACCCC
CTGGGAGACAGAGTTGATTGGGGAGCCCTGGCCCTGCTACCAGAACATCCAGCCAGGGAG
CTATTTCCCCGGAGATGGACTGGCTGCATTCAACACCACAGACCTCCCTGGCCACCAGAC
AGAGGAGGGTGGAATTACTATTGACATCCATGGAGACTCCACTAAGATGGAAGGAACAGT
TCTGAGCTTGAAGACCCCTGGGCAGGAATTGCCCACAGTAACAGTGAAAATAAACAATAA
CCCAAAGAAAGTCATACTGACCATCCTCAAGCGTGACACCATCACCGAACAGAGTTTCAG
CAGACTGTCCCTAACCCTGTTGAAGAATCAAGTGAACATGGACATCGATGACACGCAAAT
AACATTTGAGATCGACAGTATACCTGACTTTCATAGAAGCTGGAAAGAGGGGATGATCCT
TGCATTTGGGGGGCTTCCAGGTGATGGAGTGTCCTATAGTAGCAACCAGTACCTGAAGGG
CTGTCTGGAGAAGATCCAGGTCCAGGGACAGGATGTGGATCTGGACCGGGCGCTGTACAA
GGACCTCTCCGTTTCCTCCCATAGTTGCCCCTCAGAAGTCTGAACCAAGGCTTTCCTGAC
AGATCAGATCTGTGATGACTGTATAGATAATGTCATTTATCTCCATTAATCGCCCTTCCC
TGGTCGCATAAGCCTAATTACAAATCCCCCCTCCCCTGTCTGCATTTTAACTGGCTCAGT
CAGTATTCCTTTACACACAGTCCTACTTTTAACAATGGCTAAGAGAGGTTTGACCATAGA
ATTAGGAATTAGAATACTAGAATGGAAAATAACCTTCTTATGATGGTCCAAAGGTCAGCC
ATGTTGGTGAGGGAGTTGGTCAACCATGGTTTACCAGCGCTGTGATAAAATATTGTGTAT
AATAATGAATGTGATGAATTTATCTGCACAGTATGTGTATTAGCTAGCTTGCCAGCCATT
TGTAGAGAAATGATTCCATGAAGTGCTCTAATTAACTGCCAATATGGCAATATTCCATTC
AAACAATGCAGTCAATCCACAGGCATACACTGGCTGAAATCTGTTGATGATAGGACTTAG
ACAAGTTGTAAATGCAACAAGTACTGTTATTGCATCATATAATCAGCACTCACAGCTTTC
TGTTTACATATATTTTAGAGGCTATTTATACAGAAAATTGGTATAAAACCCATATAAACT
TTATTTATAATTATATGACAATATTGTAGGTTGACTATAATTTCATTACACAATTTCTGA
CACATCACATGCCTTACTTTTATGTTCCTACTTAAGTAAAAGCAGGAAGTGCATCACCTA
TGGCTCTACTGCCATTCATTCCAATTAGACTCGTTTTGGATTTCTCCCTGACCAAGATGG
CTGCCATTTTGCCCCATTGTGGAACTTTGAGGGTTTATGACATAGCCCCTCTAGTAATTT
AATAAGATCTCAATGGGTTTGATAGTCTGTATTTGCTTTTGACCAGGTTATGGAGTGTAA
AATGAGCAGATGAGATGGGCCATTGCTTTCTGAATTTTCTGTCAATAAAGATACATTGAG
CTTGTAGTAGATGATCCTGTTGGCGCATCAGTCTCATTAT
>comp678_c0_seq1 len=416 path=[1:0-415]
ATAAAACTGATATCCCAGCACGCTCTGCGACACACAAAACACTGTTGTTTGCGTTGGACA
GTGACCTTCTTCGCACCGGGCATCACATACTGAAGATGGCAGGGCGTGTATTTACAAGCT
GGTGGGCCAAGATGAGCCCTTACTACGCTGGGGCGTACCAGGAGATGTGGGTCGGCCTGG
GTGTCATGACATACCTGTACTACAAAGTCTCTTATGGGGGAAAGAAAGCAGTTAAAGGAA
AGCCTGCACATTGATTTCATCACTATGCTGAGCGGTCACCCCCTTTCCCCATGTGAAATA
GCACCCCATGTGAAGCAGCTCAATTTACACCATAATGTCTGTCCATATTGTCTGTTTCTA
TGGAACAATAAAATGGTCTACTGAGATCACTAGAAGGATGATAAAAAAAAAAAAAA
>comp694_c0_seq1 len=1015 path=[993:0-1014]
TGTCAACATTTGTCCAGAATGAGGCAGCACAGAGAAAGTGAAGGTCGGACACAAGACAGA
GGGAAGGATAAATCGAGGGAGGAGTGGGTCATTTTTTTCCTTGTCGGTGGACATCAGTTC
TGGTATTACACTAGACATAATCATTTAGCAGGGATCCAGGCAAAACCAATCAGATTACAC
TAGCATCGTGATAACAACCTTGTGGGACAGACACAGCAGAAGGAAGAAGCAGAGAGTGGT
GTTGGGAGTGTTTTGGGGACAGTGCTACGATGACTGGGGTGTGGCAGTGTGTTACCATGC
TAATGGTGGTGTGTGTGTGTCTATGGGGGTCGGCGGAGGCGATTGGGGGAGCAAAGAGCC
GACCACGACCCCAGAGGAGACCCATCAAGAAGCCCAAGGTGAACCCCATTGACGACACCC
CCCCAGCTCAGAACATTGACATACAACAGATGGGAGGGCTGTGGTACCTGGTCAACGCAG
CGTCTAAGTGTAACTTCCTGATGAAGAACGGTCTGAAGGTGGAGGCTACTGTGATGACCC
TGACGCCCCCCTCCTCCCCAGACACCACTCTCTCCGTTAGCACTACCACACGCCTTAACC
ACCAGTGTTGGGAGATCCTGCAGGCGTACACCATCACCCCCACCCCAGGACGCCTTGTAC
TAAATGGTAGTAGACCGTTGCTGAACACTGATATAGTGATTGGAGAGTCAGACTATAGCT
CCTACGCTGTGTTTTACTACCAGAAACAGGGACAGCTCACCATGAAGCTCTACGGCAGAT
CCAAGGATACCCTTTCAGAAGCCATCTTGGATAAGTTTGAGGACCTGGCTGAGAAAAAGG
GCCTGGGATTGGCCTATGTGTTTGCCTTCCCCAACTACAGTCACTGCGAGTCTGTGGACA
AGGACCATGTGATCAACTGCGTGCCAACATGTTGAGGAAGATTCCAAGAGCCTGTATTCT
GACTGCTCAGCAATACATGGCATATTAAAATGATTGAATTGCTAAAAAAAAAAAA
>comp698_c0_seq1 len=1690 path=[48:0-1689]
CAAATACTTGCGAAAACATTAGAACATTGGGTCACAGGATGTGGGACCAACGATCAATAC
TTCGAAGGTTGAGCTGAGTAAATGGTCCTTTCTACAGCCCCGGCGCACTGCAGGACACTG
ACCCTGTCCCCTATGAGGGACTCGCCAGCTCAAATCGCAGCCGATATTTTTACGTTCCAC
AGTCATTTACTTACAAGGAAATTTACCTCAGAATGAGGCTTCCCCAGTTTGTGTGGACGC
TGGGGCTGCTATTGCCCTTGCTGTCAACCTCCCAGGCGTTCAAAGACATCTGCAATGCCA
AGCCCAAAGACGTGCCCCTGGAGCCCAGGTGCGTCTACCGCAGCCCTGAGGACGAAGCCC
CGACAGGGGACGCTATCCCGGAGAAAGTCCCTGAGAACACCAATCCCCGGGTGTGGGAGC
TGTCCAAGGCCAACAGTCGCTTCGCCCTGTCCCTGTTCAAGCAGCTAGCCCAGGGCAAAT
CCAGCGAGTCAAACATCTTCATGTCCCCTATCAGCATCTCCTCAGCCTTTGCTATGACCA
AGCTTGGCGCCTGCAACAACACGCTAAAACAGATTATGAATGTGTTTGAGTTTGACACAA
TCAAAGAGAAGACGTCGGACCAAGTGCATTTCTTCTTCGCCAAGCTAAACTGTCGTCTGT
ACCGCAAGAAAGACAAGACGACAGAACTGATCTCAGCCAACCGTCTTTTTGGAGAAAAGT
CTCTGGCATTCAATGAGATTTACCAAAATATCAGTGAGCTGGTGTATGGAGCCAAACTCA
TGCCACTCAACTTCAAGGAGAAGCCAGAACTGTCACGGGTGACCATCAACGATTGGATCG
CAAACAAGACTGAGAACAGGATTCAGAACACCCTGCCGAAGGACTCGCTGAACTCTAACA
CTGTGCTGGTCCTGGTCAACACAATCTATTTCAAGGGTCAGTGGAAAAGCAAATTTGACA
AAAAGAATGTCTTCAAGGCTGACTTCTATGTGAGTAAGTCCAAGACGTGCCCAGTGTCCA
TGATGTACCAGGAAACCAAGTTCCACTACGGCAGGTTCACGGAAGACAAGGTGCAGGTGC
TGGAGCTGCCGTACCGTGGAGATGACATCACCATGGTGCTGATCCTACCTCTCAAAGACA
CACTCCTGTCTGAGGTGGAGGAGAACCTGGACTTGAAGAAGCTGACTGGCTGGCTGCATA
ACATGAGGGAAACCTCAGTGTCGGTGCATCTGCCACGCTTCCGCATCGAAGACAGCTTCA
GTCTGAAGGAGAAACTGCAGGCCATGGGGCTCGAGGACCTCTTCAGCCCCAAGGACGCCA
GCCTGCCAGGCATCCTTGAAGATGAGGCGAATGATCTGTACATTTCCGATGCATTCCATA
AAGCATTCCTAGAGGTGAATGAGGAAGGCAGTGAGGCGGCTGCTGCCACGGCTGTAATGG
CCGTCGGCCGTTCCATAAACTCAAACCGGGAGTTGTTTGTGGCCAACAAGCCCTTCCTCC
TGCTCATCCGAGAGTCCACCATCAACACCATGGTGTTCACTGGCCGAGTGGCTGACCCCT
GTGACCTCTGATCACACACTTCAGATATGTCATTCCCCAATGTAAACTGTCATGTCATGC
AACTACCTACTTCTGATCTCTGTATTGATCTAAAATAAACCAAATGGGATGAACAGTGAA
AAAAAAAAAA
>comp703_c0_seq1 len=708 path=[1:0-707]
TTTTTTTTTTTTTTTTTAGAAGAGTGAACAATATACAATGCTTTATTCCGATTTGCTTGT
GAGTTTGAAACCGTATGACAAGTTTAAATGGTAACAGCAGGAGTTTACTATATTGACACA
AGGTATGAAAAAGTGGATGAATCCAGCAACTGATATCCAGATATTGTCTTTCTATTCTTT
TCTCTTAAACACCTGCCTGCAGACTTTGTCCTCACACGTCAGTTCCAAGTGCAGTTTGTC
TCCTTCGATCCAGTGCTTCCACCCACGGTTGTCCTTTTCCCCCTTCTGGCTACCCACTAG
TTTTTCCCCATCCCACACCACGAGAGCCTTGACCGCCCTGTTGTCCAGTCCTTTGGTGTG
CTCCACAAACTCCACCCCCACAGTGAACATCAGCTCATAGTTCCTGAAGGTGCTCAGCGT
CTTGACTTCAAACTTGTCTCCATCCTGGATGATCACTTTGGTCTGGGCCAGCTGCACTGC
GATTTTGCGTGTGGCAAAGTCAATGTTCAGTGCTTTCATGTAATCCTCAAAGTTCTCACT
GCTCTCCAACTCCCATTTGCCATTGAAGTCTGCAGGCATGTTGGTTCTGTGGGCTGGTGA
ACTTTGGGCTGAATCAGAATGGGACACGGTGTCCCAGTCTCTTTATATAACAGCCAAGGC
CGAGGGCAGAGTACTATTGATAAAGTAGTTGAGTGCTATGGCTGTAGG
>comp709_c0_seq1 len=4219 path=[4231:0-4218]
GTTCTCTTTCGAACAGTGCCTCCAACATTGGGCCTAGCGAGAAAGCCTTGTACATTAGGA
GGTTTCCCCATTAAAAACAAGCTTTACATTTCAAATTGCTCCTCTTTTTGCAGGATTGAA
GACGTTGGCGCGTTTTACAATGTTGAAATTGTTTTTCTTTGTTGTTCTCGCCGGGGCTGC
CCTGGCGAGTGATGTGATTGAATTCACGGATGACGATTTTGACAGTAAAATTGGAGACCA
CGGGATGATTCTCGTGGAATTCTTTGCGCCATGGTGTGGCCATTGTAAACGACTAGCTCC
GGAGTTTGAGGTGGCAGCAACACGTCTGAAAGGCATTGTCGCATTGGCCAAGGTCGACTG
CACGGTCCAAAACAATGTGTGCCAGAAGTACGGAGTTAGCGGTTATCCAACACTGAAGAT
CTTCAAAGACGGAGAGGATGCCGGTGCCTACGATGGGCCCAGAACTGCAGATGGGATTGT
GAGCCATCTAAAGAAGCAGGCTGGCCCATCTTCCGTAGAGCTCAAGACCGAGGCAGATTT
TACGAAGTATGTCGGAGACCGTGACGCAAGTGTTGTGGGTTTCTTTGCTGACGGTGGAAG
TCCAGCCCAAGCAGAGTTCCTTAAGTCGGCCAGTGCCCTCCAAGAGTCCTTCCGCTTTGC
ACACACCAACTCTGGGGAGCTTCTCCAGAAACATGGCGTGGAGGGAGAGGGAATCATTCT
GTTCCGTCCAGCACGCCTCAGCAACAAATTTGAAGAGAGCAGTATCAAGTTCAGTGAGGA
CAAGTTCACCAACGCCATGATCAAGAAGTTTATCCAGGACAACATCTTTGGAATGTGCCC
CCACATGACTGATGACAATAAGGACCAAATGAAGGACAAGGACCTGCTGGTGGCCTACTA
TGATGTGGACTATGAGAAGAACCCCAAAGGCTCCAACTACTGGAGGAACCGGGTAATGAA
GGTGGCCAAGAGCTTCCTGGACCAGGGGAAAACGCTGAACTTTGCCGTGGCCAGCAAGAA
CAGCTTTAGCCAAGACATCGCTGAGATGGGCCTGGACGCCAGCTCCGGAGAGCTGCCCGT
GGTCGGCATCCGCACTGCAAAGGGAGACAAATACGTCATGGCCGAGGAATTCTCACGTGA
CGGCAAGGCCCTGGAGCGTTTCCTGCAGGACTACTTTGACGGCAAGCTGAAGCGTTACCT
CAAGTCTGAGCCCATCCCTGAGAACAATGACGGCCCCGTCAAGACTGTGGTGGCTGAGAA
CTTTGACGCCATTGTGAACAACGAGGAAAAGGACGTGCTGATTGAGTTCTACGCCCCGTG
GTGCGGCCACTGCAAGGCCCTGGTCCCGGAGTATGCCAAAGCTGCCAGCATGCTGAAGGC
AGAGGGCTCAGAGATCCGCCTGGCCAAGGTGGACGCCACAGAGGAGGCAGACCTGGCCCA
GGAGTACGGTGTCCGCGGGTACCCTACCATCAAGTTCTTCAAGGGGGGAGACAAGGAGTC
GCCCAAAGAGTACTCTGCTGGCAGACAGGCTGATGACATCGTCAACTGGCTGAAGAAGCG
TACTGGACCAGCTGCCACCACCCTGGGGGAGGTCGCCGAGGCAGAGACCATGATTGACGA
AAACGAGGTAGCAGTCATCGGCTTCTTCAAGGACGCCGAGTCTGAGGGTGCCAAGGCTTT
CCTGAAGGCTGCGGAGGCCGTCGATGACGTTCCGTTCGGCATCACCTCCAACGACGCCGT
CTTCTCCAAGTTCGAGGTGTCCAAGGATGGAGTCGTCCTCTTCAAGAAGTTCGATGAGGG
TCGTAACACCTTTGACGGAGAGCTGAGCAAGGCTGACCTGCTGGCCTTCATCAAGGCCAA
CCAGCTGCCCCTGGTCATCGAGTTCACCGAGCAGACTGCCCCCAAGATCTTCGGAGGAGA
AATCAAGTCTCACATCCTCATGTTCGTGCCCAAGACTGCCTCCGACTTCAACGACAAAAT
GGCCGAGTTCAAGAAAGCATCAGAGGGATTCAAGGGCAAGATCCTGTTCATCTTCATCGA
CAGCGAGGTGGACGACAACCAGCGCATCCTGGAGTTCTTCGGGCTGAAGAAGGAGGAGTG
CCCTGCCATCCGCCTCATCACCCTGGAGGACGAGATGACCAAGTACAGGCCCAAGAGCGA
GGCCATCACCGCCGACAACATCATCGCCTTCTGCACACTCTTCACCGAGGGAAAACTCAA
GCCCCACCTCATGAGCCAGGACATCCCTGAAGACTGGGACAAGAACCCCGTCAGAGTCCT
GGTCGGCAAGAACTTTGAGGAGGTCGTCTTCGACCCCAAAAAGAACGTCTTCGTTGAGTT
TTATGCACCCTGGTGCGGCCACTGCAAACAGCTTGACCCCATCTGGACCAAACTGGGAGA
GGAGTACCAGGACAGAGCCGATATCGTCGTGGCCAAGATGGACTCCACAGCCAACGAGAT
CGAGACAGTCAAAGTACACAGCTTCCCCACGCTCAAGTTCTTCCCTGCAGGCGACGAGCA
CACGGTGGTCGACTACAATGGTGAGAGGACACTGGAGGGCTTCACCAAGTTCCTGGAGAG
CGGAGGCAAGGATGGCGGAGCACCGGCTGGAGAGGAAGGGGAGGAGGATGAGGGGATTGA
TGATATGGAAGACCTGGATGAACAGGACAGTGATTCCGACGGCGACGACCATGACGAGTT
ATAAGACCCGGCGAAGGAGAGACGAACCCCCACCCCTTATACCAACCAACCACCATCACT
TCCACCACTGTTCTGTGAACACTAATACTTCTCCTTCAACTGCTCCTCAGTCAGTCTGCA
GATGTGGCAGGACCCTCGGCCAGCCCCCCTCCTGAAGCCACCTCGACAACCTCTATCTCC
CTCCCGCTGGACCAGATGGACTCGTCTTTCCCCGTGTCATGGGAACTCAACAGAGCTGAA
CGGCACCTCATGGTCTTAACGGCTTTTTACATTACCAACGTTCCTCATCAATCAAACGAT
GGAGTTGTTATTGCCTTGTATATTTGAACCAAAATGTTAAAAACCGCATTAAGATACTGT
GCTTGACATATCCAGTTGGATCCACAAATTGGGTTATGTACCTGTCATTTTTTTTCAAAT
TACTTTCCCCCAGTCTGCTGCAGTGTGAGTGGTGCAGTTTAGTTTTGTGGTGTAGCCGGT
TTGGGGGTGGGGGGCTGCTCATGTTCTTGTTCCTCTGCTAGTCTTTCTGAGGGCCAGAGG
TGTTATATGGTGGGATGTATGGACTCTCAGAGGACTTGGGGCCATCCTATTGTCTTTTTG
TAAAGAGTAACAAAATAAAGAAGCAACGTGTTCTATGTAGCAATATATGCATCTGTAACT
GAGACCAATCTTGAGGGTCACTGTATTTCTCTCTCTCTCTCCATTCCCTCTGTCTACAAA
TCATGTTTTTCAGTTCAGTTTCCCTCATTTCAGCATGGCTACTGACTTATTATTTTTTTT
AAAGAAAGAAAAAAAGATACACTTTGGAAATAGCTTGTTTTATTTAATTGTATTTTCATT
CAATATATATTTTTTAAATAATCTGTGTACCAGTAATTCCCAGGTGAAGTTTAAGCTGGG
GTAGAGTTGGCCATCTGACTCTGTTAGACCTGGGATTAGTGGGGAGGCCTGGGATGGTTT
CTGTTTGTCACTGTGTTCATAGCCTGGACCCAGATCTGTTTGTGCTGTCTCGCCAACTCC
TATGGTCTTGACCAGATGGCACAAATAGATCTGAGACCGGGCTACTGTGTTTATGCCGTC
AGATTCCACATGGTTACTGAAGGAGCAGAGGTGGTCACTTAAAAGGAACTGTGCTTTGGG
ACTCTGAGCGGTCTCTGGCCTGGTTATCTTTGGGGAGGGGGGAACAGTGCAACAGCCCTA
CCCCACCGTACCTCTACTGCCCCCATCCCTCTGGCTTCGGCTCTAGCTGACACTCTTGTC
CCCATGGAGGTGTTAGTGTGCCTGGTTGTGTGTGTAAGCGTGCTTGTGATCGAGTGAATG
CTTTTTTTTTTTTACATCCAGGGACAAGGTTGAATGTTTTTGATGTTTGGCTGGGATGGG
AGGGTTGAGTAGGGCAGACCGGGATGAGTGTTGTGACGTTCAACAGCAGCTGTTCAAGGG
GGAAATGACTTAGAAACAAACGCATTCCATCACATTGAATTTGACGTGGAAAAGTGAAAA
CTGGTGGCCAAATAAATAA
>comp711_c0_seq1 len=1537 path=[5:0-1536]
TTTTTTTTTTTTTTTTAAGTAGGGAATGGTTTTATTCAAAACTGACATACATGATAGCCA
GATCTCTTTGTACTTTATCCTACTCCCACTTGACAATGACTAAAGCAGAAACATAATTGG
CTTCCAGGCAACATAAAATAAAAACATGATTATCATTGTTACAATGGTTACTAGCAGCAG
TATGCTACCTACCATTCAGTGCTACCTAGCACTCCTACTAATACATATTGTGATATTATG
AATCATTGGTTTACCAAGCCATATTGTATAGTTTTGCTCGTTGATTGGTTGAGCAGGAAA
AATAAGTGTGATTGGCTGGGTTGAGTTGACCCTCTTACTGCAGTGCCACACTCAGGACTG
ACCGTATACAGTCTCCTGTCTTCATGAGCTGGATGGCGTCGTTGACCTGGGCCAGGGTCA
TGTTGTGGGTGACAAACTCATCCAGCTTCACCTTCTTCTCCAAGTACTCATTCACCAGCT
TGGGCACACCATCCTTACTCTTAAAACCTCCAAACAGAGATCCTTTCCAGGTGCGGCCAG
CTATGAGCTGAATGGGTCTGGCAGCAAAGTCATCCATGTCAGTCCATCCGACCAGCACAC
TTACTCCCCATCCCTTAACACACGACTCCAAGGCACTCCTCATTACGGCCACACTCCCCA
CACATTCCAGGGAAAAGTCCACTCCTCCATTGGTCATCTCAGACAGCACTTGACTGATGG
GTTTGTTGTGGTCCTTGGGGTTGACAAACTCTGTGGCACCGAAGACCTTGGCCTTCTCAT
ATTTGGTTGGGTTAATATCAATGGCGATGATCCTCTTGGCCCCAGCATTTTTGCAACCCA
TGACCGCTGCCAACCCCACAGCTCCCAGGCCAAACACAGCACATGTAGACCCTGGCTCCA
CCTTGGCTGTGTTAAGGGCTGCGCCATATCCGGTGGCGACTCCACAGCCAAGGAGACAGA
CCTTGTCGAGAGGGGCTGAGGGATGGATCTTGGCCACGGCGATCTCATTGACCACGGTGT
ATTCTGAGAAAGTGCTGGTCCCCATGAACTGCAGCACCTTCTTCCCCTTACAGGTGAACC
GGGTGTCGGACTCTGACATCACATCATACCTATCACTGGCCCAGCCCTTCTCACACAGGT
TGGTTTTTGGGCTCTTGCAGAACCGGCACTCGCCACATTGGGAGATGAACAGAGGGATGA
CTTTATCACCTGGATTGAACTTGGTCACTTCAGACCCCACACTCTCCACAATCCCAGCCC
CTTCATGACCCAGGACACAAGGGAAGCCATCCTTGTGTTTCCCCTCAAACAGGTGGTACA
GGTCAGTGTGACACACACCCGTGGCCACTATCTTGATGCGAATCTCATGTGCCTGGGGAG
GAGCCACCTCAATTTCCTCCATCACCAGGGGTTTGCTTGGCTCCCATGCCACTGCAGCGC
GGCATTTAATCACTTTTCCTGCAGTTGCCATCTTCTATCAACCTAAGGAGTTTGGAAGAG
AAGAGCAATATGTTTCAGCATAGAGTTAGAGGGAGAG
>comp712_c0_seq1 len=1767 path=[1774:0-1733 3508:1734-1743 3556:1744-1766]
GATGACGACATGGGATTCGGCCTCTTTGATTAATTTTTCTTCCGTGAGAAGTGAAAAAAC
AATAAAATTTGAAATTGTTACCAGAAAGCCATCGCTTCTTTTTTTATATATATGTTCATC
ACTTTATCATTATTATAACTGTTCAGTATTGTAGGAATGTTACAACGACACAAACACTGT
AGCCAGCAGCCTACTAAAATATTGACCTTTGCCTGAGACAAACTTAGTCTGGCAGAACAA
TGGTGTTTATTTTGAGTACCAAACTGCATATTTTTTTGTGGCAGTTAGAATTTGCCGGTG
CTGCAAGAAAAGGGGAAACCTTGTTGGATTATAAGATATGAAGAACTGTAAACACCTGGG
AGACCTGCAGCTGGTATGGGTTTTGTCTTTGTTTTTCAACCTTGATTCATTGAATAGCAT
GAGTTTTACTGTTGACACAGTATTGTTTAGAATCAGCAAGTCTAATTTGATTTTTTTAAA
CTGGTAGAATATATTTTGTTTACTCGGTGTCTTAACTACTGCAAATATTTAGACTGAAAT
TACACCAATATGTTCTTTAAAATCTACATATGAGCAATAAGCGATCTGTCGAACTATATC
CCTAGTTCTAAGAATAACGAATTGGTTGGTGTGCTGCACACTTTTACCAATATCCAAGGG
GTGAAGAGAAATTGGTTACTGCCATTCATGACACGATGATGACATCTTGTGGATAAATGT
AATATGATTTGATGTAATCAATGTTCTCTGTTTCTAAAATGTTATCTTCACAGACAATGC
AACATACTGTACAAATAAACTTTTCCTGAATATCTACTCTAGCTGCACCTTGCAACATTG
GGTGGTCGGTCTGGCAGTCCAAACAGTGCCTGGTCAGTCTACTCCTAACCTGGCCAAATT
TTTTAACATTTTGAATGGTTAGCAGGACAGGAAAATGGTCTAATTCACACACTTATCAAG
ATATCATCCCTCGTCATCCCTACTGCCTCTGATCTGGCGGACTCACTAAACACATGCTTC
ATTTGTAAATGATGTCAGTGTTGGAGTGTGCCCCTGTCTATCCATACATTAAAAAACAAG
AAAATGGTGCCGCCTGGTTTGCTTAATATAAGGAATTTTAAATTCTTTAAACTTTTACTT
CTACTTTTGACACATATTTTAGCAATTACATTTACTTTTTATACTTAAGTATATTTAAAA
CCAAATACTTTTAGACTTTTACTCAAGTAGTATTTTACTGGGTGACTTTCACTTTTACTT
GAGTCATTTTCTATTAAGGTATCTTTACTTTTACTCAAGTATGACAGTACGGGCAAAGAG
AAGGTGACAAAACCACTATCATCTCTGTAGCGAGGAACTATAGGCTAGTAAGGCTAAAGA
TGAGTAAGGCACAACATTGACAGATGTGGGCGGCATGTGTTTTCCCACATATTTATAGGT
CAGTGTCAGCGGGTTCGAAGGGCACAAAAACATGACAGGGAGTTTTCTTCATGGTTTCAT
ACACCAGCTGGCAGCCACTGTGACTCAATCTGACTTTACATACATAGGGTATGGAAATAG
CCATGGAGTATGGGAATAGCCATGGGGTATGGGAATAGCCATAAGGTATGGAAATAGCCA
TAGGGTATGGGAATAGCCATAGGGTATGGGAATGCAGATGCGTGAAGTTGAACACTGTTG
ATTTCATAAACAGGACTGAAAGTAACTTTTAGAAAGTGTAGAGAAAGCGAAAGAGAGAGA
GAGTGAAAGAGAGAAAGAAAATATTCA
>comp714_c0_seq1 len=892 path=[1:0-891]
GTCCTTTTTAGACAAGCGTCATCTTTCTTGGATTCCTTCTGAAGTTGTGGCGATTTTTGT
ACAGCACTGCTGCCCTTTTGACGTAGACTTCAGTTAGAAGAACAGTTGAAGTTTTCTTCA
AGACCAACTTAAAATGCCTGGACCAGCATCAAGTGCGACTAATGTCGGTGCAGGGAGCCG
ATCCCCCAGCAAGACCGTGGCCCCCCGCGCAGCAGGATCCACAGTCCGACAGAGGAAAGC
AACGAGCAGTGGCACACGCAGTGCAGGCAGGACCACAGCGTCAGCGGGCGGCACAGGGGG
CATGTGGCGCTTCTACACTGAGGACTCACCAGGACTCAAAGTAGGTCCGGTACCAGTGCT
GGTGATGAGTTTGCTGTTCATCGCGTCGGTCTTCATGCTGCACATCTGGGGGAAGTACAC
CCGCTCCTAAACCCCGCCCCATGACCCTTCACCCTCAATCCCTGACCCTGCGGCGCAGCT
TCTTAACACATCAGACCTGGACCAAACAACCAACCAACCTGAATCCCCAACCACACGACT
CGCCTGGCCCAGCGGGCGGGCGGGACAGACCCAATCTGTCTGCTGTTCTCTGAGCAGCAG
TCTAGTGTCCAACTCCAACTGAACTGCAGACCACCAGTGTGTTGACCCTGAGCACAGATC
ACGTAGGACTGAATCCTGAGACTCATCTCCTACTGGCTGCTGTAGGTCCTGTTGATGACA
GTGATTCATCTCCAGTAAGGATCGGGCACCTAGTCCCTTCATTAGGACTTCAGTAAGCAT
CTATATTTTTCAGCCTGAATTGGAACCTGTAGATGTTTTGTTAACATCATTTGGACAACA
TTTGTATTGTGATATTGTACAATAAATGGACTCAAACAGAAAAAAAAAAAAA
>comp716_c0_seq1 len=400 path=[378:0-399]
GGACTGAATTTAGTGCAACACAAAACCTTGTTCCGGTCTCTATCGTGTGAACTTCGACAA
GAAGATGACGAAGGGAACGTCGTCATTTGGTAAACGTCGCAACAAGACGCATGCCCTGTG
TCGTCGGTGCGGCTCCAAGGCATACCACCTCCAGAAGTCCTCCTGCGGAAAGTGTGGCTA
CCCCGAAAAGCGCAAGAGAAAGTATAACTGGAGTGCTAAGGCCAAGAGACGCAACACCAC
CGGGTCTGGCCGTATCAGACACCTGAGGGTTGTCTACCGCAGATTCAGGAATGGATTCCG
TGAGGGAACTGTCCCCAAGCCCAAGAGAGCAGCAGTGGCTGCCTCCAGCTCTTAGACTCT
GAGTCTGAAATAAAGTCATCATAAAATGACAAAAAAAAAA
>comp718_c0_seq1 len=862 path=[840:0-861]
GAGACAGCAAGGCGGACATCCGCTCTCTTTTCGGTGGCAGACTGTTATCGAGGCAGTTTT
ACAAAATGAAGCTGAATATCTCGTTTCCTGCCACTGGCTGTCAAAAGCTGATTGAAGTGG
ATGATGAGCGCAAGTTGCGAACCTTCTACGAGAAGCGTATGGCCACAGAGGTGGCTGCTG
ATCCCCTGGGAGATGAGTGGAAGGGCTACATGGTGCGCATCAGCGGAGGCAACGACAAGC
AGGGCTTCCCCATGAAGCAGGGTGTGCTGACCCACGGCCGTGTGCGCTTGCTGCTTGCCA
AGGGCCATTCCTGTTACCGCCCCCGTAGGACAGGAGAGCGCAAACGCAAGTCTGTCCGTG
GCTGCATCGTTGATGCCAACCTCAGCGTGCTGAACTTGGTTATCATCAAGAAAGGTGAGA
AGGACATCCCCGGCCTGACCGACAGCACTGTGCCCCGCCGCTTGGGACCCAAGAGGGCCA
GTAAGATCCGCAAGCTCTTCAACCTGGCCAAGGAGGATGATGTCAGGCAGTATGTTGTGA
GGAGACCCCTGACTAAAGAAGGTAAGAAGCCCAGGACCAAGGCTCCCAGGATCCAGAGGC
TGGTGACACCCCGTGTGCTGCAGCACAAGCGCCGCCGCATTGCCCTTAAGAAACAGCGCA
CTCAGAAGAACAAGGAAGAGGCTTCCGAGTACGCCAAGCTGCTGGCCAAGAGGATGAAGG
AGGCTAAGGAGAAGCGCCAGGAACAGATCGCCAAAAGGCGCCGTCTCTCCTCCCTTCGGG
CCTCCACATCCAAATCTGAGTCCAGCCAGAAGTGAAATGTGGAATTGAATTAAATGGTTT
GCTGAAATGCTGAAAAACAAAA
>comp724_c0_seq1 len=356 path=[25:0-355]
CCCTGATCATGGACAGACTGACCCTGCCTGTATCCCGCCCCAACACCTGGAACAGACTTT
CTGTAATCAAGTTTTAACCAACCACCACCTTCTCTTCGTCCCCCGCATCTGGCCTCCGAG
GGAGACGCCAGGCCTCTGTTTCTAAACGGACGGTCGCCGGGTCAGGACCGTCCCCCTCTC
ACCACCATGGATGGATGGATTGAACCGGCTTGGCTGCTGTGTGCGTGTGGCGACTTCCCA
TCAGATGTCCAGCGACATTAAGCTCCCACCTTGCTCTCTCACACAATTGTAAAGGACTCA
TTGACACTATGTTGTGAAATAAATGGGCCTATTGGCCGAAATACAAAAAAAAAAAA
>comp734_c0_seq1 len=1423 path=[1:0-1422]
GGTGGCTCTCTAGTGTGTTTCCCAGTTCGATCGGCAACGGGAGAGAGGAAAGTTGAGAGC
CCGAAGGCAGCAGCCCCCACCACCGCCGGCCCAGGTTACCATCTAGCACCGGGAATCTAC
ACTAGAGAGCCACCGCCGGCATTACCAACCAGAAACCATGAGCAGCGAGGCCGAGACACA
ACAACCGCCGGAGCCTGCTGTGGATTCGGAGAGCCCACCCAGCCCGCCAGCTACAGCTTC
CGCGGGGGATAAGAAGGTCATCGCAACTAAGGTTTTGGGTACAGTCAAATGGTTCAACGT
CAGAAATGGCTACGGGTTCATCAACAGGAATGACACAAAGGAAGACGTCTTTGTCCACCA
GACTGCCATAAAGAAAAACAACCCAAAGAAATACCTTCGCAGTGTTGGAGATGGCGAAAC
TGTGGAGTTTGATGTGGTTGAGGGGGAGAAGGGAGCAGAGGCAGCCAATGTGACCGGCCC
AGCGGGTGTCCCAGTCCAGGGGAGCAAGTATGCAGCTGACCGGAACCGCTACAGGCGGTA
CCCCCGCAGGAGGGGCCCAGCCCGTGACGGCGAATACCCGGACAACTACCAGAGTGACGG
CGAGGGTGAAGGAGAGCGCCCCCCCCGCAAGAGCCGCGAGTGTGCTGAGAGTGCCCCAGA
AGGAGAGATGCAGCCCCAGCAGCGCAGGCCCCCCTTCCCCGGGAGACGGCGCTACCCCCC
ATACTTTGGTGGCGAAGGTGACGAGAACCAGGGAGGTCCAGACCAGGGCAACAAACCAAT
GAGACAGAACTACTACAGAGGCTTCCGACCAAGCAGAGGTGGTGGTCCACCCCGTCCCAG
ACCGGTACGGGACGGCGAGGGGGAAAACAAGGAGAACCAGGGTGGTGACGGCGAGAACCA
GGAGCCCCGCCAGCGCCGCTACCGCCGAAACTTCAACTATCGCCGCAGACGCCCACAGAC
TGGCGGCAAGCCCCAGGATGGCAAGGAGGCCAAGACCGACGGCGAACCATCTACAGAGAA
AACGCCCGCTCCCGCGGCCGAGCAGGGCGGGGCTGAGTAGAAACTGCCGGCATACCATCG
TCCGGTTGTCATCAAGAAGAAACAAAGATCTGAGCAATAAGAAAGATTTGACTTGACGAT
CGTCTTAAGCTTGCACCATGAATTTGACCAGATTACCACCGATTGCCTGCAGAATCTATG
CAGACCTGTTTTGTTCCATTATTTGTGACAGCTAAAAAAAGTTTGGGGGAAACGGCAGAT
GTTTTTCTAAAATCGGTCCTAAGTTTTTACACCAAATGGTTTTTAAAAGTAATTTGATAT
CTGGTCAGTTGACATTTTTAAATAACTTTTTATGTATTCAAACATGAATTTTAACGCAAG
CTCAAATAAAAAGTCAAAGGAGAAAAAAAAAAAAAAAAAAAAA
>comp744_c0_seq1 len=1426 path=[1447:0-1425]
CAAAGGCACAAGTTTAAGATCCACCCCCGACAATAATTACCTTGGTTGAATTTAAAAAGC
CCCAACTCAGACTCCAGGTAATTCATTTCTCAGTGTACATGTAACAGCAGTGGAGAGAGA
ATGAAGGAAATAACACTGTATGTCTTTATTGTACTACACATCTGGTCCTACGGTGTTAAA
GCTCAAGAATCTGGAAAAGGCTGTCAAAGACCTCAACTGGACAATGGCTTTGTTGACCCG
GAGCAGGAAATGTACCAGGATGGCACGACTTTGACTTATGCCTGTGATAGAGGTCTGAAG
ACACCAATGGAAGGCTGGTGGGGGATGATTACATGTGAGAATGGTAGATGGTCTGATAGT
CCTCTGTGTACGGCCAGTCGTTCTTGTGATGCACCTCCTCAAGTGAACCATGCAACCATT
GTTCAACAATATCAAAACAAGTTTAGTGATGGAACAAAAGTGGTTTATAAATGCAAAAGA
TCCTACATGATGGAAGGGAATGCAGATGTAGTCTGTCTTTCAGGAGAATGGACCTCAGCC
CCCACATGCAGTCATGAGGCCTTACGGAAGTGTAGGGCCAACGAGTTTCAGTGCCGTAAC
AGAAGGTGTATACCGACCACCTGGAGGTGCGACAAAGACAATGACTGTTCCGACAACAGC
GATGAGGAAAACTGTGGTTACGAAAATGTAGATCCATAATGGGTTGTTCATGATGAAGAT
GTGACTTACTGAAAGACCTGAGGATGGATGATACCGTGTCCATTTGTTCACATATCAAAA
ACATATGTGTATTTTCTTAACAGGGCTATGAACAGCAAATCACCCGAAGAGAGGAAGAGA
AAAATAGATTGTTTAGGATATAACTGATAAATGTAGCTTTTACATTTAGGTCATGATATA
GAAAATGATTTATACAGCACACGGGGTTCAAAATTCAAAAGGCACTCGTACATCTAAGCA
GTCTTTTTTGCAGGTGCATGGTAACGGTTGAACAAGATGAAGGAAAAAGGAAACCGTACA
CGGCTCTTGATAGTATCACTGCTCTTTAATAAGCTTACGTATCGGCCTCACGGCCTTCGT
CAGAGCTTTTAGCACAAGGGGTTAAAATGGAGGGGAGCAGAGTAGGGTTCCATCATGACC
GATCTCCATCACCTAAGGAATAGATAGCGCCTCCTGGGTGGCGTAGTGATCTAAGACACT
GCACTGTAGTGCAAGCTGTGCCAGTAGATATCCTGGTTCGAGTCCAGGCTCTGTCGCAGC
CGCCCGGCCGGCAGGGATGTTCTTGTCCCATTGTGCTCGAATGACTCCCGTGGTGGGATG
AGTGCAATGCCTGCTGACATGATCACTAGGTGTGCAATAGTAAAGAACTGCTCATGACTG
CGTTAAATTTGGAAACAACACTCTGAAACTGTCAATAAATGATTTA
>comp748_c0_seq1 len=765 path=[1:0-764]
TACGTCAAGGCTGTGATATGTCAGTGCTATGCTACGCTATGTCAAGCTGGCACCTCTACA
ATACTTCAACTCAAGAGATCAGGGTTGGGGAAAGTACCGTAAGGTACCATTTATCATCAA
AGAGGATTTTTCAATTTTCTAAATGGAATTTCAATTCACTTCCTTCATTGAAATTAAATG
TATATGGTTGAGATTATCATCACGTTATGCATGTGATATCTGAGATATATCTTGTTGAAA
CTGAACAAATTGAGGTACAGCAAGCTGCTCCAAAGCAAGAAAGCTATTAACTAGAGTTGG
GCTATGATGACAAGCCTTTTGTCATCTGTATTTAAATGATTCACTAACCAGGAGTTAGTG
ACTCATTCCCCTGCTGGGAGGGAATCTAGACCCTCGTTTATGCAGCTCTATTTTAGAACA
AGTTATTTCCTTCTTGGGTGGTTTTCATTAAAAATCCACTTAAAAATCCTTCCTGGTTGA
CAAAGGCCGTAGAAATCTAGTGGCTAGAATCTCATCACAATATCCTCCTTGACCAGATAA
CATCTTGTCCTTAATAATTCCATCACTTAAATGAACTTTAAAATCATCTCAAGTCCTAGC
TGTAGCCTACTTGTTTTAATGGCTCTAACATGCTCTCATCTTACAGCTTGTGAGATTATC
TAAAACATGTTTCCCAGCATTCTAATATGAGTTGAAGAAAATGTGAATAAAAGTTGTAAG
GTGAAACATCGGAAACAAAACTTCTTAAGAGAGATTAATTGATTG
>comp749_c0_seq1 len=9799 path=[9803:0-9798]
AATAGAGAAAGGGAATCAAAGAAGCGAGAGAAATTGGAAGGGCTAGGCAGGGAACGGGAA
GAGCTCACGATTCCTCCCGAACAACTAGCACAGACACATCACAGGCAAGCGCGCTCTCAC
CGACGGAAGATAAGGGATTATCGAGGGATTTTTTGCTAACGTTAACCGTTTCTTTACTAA
TATTTCTCTGATTTTGGTGGGTTCTACAGATATTAAAACACATAAATACAGTAGCCCTTT
TATTCCCAGGATGGAGGAGATTGTTGTTGCCGGGATATCGGGACGGCTTCCTGAGTCAAA
CAACCTCGAGGAATTCTGGGAGAACCTCTTCAATGGGGTTGACATGGTAACAGAAGATGA
CCGAAGGTGGAAGCCAGGTCTGTACGGTCTTCCAAAGAGGAACGGCAAGCTGAAGGACAT
CAGTCGGTTCGATGCTGCGTTCTTCGGGGTCCACCCCAAACAGGCCCACACCATGGACCC
CCAGCTACGCCTCATGCTGGAGATCGCCTACGAAGCCATTGTAGACGGAGGTCTGAATCC
GACGGAGATGCGTGGCAGCAGGACAGGCGTTTACATCGGGGTGAGCGGCTCGGAGGCGGG
CGAGGCTTTCAGCAGAGACCCTGAGGAGTTGCTAGGATACAGCATGACGGGCTGCCAGCG
TGCCATGTTCGCCAACCGACTCTCCTATTTCTTTGACTTCAACGGCCCCAGCACAGCCAT
CGACACCGCCTGCTCCTCCAGCCTACTGGCTCTGGAGAATGCCTTCAACGCCATTCGCCA
CGGCCACTGTGACGCCGCCCTAGTGGGCGGGGTCAACCTGCTGCTCAAGCCAAACACCTC
TGTGCAGTTCATGAAGCTGGGCATGCTCAGTCCGGAAGGAACCTGCAAGTCCTTTGACTC
CTCGGGGAACGGGTACTGCCGTTCAGAGGCAGCGGTGGCGGTACTGTTGACAAGACGTTC
CATGGCTAAGAGGGTGTATGCCACGATACTCAACGCTGGTAACAACACTGACGGATACAA
GGAGCAGGGTGTGACGTTCCCCTCAGGTGAGATGCAGCAGCGGCTGGTACGTTCTCTCTA
CCAGGAGGTCAACATCACACCTGACCAGGTGGAGTACATTGAGGCCCACGGCACCGGGAC
CAAGGTCGGCGACCCGCAGGAAGTGAATGGCATTGTCAGTGTGTTCTGTCATTCAAAGCG
TGACCCACTGCTCATTGGCTCCACCAAGTCCAACATGGGCCATCCAGAGCCTGCCTCTGG
CCTGGCTGCGCTGGCCAAGGTTGTGTTGTCTCTGGAGCGAGGTGTGTGGGCTCCCAACAT
CCACTACAACAGCCCCAACACCGACATCCCTGCCCTTAGTGACGGCCGCCTCCGCGTCGT
CAACGAGCCCATACCAGTCCGCGGCGGCATTGTTGGCATCAACTCTTTCGGATTTGGCGG
CTCTAACGTTCACGTGATCCTCCGCCCCCCTGGTTTCAACACACCAAAAAGCTTTAAAGT
GCCCCCCAAGACCCCCTCTGTGTCCTCTCAAGTACCCAGGCTCCTCCAGGCCTGCGGCCG
CACAGAGGAGGCTGTCTCCGCCCTCCTCAGCAAGGGGAAGGAACACTCGGGCGACGACAA
CTTCCTGTGTCTGCTGAACGAGGTGTCCGGGGTACCCACGGCGGGGATGCCCTACAGGGG
CTACACTCTGATTGGCTCCAAGGAGGACGTCACAGAGGTCCAGAAGACTGAGGCCACGCC
CAGACCATTGTGGTACATTTGCTCAGGTATGGGCACCCAATGGGGTGGGATGGGCCGCAG
TCTGATGCAGCTGCCAGAGTTCAGGGAGTCCATCTTGCGTTCGGACATAGCATTGAAGGA
CACGGGGATGTGTGTGTCCAGTCTGCTCATGGAGGCAGACGAGAGCACCTTCGAGGACAC
CGTCCAAGCCTTCGTAGGCCTTGCCGCCATACAGATCGCCCAGATTGACCTGCTCCAGAA
GCTGGGTCTGCAGCCGGACGGCATTGTGGGCCACAGTGTGGGAGAGCTGGCCTGTGGCTA
CGCAGACGGATCCCTCAGTCACAGTGAGGCTATCCTGGCAGCCTACTGGAGAGGGAGGTC
CATCAAGGAGGCTAACCTGCCCCCCGGGGGCATGGCTGCAGTCGGGCTGACATGGGCAGA
GTGTAAGGCTCAGTGTCCTCAGGGTGTGGTTCCAGCCTGTCACAATGCTGAGGACACCGT
CACCATCTCTGGCCCTGCGGAGGCAGTGAGTAGGTTTGTATCAGAGCTGAAGGAGAGTGG
TGTGTTTGCCAAGGAGGTTCGTAGTGCTGGTGTAGCCTTCCATTCTTACTACATGGCCTC
CATCGCTCCCGCCCTGCTGGCTGCTCTCAAGAGGGTGATCAAGGAGCCTAAGCAGAGGTC
TGCCAGGTGGATCAGTACATCTATCCCCCAGAAGGACTGGGACAGCCCGCTGGCTCTGTA
CTCCTCAGCAGATTACCATTGTAATAACCTGGTCAGCCCTGTCCTCTTCCAGGAGGGCCT
GAGCCTGGTGCCTGATAACGCTGTGGTGGTAGAGATAGCACCACATGCACTGCTGCAGGC
GATCCTGAAGCGCAGCCTGAAGCCCACGTGTTCCATCCTGCCCCTGATGAGGAGAGGCCA
TGCCAACAACCTGGAGTTCTTCCTCTCTCACATTGGCAAGGTCTACATGAACGGGATCAA
CGTGGACAATAAGCAGCTGTACCCATGTGTGGAGTACCCGGTGCCTGTGGGCACCCCTCT
GATCTCCCCCCTGGTGCAGTGGGACCACACCCAGACCTGGGATGTACCCAAGGCTGAGGA
CTTCCCTGCTGGTTCTGGAGGGTCCACCTCAGCTACCATCTATAACATTGACATGAACCC
AGAGTCTCCAGACTACTATATGATTGGCCACTGCATCGACGGGCGTGTCCTGTACCCGGC
GACGGGTTATCTGGTACTGGCCTGGAGGACCCTGATGAGGAGCCTCGGCGTTGTCATGGA
AACCACCCCTGTCACCTTCGAGGACGTCACCATCCACAGGGCCACCATCTTACCCAAGAC
CGGTTCAGTCCAGTTGGAGGTGCGTCTCATGCCCGCCACCAGTCGATTTGAGGTCTCTGA
GAATGGCAACCTGGCTGTCAGTGGCAAGGTGAGCATTCTGGAGGACGCTGCTCTGGACTC
ATTCCACTCTGAGATTGGTAAGCCTGTCACCGGGGATGATGGTGACCCCAAACTGCGCCT
GACAGCCCATGACATCTACAAGGAGCTCCGTCTCCGCGGTTACGACTACGGCAAGACTTT
CCAGGGCATCCTGGAGTCCAACAATGCAGGTGACAGTGGGAAGCTGCAGTGGACTGGTAA
CTGGGTGACCTTCCTGGACACCATGCTGCAGATGATCGTGGTTGGCCTATCAGGACGCAG
CCTTCGCCTGCCAACGCGGATCCGCTCTGTGTGTGTCGACCCCACCGTCCACCAGGAGAG
GGTCACTGAATACGGAGAGGGTGAGAAAGCCGTGGTCGTCCATGTCAACCGTTGCCTTGA
CAACATTGTTGCGGGAGGAGTGCAGATCTGTGGTCTCCACGCCACGGTGGCACCGCGTCG
CCAACAGCAACAGAGCCCGCCCACCCTGGAGGAGTTTTTGTTTGTGCCTTACCTAGAGAC
AGAATGCCTGTCAGCCAATGAGAAGCTGGGAGACCAGCTCAAGAACTGCAAAGGTCTGAT
CCACAAGCTGCAGAAGAAGCTGGCTCCTCAGGGTGTTAAGCTCTCCATCCCTGGTCTAGG
GGGGGTGTCTAGCCCTGCTGTCCCCAGCCCTGAGCCCGCTGAGCCTGGCTTGCTGCGGCT
GCTGTCCCTGCTTTGTGGTCTAGAGCTGAACGGTAACCTGCGGTCAGAGCTGGAGCAGAC
TGTTGAGAAGGAGAGGGGTTGTCTCCTCCAGGACCCCCTGCTACATGGCCTACTGGATGG
CCCAGCCCTCAGACACTGCCTGGACACAGCCCTGGAGAACACTACCCCCGGGAAGATCAA
AGTCCTGGAGGCTCTCTCCAACGACGGCCATCTCTTCTCCCGTGCCGTGCCCCTCCTTAA
CATCCAGCCCATGCTCCGCCTCGACTACGTCGCCACTGCCACTACCCTCGACCTCCTGAC
CCCCCACCAGACCACCCTGGATGCCATGGGGGTCACCTCAGCCCAGTGGGACCCCCAGCA
GGGCCCTGTGCCCGGGGGTGCAGTCGGTGGAGCCGACCTGGTGGTGTGTAACCACGCCTG
GGGTCCCCTGGGAGCTGGGGCTGAGGTAGTGGTGGGGAACCTGGCCTCAGGGGCCAAGGA
GGGGGGCTTTGTGATGCTCCACACCCTGCTGAAGGGAGAGACGCTGGGGGAGATGGTGGC
ATTCCTCACCTACAAGGACAGCCAGAACAACCAGCAGAGACTGCTCTCCCAGACTGAGTG
GGAGAAAGCCTTCTCTGATGCGTCTCTCAACTTGGTGGCTGTCAGGAAGTCCTTTTATGG
CTCTGCCTTATTCTTGTGTCGCCGTCGGTTACCCAGCAAACTGCCCATCTTCCTGCCTGT
GGACAGCATGGACTACCAGTGGGTGGACACACTCAAGGCGACTTTGGCTGAGCCCTCAGA
CTCTCCGGTCTGGCTGACTGCTACCCAGGGCCACTCTGGGGTGGTGGGCATGGTCAACTG
TCTACGCCAGGAGCCCGGGGGCAGCCGCATACGGTGTGCATTTGTATCCAACCTGTGTGA
GTCTTCTGCGGCGCCCACCCTGCAGCCTGCCCATAATTCCATGCGGTCTGTGCTGGAGGG
AGACCTGTGTATGAACGTATTCAGGGATGGACACTGGGGAGTGTTCAGACACCAGCTCAT
CTCTCAGGATCTGAGTGAGGAGTTGACAGAGCAGGCTTACGTTAACGTGTTGACCCGGGG
TGACCTCTCCTCGCTGCGTTGGATCGCCTCGCCCCTCTGCCATTTTGTGGCGAGCAGCCC
CCATGTGCAGCTGTGTCGCGTCTACTACAGCTCCCTCAACTTCAGAGACATCATGCTGGC
CACCGGGAAACTGCCACCGGACGCCATCCCAGGTGACCTGGCCCTACAGCAGTGCATGTT
GGGTATGGAGTTCTCGGGTCGTGACCCCAGTGGTCGGCGTGTGATGGGGCTGCTGCCTGC
TAAAGGCCTGGCCACCTGCGTTGACGCTGACACACGCTTCCTCTGGGACATCCCAGATGG
CTGGACCCTGGAGCAGGCAGCGTCGGTACCGGTGGTCTACGCCACAGCCTACTATTCCCT
GGTGGTCCGAGGCAGGCTCCGCCCAGGGGAGAGTGTTCTCATCCACTCAGGGTCAGGGGG
CGTCGGCCAGGCTGCCATCGCCATTGCACTCAGCCAGCGCTGTAGGGTCTTCACTACTGT
TGGTTCAGCAGAGAAGCGTGCCTACCTACAGGAGCGTTTCCCCCAGCTCACCTCTGAGTC
CTTTGCCAACTCTAGAGACGCCACCTTCGAACAGCACGTAATGCTACACACACAGGGAAA
AGGAGTGGATATGGTGTTGAACTCCCTGGCTGAGGAGAAGCTGCAGGCCAGTCTTCGCTG
TCTGGCTCGACACGGACGCTTCCTGGAGATCGGCAAATACGACCTGTCCAACAACTCCCC
TCTGGGTATGGCTGTCTTCCTGAAGAATGTGGCGTTCCATGGGATCCTATTGGACGCCCT
GTTTGAGGAGGGGAACAGGGAGTGGGAGGAGGTGTCCCAGCTGCTGAAGGGGGGCATTGT
GGGAGGTGTAGTCAAGCCACTGAGGACTACGGTGTTTGAGAGAGACCAGGTGGAGGAGGC
TTTCAGATACATGGCCCAGGGAAAACACATCGGCAAAGTCCTGCTACAGGTGCGTTCAGA
GGAGAAGGGTGGTGGTACTCAGGCGGTGGGCTCGCCCCTCTCCCTCCCCGCCATCTGCCG
TACCTTCTGCCCTGCTTCCCACTCTTATATCATCACCGGGGGACTGGGCGGCTTCGGCTT
GGAAATCGCTCATTGGCTGACGGAGCGAGGCGCCCGCAAACTGGTGCTCACCTCCAGATC
GGGCATCCGCAACGGTTACCAGGCGAAGCGCGTGCGTGAGTGGCAGGGGATGGGTGTGCA
GGTGCTGGTGTCCACCAGTGATGTCAGCACCCAGGAGGGGGCGGAGCGACTCATCAACGA
GGCCTGCAGGCTGGGGCCTGTGGGAGGAGTCTTCCACCTCGCCATGGTGTTGAAGGATGG
CATGCTGGAAAATCTGACTCCTCAGCTGTTCCTGGATGTCAACAAACCCAAATACAACGG
AACCCTCCACCTGGACAGGGTGACCAGAAAGCTGTGTCCAGACCTCAGCTACTTTGTAGC
CTTCTCCTCTGTGAGCTGCGGCCGCGGCAACGCCGGCCAGAGTAACTACGGTTACGCCAA
TTCCGCCATGGAGCGCGTGTGCGAGCAGCGACGCCACGACGGCCTGCCCGGATTGGCCGT
CCAGTGGGGCGCCATCGGCGACGTGGGCGTTGTCCTGGAGACCATGGGCGGCAACGACGT
GGTGGTGGGCGGGACTCTCCCGCAGCGCATCACTTCCTGTCTGGAGGTGCTGGACCGCTT
CCTGTGCGAGCGGCGTCCGGTGATGTCGAGCTTCGTGCTGGCAGAGAGGAGCGTGGTGAA
GAGCGAAGGAACAGGACAGAGAGACTTGGTGGAGGCTGTCGCTCATATACTAGGTGTGCG
TGATGTCAGCACCCTAAATGCTGACGCCTCATTGGCTGATCTGGGTCTGGACTCTCTGAT
GGGCGTGGAGGTGCGTCAGACACTGGAGCGCGATTATGACATCGTCATGGCAATGAGGGA
GATCCGACAGCTCACCATCAACAAGCTCCGAGAGCTGTCCAGCCAGCCAGCGGGAACAGC
AGAGTCCTGTCAGTCTCCAGTGAAGAAGGGAGGTGTGCGTTCTCTGTTGGAGTCGGACCT
CAGTTTGATGCTGGTCAACCCAGACGGTCCCACGGTCTCACGTCTCAATGAGGTGCAGAG
TGCTGAGCGCCCGCTGTTTCTGGTCCACCCTATAGAGGGCTCCATCGCTGCCTTCCACAC
ACTCACCGCCAAGCTCAGTGTGCCCTGCTACGGCCTGCAGTGCACTAAAGCTGCTCCTTT
GGACAGTATACAGTCTCTGGCTACATACTATGTGGAGTGTATACGTCAGGTGCAATCGGA
GGGTCCGTACCGGATTGCCGGCTACTCCTTTGGGGCCTGCGTGGCGTTTGAGATGTGTTC
TCAGCTGCAGGCCCAGGGTAGAACCGTAGACTACCTCTTCCTCTTCGACGGATCACACTC
CTACGTCGCCGCTTACACACAGAGCTACAAATCCAAGCTGACCCCTGGTAAAGAGTCTGA
GGCAGAGACTGAAGCGCTGTGTGCTTTCATCCAGCAGTTCACTGGCATCGAGTACAACAA
GTTGTTGGAGACCCTCCTCCCTCTGTCTGATCTGAAGGCCCGTGTCAACATGGCGGTGGA
CCTCATCACCTCCAGCCATAAGAACGTCAGTAAAGACTCCCTGCGATTCGCTGCCGCCAC
CTTCTACTACAAACTCAAGGCTGCCGACGGTTACGTCCCGGCAACCAAATACCACGGCAA
CGTCACCCTGCTCCGCGCCAAGGCCAGCAGCGACTACGGAGACAACCTGGGGGCTGACTA
CAAACTGAGCGAGGTGTGTGATGGTAAGGTGTCGGTCCACGTCATCGAGGGAGACCACCG
CAGCTTCCTAGAAGGAGAGGGGGTGGAGTCTATTAGTAGCATCATCCATAGCTCATTGGC
CGAGCCACGCGTCAGTGCCCGGGAGGGTTAGACCAGTCCCGCCCTTCCCAGCCCTCTCCC
CCAATAGCACCAACTTCTCCTATCCCAAAGCTCTTAGCTCGCTGCCACAGGGTATGTTCC
CATGGGAACAAACAACGTGCTGTATGTTTGTGCTCTACCAATAAGGTCCTCGCTCTCTTT
TATTTGTAATTTTTTAAAATCTTGTGTCTTTATCATGTTTGGAATGGTAGAATAAAGTTA
GATGCTCAACTCTGTACTGGTAATCAATCCTGCTACAACTGTAAATGTGCTGGCTCAACC
CTATAGCTAGCCTAGCATGTGAGCCTGGCTGTGTTGCCCACTGACTGTAGCCTAGCCCTA
GATAACCTACCTAGCTGTTGTTATGATACTGTTCAACCCACCAGTCTGTTAAAGGGTGTT
TCGTGAACTTGGTAATAAAGGTGTGTGTGTGTGTGGACTCGGACCCTCTACCTATGCACA
TGCGTGCATGTTTTATCTTATGCCAAACCCTAGCAGTGCCCTAATGATGCAGACTATTCC
ACGTGTACATAGCCTCCTGTCTCACCTGTCTAACACCTGTTCAAGCTCTGTACCTGTTAC
CAAGTGACATTGGCTTAGGAGGAAACCATTGTTACATGGTTGTCTTTGTTTGGGGTTGTT
TTGTATAAAAGGGTTTGTTTACCAGCATTGGTCATAAGTTATGATCCCTATTTTTGTTGA
TTTCAATGTTGTTTGCAGTGACTGTAGTATTGTTACACTGATCTTAAGGTAGGTTCACAC
AGAGAAATGCATTAGACTTCCCAACATGAGAACTAAAGGGGTTACTGTAGCAACACGCAG
GAAAATGGCTAAAAGTATCTGACTGACACCATATTTGATCAAGTTAATAACTTTTTAACT
ATTCAGCTGTTTACTGGAAATAAGACTCCCTGTATCTGTCTTTCCATTTAAGAACTGAAA
TACTTTTTGAAAACAACAGTATTCTTCTAGGTTTAGATCTGGGTGTGTTGCCTTTCCTGT
GTGAGTACACCTTTTAAGAGGACTGATTGGATATCTACAGGTCACATTTCTATGATCTTG
GCTTTGACAAAAAAGTCATTTAAATTGCTGCTGTTTTAAAAATGTATGCTGTTCTATGTA
ACTGGCTACAATGGATTACTAATCATACAATTAACCTTGTTTTTAATTTCCTTCAATGTT
CCTTCAATGTTCTAACATTCCTGAAATATTGTTACATAAGACTAATGTTTTGAATATTAC
TGCTGTCCACATGCAATGCTTCAAAACGCTTTGGCACTTGTTTGAAAGGAAATAGACAAA
TGATGTTTCATTGCTATGGCACTACCCAAATACTGTTATGTGAAATCTATGGTGTTCAGG
AGGGCACAATGGAGTAAAAGGCTTTGCAAACTAAAATGAGGGTTCTTTATTGGATAAATT
CAGTTCGTATCTTCGTGTTCCGAAACATTTTCTCCCATTTAGTGCCCACTGAATACGATC
CGATTCACTGTCTCACTGAAAAAGTAGTAGTTTGTCCAAGCTTCCATTTTGTTTGTGATG
TCATGTCAGAATGCAGGTGCCGTTGGGTGTGGAATCATTGACCTGAAGAACGGCCTTGTT
GAGGAGTAGGTAGAATTTACCTCTAACCACTGGTCCAGGAACATATATTTTACTGTCCAC
CTAATGGTTCATGTTTGGACTGTGAGCAGGATAATCTGATCCTAGAACTGTGGTTACGAG
GCAACTATCTACCTTTAGCTGTTTTTGACTCCCATGACCTTTGCTGACCCCTGAAGGTCC
TTCAAGATCAGGGGTCCAATCGCAGAATGCAACAGACTGACCTGACCTCTGAGACTTCTA
ATCAGGTCTATGAAGAGTCAGGTGGCTTTAATTTGAGCATGGTGATTGGCTGCAGTAAAA
AGGAGGGAATTGACAATGTGTTCCTTTTCTAGTTTGTTTTTCCCAGTATTTATTGTATTA
GTCCAAATAAAGAGCTATC
>comp762_c0_seq1 len=603 path=[608:0-590 1199:591-602]
TTTTTTTTTTTTTTTTTCCCTTTTCAAGGAAATATTTATTCAATGGGATCAAGGGACAGT
GTCGATCACATCTTTTCCAGCTCAGTTAAATATTAACAAATTTACAATCATGAGGAATGT
AACAAAACAGAAACAAAAACACCAGCCTTAAAAAAATCTCGCCCCATCAGGACCCTCCGC
AGAGTGAGTAAAGTGTGGCCGATGGCCTCGACTTAGCCCGGTCCCAGATTTGTTGGGCAA
GAGAGCACAAACAGATGTGGGACCGGGCTAGTCTTGATTGGTAGCTGTTGGGTATCCTAG
CCAGCAGGTGGTCTTGGCTAGACAGACTGAATCACACTACATTTCACTATTGTTTCACTT
AACACAGATAATGGAGTGGAAACAAATATGAACACAAGTGGAATTCGGTCTGGGTTTCCA
GTTAGGACTTCGGCCTTCGTTGTGGCTCAGCTCCAGGACAGGTCCATCATCATTACACCC
TCATTTACAGTGCTTTATAACTCATCTTTGTCAGTTGCCGCTTCTTCATCTGGAATTTCC
TCCTCTTCCTCAGCCGCTTCATCCTCTGCTGGCTCTTCAGGCTCCTCTTCAGGCTCCTCC
TCC
>comp765_c0_seq1 len=235 path=[7:0-234]
CAAGAGCTTCTGAAGGAGTGGCTTAGCCTCAATGATTGGCAGCAGCCGTCTGGTCAGCAG
TAAAGTAAGAGAAAATGGAAATGGATAGAGAGGTTTTTGTGAAACATTTTTTTAATTTCA
CACTTTATTCAGAAAGCCGGAAACAAAGGGGAGACGGGCTGGGAGCATTATCGCTAGCCC
ACAGGCTTTGCACAGGTATAGATGGATGACAGAGGGAGAGACAGAGATTGAATGT
>comp765_c1_seq1 len=2761 path=[569:0-2760]
CAGACGGATGCAGTACTTTGTACACTTTGTTGTTTGATCTGAGCTATTTGTTCAGGGTAA
GAGGACATCAAAGTTCAGTTTGGGCTTTCTGCTCTTTCTTCACAGTGTTGCAAACAGACC
AGTTCCCGCCATCACAGAGAACGCACAGGATGTGGGTTGTCACGGTCATCGCTGTGTCCT
GTGTCCTTGTCGGTCCCTCTCTCGCCGGGGTCAAGGACCTGGGCTCTCACTTCAGCTTCT
ATGACCAGAGTCCGACCCCAAACACTGAGCCGGACCCACGAGGCCTCGGCCAGGGTGGAG
CTCTGGACATGGAGAACATTCCTCTGGAGTTCCACAAAGAGAACACTGTGACCAATGATC
TTCCCCTGGAAGGCTTTGAGGACGAAGACTACATCGACTTTGACAAAATCCTGGCTGAGG
GAGGGGACGACTACAGTGAGGGGGATGAGATTGATGAGATCGCAACTCCCGCTCCGTATA
TCGACATCTTCGCTGAACCCTCAGATCCAAAGACGCGGCGCGCCCGACTCCTGAGCCTAT
TTCAAGACCGCTCACGCCTCCAACGAATCAACGTGGTCAACGCCCACTTTGGCTTCAACC
TCTACCGCAGCCTTCGGAACAAGGTCAACCAGACCCACAACATTCTGCTGGCGCCCGCCG
GAATCTCCATCGCCATGGGCATGATGTCACTGGGAGCGGGGCCTGGAACACATTCTCAGC
TCTACCGGGTGCTGGGATTCGCCAATTTCGTCAACGCCAGCAATCACTACGACAACGCCA
CGGTGCACAAGCTGTTCCGGAAGCTCACACACAGACTCTTCCGACGCAATTTCGGGTACA
CGCTGCGATCCGTTAATGACCTGTACGTGAAAAAGGAGGTGGCGGTGGAACCGAGTTTCC
GGGCAGACACCAAGGCATACTATTTTGCAGAGCCCCAATCGGTGGACTTCAGGGACAAGG
CGTTTCTGGACAAGGCTAACCGGCGCATCTCAAAGCTGACCAAAGGACTGATCAGAGAAC
CACTAAAAAATGTGGACCCCAATATGGTGCTGATGCTGCTCAACTACCTCTACTTTAAAG
GTACGTGGGAGCAGAAATTCCCAAAGGAGATGACTCACTACCGGAACTTCCGTGTGAATG
AGAAAATAAATGTTCGAGTGCCAATGATGCAGAAGAAAGGGAACTACCTGGCGGCTGCAG
ACCACGAACTGCAGTGTGACATCCTACAGCTCCCCTATGTGGGGAACATCAGCATGCTCA
TCGCCCTGCCCAGGAAGATCTCCGGCATGAGGAACCTGGAGCAAGAGATCTCCCCCACAG
TGGTCAACAAATGGCTCAGCAACATGACCAACAGGACGCGTGAGGTGGTGTTCCCCAGGT
TTAAGCTGGAGCAGAGTTATGACCTGATAGACAACCTGAAGGAGATGGGCCTCACAGACC
TGTTTGAGGAGAAGGGTGACTTCACTGGGATGACTTCAGAGAAGATCGCAATTAACTGGT
TGAAGCACCAGGGGACGATCACGGTGAACGAGGAGGGGACGGAGGCTGCGGCCCTGACCC
AGGTGGGCTTCATGCCCCTCTCCTCACAGATACGATTCGTTATAGACCGGCCATTCCTCT
TCCTCATCTATGAGCACCGCACAGACTGCCTCGTCTTCATGGGCCGCGTGGTTGACCCCT
CACAGAGCTAAACGCTTGGTAACTCTGTAGTTCATTCTATCTAGAAAAATGTACCTACTA
ACATTAATACTTTTTTGGGGATTGTATTAACAGTGGACTAATTAACAAAATACTATTTTT
TTTTATGAACTATCTTTTAAAATGTCCTTTTCAGCTAGCATTCACCCAAAGTAGGAAGCC
GTTTCAAAAATATTGGCCTGGTAACCAATTCTGCTGATCCTACAATGGGACTACTAGCTG
TCATGGCGAACTGTATGAACCTGTGTCTGAGAGAGGTTAGTCAGGAGTGTTGATATTTGC
TGTCTGTTAATGTTCCATCTCTCTATACATCTACAGTGGAAGTTGTTCGACTTGAAACAC
TAAGCGTTGGCTATTCAATAAATGTTTTAGAGGAAAACAATATAGTCAATTTGACCATGA
CTTTCTTGTTTAGTTTTTTTTTATGTTGGATGTTTGGATTTTCTGAAAAGTGTTTAGCAA
ACCTGTGTATGTAAAGTTCTGTCTAGAATGTTAGATAAAATGATATACAAAAGCATTTGA
GACTGTTGAAAATGCTTTTGTGTTGTATGACAAACATTTAAACGCTTTACAAGTTAAAAT
GCAGGTGCAACATTTCTTTCTCTAGTACATTTTCAGCAATACAAAAAAATTACCTAATTC
AAAATTGTCCGGTCTGGCTCAGGTCATTAGCGCTTGGAATGCCAGGATTGTTGGTTCGAT
TCCAGTAGCCACCCATATGTAAAATGTATCGTCGCTTTGGATAAAATCATCTGCTAAAAT
GACATATCTTATGTTAAAATAAAGAAAACTTACAAATACAGTAAGCTTTCCAATAAAGGG
TGAAAACAAAAGCACCAAGATAAAAACCCAGTTACATATTTTGCAAAGAGTAAATATTTG
TCGGCTGAGTTCAACTCTAATTAGATGGAGCTCAGATCTTTTTGGGTTGGTATGTAATGG
CACCATCAGATCCATCTCACACACACAAAATATTCTATATTTTAGATTCTTCAAAGTAGC
CACCCTTAGACCTGACGACAGCCTTGCACACTCTTGTCATTCTCTCAACCAGCTTCATGA
G
>comp766_c0_seq1 len=580 path=[1:0-575 577:576-579]
TTTTTTTTTTTTTGTCGTTTACCTGCACTTTATTTGTTAAGCTTAGTCAGGTGTGTATTT
TGTGTTGTGTGTTTGTCACTCGTGTGCTTTCATCACGACAGCCGTGGTAGTGTAGGAGAA
GGGACTCAGCAACAGGGCCAGAGTGTAGTGACGATGTCCCTCCGCGTGGGCCTCGAACAC
CACTTCAGCAGTCTCGTGGAAAGGCGTGGTTCCCTGAGACTTCCAGTAGGCCTTAGTGTC
AAACTCAACTCGGTACACCCCCGACTGGAAGTCCTGATCTGAGATCAGATTATGGACCTC
CCCTGTCAAGTCTGTCACTCCACTAGCAACCTGTGCCCAGGTCACTCCATTGACTCGTCG
GGAGACACTCAGTGCCACGGCGCCCGCTGGTACACCCTTCACCGCATCCAAAATCTTAAC
CATTAACGGGCAGTGAGTGTCTGACTCACCGTGCCTGTCCACTGGGGCGGCGCTACAGAG
TAGGACAGCAGTGGCTAGCAGCACACAGAGCAGTGAACTGTCCATTTGGAGCGAAAACTG
GTTGGTGGCTCTAACACAGGCAAACCTATAGACTTAGACT
>comp776_c0_seq1 len=663 path=[1:0-662]
ACAGACAGACAGACAGACAGACAGCCGACCAACAGGAACAGCTCTTGATATCAGCCTCCC
TGTCTGGAGCAGAGCCTCCAACGCAGTTGATTTGACCAATTGAATACCAGAAGACTGTTT
CAACGGGAGGGAACTTCGATACGTAGACTCTTTTATTTGCTAAACCCTTTATCACACTTG
GCAGGTAGACAACAAAAAACAACTGCTACCTCTGAAGGACATTGTTGACTTTTTCCACAC
TAGAGTTAACGTCTCACCACGATTAGGTCGATTGGATTGAAATCAGCCACTAAAGAGGCA
ACATGTCTGGGATCAAGAGTTCAGTGAATTTGCTGAGGGTCGCAGTCAGGTCGCAGATCG
TCTCCAAAGCCGCCCTGTCACACAAGCCTGCGAAGCACCACATATCCGCGGGCGAGCAAG
GCATTGCATTGACAGTCTTCTTCATCACCATCCTGGGGCCGTCTGGTTATGTCCTGGCCC
ATCTGGAGGACTACAAGCACCACTCCTAAGTGGACCTGTCCGGACTGACCCCCGATCCAC
TTCACCGGTGAATTACTCCAGATGGCTTCTCCTGAAGTCTCCTAAACCCTTTATATGAGG
GATGCTTATATTAATGAATGTACCAATAAATGAATGTCCCAGTAAAAAAAAAAAAAAAAA
AAA
>comp781_c0_seq1 len=1224 path=[82:0-1223]
GGGTTTTTGAACGGACCATCTACATTTTTCACTGTCCACTGCCGAAAGAACGGACACAGT
CTCTCTCAACCCCGCAGAAGATGAATCCAACCTTGGCTTTGCTGCTGCTCTGCCAGCTTG
CCTTGTATACGTCAGTGACATGCAAGAAAGTATGTGCCCGTCCGCCCGTGACCGACGGTA
TAGATACACTGGGCCTAAAGCGTGTGTATGAGATTGGAGAAGAGGTGACCCTGGCGTGTG
AGCGTGGATACACACCTGGGAAAGCCAAGACTGCCAAGATCACCTGCTCAGCCTCGGGAG
AGTGGACCAAACTGGACCTTGTGTGTTCTCCAAAGATGTGCCCTCTCCCCAAGCCTATGC
AAAAGCCAGGGATGATTGACGTGCCATTCAAGAGTGTACTCAACTACACATGTGATGACG
GGTACGTCATGATAGGAGCCAATGAGAGCGTGTGTTTACACGATGGTACCCTCAGTGCAC
CACCACCAATGTGTAAAGCTGTGAGTTGTGCTCTGCCTCAAGCACCTAAGGATGGTAAAA
TTGTCTATGACAATAAGAAGTTCACTGGCAATGAAATCCAGTACGGACAGAGTTGGACGT
ATGAGTGTTTGCCGCCAAGAGCTCCCATTGGCAACGAGAGAGGATCGTGCCTGGCCAGTG
GAAACGTGACTGAGCCACCGGTATGCAAGGAGGTGAGCTGCTCCATCCCACCAACGATAG
ACCACGGCCTCATCACCTTTGCTGTGATGAGGGAGGCCGGTTACAAGGAGAAGGTCAAGT
ACCAGTGTCAGGAACACTACGTTCTGGACGGCTCTGAGGAAATACAATGTCAGAATACAG
GCAACTGGTCCACTTTGCCCGTTTGTAGAGCCCCCTGTAAAGTTAACATCAACAGAGGTC
GCATCTTCTACAACGCCAAGAAGATCTGGATTGGGGATCTGAAACCCAATAGAGTCCTTC
ACGGGGAGCCTGTTGTGTTCTACTGTCTGAACAAGGAGCTGAAGTGTGGCATTCCAGTGT
CAAGTCAGTGCATCGACGGCACACTCAGTACCCCAGAATGCTTTAAAGAACCAGGCAAGA
TGGAGTACACCCTCAAGCCCAAATCACTTCCATCTGAGATTGCGATGTGTCAAGCCGACC
TAACAAAATAAACACCATACAAAGAGGATAAATAGGGCAAATAAATGACAAATAAATATG
ACTTTTAAAAAAAAAAAAAAAAAA
>comp786_c0_seq1 len=460 path=[1:0-459]
TTTGGCCAGAAATGAGGTCATTGAAGTTTCCCAAAACACTACTAGAGTATATAGACATTT
ATTACTAGGAGAAACACTCACCGTAGCGAACTACTGCAGTTGCCAATATGCCTGGAAAAC
CTACTTTTCTCCTTCTTCTCATCATATCTTGCCTCTCAAATGTGCAGGGGGCAAGTTTTA
AGAAGCCGGCGTGCTACAACTATCAGCAGCCTGGCTGTCCCTTCCACTTTGAGCCTGTGT
GTGGATCCAACGGAGTCACTTACACCAACGAGTGTGTGTTGTGTGACACCGTAAGAGAAA
CCAGGGGGAAGATACTTATTGTCAAACATGGACCTTGTTGAAGAAGTCAGATATGGCAAA
TTCAACCGTATAAACCATGGCACAAATAGTGATGAAAAAGAGCTGACTATTCAGAAGAAA
TAAAACATGTACGCTGACATAAAAAAAAAAAAAAAAAAAA
>comp796_c0_seq1 len=1069 path=[1047:0-1068]
ACGCAACATGCGCAATGCAAACTTCCTTTTTCTAATGCAGCGGAGTCAAATCCCCTGTCT
TTGACTCCAGGCTCCTGGTTAAGGAGACAGAAAAGACTGAAAATGGGTTTTGTGAAAGTG
GTGAAAAATAAGTCCTACTTCAAGAGGTACCAGGTCAAATTCAGGAGGAGGCGAGAGGGA
AAGACTGACTACTTTGCCCGTAAGCGCCTAGTCATCCAAGATAAGAACAAGTACAACACA
CCCAAATACAGGATGATTGTCCGCTTCTCCAACCGGGATATCGTCTGCCAGATTGCCTAT
GCCAAGATAGAGGGGGACATGATCGTGTGCGCTGCCTACTCCCACGAGCTGCCCAAGTAC
GGGATCGCCGTGGGTCTGACTAACTACGCAGCAGCCTACTGCACTGGTCTGCTGCTGGCC
CGCAGGCTGCTGAACAAGTTCGGCCTGGACAAGGTGTACGAGGGACAGGTGGAGGTCACT
GGAGATGAGTTCAACGTGGAGAGCATCGACAGTCAGCCAGGTGCGTTCACCTGCTACCTG
GATGCAGGGCTCGCCAGGACCAGCACTGGCAACAAGGTTTTCGGAGCTCTGAAGGGGGCT
GTGGATGGAGGCCTGTCCATCCCCCACAGCACTAAGCGCTTCCCTGGATATGATGCGGAG
AGCAAAGAGTTCAATGCAGAGGTCCACCGCAAGCACATCATGGGCCTCAATGTGTCCGAG
TACATGAGCTATCTGATGGAGGAGGATGAGGACGCATACAAGAAGCAGTTCTCTCGCTTC
ATCAAGAATGGCGTTGCCCCTGACACGGTTGAGGAGATGTACAAAAAGGCCCATGCTGGC
ATTCGTAACAACCCAGTCCACGAAAAGAAGCCCAAGAAAGAAGTCAAGAAGAAGAGGTGG
AACCGTGCCAAGCTCTCTCTGGCCCAGAGGAAAGACCGCGTTGCTCAGAAGAAGGCCAGC
TTCCTCAGGGCTCAGGAACAGGAGGCTGCCGACAGCTAAACTCTGGTCCTAATGATGTAG
GGACAATTCTTTGTTCTAATAAATCTACAGAAAAAGAAAAAAAAAAAAA
>comp800_c0_seq1 len=1547 path=[1577:0-1546]
GCGTAACATTGTATTGCTTAGTTGTGTGAAGCAGAAGAGAGGCTCAACGAGGACAGAGGT
GATATTTGGATTACATGATGCAGAGTCTCTTGACTCTGTGGCTGTGTGCTGCTCTGCCAG
TGCTCCTATACGCATCGCCTCTGTTAGTAGAAGGGGACAATGATGCCTCCAAGATCTGCA
AGGCTGCACCACACTGGGAGATCAAGGGCCATGGGGCACCCATGAAGGAGCTGCTGGGAA
ATGTAGTTGTTCTGGCTCTGCTGAAAGCCAGCTGACACTTCTGCCTCACACAGGCCTCCA
AACTAGGAGGCCTGCGTGACAAGCTGCTCCGCAGCAACCTGACAGACGTGTCGTTCCTCA
TCGTGAACGAGAGGGAGGCCCAGTCCAGAGCCATGTACTGGGAGCTGAAGAGGAGGGCCC
CCCCGGGCATCCCTGTCTACCAACAGGCCCCGTTACAGGACGACGTCTGGGAGGCCTTGG
ATGGAGACAAGGACGACTTCCTGGTATATGACAGATGTGGGAGACTGACGTTCCACATAG
TCCTACCCTACAGCTTCCTCCACTACCCCTACATAGAGGCAGCCGTCAGAGCCACCTACC
ACAAGGACATCTGTGGCAACTGCACCGTGGACTCCAACACAACCTCCTCAGCTAGGTGGA
ACAGCACCCAGAGAAACGAGACACTGAGCAGTTCAGAGATGCGTGTTAACGAGACAGACA
GCACAGTGGTTGATACAGTGAGGTCTATTGATGTCGATACTGTCAGCAACCCAGTTCCAA
TTGATGGACGCCAGATGTCGTCTGAGGGGGGTGGTAACATGTCACACATACATCACCAGC
ATCATCAGTACGCCCACCACCAGCAGCATCATCAGCACCACCACAATCATGGGTCAGATG
CAGATAAACAGGACTCCAATTAACATCGTTTCTGAGATGAGTAATTGTTAATTAGCATGG
TGGTGGTGGTGGTGGCTTGTGTCAGTGACTTGACCGTCCGATAAATAGTTTTGTATGAAT
TAAATTTGATTTTGTCTGTACCTGTCAATTGTGTCTGATAAGGCAAACCTGTACAGTAAA
CTGGAATTATTTAGGCCCTTGAAATACAGTATGTCTTCCCTACATGTGGTCTGGTGACAG
GTCCTGCTCTCCTCTGCAGTTTATGAAGTCTGCAGGTCAAACCTTACGGAGGTGTCTGTA
GACAGATGCTGTGCTAAGGAAAGTTGGACTGAAAGTCACCGAACCCATGCAGGGCAGTGT
GCATGACTTCAGGGTATACTTGTCAACGTCTTGACTATATTTCCTATTCATTTTGCAACT
AATTTCATGTATGTTTTCATGGAAAACAAGGACATTTCTAAGTGACCCCAAACTTTTGAA
AGGTAGTGTATATATACATATATGATATATACATTCCGGACTCCGACATAAGATTTACGT
TCCAGGTTGCTGGTTGTTCCATGGTTAGATACTGGTTATTCACAAGCAGGTAGCCTAAGC
CTACTATGTTCTATATAACTAATCTGAATTCACAATTAAACTTATGA
>comp802_c0_seq1 len=2591 path=[2569:0-2590]
ACAGACTGTCAATGGGTTGGGCTTGGAGTTGCTGGTTGGGTTTACTCTCGCCCTTCGTAC
ATTACCAGTTTTACAGGTTTATTAAACAGGTTCACTGTGCACTGATTACATTGCAAACTC
GGGTGTAGCTTTTATATTTGATCAGTAAAAAAGGTGTACACAGACCCAGACGTTATCTGG
ACGCTCGACCGCTTCTATCCGCACTGTCTTTTCTGTTTGTCGAATATGTTTCGCTGTGGA
ATTGCGTATCCAAGATGCAGGTGGATCGTACCACTTCTTTTGCTTTTTGCGATTATATTT
GATATTATTGCCATTGCTGCTAACTCGGGATGGGTTGAGGACGAGGGTGCAAAGTCCCAC
TACGCAAGTATGTGGAGCCATTGTCGAGGGCGGAATGACAACTGGGACTGCAAATCTCTC
ATGGAATTCTCTTGGGCCCAGGCTGTGGCAGCTCTTATGATCATCGGCCTCATCATCCTC
ATCATCGCTTTCATCATCTCCTGTATCGCTCTCTGTTGCACCCTCAACATCAGCCTGCTG
CCCGTCATTGGGGCCTTGCTCTTCATCACTGTGGTCATTCAGTTCATCGCCCTCATCATC
TACCCAGTCAAGTTCAATGACCTGATCTTCGAGGGCCACTATGACTACACCTGGGCCTAT
GGCTTCGGCTGGGGGGCCACCATCCTCACCATTGGCTGTGGGATCCTCTTCTGCTGCCTG
CCTCGCTACGAGGACGAGCTCACAGGCCTCGCCAAGACCAAATACATCTATACATCAGCT
TAGAGGAACCACAGACACCCCCAGGCTACATCTCAATTGTCTGAAAAGGCTTCCCTTCTC
CACATCTCCTTCCCTTCATCTGCACTGATGAAAATACAGGGTAAGTCTAAGCAAAATAGT
GGACACCTGCCAGGTTCTTTCACATCAGTGCAGATGAAGGAGAGGAGACAAGGAGAGGAA
GCCCACTCTAGACTATTGAGATGCAGCCCCAGGACAGAAGCATCTCTGCCACTGCAGAGG
ACAGAGGACCCTGACACTTAGACATATCATTGGATGTCAATTTTGTCATTTCCAACAATG
CTGAATGCCCTCTCCGTTGGAAGGATCCCATAGATGTGTATCTCTGTCTAACGCCCTATT
TCCGACCCTATACTGACCCGCATATTGATTTGAGTGGCCCACATGTTACCAAGGGAGGCT
GCCAGGTATGGCTATTCCAGAGGCTTTGTTTCTATCACATTGGATGTTTTCCACGCTTGA
CGTTTGTGTAGAGTAGTTGAAGTGACCCAGATGCAATATTTCAGATTATACATAAAACAT
TTGCATAATCCTCCATAATCTTATCCAGACCCTTGCTATAATTCTCCATTGTAAATTAGT
TTAATTAAAAATCACAGAAGTGCACTTAATATCAATGTGAAGGAGTCCATCCTTTAGAGT
TTATGGATTATGTCAAGGGTTCTAACCAGCTGAGTAAGAGGGTGTATGTCCTACACACAA
TGCTAATGCATTTGACTGCAGCATTGTTATTTGGTCTCGTATTAATGGATGTTTTAAGAT
GTTGCTTTTCAAAGCTTTAATCACTTTAATTCTAATTTGAATTGTTGAGGCCATTGAATG
GCTAAACTGAATTATCGTAAGTACAGTAGAGAAAATGGAAACATGAATGTATACTGTACT
GCAGGGCTCTCCAGCCCTGTTCCTGGAGAGCTACCATCCTGTAGGTTTTCAATCCAACCC
TAATATAGCACACCTGATTCTAATAATTAGCTAGTCGATAAACTGAATCAGGTTAGTTAC
AACAGGGATAGGAAAACACCTAAAGGAGGCTAGCTCTTCAGGAACAGGGTTGGAGCCCTG
GGCTAGACCATCATGTATGGGATTGGCATGACTGACCACCCTATCCCCAGAGAATACAGA
GCAATGACATTGAGAGTAGACTCATTTATTTTGTCATCTGCACTCTACAGTTGGAATTCG
GGGAATTCAAAAACAACGTCTTTGCCTGTGAGCTTCTTGTAGACACCGGAGAAGGTCTCA
ACTTTATGTTCCACATTGTTCTGCTGAGCCTTGTCAAGGTGGACCTTGATGAGCCGACTG
CTGTCCAGTTTCACGCGGATCCTCTTGCCAACAATTTCACTGGGGAAGACCAGGTCTTCA
AGAATGGCGTCATGCACAGCGGTCAGAGTACGGCTCCTGGGACGCTTCTGCTTATTCTTG
ATACGGCTTTTCCTGGTTGGTTTGGGCAGGATTCTCCTCTGTGCAACGAAGACGACATGT
TTGCCGCTGAACTTCTTTTCCAGCTCCCTCACCAGTCGCACCTGAATCTTCTGGAAAGAT
TTCAGCTGGGGCACGGGGACAAAGATGATGATGGCTTTCCTGCTACCACCAACTTCAATT
TCCTTTGCAGCAGTGATGTTCAGCTCCCTCAGCTGAGCCTTCATGTCTGAGTTCATCTCC
AGCTCCAGTAGAGCCTGGGAAATTCCAGACTCGAACTCATCTGGCTTTTCGCCATTGGGC
TTCACGATTTTGGCGCTGGTACTGAACATGGCCTATGTTTCTCAGTCAACAACGGCCAGG
GAAGAGGCCGG
>comp808_c0_seq1 len=421 path=[1:0-420]
TTTTTTTTTTTTTTTTTTTTTAGATAGGAGTTTTAATTCATTTTCTTAATTACAAATTAA
AGGGGAAAAATCCATTCTGTTAAATCTTCCGTCTCTCGACAAATCTAGATGTAACCCTTG
CGTTGTCATCCATCACAAAGATATGTTGGCCGGGACAGTGACAGATCCTCTTGGCCCCGA
AGAACATCCACTACATGTATTCAGATCATGCTATAGCCTTTGGGACGTAGACTTTGACGC
TGGATTCTGCAACTTTCATTGCATCGACTTTGAACTGTGGTTTCAGTGCTGCTCGCACTG
CACTCGCGCAGATCGCAGAGAAGCGAATGTAGCTAAGGCCCGCTTGTCTCCAGTATGCAA
CCATTTTGCCAGTGATGTTCCGCTCAAGGACAATTCGGATATGTGTATAAAAACAGAGCG
G
>comp816_c0_seq1 len=1330 path=[1:0-1329]
TTTTTTTTTTTTTTACAGTTAAGAGACATTTAATCAAGAAATATCAAAAAGTGCATTTTT
GGTCACAATGATTTTGTATTTCTTTAAATTAAAAATATTTAGTCAAATAGTTGTCCGATG
TCAATAGTTTCCCCATTTATTTTTTTATCAAACTGAACAGAAAAGTGTTGTATAATACAC
CGAAAGACAGAAAATATCTTTTTTTTTTTTTTAAGTAATGAAAATACAGTTCTCTACTTA
GGAAAATGTGCCCCAAAAATACCCCATTTATTACTGTTGATAATTGGTCATTTACAGGAA
TGTTGAAGGATAGACAGAAGATTAGGTGTTATATTGATAAATGACTTCAAACCAAAACAA
AGGTTGATATTTACAGGTCACACAAATACATATCACATGGGCTTCCTCTAAAATAATTTG
GGCACTTTTTTTGTTTATTTAAATGCTGATCAAATATCAGACTTTACATTACACTGTTGC
TTATAGCTAAAACCACATTCAAATAGTGCAAGTTATGGAGTTTGTTTATTTATTTCCATT
TTGAGAAAAAGTGTTCAAATCTATTGGTACCAATTTCAAGGAAATTAAAAGTGTTTTTTA
AAATCTAAAAATAAAATACTTGATAAAGCCTTTGTTTTTAAAGAGAATGCTCATCAGAAG
CTGTGCCATTTGTAATTAAAAATAGCTTGCCCAAAATCTAACAATTTTGTGTGTAAGTGT
TTAGTAATGATTGTCAATTCAAAACCCTTGAAACTGGCACCGTCGCACAAAGTGTTACCA
AAAATGAAAAACAAAAGCCCAAGTTTGTCATCTCAGCTCTAGTTTAGGGCTGGCACGGAT
TGGACAACCCCAGATGGAATGGCCGCCTACCATCATGTCCTGCTCCAGATCCTTACATAT
CTGCCTCCCAGGTGTAGGTCTTCAGATTCTTCAGGTGGCGGACTCTGCAGGTGTACTCCT
CTCCGCTGGCTGGTGTGAAGCCAACACTCTTGGTGAGGTGGAACTGCCATCCCTGTTCGA
AGGCCAGGTCTGTCTGCTTGGCGTCGGGGATCTCCACGCCGTTCTTCAGGAGCTGGATGC
TGATGTCAGGGGGGTGGAAGCCACTCACGTGACAGATCAGGGTGTTGTCCTTCCCATGTT
CCCCTGGGTTACGGCTGTACACCTGCACCTTGGGGGGAGATTCTTTTGCGTTTATGGTTA
CCAACACGACGCAGAAAGCAACTACGGACAAAACCGTTTTCATGATTTCTTTTTTTCCAA
GTCTTTCCAACGCTGAAAACTATATCAAACTGGACCAAACCGACCGTCGCAAACGAAGAA
AAAAAAAAAA
>comp821_c0_seq1 len=938 path=[1:0-937]
TTTTTTTTTTCCTTATTTCATTTGTTTTTTATTTGATGCAATCATTTTTCACCCCTCATA
CTGGTTAAATTAGAGTAAGCTTTACTTTCAACAGTAATATTATTTCGTAAACGTACAACA
TTGAAATAAGCGGTGGGTAATCCATGTGAATCTTAAGTAGCAGTCTGTTCTCACTTTCTC
TTTAAATATATGTGGAGAATCAGCAAAGAAGGGTACGTTTAGATAAATATTCTATGTGGA
TTACGATAATATAAGGGATTCAAAATTGGAAAGAGTATTTTTGAGACAATTGCATTGTGT
TAAATTCCAACAGGCTACATTATAAATCCATAGACAGAAGTGCTTTATAAGGACTGCCTC
TGACCGTCAGTGCTGGACACGTACTTTCATTAGTTATCAGAAACAGCCAAGGCATCCATG
CTGAAGGTCTTCTTTGGCACGTAAGGCTAAAGTTGTATACCCTCCACGTTGAAGTTGTGT
ACACTTGTCATGTCGGATGTCATCTTGCATCTTCACATCTTTGTGGAGAACACAGTCAAT
GTAGGGGGCAGTGCTGTCATGGAAGTCTTTGCTGCAAACAACACAGTTTATAAAAGGCCT
TCCGGATTTAAAGCCACATTCAGGGCGATGTTTATGTTCACTGTCACTACTGGCCTTAGA
GCAAACTGTTGCTTTCAAGACCAAGTTGATTTTAAAATCCCGAGCGTTGATCTCAGATTG
TCCAAGAACTTGGAAAAAATTGAGGTGCTCTTTTCGATTGTTCTGAATTTCACTATTCTT
ATTTGCATATCTTATAGCCATGTCAACATGTTTCTTGTCAACCTCCCTCAACATATCATA
GTTGCTCTGTCCGTTAGCTATAACCAGCAAGGCTGCTGATGTGACCAGCAGAACACTCAT
GAGGCCACTCATCTCGATCTCCACACTGGACAGTTAGA
>comp826_c0_seq1 len=252 path=[230:0-251]
GTTCATGGATGACAGCAACCGGTCCATCATCAGGAATGTGAAGGGGCCAGTCAGAGAAGG
CGATGTGTTGACACTTCTGGAGTCTGAAAGGGAAGCCAGGAGGCTACGATAGTGGTCGGG
GAAGATGTGCGATGCCAAACGAGAGCCTCTGGAGATGACACCCCATCAGTACACCTGAAA
ATGGCCCCACATCTCACTTGTGCAAAGTTAATTAAATAAAATGTTCAAGGCAAAAAAAAA
AAAAAAAAAAAA
>comp836_c0_seq1 len=2058 path=[2:0-2057]
TTTTTTTTTTTTTTTAAGGTCACGTGGAAGTTTATTAAATAAAACAGTATTGAAATCAAT
ACTTCCATTTGGTAAGACAATATTTGGCACTAGAACATTTGTGTTCAGAACTAGGCTACA
TTCTTCACCAGAGCTAACATTGTGTTCACAGTAGTTTTGTTAACACTTTATAAGCTTAGG
TTGATTGCACCAGGGATGTATTCATTATCTCTTGCAACGGAAACTGTTTAAAAAACAAAC
AAATGATGAAGCAAGCAGAACAAAACCTAACTGAATTTGTCCAATAGAAACTGGTTGTTG
CCAAATGTTGTTTGGAGTAAACAGTTGTTGCTAAATGTTTTGCAACAGGCTCCGCGTAAT
GACTACACCCCAGATCAACAGCACACTCTGGAGACGTGTGGACACGACAGCAGCTTTTTA
GTTTGTTTCACTAACACCACACATCACTGGCTTGATGACTCCTGTAACATTCTGTCCAAG
TAAAGCACATATCAAGTTTGAAATGAGAAATCTATAACATGTTACTTCAATTATTACAGA
AGAGTATACGATGGTGCTACACTATGTACAGGTGGTGCAAATCTAAATGACAATAAAAAT
AACTTTTGGTTGACAAGAAGATGGTCCTAGAAATCAGGAGAATAAGACGTTATCTGATAA
TTTTTGGTATGTAAACTCGGAATATGTGTGAGCTCTTCCCTCTGCCTTTCTCACACAATA
CCACAACACACCTACCACGAGTAGAGAACAGCGTCCTCCTGGCTGGTTTTCCTCCAGGGG
CTCCACCTCCCTCCTTACCCAGGAGGAATGATCAGTGGCTGGCCTTTGCCTTCTCAAACA
GGGGCTTGAGCTCGTCCAGGCTGGTGGCCTCCTTGTGCTGCATCAGGTCGGCATGGCCTT
TGGTGACACCCCAGCTGTCAGGGGTGGACATGGAGGGACACTTGGGACGCCCGGATGCTG
GCTTCAGCTTCTCCCAGTAGTCTTGGCGGGCCCTGGCACGGACCCAGGGCTTGGTGTGCA
TCTCCAAGCCAGCACCCCAGTTGCCGTGCTTGACGGAGGCAGCGGGCAGGTAGCCTCTCT
CTGTGGCCAGCTCCTCAGCCACAGCCCTGATGTGGTAGGGCTCGAAGCCACAGCAGCCAC
CGATGAAACGGATGCCAACGTTGAAGGCCTCTCTGGCGTACTTGTGCATGTCCCACCTGG
TCAGAATCCTGGGCTCCAGACCGAAGGGGAATTCTGGCAGGTCGATGAATCCCTGGCAGT
TGCAGTCAGGCGTGTGGTAGGCCAGAGGCTGCACCATGTAATGGGCCTTCAGCCCTGCCC
TCTCCACTCCCTCTTTCATCATCTTCACAGTCTTCACACAGGTCATGGGGTCAAAGTGGC
AGTTGATGCCAACAATATTGGCTCCAGCTTTGACCAGCTTGACAGCACAATCCTCAGGGC
TGACACCGTTGAGGTCTCCATCAGGGCCGATGCACAGGGAGGCACATACTGGCTTCCCGG
ACGTTTTCAACACCTGCACGGCCCACTCTGCCTCCTCCACATGCTCAAAGTACTCTGCAA
TCATGAAATCCACATTCTTCTTGACAAAGACATTGAGCTGCTTCTTGAAGATACCCTTGA
CCTCGGCCTCGCTCTTGCAGCTCAGGTAAGAGGGGGTCTGGGAGACCCCACCTGCCACCA
TCGCGTCACCCTCATTGGCCACCTCTCTGGCCAGGTCACAGGCAGCCTCGTTGATTTGCG
CACCTGTGAAGCGCTGAGCATTACCCCTGTTCTCCAGCTTATCGTCGCTGGCGTAGAAGG
TGAAGGTCTGCATGACATTTGACCCCGCCCGCAGGAACTCACGGTGCAGCTGTCTCACAG
CCTCAGGATGCTCTGCGGCGGCCTCAGGAGTCCAGGGACCCGCCTTCACGTATCCCCTCT
TCTCCAGGGCGAAGACGAAGCCCCCATCCCCGATGACAATTTCGCCTGCATCCAGGCGCT
CCAGAATGTTCCTCTTAGCTCCAGCGGGTGCCATGATCATTGGTGATTGCAGTTGTATTT
TAGATCCACCTTCTCAAC
>comp839_c0_seq1 len=290 path=[42:0-289]
TATTGGCCATATACCACACCCCCTCTGGCCTTATTCCTTAATTATACCATACAGCATTAA
TTATTTTTAAGCATTGGGTAAAACATTATAAACCTCACTTTGTGGTATTTTGTATATTTT
AGGCTTTCAAGTATGTGTTTAAACGCAGATGTTGCTCATCATGTTTGATTGCATTGACAC
ACATTAGCTATATGTGGTCACTGTGTGTTTGTGTATGCTCTGTTGAAGGTCTTGAGACCG
AAAGCTAATTAAATTAAATTTGTGCATTGAAAAAAAAAAAAAAAAAAAAA
>comp848_c0_seq1 len=303 path=[281:0-302]
TTTTTTTTTTTTTATGTTTTGATAGGTTGTTATTGTGTATTTACCATGTAACTCTTAAAT
AATGAATCATAATAATAAGTACATAATTTCTTTACCCTAAAATAAAGTGCTATCCATAAC
TTCTTAATAATTAAACAATTAAGCAGTTTGATCAACATTTCTCACTTGTGGTATTTAAAG
AAAAATCTGGTTCATGATATTATTATTCATATGGATGAGTGAAAATGTTTCTGCACCAAA
TACCCTAATTAAACATGATGCACAAGTATCAGTCGAGAGTTTCAACTTTCAGATCTTTAT
TGA
>comp854_c0_seq1 len=1106 path=[17:0-1105]
CTGTCTGTTAATGTTCCATCTCTCCCTACATTTACAGTGGAGGCTGTTCGACTAGAAACC
CTGATAATGTATCGCCGTGACGACATTAATGCAATGTTGTGACTGCTTTGGGTATTCAAG
AAACATTTTAGAGAAAATAAATGTGTCAATTTGACCATGACTTAAAAAGGTTGGATATTT
TGTCAATTTTTTAAATGTATTTAGTCGGTTTAGATGTTCTGAAGAATATGTGAAGTTTTG
TCGAGAAGTTTAGCTAAAATATATGCAAAAGCATAAGAGACATTTGAAATTACTTTTGTG
TCGTATGACATACATTAAAAGGGCTTTACAAGTAAAAATTCCAGCGCAAAACATGTTTTC
TGTGTGTGTCACGCTGTGTCTGTTCGTGGACCACTATTTTTCAGCAATATACATATACAT
TTTTTTATCTGCTTACCACCAAAAATGGGGGGGCACACTGCCTGCCCTGCCCTCCAGGAC
ATCTACAGCACCCGGTGTCACAATAAGGCCAAGAAGATCATCAAGGACCTCTAAACTAGG
GCTGTTGCGGTAACAGTATTTCCACCACACCGGCAGTCATGAGTCATGACCACAGTAAAA
TTCCACGTGACTGTTGAGTCACTCCCATGCACTCTGGACATACTTTGGTAGTATCCAACT
TGCTAAGACCTTCAGGTCCTAATAGCCTGGTACTCAGGGCTCTACTGTCCCTCTAACCAC
TCTGACATAAATGCAAATTAAATAAAAAAATCACATCAAACACTTATGAAAACAGTATAG
TGCTTTTAAAACTCACCTCACTGTGATGATCAATTTGAAGAAAGAAGTTCAACAGCAGGT
TGAAACTGAGTGTAAAACATGGTCAATGTGGATGTTGTTTCAAAGCCCAACCATGAAATA
GACAGCGCTTTCTAAGGTGATTGATTAATTCAAAACACCTATACACATATTAGAGCTTTT
GCATAGACTTATGAGCCCAAACCCGAAGAAAAAAAAAGAATAAAAATTATGATTGTGCCC
TTATACAATACATAGCCTACTGCATATTACGTATTGGGGGAAAAAACTGATTTAAGATGA
CTTTGGTAAATAATTGGTGTAGCCGT
>comp856_c0_seq1 len=871 path=[849:0-870]
AGAACATTGACTAAGGTTTTACTGTGGTTGTGTCCCAAATGTACAGTATTCCCTATATAG
TGCATTACATGAGGAATAGGGTGTCATTTGCAACTCAGCCTGTGTTGTCATCAGGGCTGG
GGCCAATTCCATTTCAGTTGAGTAAATTCCTGAATTGAAATGGAATTCATTCCATCCCCG
ATAGGCTGGATTAGACTTTTTTTAAATAGATTTATTAGAGATTGCCCCTTTAGATACATG
AAATCACAGTTTCCAGGGTTCAGATTAAACTTCTTTCTGGACTAAAAAGCCCTTTCAAAT
TGAAATCCTCCAATGACCATGCTTCACATTATAATTTCAGGCTTAATCTGGATCAGGAAA
ACCAAAATGGTCCTACAACACTTTTCCCCCATCCTTTTCAACCCCCCCACTTGTAAAAAA
CAGACAAACCATATGTAGAGTAGAAGGTCTAGAAATCAGTTGATGGTGGTACTGGGTAAG
GGTTGTAGGTCATAAAGGAGGTGGCATGTTGTATGAAGGTGAGGCTTGAAAACAGTGATT
CTGTGGTGCCAAGCCTGAGTTCTAGGGTCCAGGCCAGTCCTTCAGTGCATTCAGGCTGGG
CCTGGTAACCCTGGGAGCCATGTTACCTCCTGGTCCTGCCACCCAGACCAGACGCCTGGT
TACCCACTGCCGTTGCCTGACTAATTCATGTCAATAAATCACATCAATGCAACATGGAGC
GTGGTGCCAGCTTCTTCCTGTAAACGATGATGCCCTGTGGTGTGGCCACTCGCATGCTTT
CACAAAATGTCCAGGTCAACAATGGTTTGCTAAGAGAATCTGTTCTTTTAAGTCGAAAAC
AAAAACTTAAAATGAAAATAAACACCAGAGA
>comp862_c0_seq1 len=860 path=[1:0-859]
GTTCCTTCCGGTTCCGGTCCCCTAGCAAGTGGCAAGATGCTGATGCCCAAGAAGAACCGT
ATTGCCATCTATGAGCTCCTCTTCAAAGAGGGCGTCATGGTGGCGAAGAAAGATGTGCAT
CTGCCCAAGCACCCTGAATTGGCCGACAAGAACGTGCCCAACCTTCATGTGATGAAAGCA
ATGCTGTCCTTGAAGTCACTTGGGTATGTCAAGGAGCAATTTGCCTGGCGCCATTTTTAC
TGGTACCTCACCAATGAAGGTATCCAGTACCTGAGAGACTTCCTGCACCTTCCACCTGAG
ATTGTTCCCGCCACCCTGCGCCGCCAGATGCGTCCTGAGACTGCAAGGCCCAGGCCCAAG
GGTATGGAGGGAGAGCGGGGAGAGAGACCCGCCCGCTTCAACCGTGATGGGGGTGATAGA
GACAATTACAGAAGATCTGCTGCACCGCCTGGTGGAGACAAGAAAGCAGAGGCAGGTGCT
GGTTCAGCCACAGAGTTCCAATTTAGGGGTGGATTTGGACGTGGCCGAGGACAGCAGCCT
CCTCAGGAGTAAATTTCTATCCATTTCTTTACAATAAACACACAAAATGCAGCTCTGTCC
TTTTTCTTTGTCAGTGCTTTAGATACTGGCCATTCTGGATTCATGTAGTATTTTTCCACA
ATATACATTTACACTGTGTGGAATGAGGAGTGTTAATTCACACACTACAGTAATTATACT
AACTAAAGCTTGGCAAAGGTTATTCAAAGTGCAGTCTTTCAGTCAGGTGTTAATCAACAA
GTATTAAAAGCAGAATAAGCAGCTAGACATGTGATGGTTCATAAAAGCAAATTGAATCCA
AAAAAAAAAAAAAAAAAAAA
>comp868_c0_seq1 len=1345 path=[1:0-1344]
GGGGGGGGGGGGGGGGGGGGGGGGTGTGAAAGGAAGAATGTATACCAGTAGATTAAGGTG
GATACAGTAGATCGGAGGACGGGTGAAACTAAGTCTGGGATTGACTGCATCGGAAACGGA
GGGAGGAAGGGTAGATGCGTGTCTCTAGATGTCCTTGAGGTCCTTCTGGATGCCCCAGAG
TGTGTCTGCACTTTTCTTCAGCTGGCCCACCTCAGCGTCAGTCAGGGTCATGTTGATCAC
ACTGCCCACTCCATTGCTGTTCAGCACGCATGGCAAGGACAGGAACACCTCCTCGCCAAT
ACCATACATGTCCTTGACCATGGTGGAGACAGGGTGGATCCTGCTCATGTTCTTGATGAT
GCTCTCAGTGAGATCAGCCACACTCAGGCCGATGGCCCAGTTGGTATACCCCTTCAGCTT
GATCACCTCATAGGCACTGTCGACCACTTCCTTATGGGTGGCCTTCCAGTTCTCCTTGTC
TCCGTCAAGGCCAAACTCTGGGTTCAGCTTCTGCAGGTTAACTCCAGCTACGCTGACACC
GCTCCACACAGGGACGCTGGTATCGCCGTGTTCTCCCAGCACCCATCCGTTGAAGCTGGT
GGCATGGATGCCCAGGCGCTCAGCCATCAGAAAACGGAAGCGGGCGGAGTCCAGGTTGGT
GCCGCTGCCGATGACACGGTGTTTGGGCAGGCCGCTCAACTTCCATGTCACATAGGTCAA
CACATCCACTGGGTTGGACACCACGATAAGGGTGCAGTTGGGAGAGTGTTTGACGATCTG
GGGGATGATGTGTTTGAAGATGTTGACGTTCCTCTGGACCAGGTTGAGCCTGCTCTCTCC
CTCCTGCTGACGCACGCCAGCGGTCACAACCACGATGCGGGAGTTTGCAGTCACGGCATA
GTCTTTGTCGGCGACTATCTTAGATGTCTTTAGGAAGAGGCTGCCGTGCTGCAGGTCCAT
CATCTCTCCCTTCAGCTTATCCTCCATCACATCAACCAGAGCCAGCTCATCAGCCAAGTC
CCTGAGGAGGATGCTGACGGCACAGGCCATGCCCACCATGCCCACCCCCACCACGGTCAC
CTTGTTCCTGGGGGGCTCAGCAGGGCCGCTGGCCATGGGGGTGATCAACTTCTGCATCAC
AGACGACATGATCCACGACGCTTTTGCATATATTTTAAAGATCGGTTATATCCCTTTTTG
GTCCAAAGAGGCAGGCAATTGAAGCAGCGTCGAGAGTCAGGTAGTGAGAGGACGTGATGA
CTTCACTTATGGAGTTCGGGGTTAAAAGGGTTTTTAGCCAAAGAGGAGGATGCAAAGCAG
GGCTTCACCACTGGCTGAGTTTGAC
>comp869_c0_seq1 len=244 path=[1:0-243]
ATTCAGCCGGATCTATTTCCGTTAACCAAGATCCCCTTTTCCGGTCCTTCCTTTTCAACA
GTTCTCCACCAAAATGGCTCCTACCAAGAAGGGAGAGAAGAAGAAGGGGCGTTCAGCCAT
CAATGAGGTGGTGACCAGAGAATACACCATTAACATCCACAAGCGCATCCATGGAGTGAG
CTTCAAGAGGAGAGCTCCTCGCGCTCTCAAGGAGATCCGCAAGTTCGCCATGAAGGAGAT
GGGA
>comp873_c0_seq1 len=2723 path=[4:0-2722]
AACCCATGTGATTGGCTGGATCAGAGGAAATGAGAGGCAGATGAACAGTCACATGAGGGC
AGTCATGAGAGAGAGCAGCTTATTGCACAACACAGTCACTTTCCCAGACTCAAGCAGGAG
AGCACACACAGGATCAGACTACACACCTGTACGCATTGATAGGTTGCATGAACACACACA
TATTGACAAGTATCTTGTCATTGATTTGGCGGTAACAGAGACATTTTGCAGTCCTACAGT
ACAGATGAACATGGACATGCACCATGATCACCACGACCACGGCACCATGGCTCCTCCCAC
GGGGACAGACTCCCATGGGGATGGAGCAGTATACCATGCAGGAGGAATGATGATGCAAAT
GACCTTCTACTTTGGCTACACAAACGTGGAGCTGCTGTTTGCCGGTCTTGTCATCAACAC
ACCTGGAGAGATGGCAGGGGCCTTCATTGGTTGTTTCCTGCTAGCTGTGCTCTACGAGGG
GCTGAAGATCGGCAGGGAGTTCCTGTTGAGGAGGAACCAGGTCAACGTGCGCTATAACTC
CATGCCTGTCCCGGGAGCAGACGGTACCATGCTCATGGAGACCCACAAGACTGTAGGCCA
GCGGATGCTGAGTCTGTCCCACTTGCTGCAGACGGTGTTACACATCATCCAGGTGATGGT
[truncated: 26,159,205 more chars]
