# Supplementary material for: Sea lampreys elicit strong transcriptomic responses in the lake trout liver during parasitism
Source: BMC Genomics. 2016 Aug 24;17(1):675. doi: 10.1186/s12864-016-2959-9 (PMC4997766; doi:10.1186/s12864-016-2959-9)
Supplement: Additional file 3: — Lean DESeq2: DESeq2 analysis of transcripts from parasitized versus nonparasitized lean livers. (XLSX 7559 kb) [file 12864_2016_2959_MOESM3_ESM.xlsx]

## Sheet: SD_Table 2_DESeq2_LeanPvsNP_all
Additional File 3: DESeq2 analysis of transcripts from parasitized versus nonparasitized lean livers
A: Row.names | Transcript ID
B: baseMean | Average expression level across the two groups for that transcript
C: log2FoldChange | The Log2 Fold Change between those two groups
D: lfcSE | The standard error for the log2FC
E: stat | The Wald test statistic
F: pvalue | The p-value for the test
G: padj | The adjusted p-value
H: Btype | The database where the BLAST hit came from
I: Length | The length of the contig
J: Hit | The Hit ID of the BLAST hit
K: Desc | The description of the BLAST hit
L: Score | The score of the BLAST hit
M: EValue | The e-value of the BLAST hit
N: Ident | The percent identities of the alignment of the BLAST hit
Row.names	baseMean	log2FoldChange	lfcSE	stat	pvalue	padj	BType	Length	Hit	Desc	Score	EValue	Ident
comp0_c0_seq1	1.24271e+06	-0.25186	0.431809	-0.583267	0.559713	0.798211	BLASTX1	638	ref|XP_014006414.1|	PREDICTED: uncharacterized protein LOC106574835 [Salmo salar]_x0001_ref|XP_014057325.1| PREDICTED: uncharacterized protein LOC106605867 [Salmo salar]	677	1e-86	148/153 (96%)
comp1_c0_seq1	1.36247e+06	-0.36052	0.400888	-0.899302	0.368492	0.667925	BLASTX1	866	ref|XP_014011091.1|	PREDICTED: uncharacterized protein LOC106577517 [Salmo salar]	605	9e-75	135/143 (94%)
comp100_c0_seq1	54035.8	-0.758451	0.401353	-1.88974	0.0587933	0.283392	BLASTX1	1054	gb|ACI66713.1|	Ferritin, middle subunit [Salmo salar]	949	3e-125	175/181 (96%)
comp1000_c0_seq1	7817.35	0.0918372	0.249927	0.367456	0.713279	0.879611	BLASTX1	860	ref|NP_001135169.1|	60S ribosomal protein L6 [Salmo salar]_x0001_ref|XP_014026066.1| PREDICTED: 60S ribosomal protein L6 isoform X1 [Salmo salar]_x0001_gb|ACH70868.1| ribosomal protein L6 [Salmo salar]	1138	9e-154	256/259 (98%)
comp1000110_c0_seq1	1.71393	0.0721054	0.452303	0.159418	0.873339	NA	BLASTX1	204	ref|XP_014063955.1|	PREDICTED: selenoprotein O-like isoform X2 [Salmo salar]	361	4e-38	67/68 (98%)
comp100023_c0_seq1	46.4274	0.393433	0.367786	1.06973	0.284739	0.599942	BLASTN1	1004	ref|XM_014209045.1|	PREDICTED: Salmo salar ribosomal protein S6 kinase beta-2-like (LOC106609967), transcript variant X4, mRNA	1256	0	871/1029 (84%)
comp100025_c0_seq1	13.5694	-0.742725	0.435705	-1.70465	0.0882595	0.348868	BLASTN1	244	ref|XM_014216352.1|	PREDICTED: Salmo salar cyclic AMP-responsive element-binding protein 3-like protein 3-B (LOC106613765), mRNA	182	4e-37	112/124 (90%)
comp10003_c0_seq1	514.046	0.40449	0.458125	0.882925	0.377277	0.674987	BLASTX1	2367	ref|XP_014028164.1|	PREDICTED: endothelial lipase-like [Salmo salar]	2555	0	487/504 (96%)
comp100051_c0_seq1	69.7728	-0.209802	0.353185	-0.594027	0.552494	0.793873	BLASTX1	1174	ref|XP_014007900.1|	PREDICTED: histone-lysine N-methyltransferase SETDB2-like isoform X1 [Salmo salar]	1514	0	328/341 (96%)
comp100063_c0_seq1	54.8949	0.157437	0.288124	0.546421	0.584776	0.811775	BLASTN1	967	ref|XM_014139625.1|	PREDICTED: Salmo salar 5'-3' exoribonuclease 1-like (LOC106568870), transcript variant X4, mRNA	1534	0	899/977 (92%)
comp1000763_c0_seq1	2.23644	0.244447	0.481064	0.508138	0.611356	NA	BLASTX1	253	gb|ACF75917.1|	glucocorticoid receptor [Salmo marmoratus]	447	4e-52	83/84 (98%)
comp100084_c0_seq1	12.9925	0.102134	0.321962	0.317223	0.751074	0.898151	BLASTN1	240	ref|XM_014170364.1|	PREDICTED: Salmo salar patatin-like phospholipase domain containing 2 (pnpla2), transcript variant X19, mRNA	110	1e-17	61/65 (93%)
comp100091_c0_seq1	92.274	-0.706648	0.352752	-2.00324	0.0451516	0.247927	BLASTX1	1228	ref|NP_001134697.1|	Probable palmitoyltransferase ZDHHC12 [Salmo salar]_x0001_gb|ACI68524.1| Probable palmitoyltransferase ZDHHC12 [Salmo salar]	1080	7e-143	262/267 (98%)
comp100098_c0_seq1	157.551	0.331609	0.389307	0.851793	0.394329	0.687455	BLASTX1	3237	ref|XP_014038320.1|	PREDICTED: klotho [Salmo salar]	5364	0	998/1020 (97%)
comp1001_c0_seq1	8307.77	-0.11178	0.480461	-0.232652	0.816032	0.927314	BLASTX1	1162	emb|CAQ60111.1|	cathelicidin 2 [Salvelinus fontinalis]	481	9e-55	157/159 (98%)
comp100104_c0_seq1	44.5699	-0.134682	0.317588	-0.424079	0.671508	0.858542	BLASTN1	554	ref|XM_014146906.1|	PREDICTED: Salmo salar coatomer subunit zeta-1-like (LOC106572587), transcript variant X2, mRNA	934	0	518/550 (94%)
comp100108_c0_seq1	55.7054	0.460577	0.475757	0.968093	0.332998	0.640805	BLASTX1	691	ref|XP_010182720.1|	PREDICTED: coatomer subunit beta'-like, partial [Mesitornis unicolor]	1083	4e-146	197/201 (98%)
comp1001239_c0_seq1	2.24963	0.36741	0.480577	0.764519	0.444558	NA	BLASTX1	296	gb|KPP66593.1|	neuropathy target esterase-like [Scleropages formosus]	504	2e-56	93/98 (94%)
comp100140_c0_seq1	94.0578	-0.506654	0.409255	-1.23799	0.21572	0.53134	BLASTX1	1307	ref|XP_014035694.1|	PREDICTED: suppressor of cytokine signaling 3-like [Salmo salar]	645	1e-77	121/123 (98%)
comp100145_c0_seq1	14.8237	0.771149	0.354362	2.17616	0.0295433	0.195121	BLASTN1	372	ref|XM_014143782.1|	PREDICTED: Salmo salar poly(A) polymerase type 3-like (LOC106571105), mRNA	388	7e-93	318/411 (77%)
comp100161_c0_seq1	66.219	0.465434	0.371308	1.2535	0.210024	0.524538	BLASTX1	1294	ref|XP_014057872.1|	PREDICTED: 39S ribosomal protein L12, mitochondrial-like isoform X1 [Salmo salar]	765	4e-96	187/193 (96%)
comp10017_c0_seq1	807.682	-0.179369	0.229448	-0.781739	0.434368	0.718172	BLASTN1	1918	ref|XM_014126673.1|	PREDICTED: Salmo salar mannosidase, alpha, class 2A, member 1 (man2a1), transcript variant X2, mRNA	2386	0	1354/1461 (92%)
comp100170_c0_seq1	53.624	-0.0813244	0.224105	-0.362885	0.716691	0.881311	No Hit Found	NA			NA	NA
comp1001800_c0_seq1	3.3441	1.10622	0.446261	2.47887	NA	NA	BLASTX1	209	ref|XP_014031743.1|	PREDICTED: thrombospondin-1-like [Salmo salar]	367	4e-38	68/69 (98%)
comp100227_c0_seq1	120.69	0.151173	0.199095	0.759299	0.447674	0.726558	BLASTX1	1618	ref|XP_014042889.1|	PREDICTED: tripartite motif-containing protein 47-like isoform X1 [Salmo salar]	2007	0	399/426 (93%)
comp100236_c0_seq1	33.466	-0.235765	0.246744	-0.955506	0.339322	0.645285	BLASTN1	495	ref|XM_014126093.1|	PREDICTED: Salmo salar Golgi phosphoprotein 3-like (LOC106561827), mRNA	892	0	479/496 (96%)
comp100241_c0_seq1	26.242	1.30138	0.363888	3.57632	0.000348462	0.0136144	BLASTN1	558	ref|XM_014177061.1|	PREDICTED: Salmo salar mitochondrial import receptor subunit TOM40 homolog (LOC106588243), mRNA	250	3e-55	137/145 (94%)
comp100247_c0_seq1	27.6642	0.143017	0.293195	0.487789	0.6257	0.835428	BLASTX1	382	ref|NP_001135256.1|	guanine nucleotide-binding protein G(k) subunit alpha [Salmo salar]_x0001_gb|ACI33946.1| Guanine nucleotide-binding protein Gk subunit alpha [Salmo salar]	666	1e-83	124/127 (97%)
comp1002637_c0_seq1	1.90829	-0.542805	0.480041	-1.13075	0.258161	NA	BLASTN1	283	gb|KF845941.1|	Salmo salar C21orf62-like protein, CRFB1a, CRFB3, CRFB4a, CRFB5c, CRFBx, IFNGR2-related protein, and transmembrane 50B-like protein genes, complete cds	76	3e-08	46/51 (90%)
comp100265_c0_seq1	109.034	0.578422	0.32711	1.76828	0.0770143	0.326792	BLASTX1	1585	ref|XP_014013591.1|	PREDICTED: uncharacterized protein C17orf62 homolog isoform X1 [Salmo salar]	855	4e-108	190/205 (92%)
comp10027_c0_seq1	260.174	0.253562	0.462025	0.548805	0.583139	0.810691	BLASTX1	581	ref|XP_014040456.1|	PREDICTED: cytochrome P450 3A27-like [Salmo salar]	804	1e-105	152/154 (98%)
comp100271_c0_seq1	20.4038	0.207791	0.365267	0.568876	0.569441	0.803513	BLASTN1	262	ref|XM_014160691.1|	PREDICTED: Salmo salar calphotin-like (LOC106580076), transcript variant X2, mRNA	78	7e-09	46/49 (93%)
comp100281_c0_seq1	17.5709	0.509205	0.440868	1.15501	0.248087	0.565533	BLASTN1	259	ref|XM_014206240.1|	PREDICTED: Salmo salar L-threonine 3-dehydrogenase, mitochondrial-like (LOC106608345), transcript variant X3, mRNA	422	3e-102	241/259 (93%)
comp100285_c0_seq1	59.0946	-0.0964441	0.300214	-0.321251	0.74802	0.896445	BLASTX1	731	ref|XP_014059349.1|	PREDICTED: cytochrome c oxidase assembly factor 3 homolog, mitochondrial-like [Salmo salar]	469	1e-55	90/92 (97%)
comp100289_c0_seq1	12.1848	0.465108	0.359555	1.29357	0.195816	0.507123	BLASTN1	286	ref|NM_001139654.1|	Salmo salar Ssu72 RNA polymerase II CTD phosphatase-like (ssu72l), mRNA_x0001_gb|BT043622.1| Salmo salar clone HM4_3830 Ssu72 RNA polymerase II CTD phosphatase-like (ssu72l) mRNA, complete cds	438	1e-106	229/234 (97%)
comp100307_c0_seq1	29.6952	0.165339	0.294845	0.560764	0.574958	0.806052	BLASTN1	297	ref|XM_014216157.1|	PREDICTED: Salmo salar serine/arginine-rich splicing factor 11-like (LOC106613665), transcript variant X2, mRNA	526	2e-130	285/297 (95%)
comp10031_c0_seq1	1153.64	0.787151	0.251824	3.12579	0.00177326	0.0381592	BLASTX1	2139	ref|XP_014056652.1|	PREDICTED: purine nucleoside phosphorylase-like [Salmo salar]	1602	0	298/298 (100%)
comp100320_c0_seq1	76.3908	-0.515681	0.334171	-1.54316	0.122791	0.408969	BLASTX1	1100	ref|XP_014066637.1|	PREDICTED: ankyrin repeat domain-containing protein 9 [Salmo salar]	1464	0	272/285 (95%)
comp100333_c0_seq1	41.751	-0.0922364	0.334999	-0.275333	0.78306	0.91145	BLASTX1	542	ref|NP_001133263.1|	CP068 protein [Salmo salar]_x0001_gb|ACI32924.1| C16orf68 [Salmo salar]	887	9e-116	169/172 (98%)
comp100334_c0_seq1	84.163	1.32845	0.455899	2.91391	0.00356932	0.0586769	BLASTX1	964	ref|XP_014059416.1|	PREDICTED: vascular cell adhesion protein 1-like [Salmo salar]	794	8e-96	167/177 (94%)
comp1003372_c0_seq1	2.43739	-0.111687	0.455346	-0.24528	0.80624	NA	BLASTX1	231	ref|NP_001154046.1|	Checkpoint protein HUS1 [Oncorhynchus mykiss]_x0001_gb|ACO07662.1| Checkpoint protein HUS1 [Oncorhynchus mykiss]	411	3e-47	76/76 (100%)
comp100368_c0_seq1	55.5334	-0.0830745	0.287388	-0.289068	0.77253	0.907732	BLASTN1	896	ref|XM_014158187.1|	PREDICTED: Salmo salar calcium/calmodulin-dependent protein kinase type II subunit gamma (LOC100380658), transcript variant X9, mRNA	1228	0	785/904 (86%)
comp100374_c0_seq1	44.2593	0.199986	0.249417	0.801815	0.42266	0.709504	BLASTN1	686	ref|XM_014135799.1|	PREDICTED: Salmo salar isocitrate dehydrogenase [NAD] subunit gamma, mitochondrial-like (LOC106567023), transcript variant X2, mRNA	1238	0	664/693 (95%)
comp100390_c0_seq1	29.3587	0.500866	0.272432	1.8385	0.0659895	0.300846	BLASTN1	317	ref|XM_014150886.1|	PREDICTED: Salmo salar cullin-4A-like (LOC106574804), mRNA	430	2e-104	284/327 (86%)
comp1004_c0_seq1	10669.5	-0.434811	0.451573	-0.962881	0.335607	0.642911	BLASTX1	1474	ref|XP_004557580.1|	PREDICTED: uncharacterized protein LOC101477581 [Maylandia zebra]	341	2e-32	89/207 (42%)
comp1004119_c0_seq1	1.35809	0.349764	0.477001	0.733256	0.463402	NA	BLASTN1	217	ref|XM_014160432.1|	PREDICTED: Salmo salar ral guanine nucleotide dissociation stimulator-like (LOC106579966), transcript variant X2, mRNA	372	9e-89	211/230 (91%)
comp100417_c0_seq1	124.161	-0.976133	0.27463	-3.55436	0.000378898	0.0143827	BLASTX1	2323	ref|XP_014048368.1|	PREDICTED: serine/threonine-protein kinase 17A-like [Salmo salar]	1087	2e-137	227/231 (98%)
comp100432_c0_seq1	28.769	0.803712	0.481093	1.6706	NA	NA	BLASTX1	361	ref|XP_014003331.1|	PREDICTED: eukaryotic translation initiation factor 4 gamma 2-like, partial [Salmo salar]	361	1e-36	106/106 (100%)
comp100442_c0_seq1	46.0987	-0.233207	0.328002	-0.710994	0.477088	0.74588	BLASTX1	479	ref|XP_014016725.1|	PREDICTED: eukaryotic translation initiation factor 4E-binding protein 2-like [Salmo salar]_x0001_gb|ACI69942.1| Eukaryotic translation initiation factor 4E-binding protein 2 [Salmo salar]	410	1e-47	78/81 (96%)
comp1004420_c0_seq1	2.60471	0.136997	0.465799	0.294111	0.768673	NA	BLASTX1	282	ref|XP_014067192.1|	PREDICTED: zinc finger FYVE domain-containing protein 26-like [Salmo salar]	469	4e-51	93/94 (98%)
comp100472_c0_seq1	48.4442	-0.165004	0.394408	-0.418358	0.675685	0.860518	BLASTX1	836	ref|XP_013996813.1|	PREDICTED: far upstream element-binding protein 1-like isoform X2 [Salmo salar]	1292	3e-171	261/264 (98%)
comp100505_c0_seq1	47.3505	0.733167	0.322986	2.26997	0.0232097	0.171293	BLASTX1	621	ref|XP_013988706.1|	PREDICTED: ADP-ribosylation factor-like protein 8B [Salmo salar]	835	4e-110	158/158 (100%)
comp100511_c0_seq1	19.0506	1.23265	0.481352	2.56081	NA	NA	BLASTX1	679	ref|XP_007240610.1|	PREDICTED: uncharacterized protein LOC103039471 isoform X1 [Astyanax mexicanus]	162	5e-17	49/129 (37%)
comp100511_c0_seq2	18.9074	1.02341	0.476137	2.14941	NA	NA	BLASTX1	680	ref|XP_007240610.1|	PREDICTED: uncharacterized protein LOC103039471 isoform X1 [Astyanax mexicanus]	162	5e-17	49/129 (37%)
comp100516_c0_seq1	20.893	-1.0962	0.330719	-3.31458	0.000917804	0.0254186	BLASTN1	271	ref|XM_014151654.1|	PREDICTED: Salmo salar glycerol-3-phosphate dehydrogenase [NAD(+)], cytoplasmic-like (LOC106575257), mRNA	470	3e-115	254/265 (95%)
comp100526_c0_seq1	15.2933	0.0157553	0.378178	0.0416612	0.966769	0.988118	BLASTN1	208	ref|XM_014164862.1|	PREDICTED: Salmo salar nuclear receptor subfamily 1 group D member 2-like (LOC106582110), mRNA	316	1e-73	189/208 (90%)
comp100528_c0_seq1	22.3106	0.324503	0.348662	0.930709	0.352004	0.654773	BLASTX1	208	ref|XP_014063548.1|	PREDICTED: solute carrier family 41 member 2-like [Salmo salar]_x0001_ref|XP_014063549.1| PREDICTED: solute carrier family 41 member 2-like [Salmo salar]	356	9e-38	69/69 (100%)
comp100546_c0_seq1	70.4243	0.196428	0.284086	0.691438	0.48929	0.753938	BLASTN1	1319	ref|XM_014196809.1|	PREDICTED: Salmo salar TBC1 domain family member 8B-like (LOC106603301), transcript variant X3, mRNA	2368	0	1269/1323 (95%)
comp100553_c0_seq1	14.5523	1.07741	0.355614	3.02972	0.00244777	0.0461682	BLASTN1	215	ref|XM_014215063.1|	PREDICTED: Salmo salar eukaryotic translation initiation factor 4 gamma 1-like (LOC106613115), transcript variant X12, mRNA	330	2e-77	195/213 (91%)
comp100564_c0_seq1	30.4703	-0.30257	0.365005	-0.828948	0.407134	0.697744	BLASTN1	394	ref|XM_014141181.1|	PREDICTED: Salmo salar tropomyosin alpha-1 chain-like (LOC106569628), transcript variant X2, mRNA	496	4e-122	330/386 (85%)
comp1005753_c0_seq1	1.5528	0.411567	0.481396	0.854945	0.392582	NA	BLASTN1	205	ref|XR_001325046.1|	PREDICTED: Salmo salar uncharacterized LOC106590415 (LOC106590415), ncRNA	120	2e-20	62/63 (98%)
comp100581_c0_seq1	88.0038	0.457808	0.290794	1.57434	0.115409	0.398271	BLASTX1	1412	ref|XP_014059068.1|	PREDICTED: uncharacterized protein C19orf43-like [Salmo salar]	499	1e-56	147/151 (97%)
comp10059_c0_seq1	354.45	-0.223602	0.364495	-0.613457	0.539574	0.786604	BLASTN1	255	ref|XM_014201560.1|	PREDICTED: Salmo salar keratinocyte-associated protein 2-like (LOC106605672), mRNA	414	4e-100	233/247 (94%)
comp100614_c0_seq1	35.7771	0.363677	0.33638	1.08115	0.279631	0.595459	BLASTN1	484	ref|XM_014123755.1|	PREDICTED: Salmo salar SEC16 homolog A, endoplasmic reticulum export factor (sec16a), mRNA	678	2e-171	430/495 (86%)
comp100623_c0_seq1	35.8314	-0.643861	0.291183	-2.21119	0.0270227	0.185922	BLASTX1	858	ref|XP_014051212.1|	PREDICTED: protein NipSnap homolog 2-like [Salmo salar]	830	1e-106	153/157 (97%)
comp100626_c0_seq1	55.0567	-0.573651	0.313524	-1.82969	0.0672962	0.30391	BLASTX1	828	ref|XP_013990578.1|	PREDICTED: 5-aminolevulinate synthase, nonspecific, mitochondrial-like isoform X2 [Salmo salar]_x0001_gb|ACN11116.1| 5-aminolevulinate synthase, nonspecific, mitochondrial precursor [Salmo salar]	1374	0	274/275 (99%)
comp100630_c0_seq1	39.7952	0.0994662	0.284502	0.349615	0.726628	0.885955	BLASTN1	619	ref|XM_010898364.1|	PREDICTED: Esox lucius transmembrane protein 179 (LOC105026723), mRNA	330	7e-77	393/536 (73%)
comp100646_c0_seq1	15.3118	0.719692	0.409915	1.75571	0.0791382	0.330498	BLASTN1	230	ref|XM_014195299.1|	PREDICTED: Salmo salar syntaxin-3-like (LOC106602583), transcript variant X3, mRNA	74	7e-08	37/37 (100%)
comp100651_c0_seq1	52.9064	0.505193	0.327881	1.54078	0.12337	0.409623	BLASTX1	967	ref|XP_014051238.1|	PREDICTED: DNA-directed RNA polymerase III subunit RPC9 [Salmo salar]	590	5e-72	132/132 (100%)
comp100662_c0_seq1	45.587	-0.236595	0.406443	-0.582112	0.560491	0.798364	BLASTX1	652	ref|NP_001140128.1|	Melanoma-derived growth regulatory protein precursor [Salmo salar]_x0001_gb|ACM08797.1| Melanoma-derived growth regulatory protein precursor [Salmo salar]	693	2e-89	127/130 (97%)
comp10068_c0_seq1	1004.6	-0.525876	0.337502	-1.55814	0.1192	0.404307	BLASTX1	1664	ref|XP_014027219.1|	PREDICTED: C-type lectin domain family 4 member E-like isoform X2 [Salmo salar]	1117	1e-146	229/242 (94%)
comp100684_c0_seq1	19.8418	-0.46721	0.378171	-1.23545	0.216663	0.53252	BLASTN1	394	ref|XM_014126155.1|	PREDICTED: Salmo salar bifunctional glutamate/proline--tRNA ligase-like (LOC106561878), transcript variant X4, mRNA	616	1e-154	363/398 (91%)
comp100690_c0_seq1	122.17	0.135901	0.354473	0.38339	0.701431	0.873748	BLASTX1	3155	ref|XP_013990104.1|	PREDICTED: membrane-bound O-acyltransferase domain-containing protein 2-like [Salmo salar]	2590	0	488/510 (95%)
comp100699_c0_seq1	139.396	-0.297949	0.25686	-1.15997	0.246062	0.563745	BLASTX1	2865	ref|XP_013979582.1|	PREDICTED: COUP transcription factor 2 isoform X2 [Salmo salar]	1933	0	357/357 (100%)
comp100701_c0_seq1	16.0527	0.0475143	0.325637	0.145912	0.883991	0.954788	BLASTN1	248	ref|XM_014199477.1|	PREDICTED: Salmo salar beta-1,4-galactosyltransferase 1-like (LOC106604638), mRNA	382	2e-91	227/252 (90%)
comp10071_c0_seq1	108.677	-0.204987	0.468107	-0.437906	0.661455	0.853166	BLASTN1	1025	ref|XM_014139805.1|	PREDICTED: Salmo salar homer protein homolog 3-like (LOC106568943), transcript variant X2, mRNA	1212	0	795/930 (85%)
comp100714_c0_seq1	25.37	-0.0715708	0.371272	-0.192772	0.847138	0.940407	BLASTN1	531	ref|XM_014169936.1|	PREDICTED: Salmo salar RNA-binding Raly-like protein (LOC106584532), transcript variant X5, mRNA	88	3e-11	57/64 (89%)
comp1007203_c0_seq1	1.85672	-0.154952	0.473631	-0.327157	0.743549	NA	No Hit Found	NA			NA	NA
comp100734_c0_seq1	16.1641	0.0697338	0.330106	0.211247	0.832695	0.934854	BLASTN1	221	ref|XM_014212313.1|	PREDICTED: Salmo salar ubiquitin-like protein 3 (LOC106611763), transcript variant X2, mRNA	366	4e-87	211/231 (91%)
comp100741_c0_seq1	38.2055	-1.56477	0.402509	-3.88755	0.000101263	0.0063137	BLASTN1	758	ref|XM_014163882.1|	PREDICTED: Salmo salar collagen alpha-1(XVIII) chain-like (LOC106581675), transcript variant X1, mRNA	1066	0	625/687 (90%)
comp10075_c0_seq1	155.962	-0.357091	0.247049	-1.44543	0.148337	0.446441	BLASTN1	975	ref|XM_014175264.1|	PREDICTED: Salmo salar pre-mRNA-splicing factor ATP-dependent RNA helicase PRP16-like (LOC106587179), transcript variant X2, mRNA	1054	0	673/776 (86%)
comp100751_c0_seq1	47.0689	0.399461	0.298899	1.33644	0.181405	0.49121	BLASTN1	1358	ref|XM_014138835.1|	PREDICTED: Salmo salar dymeclin-like (LOC106568469), mRNA	1652	0	985/1087 (90%)
comp100751_c0_seq2	34.7247	0.102363	0.301531	0.339477	0.73425	0.889704	BLASTN1	1330	ref|XM_014138835.1|	PREDICTED: Salmo salar dymeclin-like (LOC106568469), mRNA	1630	0	969/1069 (90%)
comp100769_c0_seq1	18.1093	-0.383432	0.308442	-1.24313	0.213821	0.528992	BLASTN1	265	ref|XR_001330269.1|	PREDICTED: Salmo salar serine/arginine-rich splicing factor 2-like (LOC106612293), transcript variant X4, misc_RNA	362	6e-86	235/273 (86%)
comp100772_c0_seq1	90.2772	-0.605643	0.294841	-2.05414	0.0399622	0.231617	BLASTN1	1485	ref|XM_014214444.1|	PREDICTED: Salmo salar breast carcinoma amplified sequence 3 (bcas3), transcript variant X6, mRNA	2050	0	1184/1288 (91%)
comp100775_c0_seq1	33.025	-0.144004	0.395863	-0.363772	0.716028	0.88106	BLASTN1	546	ref|XM_014137912.1|	PREDICTED: Salmo salar active breakpoint cluster region-related protein-like (LOC106567975), transcript variant X8, mRNA	968	0	508/525 (96%)
comp1007763_c0_seq1	1.68683	0.0191453	0.422934	0.0452679	0.963894	NA	BLASTX1	242	ref|XP_014040302.1|	PREDICTED: ATP-binding cassette sub-family A member 3-like [Salmo salar]	401	4e-44	78/80 (97%)
comp100781_c0_seq1	39.8711	1.39807	0.335787	4.16355	3.13333e-05	0.00295725	BLASTN1	981	ref|XM_014190989.1|	PREDICTED: Salmo salar proteasome subunit alpha type-7 (LOC106599691), mRNA	252	2e-55	155/177 (87%)
comp10079_c0_seq1	1039.3	-0.00904638	0.161903	-0.0558754	0.955441	0.983684	BLASTX1	3161	ref|XP_014056680.1|	PREDICTED: nuclear receptor coactivator 4 isoform X1 [Salmo salar]	2423	0	530/621 (85%)
comp100793_c0_seq1	34.6985	-0.337765	0.324741	-1.04011	0.29829	0.612747	BLASTN2	469	ref|NM_001141799.1|	Salmo salar Solute carrier family 22 member 2 (s22a2), mRNA_x0001_gb|BT045846.1| Salmo salar clone ssal-rgf-534-221 Solute carrier family 22 member 2 putative mRNA, complete cds	738	0	423/463 (91%)
comp100821_c0_seq1	18.608	0.738537	0.306522	2.40941	0.0159783	0.137683	BLASTN1	301	gb|EU221178.1|	Salmo salar clone 257A09 TCR gamma locus region	110	2e-17	182/264 (68%)
comp100839_c0_seq1	35.2825	0.583075	0.284341	2.05062	0.0403042	0.232838	BLASTN1	533	ref|XM_010873856.2|	PREDICTED: Esox lucius A kinase (PRKA) anchor protein 1 (akap1), mRNA	384	1e-91	387/518 (74%)
comp100873_c0_seq1	47.7055	0.49997	0.323319	1.54637	0.122016	0.407789	BLASTN1	599	ref|XM_014201206.1|	PREDICTED: Salmo salar maestro heat-like repeat-containing protein family member 1 (LOC106605486), mRNA	846	0	534/605 (88%)
comp100876_c0_seq1	37.679	0.0112617	0.480935	0.0234164	0.981318	0.99349	BLASTN1	619	ref|XM_014191934.1|	PREDICTED: Salmo salar unconventional myosin-IXb-like (LOC106600513), transcript variant X10, mRNA	322	1e-74	288/368 (78%)
comp100878_c0_seq1	52.3189	0.49522	0.306059	1.61805	0.105651	0.381329	BLASTN1	824	ref|XM_014199128.1|	PREDICTED: Salmo salar solute carrier family 30 (zinc transporter), member 9 (slc30a9), mRNA	1400	0	788/847 (93%)
comp100880_c0_seq1	45.5204	-0.998422	0.380272	-2.62555	NA	NA	BLASTN1	626	ref|XM_010892456.1|	PREDICTED: Esox lucius growth hormone receptor-like (LOC105023337), transcript variant X3, mRNA	144	2e-26	116/143 (81%)
comp1008918_c0_seq1	1.47919	-0.556222	0.481439	-1.15533	0.247954	NA	BLASTN1	236	ref|XM_014140982.1|	PREDICTED: Salmo salar transcription factor 3 (tcf3), transcript variant X6, mRNA	412	1e-99	226/237 (95%)
comp10090_c0_seq1	712.979	0.00640154	0.373434	0.0171424	0.986323	0.995297	BLASTX1	1195	ref|XP_013987822.1|	PREDICTED: serine/arginine-rich splicing factor 3-like [Salmo salar]_x0001_ref|XP_013987824.1| PREDICTED: serine/arginine-rich splicing factor 3-like [Salmo salar]_x0001_gb|ACI67960.1| Splicing factor, arginine/serine-rich 3 [Salmo salar]_x0001_gb|ACM09831.1| Splicing factor, arginine/serine-rich 3 [Salmo salar]_x0001_gb|ADM16100.1| Splicing factor, arginine/serine-rich 3 [Salmo salar]	484	8e-55	89/89 (100%)
comp100915_c0_seq1	19.3391	-1.85077	0.404917	-4.57073	4.86022e-06	0.000819742	BLASTN1	247	ref|XM_014137806.1|	PREDICTED: Salmo salar non-histone chromosomal protein HMG-14-like (LOC106567917), mRNA	460	1e-112	244/251 (97%)
comp10092_c0_seq1	704.993	-0.755012	0.288323	-2.61864	0.0088282	0.0992842	BLASTN1	2065	ref|XM_014156516.1|	PREDICTED: Salmo salar protein NDRG2-like (LOC106577998), mRNA	3150	0	1878/2092 (89%)
comp100920_c0_seq1	24.4411	0.693113	0.24443	2.83563	0.00457356	0.0670353	BLASTN1	422	ref|XM_014208777.1|	PREDICTED: Salmo salar KRR1 small subunit processome component homolog (LOC106609767), mRNA	654	5e-165	373/398 (93%)
comp100925_c0_seq1	154.235	0.256637	0.241342	1.06338	0.287611	0.602904	BLASTN1	2355	ref|XM_014212965.1|	PREDICTED: Salmo salar glypican-4-like (LOC106612107), transcript variant X2, mRNA	2588	0	1445/1542 (93%)
comp100928_c0_seq1	51.0518	-0.496627	0.188231	-2.63839	0.0083301	0.095832	BLASTN1	898	ref|XM_014137011.1|	PREDICTED: Salmo salar tumor necrosis factor receptor superfamily member 10A-like (LOC106567553), mRNA	1424	0	815/888 (91%)
comp10093_c0_seq1	165.925	-0.336391	0.303231	-1.10936	0.267277	0.584556	BLASTN1	693	ref|XM_014137102.1|	PREDICTED: Salmo salar histone H3.3 (LOC106567593), mRNA	1024	0	623/691 (90%)
comp100959_c0_seq1	18.9276	1.79327	0.480293	3.7337	NA	NA	BLASTN1	321	ref|XM_014212572.1|	PREDICTED: Salmo salar dual specificity protein phosphatase 1-like (LOC106611914), mRNA	492	4e-121	292/323 (90%)
comp1009688_c0_seq1	1.2613	0.140058	0.430261	0.325518	0.744789	NA	BLASTX1	223	ref|XP_014051848.1|	PREDICTED: spectrin beta chain, non-erythrocytic 1-like isoform X4 [Salmo salar]	301	5e-29	72/73 (98%)
comp100971_c0_seq1	95.6505	1.20035	0.462845	2.59341	NA	NA	BLASTX1	1063	emb|CBN80957.1|	Gag-protease [Dicentrarchus labrax]	634	6e-72	146/331 (44%)
comp100994_c0_seq1	12.5939	0.277059	0.384924	0.719775	0.471663	0.742075	BLASTN1	222	ref|XR_001325440.1|	PREDICTED: Salmo salar uncharacterized LOC106591632 (LOC106591632), ncRNA	340	4e-80	205/229 (89%)
comp1009996_c0_seq1	1.39482	-0.0414638	0.480473	-0.086298	0.93123	NA	BLASTX1	203	ref|XP_013983030.1|	PREDICTED: glutamine and serine-rich protein 1-like [Salmo salar]	365	8e-38	66/67 (98%)
comp1010_c0_seq1	9852.09	0.23257	0.312759	0.743607	0.457114	0.732989	BLASTN1	1705	dbj|AB162343.1|	Oncorhynchus mykiss genes, MHC class I b region, complete cds	420	7e-101	373/489 (76%)
comp10100_c0_seq1	663.045	1.17401	0.45227	2.59582	0.00943662	0.103045	BLASTX1	2084	ref|XP_014020745.1|	PREDICTED: 60 kDa heat shock protein, mitochondrial isoform X1 [Salmo salar]	2869	0	554/565 (98%)
comp101001_c0_seq1	130.239	1.11072	0.258455	4.29753	1.72716e-05	0.00188088	BLASTX1	2003	ref|XP_014006456.1|	PREDICTED: pyridoxal phosphate phosphatase PHOSPHO2-like [Salmo salar]_x0001_ref|XP_014006457.1| PREDICTED: pyridoxal phosphate phosphatase PHOSPHO2-like [Salmo salar]_x0001_ref|XP_014006458.1| PREDICTED: pyridoxal phosphate phosphatase PHOSPHO2-like [Salmo salar]	1052	2e-135	225/227 (99%)
comp101014_c0_seq1	22.0485	0.165174	0.37342	0.442327	0.658253	0.851226	BLASTN1	345	gb|BT150013.1|	Salmo salar clone HJ4_1958 ribosomal protein S9 mRNA, complete cds	542	1e-134	318/346 (91%)
comp101030_c0_seq1	52.5767	0.0655287	0.317832	0.206174	NA	NA	BLASTX1	464	ref|XP_014053854.1|	PREDICTED: UDP-glucuronosyltransferase 2C1-like [Salmo salar]	809	2e-102	151/154 (98%)
comp101036_c0_seq1	35.7473	0.527287	0.212824	2.47758	0.0132278	0.124933	BLASTN1	524	ref|XM_014171023.1|	PREDICTED: Salmo salar dual specificity testis-specific protein kinase 2 (LOC100195200), transcript variant X2, mRNA	72	6e-07	55/66 (83%)
comp101051_c0_seq1	25.74	0.887121	0.294606	3.01121	0.00260209	0.0479146	BLASTX1	337	ref|NP_001133801.1|	Bifunctional 3-phosphoadenosine 5-phosphosulfate synthetase 2 [Salmo salar]_x0001_gb|ACI33921.1| Bifunctional 3-phosphoadenosine 5-phosphosulfate synthetase 2 [Salmo salar]	385	8e-41	71/72 (98%)
comp101052_c0_seq1	63.8347	-1.06068	0.375271	-2.82643	0.00470695	0.0682423	BLASTX1	736	ref|XP_014028045.1|	PREDICTED: probable gluconokinase [Salmo salar]	877	4e-116	180/183 (98%)
comp101056_c0_seq1	19.837	0.830238	0.29043	2.85865	0.00425449	0.0646011	BLASTN1	240	ref|XM_014177181.1|	PREDICTED: Salmo salar interleukin enhancer-binding factor 2 homolog (LOC106588321), mRNA	438	1e-106	231/239 (96%)
comp101059_c0_seq1	30.1794	-0.00975885	0.336831	-0.0289725	0.976887	0.991846	BLASTX1	464	ref|XP_014031279.1|	PREDICTED: ras-related protein Rab-27A-like [Salmo salar]	450	2e-52	85/85 (100%)
comp101081_c0_seq1	22.0067	0.88877	0.337122	2.63634	0.00838048	0.0961358	BLASTN1	438	ref|XM_014180536.1|	PREDICTED: Salmo salar kinesin-1 heavy chain (LOC106590040), mRNA	686	1e-173	406/444 (91%)
comp1011217_c0_seq1	2.08802	0.176812	0.419261	0.421723	0.673227	NA	BLASTX1	222	ref|XP_014032503.1|	PREDICTED: uncharacterized protein LOC106588226 [Salmo salar]	360	2e-37	71/73 (97%)
comp101129_c0_seq1	24.0579	-0.594408	0.377613	-1.57412	0.11546	0.398281	BLASTN1	337	ref|XM_014177311.1|	PREDICTED: Salmo salar zinc transporter Slc39a7-like (LOC106588393), mRNA	288	9e-66	264/339 (77%)
comp101139_c0_seq1	16.2654	-0.0685094	0.362358	-0.189066	0.850041	0.941571	BLASTN1	213	ref|XM_014204741.1|	PREDICTED: Salmo salar S-adenosylmethionine decarboxylase proenzyme (dcam), transcript variant X1, mRNA	178	4e-36	153/200 (76%)
comp101144_c0_seq1	65.8465	-0.483737	0.323186	-1.49677	0.134452	0.425267	BLASTX1	1400	gb|ACN58737.1|	Spectrin alpha chain, brain [Salmo salar]	1927	0	378/378 (100%)
comp10115_c0_seq1	1354.04	-0.41828	0.265097	-1.57784	0.114603	0.397208	BLASTX1	2118	ref|XP_014040909.1|	PREDICTED: solute carrier family 2, facilitated glucose transporter member 2-like isoform X2 [Salmo salar]	2068	0	499/512 (97%)
comp101162_c0_seq1	59.9621	-0.585348	0.379524	-1.54232	0.122995	0.409131	BLASTX1	872	ref|XP_013985409.1|	PREDICTED: bone morphogenetic protein 10-like [Salmo salar]	554	5e-63	115/131 (87%)
comp101164_c0_seq1	80.433	-0.83552	0.363637	-2.29767	0.0215803	0.163995	BLASTN1	1313	ref|XM_014155764.1|	PREDICTED: Salmo salar nuclear factor 1 B-type-like (LOC106577586), transcript variant X6, mRNA	2452	0	1290/1330 (96%)
comp101172_c0_seq1	112.015	0.197296	0.271051	0.727892	0.46668	0.738969	BLASTX1	2366	ref|XP_014068216.1|	PREDICTED: iduronate 2-sulfatase isoform X1 [Salmo salar]	2768	0	527/561 (93%)
comp1011756_c0_seq1	2.337	0.854454	0.479463	1.78211	0.074732	NA	BLASTX1	227	ref|XP_013989342.1|	PREDICTED: importin-9 [Salmo salar]	386	1e-40	75/75 (100%)
comp10121_c0_seq1	565.494	-0.520055	0.30667	-1.69581	0.0899212	0.352077	BLASTX1	839	ref|XP_014058245.1|	PREDICTED: protein FAM195A-like [Salmo salar]	293	2e-28	58/62 (93%)
comp1012144_c0_seq1	1.99693	0.408521	0.459942	0.888202	0.374432	NA	BLASTX1	242	ref|XP_013995581.1|	PREDICTED: RB1-inducible coiled-coil protein 1-like isoform X1 [Salmo salar]	306	1e-29	77/80 (96%)
comp101216_c0_seq1	36.3334	0.0807074	0.299401	0.269563	0.787497	0.913779	BLASTN1	625	ref|XM_014197343.1|	PREDICTED: Salmo salar coxsackievirus and adenovirus receptor homolog (LOC106603525), mRNA	1014	0	543/566 (95%)
comp101221_c0_seq1	14.1988	0.368205	0.32533	1.13179	0.257723	0.576022	BLASTN1	290	ref|XM_014194419.1|	PREDICTED: Salmo salar uncharacterized LOC106601271 (LOC106601271), transcript variant X2, mRNA	380	8e-91	237/267 (88%)
comp101233_c0_seq1	115.525	0.328415	0.331659	0.990219	0.322067	0.631986	BLASTX1	2000	ref|XP_014010310.1|	PREDICTED: atlastin-2-like isoform X1 [Salmo salar]	2941	0	565/576 (98%)
comp1012467_c0_seq1	1.40464	0.123963	0.469209	0.264195	0.79163	NA	BLASTN1	202	ref|XM_014128237.1|	PREDICTED: Salmo salar E3 ubiquitin-protein ligase pellino homolog 1 (LOC106563028), mRNA	68	3e-06	84/112 (75%)
comp1012469_c0_seq1	1.27677	-0.481645	0.472675	-1.01898	0.308214	NA	BLASTX1	223	ref|NP_001167292.1|	MAP3K12-binding inhibitory protein 1 [Salmo salar]_x0001_gb|ACN11299.1| MAP3K12-binding inhibitory protein 1 [Salmo salar]	244	6e-23	46/46 (100%)
comp101258_c0_seq1	110.912	0.487198	0.41418	1.1763	0.239477	0.55659	BLASTX1	1941	ref|XP_014015692.1|	PREDICTED: U5 small nuclear ribonucleoprotein 200 kDa helicase-like [Salmo salar]	2942	0	570/571 (99%)
comp101270_c0_seq1	19.3931	-0.0927234	0.342871	-0.270432	0.786828	0.913487	BLASTX1	220	ref|NP_001134714.1|	Sjoegren syndrome/scleroderma autoantigen 1 homolog [Salmo salar]_x0001_gb|ACI68560.1| Sjoegren syndrome/scleroderma autoantigen 1 homolog [Salmo salar]_x0001_gb|ADM16152.1| Sjoegren syndrome/scleroderma autoantigen 1 homolog [Salmo salar]	374	2e-42	72/73 (98%)
comp101273_c0_seq1	11.3279	-0.617719	0.321302	-1.92255	0.0545365	0.273511	BLASTN1	219	ref|XM_014129390.1|	PREDICTED: Salmo salar choline-phosphate cytidylyltransferase B-like (LOC106563634), mRNA	338	1e-79	184/194 (94%)
comp101287_c0_seq1	97.1769	0.200944	0.265809	0.755971	0.449666	0.727782	BLASTX1	2072	ref|XP_014001856.1|	PREDICTED: diphosphoinositol polyphosphate phosphohydrolase 1 isoform X2 [Salmo salar]	761	1e-92	165/168 (98%)
comp101305_c0_seq1	27.9523	-0.0410038	0.244866	-0.167454	0.867013	0.948559	BLASTN1	392	ref|XM_014198963.1|	PREDICTED: Salmo salar autophagy-related protein 2 homolog A-like (LOC106604389), mRNA	646	7e-163	367/394 (93%)
comp101313_c0_seq1	12.1601	0.798077	0.47683	1.67371	NA	NA	No Hit Found	NA			NA	NA
comp101315_c0_seq1	84.1675	-0.94258	0.479375	-1.96627	NA	NA	BLASTX1	1599	ref|XP_014050690.1|	PREDICTED: endonuclease domain-containing 1 protein-like [Salmo salar]_x0001_gb|ACN11483.1| Endonuclease domain-containing 1 protein precursor [Salmo salar]	1422	0	275/313 (87%)
comp101351_c0_seq1	75.945	-0.247126	0.293737	-0.841316	0.400171	0.692931	BLASTX1	1205	ref|XP_014050750.1|	PREDICTED: GTPase IMAP family member 7-like isoform X2 [Salmo salar]	1091	2e-144	216/242 (89%)
comp101374_c0_seq1	22.0009	0.435708	0.336121	1.29628	0.194879	0.505949	BLASTX1	1036	ref|XP_014058590.1|	PREDICTED: F-box only protein 28-like [Salmo salar]	140	4e-06	31/38 (81%)
comp101378_c0_seq1	102.286	-0.283115	0.191683	-1.47699	0.139678	0.433228	BLASTX1	2013	ref|XP_014026719.1|	PREDICTED: WD repeat and SOCS box-containing protein 2 [Salmo salar]	2177	0	407/410 (99%)
comp101409_c0_seq1	100.142	-0.0463618	0.391145	-0.118529	0.905649	0.963285	BLASTN1	2137	ref|XM_014209556.1|	PREDICTED: Salmo salar protein phosphatase 1K, mitochondrial-like (LOC106610284), mRNA	3554	0	1987/2122 (93%)
comp101415_c0_seq1	58.0356	0.253575	0.312913	0.810371	0.417727	0.705737	BLASTX1	1665	ref|XP_014007101.1|	PREDICTED: matrix-remodeling-associated protein 5-like [Salmo salar]	1666	0	312/317 (98%)
comp10142_c0_seq1	1593.34	-0.581674	0.479569	-1.21291	NA	NA	BLASTX1	5796	ref|XP_014041911.1|	PREDICTED: uncharacterized protein LOC106595063 [Salmo salar]	725	4e-142	136/186 (73%)
comp10143_c0_seq1	160.266	-0.265168	0.263118	-1.00779	0.313554	0.624673	BLASTN1	429	ref|XM_010904377.2|	PREDICTED: Esox lucius ADP-ribosylation factor-like 6 interacting protein 1 (arl6ip1), mRNA	112	7e-18	181/254 (71%)
comp1014317_c0_seq1	2.06606	-0.093302	0.474447	-0.196654	0.844098	NA	BLASTN1	206	ref|XM_014159997.1|	PREDICTED: Salmo salar F-box protein 21 (fbxo21), transcript variant X2, mRNA	160	3e-31	123/148 (83%)
comp101435_c0_seq1	45.2881	0.957191	0.331228	2.88983	0.00385454	0.06129	BLASTN1	1375	ref|XM_014131133.1|	PREDICTED: Salmo salar protein phosphatase PTC7 homolog (LOC106564772), mRNA	1112	0	829/1008 (82%)
comp101439_c0_seq1	34.129	-0.601791	0.43708	-1.37685	0.16856	0.475139	BLASTN1	367	ref|XM_014186750.1|	PREDICTED: Salmo salar lysosomal alpha-glucosidase-like (LOC106595381), transcript variant X1, mRNA	402	1e-96	306/382 (80%)
comp1014606_c0_seq1	2.22791	-0.353444	0.481507	-0.734038	0.462926	NA	BLASTX1	220	ref|XP_013986300.1|	PREDICTED: uncharacterized protein LOC106564648 isoform X1 [Salmo salar]	143	5e-09	29/42 (69%)
comp101465_c0_seq1	129.114	-0.0955514	0.218952	-0.436404	0.662544	0.853508	BLASTN1	2005	ref|XM_014170967.1|	PREDICTED: Salmo salar vesicle-associated membrane protein 8-like (LOC106585118), transcript variant X2, mRNA	3402	0	1882/1996 (94%)
comp101491_c0_seq1	80.4946	-1.28454	0.415365	-3.09255	0.00198447	0.0406023	BLASTN1	1346	ref|XM_005931495.2|	PREDICTED: Haplochromis burtoni vitamin D3 receptor A (LOC102299085), transcript variant X3, mRNA	100	4e-14	69/80 (86%)
comp101527_c0_seq1	103.393	-0.55917	0.415283	-1.34648	0.178148	0.48746	BLASTX1	2367	ref|XP_014061688.1|	PREDICTED: E3 ubiquitin-protein ligase RNF19A-like isoform X1 [Salmo salar]_x0001_ref|XP_014061689.1| PREDICTED: E3 ubiquitin-protein ligase RNF19A-like isoform X1 [Salmo salar]	2904	0	655/661 (99%)
comp10153_c0_seq1	505.909	-0.69247	0.438768	-1.57821	0.114516	0.397127	BLASTX1	735	ref|XP_014012364.1|	PREDICTED: profilin-2-like [Salmo salar]_x0001_gb|ACI66108.1| Profilin-2 [Salmo salar]_x0001_gb|ACI68511.1| Profilin-2 [Salmo salar]_x0001_gb|ACN09882.1| Profilin-2 [Salmo salar]_x0001_gb|ACN12229.1| Profilin-2 [Salmo salar]	748	5e-97	140/143 (97%)
comp1015302_c0_seq1	1.62589	0.132109	0.45369	0.291187	0.770908	NA	BLASTX1	228	ref|XP_014056312.1|	PREDICTED: tyrosine-protein phosphatase non-receptor type 23-like isoform X1 [Salmo salar]	182	4e-13	73/75 (97%)
comp10154_c0_seq1	135.02	0.577549	0.350786	1.64644	0.0996729	0.370646	BLASTN1	345	ref|XM_014129301.1|	PREDICTED: Salmo salar eukaryotic translation initiation factor 1A, X-chromosomal-like (LOC106563585), mRNA	442	1e-107	227/231 (98%)
comp1015573_c0_seq1	1.73456	0.387339	0.436557	0.887257	0.37494	NA	BLASTX1	268	ref|XP_014011557.1|	PREDICTED: PERQ amino acid-rich with GYF domain-containing protein 1-like isoform X1 [Salmo salar]_x0001_ref|XP_014011558.1| PREDICTED: PERQ amino acid-rich with GYF domain-containing protein 1-like isoform X1 [Salmo salar]_x0001_ref|XP_014011559.1| PREDICTED: PERQ amino acid-rich with GYF domain-containing protein 1-like isoform X1 [Salmo salar]	411	7e-44	87/89 (97%)
comp101567_c0_seq1	68.3358	-0.751501	0.3071	-2.44709	0.0144015	0.130891	BLASTX1	871	ref|XP_014059088.1|	PREDICTED: GTPase IMAP family member 7-like isoform X2 [Salmo salar]	981	2e-128	227/258 (87%)
comp1015709_c0_seq1	2.70963	0.751851	0.480332	1.56527	0.117519	NA	BLASTX1	304	ref|XP_014001949.1|	PREDICTED: protein bicaudal D homolog 2-like isoform X1 [Salmo salar]_x0001_ref|XP_014001950.1| PREDICTED: protein bicaudal D homolog 2-like isoform X1 [Salmo salar]	392	2e-41	97/100 (97%)
comp101578_c0_seq1	9.04977	-0.125994	0.43353	-0.290624	0.771339	0.907344	BLASTN1	213	ref|XM_014211624.1|	PREDICTED: Salmo salar enhancer of rudimentary homolog (LOC106611428), mRNA	170	6e-34	162/215 (75%)
comp101579_c0_seq1	99.1453	-0.160168	0.230391	-0.6952	0.48693	0.752227	BLASTX1	1706	ref|XP_014066065.1|	PREDICTED: ubiquinone biosynthesis monooxygenase COQ6 isoform X1 [Salmo salar]	2536	0	473/481 (98%)
comp10159_c0_seq1	619.325	0.675798	0.246987	2.73617	0.0062159	0.081226	BLASTX1	927	ref|XP_014008807.1|	PREDICTED: CL031 protein isoform X1 [Salmo salar]_x0001_gb|ACM08291.1| C12orf31 homolog [Salmo salar]_x0001_gb|ACM08882.1| C12orf31 homolog [Salmo salar]	438	1e-49	127/129 (98%)
comp10161_c0_seq1	141.439	0.612547	0.403681	1.5174	0.129165	0.417394	BLASTN1	249	ref|XM_014196207.1|	PREDICTED: Salmo salar spermidine/spermine N1-acetyltransferase 1 (sat1), mRNA	456	2e-111	241/248 (97%)
comp101616_c0_seq1	13.6944	-0.0689762	0.397858	-0.173369	0.862362	0.946694	BLASTN1	551	ref|XM_014136721.1|	PREDICTED: Salmo salar cytoplasmic polyadenylation element-binding protein 4-like (LOC106567449), transcript variant X2, mRNA	1062	0	543/551 (98%)
comp101630_c0_seq1	48.9141	0.375959	0.280872	1.33854	0.18072	0.490073	BLASTN1	586	ref|XM_014132811.1|	PREDICTED: Salmo salar ras-related protein Rab-7a (LOC106565552), mRNA	940	0	552/602 (91%)
comp1016542_c0_seq1	1.55159	0.759064	0.475517	1.59629	0.110424	NA	BLASTX1	205	ref|XP_014017031.1|	PREDICTED: E3 ubiquitin-protein ligase CHFR-like isoform X1 [Salmo salar]_x0001_ref|XP_014017032.1| PREDICTED: E3 ubiquitin-protein ligase CHFR-like isoform X1 [Salmo salar]	365	1e-38	66/68 (97%)
comp1016781_c0_seq1	2.30776	0.563768	0.481087	1.17186	0.241252	NA	BLASTX1	220	ref|XP_014054461.1|	PREDICTED: SH2 domain-containing protein 4A-like [Salmo salar]	387	6e-44	72/73 (98%)
comp10168_c0_seq1	358.014	0.0893191	0.405382	0.220333	0.825612	0.931454	BLASTX1	994	ref|XP_014053444.1|	PREDICTED: CDKN2AIP N-terminal-like protein [Salmo salar]	500	7e-59	93/96 (96%)
comp101699_c0_seq1	43.4564	-1.28115	0.419487	-3.05408	0.00225752	0.0439577	BLASTN1	827	ref|XR_001329351.1|	PREDICTED: Salmo salar uncharacterized LOC106607966 (LOC106607966), ncRNA	1422	0	793/841 (94%)
comp101706_c0_seq1	60.0195	0.377089	0.341387	1.10458	0.269342	0.585834	BLASTX1	1572	ref|XP_013978462.1|	PREDICTED: transmembrane protein 165-like [Salmo salar]	1369	0	289/306 (94%)
comp101707_c0_seq1	35.6662	-0.541171	0.322945	-1.67574	0.0937891	0.359316	BLASTN1	658	ref|XM_014144882.1|	PREDICTED: Salmo salar gamma-secretase subunit Aph-1b-like (LOC106571615), mRNA	1066	0	616/676 (91%)
comp101716_c0_seq1	75.6702	-0.346768	0.267926	-1.29427	0.195573	0.506713	BLASTN1	1103	ref|XM_014125245.1|	PREDICTED: Salmo salar cat eye syndrome critical region protein 2-like (LOC106561369), transcript variant X2, mRNA	2052	0	1080/1110 (97%)
comp101725_c0_seq1	17.5696	-0.12562	0.366398	-0.342851	0.731711	0.888545	BLASTX1	204	ref|XP_014003213.1|	PREDICTED: phosphate carrier protein, mitochondrial isoform X2 [Salmo salar]	354	9e-39	66/67 (98%)
comp101739_c0_seq1	93.6123	0.189733	0.461541	0.411086	0.68101	0.863442	BLASTX1	1530	ref|XP_014007349.1|	PREDICTED: UDP-glucose:glycoprotein glucosyltransferase 1-like isoform X2 [Salmo salar]	2409	0	440/442 (99%)
comp101744_c0_seq1	16.1281	0.473426	0.414721	1.14155	0.25364	0.571301	BLASTX1	279	ref|XP_014034422.1|	PREDICTED: phosphatidylinositol-glycan biosynthesis class F protein [Salmo salar]_x0001_ref|XP_014034423.1| PREDICTED: phosphatidylinositol-glycan biosynthesis class F protein [Salmo salar]	330	2e-35	62/63 (98%)
comp101748_c0_seq1	12.9523	0.723661	0.316685	2.28511	0.0223064	0.16766	BLASTN1	209	ref|XM_014160060.1|	PREDICTED: Salmo salar adaptor-related protein complex 3, sigma 1 subunit (ap3s1), transcript variant X4, mRNA	358	5e-85	201/214 (93%)
comp1017488_c0_seq1	1.26346	0.463453	0.477424	0.970737	0.331679	NA	BLASTX1	220	ref|XP_014022542.1|	PREDICTED: la-related protein 4-like isoform X1 [Salmo salar]	369	8e-39	70/72 (97%)
comp10176_c0_seq1	889.892	-0.249445	0.248211	-1.00497	0.314909	0.625942	BLASTX1	2073	ref|XP_013983090.1|	PREDICTED: fumarylacetoacetase [Salmo salar]	2314	0	435/444 (97%)
comp1017609_c0_seq1	3.49817	-0.123496	0.458215	-0.269514	0.787534	NA	BLASTX1	265	ref|XP_013979896.1|	PREDICTED: aminopeptidase N-like [Salmo salar]	350	2e-35	68/69 (98%)
comp101764_c0_seq1	32.9006	-0.795405	0.38519	-2.06497	0.0389257	0.2284	BLASTN1	410	ref|XM_014209483.1|	PREDICTED: Salmo salar GRB2-associated-binding protein 1-like (LOC106610242), transcript variant X2, mRNA	680	4e-172	396/436 (90%)
comp101800_c0_seq1	10.5777	1.16052	0.430037	2.69866	0.00696196	0.0867254	BLASTN1	283	ref|XM_014130619.1|	PREDICTED: Salmo salar low-density lipoprotein receptor-like (LOC106564497), mRNA	470	3e-115	276/304 (90%)
comp101802_c0_seq1	8.25696	-0.174708	0.417711	-0.418252	0.675763	0.860518	BLASTN1	224	ref|XM_014139270.1|	PREDICTED: Salmo salar chromosomal protein D1-like (LOC106568700), transcript variant X2, mRNA	300	3e-69	205/238 (86%)
comp101810_c0_seq1	19.8903	0.934195	0.402808	2.31921	0.0203838	0.15902	BLASTN1	389	ref|XM_014140753.1|	PREDICTED: Salmo salar transcription factor AP-1-like (LOC106569413), mRNA	742	0	382/389 (98%)
comp1018301_c0_seq1	1.2079	-0.295307	0.480436	-0.614664	0.538777	NA	BLASTN1	215	ref|XM_013137321.1|	PREDICTED: Esox lucius epidermal growth factor receptor pathway substrate 8 (eps8), mRNA	226	4e-49	159/187 (85%)
comp10186_c0_seq1	1112.82	-0.599513	0.327167	-1.83244	0.0668865	0.303312	BLASTX1	1354	gb|ACN10237.1|	Alcohol dehydrogenase class-3 [Salmo salar]_x0001_gb|ACN12592.1| Alcohol dehydrogenase class-3 [Salmo salar]_x0001_gb|ACN62250.1| alcohol dehydrogenase class 3 [Salmo salar]	1955	0	369/376 (98%)
comp101861_c0_seq1	31.5531	-0.177761	0.336412	-0.528403	0.59722	0.818757	BLASTN1	513	ref|XM_014142737.1|	PREDICTED: Salmo salar serine/threonine-protein phosphatase 6 catalytic subunit-like (LOC106570422), mRNA	810	0	476/520 (91%)
comp1019_c0_seq1	8387.15	0.143823	0.396722	0.362529	0.716957	0.881311	BLASTX1	2772	ref|XP_013979099.1|	PREDICTED: ceruloplasmin [Salmo salar]	4221	0	827/844 (97%)
comp101912_c0_seq1	79.0024	0.354945	0.276272	1.28477	0.198874	0.511199	BLASTX1	1344	ref|XP_014006231.1|	PREDICTED: FUN14 domain-containing protein 1-like isoform X1 [Salmo salar]_x0001_ref|XP_014007708.1| PREDICTED: FUN14 domain-containing protein 1-like isoform X1 [Salmo salar]_x0001_gb|ACI34094.1| FUN14 domain-containing protein 1 [Salmo salar]	711	3e-88	146/146 (100%)
comp101976_c0_seq1	34.2431	0.251855	0.328121	0.767566	0.442745	0.723759	BLASTN1	499	ref|XM_014128123.1|	PREDICTED: Salmo salar protein kinase, AMP-activated, alpha 1 catalytic subunit (prkaa1), mRNA	846	0	477/510 (93%)
comp101979_c0_seq1	90.8044	-0.0260066	0.371248	-0.0700518	0.944152	0.979112	BLASTX1	1550	ref|XP_014026002.1|	PREDICTED: heparan sulfate glucosamine 3-O-sulfotransferase 1-like [Salmo salar]	1389	0	269/275 (97%)
comp1019996_c0_seq1	0.970125	0.230692	0.436319	0.528723	0.596998	NA	BLASTN1	205	ref|XM_014178784.1|	PREDICTED: Salmo salar sodium-dependent lysophosphatidylcholine symporter 1-B-like (LOC106589095), mRNA	318	4e-74	193/213 (90%)
comp102_c0_seq1	15002.2	-0.516187	0.460948	-1.11984	0.262783	0.580965	BLASTX1	297	ref|XP_010767672.1|	PREDICTED: beta-microseminoprotein-like [Notothenia coriiceps]	126	1e-06	24/34 (70%)
comp10200_c0_seq1	639.062	-0.177235	0.365852	-0.484446	0.62807	0.836431	BLASTX1	1134	ref|NP_001135086.1|	3-hydroxyacyl-CoA dehydrogenase type-2 [Salmo salar]_x0001_gb|ACI70101.1| 3-hydroxyacyl-CoA dehydrogenase type-2 [Salmo salar]_x0001_gb|ACI70145.1| 3-hydroxyacyl-CoA dehydrogenase type-2 [Salmo salar]	1351	0	260/260 (100%)
comp102001_c0_seq1	102.289	0.0958961	0.378037	0.253669	0.799752	0.919794	BLASTX1	1378	ref|XP_014001105.1|	PREDICTED: protein LZIC isoform X1 [Salmo salar]	736	2e-91	191/200 (95%)
comp10201_c0_seq1	362.48	0.337722	0.473564	0.71315	NA	NA	BLASTX1	464	gb|AAG40610.1|	complement component C3-4 [Oncorhynchus mykiss]	725	8e-85	138/154 (89%)
comp102024_c0_seq1	48.7407	0.923741	0.456771	2.02233	NA	NA	BLASTN1	600	ref|XM_014178737.1|	PREDICTED: Salmo salar transcription factor SOX-4-like (LOC106589061), mRNA	630	3e-158	353/375 (94%)
comp1020539_c0_seq1	1.49506	0.847714	0.472622	1.79364	0.0728706	NA	BLASTX1	211	ref|XP_014048709.1|	PREDICTED: TRIO and F-actin-binding protein-like [Salmo salar]	365	5e-39	68/69 (98%)
comp102057_c0_seq1	88.168	0.304485	0.382984	0.795033	NA	NA	BLASTX1	2441	ref|XP_014003299.1|	PREDICTED: dual specificity protein phosphatase 6-like [Salmo salar]	1523	0	319/329 (96%)
comp10206_c0_seq1	588.659	0.706992	0.460329	1.53584	0.124577	0.411571	BLASTX1	1000	ref|XP_014040525.1|	PREDICTED: cystathionine beta-synthase-like [Salmo salar]	1356	0	253/255 (99%)
comp102075_c0_seq1	52.4629	-0.466865	0.277965	-1.67958	0.0930382	0.357806	BLASTN1	861	ref|XR_001327438.1|	PREDICTED: Salmo salar V-type proton ATPase 21 kDa proteolipid subunit (LOC106599388), transcript variant X2, misc_RNA	1458	0	821/879 (93%)
comp102089_c0_seq1	205.048	-0.030856	0.160105	-0.192723	0.847176	0.940407	BLASTX1	3456	ref|XP_014048312.1|	PREDICTED: stAR-related lipid transfer protein 3-like isoform X1 [Salmo salar]	1885	0	397/406 (97%)
comp102096_c0_seq1	135.446	-1.06501	0.418953	-2.54209	0.0110192	0.11314	BLASTX1	1330	ref|XP_014055832.1|	PREDICTED: nuclear receptor subfamily 0 group B member 2-like [Salmo salar]	1270	3e-171	241/257 (93%)
comp102098_c0_seq1	82.101	0.571083	0.417722	1.36714	0.171583	0.478794	BLASTX1	1398	ref|XP_014000418.1|	PREDICTED: AN1-type zinc finger protein 3-like isoform X1 [Salmo salar]_x0001_gb|ACN10766.1| AN1-type zinc finger protein 3 [Salmo salar]	851	6e-108	215/234 (91%)
comp102102_c0_seq1	137.687	0.737194	0.274561	2.68499	0.00725317	0.0885652	BLASTX1	2121	ref|NP_001268353.1|	interleukin 1 receptor-like 1 (ST2L) [Oncorhynchus mykiss]_x0001_emb|CCT61382.1| interleukin 1 receptor-like 1 (ST2L) [Oncorhynchus mykiss]	2636	0	553/597 (92%)
comp102110_c0_seq1	73.9697	-1.09521	0.354327	-3.09095	0.00199516	0.0406023	BLASTN1	1388	ref|XR_001322981.1|	PREDICTED: Salmo salar PTB-containing, cubilin and LRP1-interacting protein pseudogene (LOC106580906), misc_RNA	1820	0	1038/1130 (91%)
comp102118_c0_seq1	72.1084	0.339236	0.351543	0.964991	0.334549	0.641868	BLASTX1	1841	ref|XP_014048468.1|	PREDICTED: inactive rhomboid protein 1 isoform X2 [Salmo salar]	1895	0	384/390 (98%)
comp102120_c0_seq1	25.7141	0.14211	0.299525	0.474451	0.635179	0.840714	BLASTN1	438	ref|XM_014135658.1|	PREDICTED: Salmo salar exosome complex component RRP4-like (LOC106566956), mRNA	448	4e-109	241/252 (95%)
comp102132_c0_seq1	15.8652	0.315821	0.316457	0.99799	0.318284	0.62896	BLASTN1	326	ref|XM_014204694.1|	PREDICTED: Salmo salar axin interactor, dorsalization-associated protein (LOC106607601), transcript variant X4, mRNA	428	9e-104	289/337 (85%)
comp102155_c0_seq1	48.9823	0.267604	0.462529	0.578567	NA	NA	BLASTX1	1684	ref|XP_014007837.1|	PREDICTED: transmembrane protein 131-like, partial [Salmo salar]	2537	0	554/562 (98%)
comp102156_c0_seq1	67.3462	0.919625	0.296281	3.10389	0.00190994	0.0399014	BLASTX1	1068	ref|XP_014071492.1|	PREDICTED: RNA 3'-terminal phosphate cyclase [Salmo salar]	900	5e-115	170/171 (99%)
comp102172_c0_seq1	14.2022	0.512293	0.480209	1.06681	0.286056	0.601099	BLASTX1	267	ref|XP_013996941.1|	PREDICTED: acetyl-coenzyme A synthetase, cytoplasmic-like [Salmo salar]_x0001_ref|XP_013996942.1| PREDICTED: acetyl-coenzyme A synthetase, cytoplasmic-like [Salmo salar]	434	7e-48	77/89 (86%)
comp1021721_c0_seq1	1.17944	-0.00739028	0.464364	-0.0159148	0.987302	NA	BLASTN1	201	ref|XM_010740612.1|	PREDICTED: Larimichthys crocea histone deacetylase 9 (hdac9), transcript variant X2, mRNA	78	5e-09	110/156 (70%)
comp1021850_c0_seq1	1.64762	0.167153	0.481476	0.347168	0.728465	NA	No Hit Found	NA			NA	NA
comp102190_c0_seq1	73.425	0.563918	0.219198	2.57264	0.0100925	0.107619	BLASTN1	1322	ref|XM_014187731.1|	PREDICTED: Salmo salar aconitate hydratase, mitochondrial-like (LOC106596448), mRNA	1550	0	887/962 (92%)
comp102197_c0_seq1	38.2301	1.05907	0.327057	3.2382	0.00120287	0.0299996	BLASTN1	750	ref|XM_014189387.1|	PREDICTED: Salmo salar proteasome activator complex subunit 3-like (LOC106598343), partial mRNA	1152	0	680/741 (91%)
comp102203_c0_seq1	71.7416	0.00410554	0.325263	0.0126222	0.989929	0.996268	BLASTN1	1249	ref|XM_014178752.1|	PREDICTED: Salmo salar alpha-taxilin-like (LOC106589073), mRNA	1328	0	899/1051 (85%)
comp102207_c0_seq1	9.19073	-0.118097	0.457396	-0.258195	0.796256	0.917915	BLASTN1	449	gb|KF845941.1|	Salmo salar C21orf62-like protein, CRFB1a, CRFB3, CRFB4a, CRFB5c, CRFBx, IFNGR2-related protein, and transmembrane 50B-like protein genes, complete cds	222	1e-47	161/192 (83%)
comp10221_c0_seq1	377.589	-0.262098	0.372115	-0.704347	0.481217	0.748365	BLASTN1	684	ref|XM_014211981.1|	PREDICTED: Salmo salar calnexin (canx), transcript variant X4, mRNA	1108	0	646/709 (91%)
comp1022293_c0_seq1	1.986	0.286747	0.476752	0.60146	0.547534	NA	BLASTX1	239	ref|XP_014036242.1|	PREDICTED: methyltransferase-like protein 4 isoform X3 [Salmo salar]	407	3e-45	77/79 (97%)
comp1022435_c0_seq1	1.82049	0.0887624	0.479022	0.185299	0.852994	NA	BLASTX1	209	ref|XP_013993785.1|	PREDICTED: ARF GTPase-activating protein GIT2-like isoform X4 [Salmo salar]	280	1e-26	65/69 (94%)
comp102263_c0_seq1	137.382	-0.0624607	0.277461	-0.225115	0.821889	0.929854	BLASTX1	2483	ref|XP_014070159.1|	PREDICTED: acetolactate synthase-like protein [Salmo salar]	3011	0	618/621 (99%)
comp102277_c0_seq1	36.2714	0.591528	0.267599	2.2105	0.0270706	0.186039	BLASTN1	552	ref|XM_014205732.1|	PREDICTED: Salmo salar glycerophosphocholine phosphodiesterase GPCPD1-like (LOC106608056), transcript variant X2, mRNA	734	0	511/609 (83%)
comp10228_c0_seq1	468.414	-0.452053	0.344516	-1.31214	0.189474	0.5007	BLASTX1	1095	ref|XP_014070418.1|	PREDICTED: ES1 protein homolog, mitochondrial-like [Salmo salar]_x0001_ref|XP_014070419.1| PREDICTED: ES1 protein homolog, mitochondrial-like [Salmo salar]_x0001_ref|XP_014070420.1| PREDICTED: ES1 protein homolog, mitochondrial-like [Salmo salar]	1156	8e-156	213/224 (95%)
comp102283_c0_seq1	16.0807	0.140507	0.419562	0.33489	0.737708	0.89142	BLASTN1	217	ref|XM_014214438.1|	PREDICTED: Salmo salar pre-mRNA-processing-splicing factor 8-like (LOC106612861), mRNA	318	4e-74	196/220 (89%)
comp102285_c0_seq1	30.2427	0.428113	0.315443	1.35718	0.174724	0.48312	BLASTN1	441	ref|XM_014204774.1|	PREDICTED: Salmo salar serine/threonine-protein phosphatase 4 regulatory subunit 3-like (LOC106607635), transcript variant X4, mRNA	666	3e-168	403/444 (90%)
comp10230_c0_seq1	179.682	-0.552806	0.243257	-2.27252	0.0230553	0.170572	BLASTN1	329	dbj|AB889394.1|	Oncorhynchus mykiss IUNH mRNA for inosine-uridine preferring nucleoside hydrolase, partial cds	548	2e-136	289/299 (96%)
comp102305_c0_seq1	17.3301	0.367833	0.289846	1.26906	0.204419	0.518165	BLASTN1	206	ref|XM_014198943.1|	PREDICTED: Salmo salar retinoic acid receptor responder protein 3-like (LOC106604378), mRNA	286	2e-65	179/206 (86%)
comp1023346_c0_seq1	1.68894	0.233481	0.481182	0.485223	0.627518	NA	BLASTX1	302	ref|XP_013997387.1|	PREDICTED: uncharacterized protein LOC106570022 isoform X3 [Salmo salar]	170	1e-11	44/45 (97%)
comp102336_c0_seq1	23.8526	0.0390741	0.401071	0.0974243	0.922389	0.970512	BLASTN1	311	gb|GQ505860.1|	Salmo salar clone BAC CHORI214-68O19 genomic sequence	144	1e-26	95/110 (86%)
comp1023372_c0_seq1	1.5494	-0.333251	0.481455	-0.692175	0.488827	NA	BLASTN1	272	ref|XM_014160802.1|	PREDICTED: Salmo salar apoptosis-inducing factor 3-like (LOC106580115), transcript variant X3, mRNA	382	2e-91	246/280 (87%)
comp10234_c0_seq1	725.376	-0.502072	0.231965	-2.16443	0.0304313	0.199019	BLASTX1	2897	gb|KKF31014.1|	Xin actin-binding repeat-containing protein 2 [Larimichthys crocea]	1213	2e-150	314/601 (52%)
comp102350_c0_seq1	80.2964	0.222735	0.250751	0.888272	0.374394	0.672456	BLASTX1	1187	ref|NP_001134266.1|	NFU1 iron-sulfur cluster scaffold homolog, mitochondrial [Salmo salar]_x0001_gb|ACI66848.1| NFU1 iron-sulfur cluster scaffold homolog [Salmo salar]	1188	2e-159	256/263 (97%)
comp102363_c0_seq1	18.311	0.199978	0.304628	0.656467	0.511524	0.768466	BLASTN1	283	ref|XM_014126518.1|	PREDICTED: Salmo salar histamine H3 receptor-like (LOC106562003), mRNA	490	1e-120	272/288 (94%)
comp102367_c0_seq1	50.0121	0.913189	0.256114	3.56556	0.000363079	0.014026	BLASTN1	608	ref|XM_014145195.1|	PREDICTED: Salmo salar Golgi resident protein GCP60-like (LOC106571761), transcript variant X4, mRNA	1050	0	579/611 (94%)
comp102372_c0_seq1	121.416	0.879425	0.447873	1.96356	0.0495814	0.260578	BLASTX1	1734	ref|XP_013996971.1|	PREDICTED: kynurenine--oxoglutarate transaminase 1-like isoform X1 [Salmo salar]_x0001_ref|XP_013996977.1| PREDICTED: kynurenine--oxoglutarate transaminase 1-like isoform X1 [Salmo salar]	2361	0	436/446 (97%)
comp102375_c0_seq1	61.9787	-0.744473	0.243579	-3.05639	0.00224019	0.0437619	BLASTX1	978	ref|NP_001133685.1|	protein phosphatase methylesterase 1 [Salmo salar]_x0001_gb|ACI33696.1| phosphatase methylesterase 1 [Salmo salar]	1180	1e-157	242/245 (98%)
comp102376_c0_seq1	100.117	-1.57912	0.266759	-5.91966	3.22608e-09	9.70526e-06	BLASTX1	1552	ref|XP_014015468.1|	PREDICTED: protein NipSnap homolog 1-like [Salmo salar]	1473	0	270/273 (98%)
comp102395_c0_seq1	88.3688	-0.423837	0.313392	-1.35242	0.176242	0.484535	BLASTN1	1627	ref|XM_014151260.1|	PREDICTED: Salmo salar intersectin-1 (LOC100286499), transcript variant X8, mRNA	2240	0	1461/1693 (86%)
comp1024_c0_seq1	11459.4	0.0550318	0.341953	0.160934	0.872146	0.949996	BLASTX1	4291	ref|XP_013996270.1|	PREDICTED: myosin heavy chain, striated muscle-like isoform X1 [Salmo salar]	3646	0	795/822 (96%)
comp102408_c0_seq1	34.5097	0.69617	0.268019	2.59747	0.00939141	0.102644	BLASTN1	419	ref|XM_014162807.1|	PREDICTED: Salmo salar signal recognition particle receptor subunit alpha-like (LOC106581092), transcript variant X3, mRNA	650	6e-164	398/449 (88%)
comp10241_c0_seq1	187.946	1.33987	0.463353	2.89169	0.00383178	0.0611535	BLASTX1	436	ref|XP_014061916.1|	PREDICTED: acyl-CoA desaturase-like [Salmo salar]_x0001_ref|XP_014061917.1| PREDICTED: acyl-CoA desaturase-like [Salmo salar]_x0001_ref|XP_014061918.1| PREDICTED: acyl-CoA desaturase-like [Salmo salar]_x0001_ref|XP_014061919.1| PREDICTED: acyl-CoA desaturase-like [Salmo salar]_x0001_ref|XP_014061926.1| PREDICTED: acyl-CoA desaturase-like [Salmo salar]	441	5e-50	84/86 (97%)
comp102410_c0_seq1	88.8658	0.498306	0.204528	2.43637	0.0148353	0.132689	BLASTX1	1604	gb|ACV49698.1|	akirin 2(1b) [Salvelinus alpinus]	744	8e-92	182/184 (98%)
comp102416_c0_seq1	63.2124	0.772264	0.383162	2.0155	NA	NA	BLASTN1	1167	ref|XR_001328532.1|	PREDICTED: Salmo salar uncharacterized LOC106603905 (LOC106603905), ncRNA	888	0	763/966 (78%)
comp10242_c0_seq1	250.922	1.20287	0.375183	3.20608	0.00134557	0.0318739	BLASTN1	624	ref|XM_014209848.1|	PREDICTED: Salmo salar translocase of inner mitochondrial membrane 10 homolog (yeast) (timm10), mRNA	868	0	550/627 (87%)
comp102422_c0_seq1	55.5071	-0.486345	0.229356	-2.12048	0.0339656	0.212272	BLASTX1	876	ref|XP_014036779.1|	PREDICTED: uncharacterized protein C18orf8-like isoform X3 [Salmo salar]	1518	0	283/291 (97%)
comp102426_c0_seq1	84.9499	-0.853486	0.341856	-2.49662	0.0125382	0.121181	BLASTX1	2023	ref|XP_014017625.1|	PREDICTED: delta-like protein C isoform X2 [Salmo salar]	1469	0	276/289 (95%)
comp102458_c0_seq1	75.1064	0.277211	0.17179	1.61366	0.1066	0.383512	BLASTN1	1268	ref|XM_010888773.2|	PREDICTED: Esox lucius protein phosphatase, Mg2+/Mn2+ dependent, 1B (ppm1b), transcript variant X3, mRNA	762	0	961/1323 (72%)
comp102463_c0_seq1	25.266	-0.586566	0.345056	-1.69991	0.089147	0.350723	BLASTN1	501	ref|XM_014209635.1|	PREDICTED: Salmo salar cAMP-dependent protein kinase type I-alpha regulatory subunit (LOC106610329), transcript variant X2, mRNA	800	0	474/523 (90%)
comp10247_c0_seq1	337.442	-0.261801	0.421803	-0.62067	0.534817	0.783268	BLASTX1	383	ref|XP_532081.4|	PREDICTED: U6 snRNA-associated Sm-like protein LSm2 [Canis lupus familiaris]	519	4e-63	95/95 (100%)
comp102472_c0_seq1	60.9006	-0.0330399	0.310526	-0.1064	0.915265	0.96689	BLASTN1	1036	ref|XM_014137999.1|	PREDICTED: Salmo salar zinc finger protein 346-like (LOC106568014), transcript variant X3, mRNA	1124	0	880/1087 (80%)
comp102478_c0_seq1	80.9513	-0.802911	0.427786	-1.8769	0.0605317	0.287511	BLASTX1	840	ref|XP_014024735.1|	PREDICTED: tripartite motif-containing protein 16-like isoform X1 [Salmo salar]	582	3e-109	117/143 (81%)
comp10248_c0_seq1	614.428	0.0156816	0.288582	0.0543401	0.956664	0.984294	BLASTX1	798	ref|XP_014062104.1|	PREDICTED: cystatin-B-like [Salmo salar]_x0001_gb|ACI66582.1| Cystatin-B [Salmo salar]_x0001_gb|ACI69580.1| Cystatin-B [Salmo salar]	508	5e-61	95/99 (95%)
comp102482_c0_seq1	18.8757	-0.389724	0.33882	-1.15024	0.250046	0.567571	BLASTN1	291	ref|XM_014156350.1|	PREDICTED: Salmo salar SH3 domain and tetratricopeptide repeat-containing protein 1-like (LOC106577910), mRNA	350	1e-82	206/225 (91%)
comp1025272_c0_seq1	1.2523	0.734124	0.418455	1.75437	0.0793672	NA	BLASTX1	224	ref|XP_014035376.1|	PREDICTED: unhealthy ribosome biogenesis protein 2 homolog [Salmo salar]	244	2e-21	74/74 (100%)
comp102533_c0_seq1	54.5473	-0.305648	0.39728	-0.769351	0.441685	0.722934	BLASTX1	923	ref|XP_014055242.1|	PREDICTED: serum amyloid P-component-like [Salmo salar]	1050	5e-141	195/202 (96%)
comp102535_c0_seq1	15.1457	0.590687	0.411652	1.43492	0.151311	0.450804	BLASTN1	252	ref|XM_014127831.1|	PREDICTED: Salmo salar RNA-binding protein NOB1-like (LOC106562814), mRNA	272	1e-61	194/227 (85%)
comp102538_c0_seq1	124.196	-0.313327	0.376375	-0.832486	0.405134	0.696256	BLASTX1	1766	ref|XP_014063685.1|	PREDICTED: liprin-beta-1-like isoform X2 [Salmo salar]	2328	0	437/459 (95%)
comp10254_c0_seq1	944.744	0.742868	0.379887	1.9555	0.0505246	0.262707	BLASTX1	2054	ref|XP_014014592.1|	PREDICTED: calcium-binding and coiled-coil domain-containing protein 2-like [Salmo salar]	2199	0	442/476 (92%)
comp102542_c0_seq1	61.4059	-0.195656	0.412808	-0.473964	0.635525	0.840857	BLASTX1	1376	ref|XP_014057179.1|	PREDICTED: hepatic leukemia factor-like isoform X2 [Salmo salar]	1223	6e-162	305/382 (79%)
comp10256_c0_seq1	619.519	-0.209823	0.407467	-0.514945	0.606592	0.82481	BLASTX1	1251	ref|XP_014037734.1|	PREDICTED: probable ergosterol biosynthetic protein 28 isoform X2 [Salmo salar]_x0001_gb|ACM09162.1| Probable ergosterol biosynthetic protein 28 [Salmo salar]	740	3e-93	139/143 (97%)
comp1025633_c0_seq1	1.86723	0.494754	0.481597	1.02732	0.30427	NA	BLASTN1	275	ref|XM_014125938.1|	PREDICTED: Salmo salar AT-rich interactive domain-containing protein 3B-like (LOC106561720), transcript variant X2, mRNA	200	6e-42	127/145 (87%)
comp102568_c0_seq1	78.6686	0.648786	0.242478	2.67565	0.00745837	0.0895712	BLASTX1	1098	ref|XP_013980384.1|	PREDICTED: uncharacterized protein LOC106561205 [Salmo salar]	648	4e-79	126/146 (86%)
comp102572_c0_seq1	105.028	-0.323611	0.20036	-1.61515	0.106278	0.382733	BLASTX1	2804	ref|NP_001158792.1|	autophagy-related protein 7 [Salmo salar]_x0001_gb|ACN10481.1| Autophagy-related protein 7 [Salmo salar]	2967	0	576/594 (96%)
comp102575_c0_seq1	23.0634	-0.0898015	0.375368	-0.239236	0.810923	0.924557	No Hit Found	NA			NA	NA
comp102579_c0_seq1	25.2292	0.155677	0.463505	0.335868	0.736971	0.891156	BLASTX1	662	ref|XP_013996268.1|	PREDICTED: apoptotic chromatin condensation inducer in the nucleus [Salmo salar]	905	4e-112	211/220 (95%)
comp102580_c0_seq1	27.0403	1.10581	0.354253	3.12152	0.00179922	0.0384905	BLASTN1	419	ref|XM_014125393.1|	PREDICTED: Salmo salar inositol 1,4,5-trisphosphate receptor type 2 (LOC100196824), transcript variant X2, mRNA	158	2e-30	159/210 (75%)
comp102584_c0_seq1	108.915	-1.31806	0.36504	-3.61072	0.000305346	0.0124134	BLASTX1	1309	ref|XP_014048451.1|	PREDICTED: L-serine dehydratase/L-threonine deaminase-like [Salmo salar]	1585	0	322/324 (99%)
comp102590_c0_seq1	100.872	-0.717183	0.294532	-2.43499	0.014892	0.132891	BLASTN1	1556	ref|XM_014132181.1|	PREDICTED: Salmo salar protein turtle homolog A-like (LOC106565253), transcript variant X4, mRNA	2874	0	1515/1562 (96%)
comp102600_c0_seq1	19.5621	-0.367379	0.277326	-1.32472	0.185265	0.495685	BLASTN1	303	ref|XM_014131071.1|	PREDICTED: Salmo salar UPF0669 protein C6orf120 homolog (LOC106564749), mRNA	466	4e-114	286/318 (89%)
comp102615_c0_seq1	75.6674	-0.383571	0.252304	-1.52028	0.128442	0.415932	BLASTX1	1154	ref|XP_013986546.1|	PREDICTED: UPF0669 protein C6orf120 homolog [Salmo salar]	747	3e-94	158/171 (92%)
comp102616_c0_seq1	24.3217	-0.291659	0.38033	-0.766858	0.443166	0.723842	BLASTN1	459	ref|XM_014206759.1|	PREDICTED: Salmo salar PHD finger protein 23B-like (LOC106608667), mRNA	762	0	417/439 (94%)
comp102632_c0_seq1	36.1291	-0.404408	0.262221	-1.54224	0.123015	0.409131	BLASTN1	429	ref|XM_014195909.1|	PREDICTED: Salmo salar RAC-beta serine/threonine-protein kinase-like (LOC106602915), mRNA	578	2e-144	386/445 (86%)
comp102660_c0_seq1	22.4864	-0.202646	0.287714	-0.70433	0.481227	0.748365	BLASTN1	454	ref|XM_014200438.1|	PREDICTED: Salmo salar tetratricopeptide repeat protein 7A-like (LOC106605097), transcript variant X5, mRNA	222	1e-47	195/249 (78%)
comp102666_c0_seq1	111.774	-0.195401	0.216295	-0.903401	0.366313	0.665719	BLASTX1	2823	ref|XP_014018349.1|	PREDICTED: mitochondrial intermediate peptidase-like isoform X1 [Salmo salar]	3603	0	678/701 (96%)
comp102683_c0_seq1	57.6302	0.0210352	0.234401	0.0897401	0.928494	0.973176	BLASTN1	1236	ref|XM_014158081.1|	PREDICTED: Salmo salar dual specificity mitogen-activated protein kinase kinase 4-like (LOC106578855), mRNA	412	8e-99	424/563 (75%)
comp102689_c0_seq1	128.483	1.27051	0.414992	3.06154	0.00220204	0.0433066	BLASTX1	2277	ref|XP_013983977.1|	PREDICTED: K0020 protein isoform X2 [Salmo salar]	2975	0	593/605 (98%)
comp10271_c0_seq1	1133.18	0.117273	0.290258	0.404029	0.686192	0.866179	BLASTX1	2119	ref|XP_014039400.1|	PREDICTED: derlin-1 isoform X1 [Salmo salar]_x0001_ref|XP_014039401.1| PREDICTED: derlin-1 isoform X2 [Salmo salar]_x0001_gb|ACI33717.1| Derlin-1 [Salmo salar]	1121	5e-145	217/218 (99%)
comp102710_c0_seq1	19.5201	0.142001	0.350801	0.404792	0.685631	0.865996	BLASTN1	356	ref|XM_014171141.1|	PREDICTED: Salmo salar UPF0600 protein C5orf51 homolog (LOC106585203), mRNA	628	5e-158	343/358 (95%)
comp102787_c0_seq1	17.9007	0.149529	0.31287	0.477926	0.632703	0.839662	BLASTN1	225	ref|XM_014200843.1|	PREDICTED: Salmo salar sterol regulatory element-binding protein cleavage-activating protein-like (LOC106605338), transcript variant X5, mRNA	238	2e-52	182/234 (77%)
comp102791_c0_seq1	18.4461	0.603628	0.347252	1.7383	0.0821582	0.336963	BLASTN1	352	ref|XM_014147113.1|	PREDICTED: Salmo salar isocitrate dehydrogenase [NAD] subunit gamma, mitochondrial-like (LOC106572708), transcript variant X1, mRNA	444	4e-108	307/357 (85%)
comp102803_c0_seq1	91.2887	0.602004	0.272756	2.20711	0.0273062	0.187177	BLASTN1	1465	ref|XM_014145573.1|	PREDICTED: Salmo salar protein slowmo homolog 2-like (LOC106571960), transcript variant X2, mRNA	2102	0	1254/1386 (90%)
comp10281_c0_seq1	1092.8	0.0609807	0.372165	0.163854	0.869846	0.949478	BLASTX1	3872	ref|XP_014032748.1|	PREDICTED: ectonucleotide pyrophosphatase/phosphodiesterase family member 2-like [Salmo salar]	4485	0	839/854 (98%)
comp102813_c0_seq1	12.9179	-0.678771	0.422161	-1.60785	0.107868	0.385753	BLASTN1	310	gb|HQ287747.1|	Coregonus clupeaformis malate dehydrogenase, cytoplasmic (MDH) gene, complete cds	444	4e-108	264/289 (91%)
comp10282_c0_seq1	607.909	0.00233055	0.318598	0.00731503	0.994164	0.997708	BLASTN1	1033	ref|XM_014194264.1|	PREDICTED: Salmo salar cytochrome P450 2K1-like (LOC106601851), transcript variant X2, mRNA	586	4e-146	367/419 (87%)
comp102847_c0_seq1	13.621	0.477948	0.415524	1.15023	0.25005	0.567571	BLASTX1	224	ref|XP_014013066.1|	PREDICTED: zinc finger protein 501-like [Salmo salar]	207	3e-17	45/57 (78%)
comp102865_c0_seq1	30.2432	-0.0331144	0.395237	-0.0837837	0.933228	0.975081	BLASTN1	427	ref|XM_014158728.1|	PREDICTED: Salmo salar polymerase I and transcript release factor (ptrf), mRNA	668	8e-169	356/367 (97%)
comp102874_c0_seq1	24.4195	-0.125187	0.274582	-0.455917	0.64845	0.846992	BLASTN1	341	ref|XR_001326141.1|	PREDICTED: Salmo salar uncharacterized LOC106594522 (LOC106594522), ncRNA	196	9e-41	174/218 (79%)
comp102879_c0_seq1	106.492	-0.0614129	0.242007	-0.253765	0.799677	0.919794	BLASTX1	1435	ref|XP_014015599.1|	PREDICTED: NFU1 iron-sulfur cluster scaffold homolog, mitochondrial-like [Salmo salar]	1334	1e-180	251/251 (100%)
comp10288_c0_seq1	931.583	0.19824	0.310078	0.639324	0.522612	0.77537	BLASTX1	5945	ref|XP_014014220.1|	PREDICTED: glycerol-3-phosphate acyltransferase 1, mitochondrial [Salmo salar]	3521	0	675/680 (99%)
comp102880_c0_seq1	31.4906	0.796822	0.405453	1.96526	0.0493837	0.260174	BLASTX1	676	ref|XP_014041586.1|	PREDICTED: thrombospondin type-1 domain-containing protein 4-like [Salmo salar]	525	3e-58	131/135 (97%)
comp1028858_c0_seq1	1.79881	0.402044	0.429971	0.935049	0.349763	NA	BLASTX1	279	ref|XP_010766734.1|	PREDICTED: neuropathy target esterase [Notothenia coriiceps]	483	1e-53	91/92 (98%)
comp1028917_c0_seq1	1.92287	0.0774321	0.480491	0.161152	0.871974	NA	BLASTX1	243	ref|XP_014032360.1|	PREDICTED: pygopus homolog 2-like [Salmo salar]_x0001_ref|XP_014032361.1| PREDICTED: pygopus homolog 2-like [Salmo salar]	251	1e-22	59/59 (100%)
comp102922_c0_seq1	15.2725	-0.954269	0.364976	-2.61461	0.00893305	0.0999293	BLASTN1	269	ref|XM_014175813.1|	PREDICTED: Salmo salar cell cycle progression protein 1-like (LOC106587427), transcript variant X8, mRNA	448	3e-109	257/283 (90%)
comp102925_c0_seq1	17.2105	-0.79254	0.317896	-2.49308	0.0126642	0.121769	BLASTN1	308	ref|XM_014127844.1|	PREDICTED: Salmo salar serine/threonine-protein phosphatase 6 catalytic subunit (LOC100380848), mRNA	520	9e-129	287/307 (93%)
comp1029261_c0_seq1	1.92747	0.388917	0.479832	0.810527	0.417637	NA	BLASTN1	216	ref|XM_014202335.1|	PREDICTED: Salmo salar dihydrouridine synthase 1-like (dus1l), transcript variant X1, mRNA	310	6e-72	187/205 (91%)
comp102930_c0_seq1	75.5431	0.912633	0.441427	2.06746	0.0386909	0.227726	BLASTX1	1643	ref|XP_014064252.1|	PREDICTED: KRR1 small subunit processome component homolog [Salmo salar]	1647	0	365/373 (97%)
comp1029314_c0_seq1	1.89393	0.183369	0.479448	0.382459	0.702121	NA	BLASTX1	204	ref|XP_013997496.1|	PREDICTED: carnitine O-acetyltransferase-like [Salmo salar]	154	1e-09	29/29 (100%)
comp102932_c0_seq1	15.8627	0.73458	0.437862	1.67765	0.0934149	0.358796	BLASTN1	313	ref|XM_014195228.1|	PREDICTED: Salmo salar oxysterol-binding protein 1-like (LOC106602545), transcript variant X12, mRNA	592	3e-148	306/311 (98%)
comp102937_c0_seq1	124.697	-0.861467	0.321472	-2.67976	0.00736757	0.0890137	BLASTX1	2185	ref|XP_014033716.1|	PREDICTED: protein asteroid homolog 1 [Salmo salar]_x0001_ref|XP_014033717.1| PREDICTED: protein asteroid homolog 1 [Salmo salar]	951	6e-113	251/278 (90%)
comp102944_c0_seq1	64.6794	0.0479738	0.226042	0.212234	0.831924	0.934474	BLASTN1	869	ref|XM_014147228.1|	PREDICTED: Salmo salar transmembrane protein 106C (tmem106c), transcript variant X3, mRNA	1166	0	750/866 (86%)
comp102954_c0_seq1	56.4395	0.541024	0.337357	1.60371	0.108778	0.387042	BLASTX1	831	ref|NP_001167389.1|	NEDD8-conjugating enzyme Ubc12 [Salmo salar]_x0001_ref|XP_010873011.1| PREDICTED: NEDD8-conjugating enzyme Ubc12 [Esox lucius]_x0001_ref|XP_014047969.1| PREDICTED: NEDD8-conjugating enzyme Ubc12 [Salmo salar]_x0001_gb|ACN11425.1| NEDD8-conjugating enzyme Ubc12 [Salmo salar]	980	5e-131	185/185 (100%)
comp1029688_c0_seq1	1.74134	-0.115943	0.477041	-0.243046	0.80797	NA	BLASTX1	216	ref|XP_014051630.1|	PREDICTED: dnaJ homolog subfamily C member 18-like isoform X2 [Salmo salar]	232	7e-21	44/45 (97%)
comp102983_c0_seq1	58.8611	-0.177109	0.394868	-0.448528	0.653772	0.849328	BLASTN1	680	ref|XM_014142532.1|	PREDICTED: Salmo salar mediator complex subunit 10 (med10), mRNA	936	0	593/684 (86%)
comp103_c0_seq1	60026.7	0.188537	0.373677	0.504546	0.613878	0.828615	BLASTX1	9274	ref|XP_013999413.1|	PREDICTED: apolipoprotein B-100-like [Salmo salar]	15256	0	2875/2958 (97%)
comp103_c1_seq1	469.079	0.768984	0.480043	1.60191	NA	NA	BLASTX1	1041	ref|XP_013999413.1|	PREDICTED: apolipoprotein B-100-like [Salmo salar]	1631	0	340/344 (98%)
comp1030_c0_seq1	3074.52	-0.0493784	0.432706	-0.114115	0.909146	0.964487	BLASTX1	604	ref|NP_001117036.1|	RING-box protein 1 [Salmo salar]_x0001_gb|AAK29182.1| hyperosmotic protein 21 [Salmo salar]_x0001_gb|AAY18084.1| hyperosmotic protein 21 [Salmo salar]_x0001_gb|AAY18085.1| hyperosmotic protein 21 [Salmo salar]	600	9e-75	111/112 (99%)
comp103002_c0_seq1	22.8127	-0.207331	0.419636	-0.494074	0.621254	0.833197	BLASTX1	577	ref|XP_013993426.1|	PREDICTED: flotillin-2a isoform X2 [Salmo salar]	167	3e-10	30/39 (76%)
comp103014_c0_seq1	86.1789	0.0479925	0.350529	0.136915	0.891098	0.957726	BLASTX1	1916	ref|XP_014036953.1|	PREDICTED: spermatogenesis-associated protein 13-like isoform X4 [Salmo salar]	2072	0	423/448 (94%)
comp103018_c0_seq1	17.7276	0.124725	0.301159	0.414148	0.678765	0.861959	BLASTN1	289	ref|XM_014154860.1|	PREDICTED: Salmo salar coiled-coil domain containing 88A (ccdc88a), mRNA	350	1e-82	261/318 (82%)
comp103020_c0_seq1	87.5346	-0.427366	0.409541	-1.04352	0.296706	0.611356	BLASTN1	1292	ref|XM_014134478.1|	PREDICTED: Salmo salar peptidyl-prolyl cis-trans isomerase FKBP1A-like (LOC106566440), mRNA	2124	0	1202/1281 (93%)
comp103029_c0_seq1	111.408	-0.659415	0.232038	-2.84184	0.00448538	0.0665405	BLASTX1	1483	ref|XP_013991921.1|	PREDICTED: uncharacterized protein LOC106567309 [Salmo salar]	274	2e-37	57/98 (58%)
comp103030_c0_seq1	43.0669	0.0986512	0.352087	0.28019	0.779332	0.910627	BLASTN1	950	ref|XM_014133928.1|	PREDICTED: Salmo salar Rho guanine nucleotide exchange factor (GEF) 3 (arhgef3), transcript variant X3, mRNA	1592	0	902/971 (92%)
comp103036_c0_seq1	80.5314	-0.644797	0.408669	-1.5778	0.114611	0.397208	BLASTN1	957	ref|XM_014180219.1|	PREDICTED: Salmo salar suppressor of cytokine signaling 3-like (LOC106589833), mRNA	488	1e-119	271/286 (94%)
comp10305_c0_seq1	107.548	-0.182429	0.243261	-0.749931	0.453296	0.729934	BLASTN1	234	gb|EU621899.1|	Salmo salar clone 63I10 growth hormone 2 gene, complete cds; and skeletal muscle sodium channel alpha subunit-like, myosin alkali light chain-like, and microtubule-associated protein Tau-like genes, complete sequence	314	5e-73	206/238 (86%)
comp103063_c0_seq1	59.0942	-0.207731	0.248502	-0.835936	0.403191	0.695543	BLASTX1	877	ref|XP_014068960.1|	PREDICTED: transmembrane protein 160 [Salmo salar]	917	6e-121	207/211 (98%)
comp103067_c0_seq1	61.1414	0.361449	0.427968	0.844571	0.39835	0.691361	BLASTN1	1053	ref|XM_014196303.1|	PREDICTED: Salmo salar chordin-like 2 (chrdl2), mRNA	1656	0	975/1083 (90%)
comp1030750_c0_seq1	2.13564	0.231452	0.479601	0.482593	0.629385	NA	BLASTX1	208	ref|XP_014011178.1|	PREDICTED: PHD finger protein 23B-like [Salmo salar]	152	9e-10	67/69 (97%)
comp1030902_c0_seq1	1.7807	0.600872	0.383519	1.56673	NA	NA	BLASTN1	219	ref|XM_014175728.1|	PREDICTED: Salmo salar carboxylesterase 3-like (LOC106587376), transcript variant X7, mRNA	162	9e-32	118/143 (82%)
comp103117_c0_seq1	24.4769	0.439675	0.435692	1.00914	0.312906	0.62427	BLASTX1	366	ref|XP_008283759.1|	PREDICTED: serine/arginine-rich splicing factor 5 isoform X2 [Stegastes partitus]	397	3e-44	71/72 (98%)
comp10315_c0_seq1	869.448	-0.782946	0.344683	-2.27149	0.0231172	0.17082	BLASTX1	871	ref|XP_014009603.1|	PREDICTED: transmembrane protein 229B-like isoform X2 [Salmo salar]	840	8e-110	173/178 (97%)
comp103156_c0_seq1	72.6878	0.474075	0.28104	1.68686	0.0916304	0.355459	BLASTX1	994	ref|XP_014012555.1|	PREDICTED: uncharacterized protein LOC106578363 isoform X1 [Salmo salar]	236	3e-24	49/70 (70%)
comp103181_c0_seq1	67.4195	-0.628331	0.254843	-2.46556	0.0136797	0.12751	BLASTX1	1215	ref|XP_010893511.1|	PREDICTED: parafibromin isoform X2 [Esox lucius]	539	7e-59	97/98 (98%)
comp103188_c0_seq1	39.3166	-0.354613	0.373714	-0.948891	0.342676	0.64816	BLASTN1	575	ref|XM_014211048.1|	PREDICTED: Salmo salar EH domain-containing protein 4 (ehd4), transcript variant X1, mRNA	878	0	521/577 (90%)
comp103190_c0_seq1	60.1545	0.0880043	0.372287	0.236388	0.813132	0.926023	BLASTX1	1114	ref|XP_014033875.1|	PREDICTED: ras-related protein Rab-5A [Salmo salar]_x0001_ref|XP_014033876.1| PREDICTED: ras-related protein Rab-5A [Salmo salar]_x0001_ref|XP_014033877.1| PREDICTED: ras-related protein Rab-5A [Salmo salar]_x0001_ref|XP_014033878.1| PREDICTED: ras-related protein Rab-5A [Salmo salar]_x0001_ref|XP_014033879.1| PREDICTED: ras-related protein Rab-5A [Salmo salar]	431	8e-47	95/97 (97%)
comp103191_c0_seq1	16.7431	-0.00816834	0.301862	-0.0270599	0.978412	0.9926	BLASTN1	211	ref|XM_014152234.1|	PREDICTED: Salmo salar FUN14 domain-containing protein 1-like (LOC106575622), transcript variant X2, mRNA	372	8e-89	204/212 (96%)
comp103210_c0_seq1	17.5061	0.0748016	0.313526	0.238582	0.81143	0.924803	BLASTN1	208	ref|XM_014168014.1|	PREDICTED: Salmo salar TP53 regulating kinase (tp53rk), mRNA	316	1e-73	192/214 (89%)
comp10323_c0_seq1	403.424	-0.177448	0.412779	-0.429886	0.667279	0.855983	BLASTX1	652	ref|XP_013999408.1|	PREDICTED: protein disulfide-isomerase A6-like [Salmo salar]_x0001_gb|ACI34364.1| disulfide-isomerase A6 precursor [Salmo salar]	858	7e-110	176/197 (89%)
comp103234_c0_seq1	87.1811	0.351455	0.414647	0.847601	0.39666	0.68987	BLASTX1	2741	ref|XP_014046137.1|	PREDICTED: ATP-dependent RNA helicase A isoform X1 [Salmo salar]	4572	0	875/881 (99%)
comp1032389_c0_seq1	2.05356	0.433179	0.47685	0.908418	0.363658	NA	BLASTX1	235	ref|XP_014067193.1|	PREDICTED: N-lysine methyltransferase SMYD2-A-like [Salmo salar]	408	3e-45	76/78 (97%)
comp103253_c0_seq1	127.396	0.246849	0.33711	0.732251	0.464015	0.737354	BLASTX1	1687	ref|XP_014068235.1|	PREDICTED: macrophage erythroblast attacher [Salmo salar]	1995	0	398/398 (100%)
comp103257_c0_seq1	7.8342	-0.165208	0.364942	-0.452697	0.650767	0.84817	BLASTN1	206	ref|XM_014177263.1|	PREDICTED: Salmo salar TatD DNase domain containing 1 (tatdn1), transcript variant X4, mRNA	206	9e-44	114/121 (94%)
comp103259_c0_seq1	30.9544	0.106718	0.238841	0.446813	0.65501	0.850093	BLASTN1	512	ref|XM_014212731.1|	PREDICTED: Salmo salar protein FAM199X-like (LOC106611985), mRNA	736	0	423/456 (92%)
comp103263_c0_seq1	12.3839	0.290721	0.387573	0.750108	0.45319	0.729934	BLASTN1	328	ref|XR_001326639.1|	PREDICTED: Salmo salar uncharacterized LOC106596312 (LOC106596312), ncRNA	414	6e-100	274/328 (83%)
comp1032780_c0_seq1	1.42327	0.0323605	0.48136	0.0672273	0.946401	NA	BLASTX1	245	ref|NP_001135199.1|	Bactericidal permeability-increasing protein precursor [Salmo salar]_x0001_gb|ACI33182.1| Bactericidal permeability-increasing protein precursor [Salmo salar]	399	1e-43	74/78 (94%)
comp103283_c0_seq1	27.4001	-1.17698	0.337242	-3.49002	0.000482992	0.0168956	BLASTX1	689	ref|XP_014034582.1|	PREDICTED: activating transcription factor 7-interacting protein 1-like, partial [Salmo salar]	659	5e-80	117/118 (99%)
comp103291_c0_seq1	34.3017	-0.264037	0.284922	-0.9267	0.354083	0.655735	BLASTN1	445	ref|XM_014140772.1|	PREDICTED: Salmo salar chromosome ssa14 open reading frame, human C14orf119 (cssa14h14orf119), transcript variant X1, mRNA	732	0	403/424 (95%)
comp1033020_c0_seq1	2.24916	0.515017	0.474645	1.08506	0.277897	NA	BLASTN1	239	ref|XM_014157127.1|	PREDICTED: Salmo salar myeloid/lymphoid or mixed-lineage leukemia; translocated to, 10 (mllt10), transcript variant X4, mRNA	452	2e-110	234/239 (97%)
comp103303_c0_seq1	21.2721	-0.0117	0.419944	-0.0278608	0.977773	0.992189	BLASTN1	360	ref|XM_014176892.1|	PREDICTED: Salmo salar pre-B-cell leukemia transcription factor-interacting protein 1-like (LOC106588170), transcript variant X4, mRNA	396	5e-95	236/260 (90%)
comp10331_c0_seq1	208.37	-0.25572	0.379717	-0.67345	0.500661	0.76141	BLASTN1	243	ref|XM_014179503.1|	PREDICTED: Salmo salar histone H3.3 (LOC106589474), mRNA	368	1e-87	221/244 (90%)
comp10333_c0_seq1	1091.78	0.564724	0.25408	2.22262	0.0262415	0.18277	BLASTX1	1930	ref|XP_014010565.1|	PREDICTED: voltage-dependent anion-selective channel protein 2-like [Salmo salar]_x0001_ref|XP_014010566.1| PREDICTED: voltage-dependent anion-selective channel protein 2-like [Salmo salar]_x0001_gb|ACH71031.1| voltage-dependent anion channel 2-3 [Salmo salar]_x0001_gb|ACI69626.1| Voltage-dependent anion-selective channel protein 2 [Salmo salar]_x0001_gb|ADM15887.1| Voltage-dependent anion-select…	1360	0	261/274 (95%)
comp103339_c0_seq1	116.801	-0.360646	0.435511	-0.828097	0.407616	0.697978	BLASTX1	1839	ref|XP_014032910.1|	PREDICTED: caspase recruitment domain-containing protein 14-like [Salmo salar]	1804	0	349/355 (98%)
comp103362_c0_seq1	72.1946	0.945901	0.257803	3.66909	0.000243417	0.0110534	BLASTX1	938	ref|NP_001135331.1|	Gastric cancer antigen Zg14 homolog [Salmo salar]_x0001_gb|ACI67773.1| Gastric cancer antigen Zg14 homolog [Salmo salar]	1349	0	275/281 (97%)
comp103364_c0_seq1	43.9416	-0.100149	0.338392	-0.295955	0.767265	0.90566	BLASTN1	719	ref|XM_014211211.1|	PREDICTED: Salmo salar neuronal PAS domain-containing protein 3-like (LOC106611225), transcript variant X9, mRNA	124	7e-21	79/89 (88%)
comp1033742_c0_seq1	1.79161	0.143527	0.481576	0.298036	0.765675	NA	BLASTX1	226	ref|XP_014060579.1|	PREDICTED: interleukin-20 receptor subunit alpha-like [Salmo salar]_x0001_gb|ACN11305.1| Interleukin-20 receptor alpha chain precursor [Salmo salar]	340	3e-35	69/91 (75%)
comp103396_c0_seq1	21.2676	-0.23983	0.370715	-0.646937	0.517673	0.772084	BLASTN1	427	ref|XM_014148879.1|	PREDICTED: Salmo salar cell cycle control protein 50A-like (LOC106573624), mRNA	632	5e-159	392/441 (88%)
comp103405_c0_seq1	24.4398	0.0481512	0.285252	0.168802	0.865952	0.948002	BLASTN1	396	ref|XM_012612427.1|	PREDICTED: Gossypium raimondii shaggy-related protein kinase kappa (LOC105786117), transcript variant X2, mRNA	80	3e-09	43/45 (95%)
comp103423_c0_seq1	76.1204	-0.566952	0.366259	-1.54795	0.121634	0.407365	BLASTX1	887	ref|NP_001134534.1|	COMM domain-containing protein 6 [Salmo salar]_x0001_gb|ACI67913.1| COMM domain-containing protein 6 [Salmo salar]	1025	2e-137	194/199 (97%)
comp103428_c0_seq1	53.5317	0.363752	0.296128	1.22836	0.219311	0.53568	BLASTN1	1012	ref|XM_014123419.1|	PREDICTED: Salmo salar Janus kinase 1 (jak1), mRNA	1240	0	760/863 (88%)
comp103436_c0_seq1	21.7359	0.774812	0.37372	2.07324	0.0381495	0.225574	BLASTN1	516	ref|XM_014205139.1|	PREDICTED: Salmo salar dehydrodolichyl diphosphate syntase complex subunit nus1-like (LOC106607785), mRNA	352	6e-83	333/436 (76%)
comp103439_c0_seq1	91.1677	0.333881	0.251321	1.3285	0.184012	0.494376	BLASTX1	1284	ref|XP_013996773.1|	PREDICTED: E3 ubiquitin-protein ligase HECTD3 isoform X1 [Salmo salar]	1790	0	333/335 (99%)
comp103462_c0_seq1	36.2218	1.28032	0.475917	2.69021	NA	NA	BLASTN1	665	ref|XM_014207570.1|	PREDICTED: Salmo salar sn1-specific diacylglycerol lipase beta-like (LOC106609120), mRNA	486	3e-119	316/363 (87%)
comp103471_c0_seq1	94.6021	0.0533493	0.467386	0.114144	0.909124	0.964487	BLASTX1	1767	ref|XP_013994339.1|	PREDICTED: E3 ubiquitin-protein ligase NEDD4-like isoform X12 [Salmo salar]	1724	0	313/313 (100%)
comp103487_c0_seq1	27.9595	-0.461379	0.328462	-1.40466	0.160121	0.463811	BLASTN1	318	ref|XM_014145517.1|	PREDICTED: Salmo salar nuclear receptor coactivator 3-like (LOC106571934), transcript variant X9, mRNA	506	6e-125	280/296 (94%)
comp103499_c0_seq1	16.3486	0.980673	0.384807	2.54848	0.0108192	0.111658	BLASTX1	265	ref|XP_008318538.1|	PREDICTED: ras-related protein Rab-7a isoform X1 [Cynoglossus semilaevis]	193	1e-15	38/38 (100%)
comp103507_c0_seq1	19.4996	-0.181109	0.380939	-0.475428	0.634482	0.840445	BLASTN1	333	ref|XM_014124787.1|	PREDICTED: Salmo salar CAP-Gly domain-containing linker protein 1-like (LOC106561138), mRNA	96	1e-13	72/86 (83%)
comp103515_c0_seq1	18.3419	0.913537	0.473173	1.93066	0.0535248	0.270924	BLASTX1	256	ref|XP_014050984.1|	PREDICTED: zinc finger protein 36, C3H1 type-like 1 [Salmo salar]	423	8e-48	83/85 (97%)
comp103516_c0_seq1	36.9752	-1.38281	0.289174	-4.78192	1.73625e-06	0.00043319	BLASTN1	590	ref|XM_014204113.1|	PREDICTED: Salmo salar signal transducer and activator of transcription 5B-like (LOC106607295), mRNA	626	3e-157	438/528 (82%)
comp1035351_c0_seq1	1.54323	0.367986	0.479053	0.768154	0.442395	NA	BLASTX1	219	ref|XP_014009987.1|	PREDICTED: tetratricopeptide repeat protein 27 isoform X2 [Salmo salar]	321	5e-32	60/60 (100%)
comp103537_c0_seq1	15.1879	0.421238	0.326867	1.28871	0.197498	0.509092	BLASTX1	336	ref|XP_013989434.1|	PREDICTED: ATP-dependent RNA helicase DDX19A-like [Salmo salar]	445	1e-49	84/86 (97%)
comp10354_c0_seq1	1423.68	0.475339	0.264672	1.79596	0.0725015	0.316482	BLASTX1	4702	ref|XP_014065028.1|	PREDICTED: ras GTPase-activating protein-binding protein 2-like isoform X7 [Salmo salar]	1631	0	430/432 (99%)
comp10355_c0_seq1	226.047	0.114622	0.359721	0.318641	0.749999	0.89753	BLASTX1	373	gb|AAU21475.1|	alpha-tubulin, partial [Camellia sinensis]	203	2e-17	38/39 (97%)
comp103560_c0_seq1	57.4637	0.264052	0.375528	0.703148	0.481964	0.74893	BLASTX1	757	ref|XP_012818073.1|	PREDICTED: eukaryotic initiation factor 4A-II isoform X2 [Xenopus tropicalis]	376	7e-51	84/138 (60%)
comp103561_c0_seq1	105.543	0.356797	0.263793	1.35256	0.176195	0.484535	BLASTX1	2299	ref|XP_014055087.1|	PREDICTED: histone-lysine N-methyltransferase SETD7 isoform X1 [Salmo salar]	1767	0	381/387 (98%)
comp103565_c0_seq1	101.257	-0.552067	0.261306	-2.11272	0.0346246	0.214537	BLASTX1	1751	ref|NP_001167083.1|	Peptide-N4-N-acetyl-beta-D-glucosaminylasparagine amidase F precursor [Salmo salar]_x0001_gb|ACN10767.1| Peptide-N4-N-acetyl-beta-D-glucosaminylasparagine amidase F precursor [Salmo salar]	1738	0	317/323 (98%)
comp103575_c0_seq1	24.5386	-0.175019	0.424527	-0.412268	0.680143	0.862876	BLASTX1	294	gb|AAY79241.1|	differentially regulated trout protein [Siniperca chuatsi]	328	1e-36	58/76 (76%)
comp103577_c0_seq1	23.5926	0.165852	0.361501	0.458786	0.646388	0.845979	BLASTN1	368	ref|XM_014200401.1|	PREDICTED: Salmo salar lysophospholipid acyltransferase 5-like (LOC106605098), mRNA	476	9e-117	326/384 (84%)
comp103593_c0_seq1	71.3579	0.351232	0.225968	1.55434	0.120103	0.40588	BLASTN1	1540	ref|XM_010880861.2|	PREDICTED: Esox lucius protein phosphatase 1, regulatory subunit 15B (ppp1r15b), mRNA	150	1e-27	148/191 (77%)
comp10360_c0_seq1	467.387	-1.11495	0.388504	-2.86985	0.00410666	0.0635085	BLASTN1	742	ref|XM_014181078.1|	PREDICTED: Salmo salar phosphoenolpyruvate carboxykinase 2 (mitochondrial) (pck2), transcript variant X3, mRNA	1128	0	677/753 (89%)
comp103604_c0_seq1	26.5821	-0.358668	0.436788	-0.821149	0.411561	0.701301	BLASTN1	420	ref|XM_014133723.1|	PREDICTED: Salmo salar RNA-binding protein 5-like (LOC106565987), transcript variant X3, mRNA	288	1e-65	225/274 (82%)
comp10362_c0_seq1	799.758	0.448275	0.314943	1.42335	0.154634	0.455016	BLASTX1	902	gb|ACI69629.1|	Eukaryotic translation initiation factor 3 subunit K [Salmo salar]	1181	1e-160	219/220 (99%)
comp103637_c0_seq1	75.2936	1.16023	0.320897	3.61559	0.000299665	0.0122446	BLASTX1	1174	ref|XP_013988196.1|	PREDICTED: uncharacterized protein LOC106565503 [Salmo salar]	157	5e-08	28/45 (62%)
comp103639_c0_seq1	26.9434	0.589444	0.318191	1.85249	0.0639561	0.295573	BLASTN1	416	ref|XM_014179448.1|	PREDICTED: Salmo salar ADP-ribosylation factor-binding protein GGA1-like (LOC106589449), mRNA	388	8e-93	235/260 (90%)
comp103647_c0_seq1	45.4889	-0.34743	0.435574	-0.797638	0.425081	0.711206	BLASTN1	525	ref|XM_014184605.1|	PREDICTED: Salmo salar uncharacterized LOC106593263 (LOC106593263), mRNA	750	0	479/538 (89%)
comp103648_c0_seq1	44.9787	0.710737	0.354087	2.00724	0.0447241	0.247045	BLASTN1	776	ref|XM_014207728.1|	PREDICTED: Salmo salar synaptophysin-like protein 1 (LOC106609206), mRNA	1312	0	726/771 (94%)
comp103655_c0_seq1	10.8711	-0.158562	0.380186	-0.417064	0.676631	0.860754	BLASTN1	220	ref|XM_014199777.1|	PREDICTED: Salmo salar ancient ubiquitous protein 1-like (LOC106604766), transcript variant X1, mRNA	424	7e-103	217/220 (98%)
comp103656_c0_seq1	9.66409	-0.0617697	0.358696	-0.172206	0.863275	0.946724	BLASTN1	212	ref|XM_014180028.1|	PREDICTED: Salmo salar stonin-1-like (LOC106589740), mRNA	134	3e-24	87/100 (87%)
comp103678_c0_seq1	31.5212	0.472752	0.302775	1.5614	0.11843	0.403095	BLASTN1	563	ref|XM_014166925.1|	PREDICTED: Salmo salar adaptin ear-binding coat-associated protein 2-like (LOC106583104), transcript variant X1, mRNA	824	0	510/572 (89%)
comp10369_c0_seq1	1086.16	-0.193108	0.22792	-0.847263	0.396849	0.689998	BLASTX1	2248	ref|NP_001135118.1|	Estradiol 17-beta-dehydrogenase 12-B [Salmo salar]_x0001_gb|ACI33951.1| Estradiol 17-beta-dehydrogenase 12-B [Salmo salar]_x0001_gb|ACN11404.1| Estradiol 17-beta-dehydrogenase 12-B [Salmo salar]	1505	0	301/310 (97%)
comp103699_c0_seq1	154.93	-0.0837246	0.418195	-0.200205	0.84132	0.937183	BLASTX1	2498	ref|XP_014027664.1|	PREDICTED: proprotein convertase subtilisin/kexin type 5 isoform X3 [Salmo salar]	3013	0	556/560 (99%)
comp103701_c0_seq1	40.4978	0.734782	0.282278	2.60304	0.00924007	0.101683	BLASTN1	469	ref|XM_014209012.1|	PREDICTED: Salmo salar coiled-coil domain-containing protein 86-like (LOC106609946), mRNA	460	3e-112	408/533 (76%)
comp103705_c0_seq1	35.281	0.107881	0.355203	0.303716	0.761344	0.903158	BLASTN1	383	ref|XM_014192799.1|	PREDICTED: Salmo salar LIM and SH3 domain protein 1-like (LOC106600981), mRNA	590	1e-147	354/391 (90%)
comp103719_c0_seq1	58.005	0.221992	0.450223	0.49307	0.621963	0.833319	BLASTX1	1320	ref|XP_014004392.1|	PREDICTED: NEDD4-like E3 ubiquitin-protein ligase WWP2 isoform X2 [Salmo salar]_x0001_gb|ACN10802.1| NEDD4-like E3 ubiquitin-protein ligase WWP2 [Salmo salar]	2166	0	417/419 (99%)
comp103737_c0_seq1	20.9864	0.209401	0.396982	0.527484	0.597858	0.819399	BLASTX1	212	ref|XP_013983618.1|	PREDICTED: protein ERGIC-53-like, partial [Salmo salar]_x0001_ref|XP_014042387.1| PREDICTED: protein ERGIC-53-like, partial [Salmo salar]	370	2e-40	69/70 (98%)
comp103739_c0_seq1	70.4857	0.752883	0.409806	1.83717	0.0661847	0.301421	BLASTX1	1339	ref|XP_014006474.1|	PREDICTED: periodic tryptophan protein 2 homolog [Salmo salar]	2279	0	424/426 (99%)
comp103759_c0_seq1	41.3369	-0.246106	0.301811	-0.815431	0.414825	0.703814	BLASTN1	839	ref|XM_014201517.1|	PREDICTED: Salmo salar frizzled-6-like (LOC106605646), transcript variant X3, mRNA	1406	0	790/841 (93%)
comp103766_c0_seq1	30.4599	1.27003	0.361531	3.51293	0.0004432	0.0158492	BLASTN1	383	ref|XM_014127772.1|	PREDICTED: Salmo salar neuronal acetylcholine receptor subunit alpha-7-like (LOC106562772), transcript variant X2, mRNA	216	4e-46	206/274 (75%)
comp103782_c0_seq1	17.7069	-0.0320817	0.281436	-0.113993	0.909244	0.964504	BLASTX1	423	ref|XP_014030503.1|	PREDICTED: CD151 antigen-like [Salmo salar]	272	7e-26	51/51 (100%)
comp103783_c0_seq1	20.0488	0.262052	0.301993	0.867743	0.385535	0.681091	BLASTN1	356	ref|XM_014176153.1|	PREDICTED: Salmo salar AKT-interacting protein-like (LOC106587594), transcript variant X11, mRNA	556	2e-138	318/344 (92%)
comp103785_c0_seq1	15.7482	0.618512	0.305282	2.02604	0.0427612	0.240733	BLASTX1	230	gb|AET85182.1|	TC1-like transposase [Cyprinus carpio]	153	2e-11	31/55 (56%)
comp1038_c0_seq1	10300.4	0.0468298	0.216089	0.216716	0.82843	0.93252	BLASTX1	2810	ref|NP_001291032.1|	60S ribosomal protein L17 [Esox lucius]_x0001_gb|ACO13957.1| 60S ribosomal protein L17 [Esox lucius]	903	4e-111	181/184 (98%)
comp103802_c0_seq1	50.2845	0.637332	0.458918	1.38877	0.164902	0.470307	BLASTX1	941	ref|XP_003966165.1|	PREDICTED: casein kinase II subunit alpha [Takifugu rubripes]_x0001_ref|XP_011604069.1| PREDICTED: casein kinase II subunit alpha [Takifugu rubripes]	1110	4e-147	228/232 (98%)
comp103804_c0_seq1	38.6566	-0.215139	0.355192	-0.605698	0.544715	0.790193	BLASTN1	907	ref|XM_014124459.1|	PREDICTED: Salmo salar twinfilin-1-like (LOC106560970), mRNA	604	4e-151	643/887 (72%)
comp103810_c0_seq1	151.822	-0.0881118	0.194778	-0.452371	0.651002	0.848324	BLASTX1	2623	ref|XP_013984276.1|	PREDICTED: F-box/WD repeat-containing protein 5-like [Salmo salar]_x0001_ref|XP_013984277.1| PREDICTED: F-box/WD repeat-containing protein 5-like [Salmo salar]	2914	0	597/601 (99%)
comp103840_c0_seq1	73.8927	-0.435253	0.414957	-1.04891	0.294219	0.608892	BLASTX1	1081	ref|NP_001134570.1|	kynurenine formamidase [Salmo salar]_x0001_ref|XP_014038735.1| PREDICTED: kynurenine formamidase isoform X2 [Salmo salar]_x0001_sp|B5XB27.1|KFA_SALSA RecName: Full=Kynurenine formamidase; Short=KFA; Short=KFase; AltName: Full=Arylformamidase; AltName: Full=N-formylkynurenine formamidase; Short=FKF_x0001_gb|ACI68047.1| Probable arylformamidase [Salmo salar]	1349	0	289/294 (98%)
comp103859_c0_seq1	69.7826	-0.0868619	0.365631	-0.237567	0.812217	0.925351	BLASTX1	811	ref|NP_001134999.1|	Transmembrane protein 126A [Salmo salar]_x0001_gb|ACI69815.1| Transmembrane protein 126A [Salmo salar]	996	2e-133	201/206 (97%)
comp10387_c0_seq1	36.7846	1.28058	0.38682	3.31053	0.000931197	0.025642	BLASTN1	239	ref|XM_014211954.1|	PREDICTED: Salmo salar ELOVL fatty acid elongase 6 (elovl6), mRNA	378	2e-90	207/219 (94%)
comp1038880_c0_seq1	1.72417	0.764019	0.480559	1.58985	0.111868	NA	No Hit Found	NA			NA	NA
comp103896_c0_seq1	146.374	0.335003	0.408842	0.819393	0.412562	0.702202	BLASTX1	2745	ref|XP_014011607.1|	PREDICTED: matrix metalloproteinase-14-like [Salmo salar]_x0001_ref|XP_014011608.1| PREDICTED: matrix metalloproteinase-14-like [Salmo salar]	2363	0	500/505 (99%)
comp1038983_c0_seq1	1.35347	-0.429768	0.456764	-0.940898	0.346757	NA	BLASTN1	202	ref|XR_001321573.1|	PREDICTED: Salmo salar uncharacterized LOC106574697 (LOC106574697), ncRNA	350	7e-83	194/206 (94%)
comp103915_c0_seq1	19.5337	0.619063	0.382766	1.61734	0.105805	0.381756	BLASTN1	274	ref|XM_014144809.1|	PREDICTED: Salmo salar ADP-ribosylation factor 6 (LOC106571580), transcript variant X1, mRNA	408	2e-98	246/274 (89%)
comp103917_c0_seq1	50.86	0.311678	0.27994	1.11337	0.265548	0.58354	BLASTN1	787	ref|XR_001321049.1|	PREDICTED: Salmo salar TAR DNA binding protein (tardbp), transcript variant X3, misc_RNA	692	5e-175	400/436 (91%)
comp10394_c0_seq1	586.987	-0.152239	0.366181	-0.415747	0.677595	0.861401	BLASTX1	1487	ref|NP_001135020.1|	CF105 protein [Salmo salar]_x0001_gb|ACI69900.1| C6orf105 [Salmo salar]_x0001_gb|AGH92611.1| CF105 protein [Salmo salar]	1069	3e-140	232/243 (95%)
comp103946_c0_seq1	46.9792	-0.645656	0.422039	-1.52985	0.126054	0.413485	BLASTN1	705	ref|XM_014206509.1|	PREDICTED: Salmo salar C-C motif chemokine 4-like (LOC106608548), mRNA	606	1e-151	390/453 (86%)
comp103947_c0_seq1	84.1991	0.975006	0.376401	2.59034	0.0095881	0.1041	BLASTX1	1455	ref|NP_001133120.1|	brain protein 16 [Salmo salar]_x0001_gb|ACH70726.1| brain protein 16 [Salmo salar]	1920	0	374/380 (98%)
comp103959_c0_seq1	30.0421	0.293606	0.400258	0.733544	0.463227	0.736974	BLASTN1	787	ref|XM_014160352.1|	PREDICTED: Salmo salar malectin-like (LOC106579938), transcript variant X2, mRNA	556	4e-138	615/832 (73%)
comp103963_c0_seq1	19.1007	1.24767	0.474163	2.63131	NA	NA	No Hit Found	NA			NA	NA
comp10397_c0_seq1	1096.09	-0.159454	0.235211	-0.67792	0.497823	0.759845	BLASTX1	1465	ref|XP_014042252.1|	PREDICTED: actin-related protein 2/3 complex subunit 1A [Salmo salar]	1894	0	369/370 (99%)
comp103980_c0_seq1	66.9582	-0.111514	0.296488	-0.376116	0.706831	0.876238	BLASTX1	857	ref|NP_001117948.1|	14-3-3A1 protein [Oncorhynchus mykiss]_x0001_gb|AAQ72495.1| 14-3-3A1 protein [Oncorhynchus mykiss]	938	1e-123	180/180 (100%)
comp103986_c0_seq1	23.6919	0.041009	0.268307	0.152843	0.878522	0.952391	BLASTN1	863	ref|XR_001328755.1|	PREDICTED: Salmo salar uncharacterized LOC106604917 (LOC106604917), ncRNA	1412	0	798/850 (93%)
comp103990_c0_seq1	40.2271	-0.557799	0.308928	-1.8056	0.0709813	0.312309	BLASTX1	814	ref|XP_013996781.1|	PREDICTED: collagen alpha-1(VI) chain-like [Salmo salar]	816	1e-104	157/163 (96%)
comp103991_c0_seq1	68.2434	0.224376	0.337207	0.665397	0.505797	0.765099	BLASTX1	924	ref|XP_013997534.1|	PREDICTED: dnaJ homolog subfamily C member 8-like [Salmo salar]	1188	5e-161	253/257 (98%)
comp103994_c0_seq1	79.7004	0.648168	0.369165	1.75577	0.0791283	0.330498	BLASTX1	1314	ref|XP_014028689.1|	PREDICTED: glucose-6-phosphatase 2 [Salmo salar]_x0001_ref|XP_014028690.1| PREDICTED: glucose-6-phosphatase 2 [Salmo salar]_x0001_ref|XP_014028691.1| PREDICTED: glucose-6-phosphatase 2 [Salmo salar]_x0001_ref|XP_014028692.1| PREDICTED: glucose-6-phosphatase 2 [Salmo salar]	2029	0	380/385 (98%)
comp104009_c0_seq1	88.7456	0.614379	0.480295	1.27917	0.200837	0.514206	BLASTX1	1402	ref|XP_014034901.1|	PREDICTED: protein quaking-A-like [Salmo salar]	1690	0	319/322 (99%)
comp10402_c0_seq1	328.742	-0.109845	0.425555	-0.258122	0.796313	0.917915	BLASTX1	480	ref|XP_006807353.1|	PREDICTED: PHD finger-like domain-containing protein 5A-like [Neolamprologus brichardi]	590	2e-74	112/115 (97%)
comp104021_c0_seq1	123.134	1.03422	0.411391	2.51396	NA	NA	BLASTX1	2512	ref|XP_013988920.1|	PREDICTED: nicotinamide phosphoribosyltransferase-like [Salmo salar]	2196	0	407/410 (99%)
comp104028_c0_seq1	77.1955	0.81935	0.329939	2.48333	0.0130159	0.123957	BLASTN1	1479	ref|XM_014144025.1|	PREDICTED: Salmo salar lamin B1 (lmnb1), transcript variant X2, mRNA	2278	0	1373/1511 (90%)
comp104043_c0_seq1	29.3656	0.264882	0.343942	0.770138	0.441218	0.722791	BLASTN1	586	ref|XM_014162190.1|	PREDICTED: Salmo salar adapter molecule crk-like (LOC106580783), mRNA	800	0	524/607 (86%)
comp104048_c0_seq1	26.7968	-0.0711613	0.335794	-0.211919	0.83217	0.934588	BLASTN1	580	ref|XM_014155518.1|	PREDICTED: Salmo salar uncharacterized protein KIAA0232-like (LOC106577488), transcript variant X4, mRNA	584	7e-146	336/362 (92%)
comp10405_c0_seq1	86.3486	0.193299	0.437415	0.441912	0.658553	0.851328	BLASTN1	225	gb|EF427377.1|	Salmo salar clone BAC CH189M18, complete sequence	174	5e-35	118/137 (86%)
comp104050_c0_seq1	85.0463	0.849706	0.296556	2.86525	0.00416679	0.0639147	BLASTX1	1409	ref|XP_014030046.1|	PREDICTED: tRNA (guanine-N(7)-)-methyltransferase non-catalytic subunit WDR4 [Salmo salar]	2046	0	413/421 (98%)
comp104059_c0_seq1	38.3279	0.325012	0.309945	1.04861	0.294356	0.608927	BLASTN1	493	gb|GU129140.1|	Salmo salar IgH locus B genomic sequence	122	2e-20	66/69 (95%)
comp104069_c0_seq1	63.4921	0.313725	0.379967	0.825665	0.408994	0.699272	BLASTX1	1269	ref|XP_014028010.1|	PREDICTED: vacuolar protein sorting-associated protein 54-like isoform X2 [Salmo salar]	1618	0	299/303 (98%)
comp1040859_c0_seq1	1.07055	0.455876	0.477308	0.955098	0.339528	NA	BLASTX1	230	ref|NP_001167044.1|	EGF, latrophilin and seven transmembrane domain containing 1 precursor [Salmo salar]_x0001_ref|XP_014024092.1| PREDICTED: EGF, latrophilin and seven transmembrane domain-containing protein 1 isoform X1 [Salmo salar]_x0001_gb|ACN10648.1| EGF, latrophilin seven transmembrane domain-containing protein 1 precursor [Salmo salar]	306	4e-30	76/76 (100%)
comp104107_c0_seq1	17.4174	0.660841	0.459736	1.43744	0.150594	0.449894	BLASTN1	285	gb|EU888959.1|	Oncorhynchus mykiss BAC 100C24 BamH1 subclone Eco 2	126	7e-22	79/88 (89%)
comp104128_c0_seq1	41.8047	0.0558794	0.318021	0.175709	0.860522	0.945932	BLASTN1	608	gb|HM159471.1|	Salmo salar clone BAC 217E24 Foxl2 pseudogene, complete sequence	108	1e-16	60/64 (93%)
comp104140_c0_seq1	102.377	0.331175	0.286828	1.15461	0.24825	0.565693	BLASTX1	1731	ref|XP_014005096.1|	PREDICTED: claudin-1-like [Salmo salar]	1104	7e-145	209/217 (96%)
comp104146_c0_seq1	55.0028	0.235673	0.432887	0.544423	0.586151	0.812749	BLASTX1	790	ref|XP_014020337.1|	PREDICTED: nuclear receptor subfamily 1 group D member 2-like [Salmo salar]	783	1e-95	163/168 (97%)
comp104161_c0_seq1	38.0738	1.48509	0.397676	3.73443	0.000188138	0.00928093	BLASTN1	780	ref|XR_001328547.1|	PREDICTED: Salmo salar uncharacterized LOC106603962 (LOC106603962), transcript variant X1, ncRNA	1022	0	696/814 (85%)
comp104167_c0_seq1	36.5584	0.29472	0.29378	1.0032	0.315765	0.626712	BLASTX1	579	ref|XP_013986882.1|	PREDICTED: DNA polymerase subunit gamma-2, mitochondrial-like isoform X3 [Salmo salar]	133	4e-06	26/44 (59%)
comp104179_c0_seq1	27.1328	0.384989	0.374381	1.02833	0.303792	0.617609	BLASTN1	362	ref|XM_014159414.1|	PREDICTED: Salmo salar eukaryotic translation initiation factor 1A, X-chromosomal (LOC106579473), mRNA	208	5e-44	185/238 (77%)
comp104183_c0_seq1	36.5424	-0.973338	0.30619	-3.17887	0.00147853	0.0341822	BLASTN1	640	ref|XM_014164309.1|	PREDICTED: Salmo salar solute carrier family 35, member A5 (slc35a5), transcript variant X4, mRNA	1080	0	606/643 (94%)
comp104187_c0_seq1	23.2817	0.306598	0.318488	0.962668	0.335714	0.642924	BLASTN1	412	ref|XM_014169928.1|	PREDICTED: Salmo salar ferritin, heavy subunit-like (LOC106584527), mRNA	304	5e-70	294/387 (75%)
comp104193_c0_seq1	21.4205	0.23344	0.32234	0.724204	0.46894	0.740211	BLASTN1	305	ref|XM_010895807.1|	PREDICTED: Esox lucius transmembrane protein 115 (tmem115), mRNA	168	3e-33	164/210 (78%)
comp104199_c0_seq1	28.9341	0.116455	0.366492	0.317756	0.75067	0.897976	BLASTN1	472	ref|XM_014158739.1|	PREDICTED: Salmo salar V-type proton ATPase subunit C 1-A (LOC106579140), mRNA	780	0	443/476 (93%)
comp104203_c0_seq1	46.7128	0.0356295	0.375664	0.0948441	0.924439	0.971421	BLASTN1	871	ref|XM_014199479.1|	PREDICTED: Salmo salar RE1-silencing transcription factor B-like (LOC106604639), transcript variant X2, mRNA	1090	0	622/671 (92%)
comp1042189_c0_seq1	1.29587	0.188894	0.478819	0.3945	0.693212	NA	BLASTX1	204	ref|XP_014060261.1|	PREDICTED: C-1-tetrahydrofolate synthase, cytoplasmic-like isoform X2 [Salmo salar]	347	1e-35	65/66 (98%)
comp104220_c0_seq1	21.8004	0.651494	0.274074	2.37707	0.0174506	0.144324	BLASTN1	398	ref|XM_014129395.1|	PREDICTED: Salmo salar mitochondrial ribosomal protein S18C (mrps18c), transcript variant X1, mRNA	564	1e-140	312/331 (94%)
comp104226_c0_seq1	54.3577	0.355428	0.266709	1.33264	0.182649	0.49275	BLASTX1	957	ref|XP_014006452.1|	PREDICTED: indian hedgehog B protein-like [Salmo salar]	546	4e-64	104/106 (98%)
comp104233_c0_seq1	95.9488	0.845688	0.422529	2.00149	0.0453395	0.248335	BLASTX1	1888	ref|XP_014025221.1|	PREDICTED: RNA polymerase II elongation factor ELL [Salmo salar]	1836	0	445/473 (94%)
comp104244_c0_seq1	26.8165	-0.153948	0.393304	-0.391422	0.695486	0.870277	BLASTN1	414	ref|XM_014161249.1|	PREDICTED: Salmo salar coiled-coil domain-containing protein 117-like (LOC106580338), transcript variant X4, mRNA	718	0	398/426 (93%)
comp10425_c0_seq1	264.072	0.286839	0.402881	0.711968	0.476485	0.745373	BLASTN1	433	ref|XM_014136660.1|	PREDICTED: Salmo salar High affinity copper uptake protein 1 (copt1), transcript variant X2, mRNA	586	2e-146	399/469 (85%)
comp104250_c0_seq1	23.8778	-0.564306	0.304266	-1.85465	0.0636467	0.294702	BLASTN1	350	gb|GQ505859.1|	Salmo salar clone BAC CHORI214-439H13 genomic sequence	222	8e-48	225/295 (76%)
comp104252_c0_seq1	44.2388	0.00854989	0.228945	0.0373448	0.97021	0.989423	BLASTN1	946	ref|XM_014149363.1|	PREDICTED: Salmo salar regulator of nonsense transcripts 1-like (LOC106573910), transcript variant X2, mRNA	780	0	456/498 (91%)
comp104267_c0_seq1	33.7399	0.166298	0.332949	0.499471	0.617447	0.830777	BLASTN1	400	ref|XM_014177355.1|	PREDICTED: Salmo salar tubulin beta chain (LOC106588409), mRNA	678	2e-171	377/401 (94%)
comp1042785_c0_seq1	2.17614	0.919957	0.481298	1.91141	0.055952	NA	BLASTX1	290	ref|XP_013993466.1|	PREDICTED: BRCA1-A complex subunit RAP80-like isoform X1 [Salmo salar]_x0001_ref|XP_013993467.1| PREDICTED: BRCA1-A complex subunit RAP80-like isoform X1 [Salmo salar]	199	4e-15	37/39 (94%)
comp104281_c0_seq1	72.082	0.243564	0.234965	1.0366	0.299924	0.614322	BLASTN1	1153	ref|XM_014154531.1|	PREDICTED: Salmo salar F-box only protein 28-like (LOC106576958), mRNA	2056	0	1106/1154 (95%)
comp104292_c0_seq1	78.9484	0.0984216	0.309276	0.318232	0.750309	0.897722	BLASTX1	1474	ref|XP_014031533.1|	PREDICTED: threonine--tRNA ligase, cytoplasmic-like [Salmo salar]	1884	0	345/348 (99%)
comp104321_c0_seq1	54.9467	0.226751	0.274777	0.825216	0.409249	0.699496	BLASTN1	1251	ref|XR_001327292.1|	PREDICTED: Salmo salar uncharacterized LOC106598819 (LOC106598819), ncRNA	1414	0	917/1061 (86%)
comp104335_c0_seq1	43.3739	1.03637	0.24665	4.20177	2.64833e-05	0.00261557	BLASTN1	733	ref|XM_014136628.1|	PREDICTED: Salmo salar 3-hydroxy-3-methylglutaryl-coenzyme A reductase (hmdh), transcript variant X2, mRNA	1136	0	667/734 (90%)
comp104337_c0_seq1	29.7821	0.916165	0.308092	2.97368	0.00294255	0.0519006	BLASTN1	346	ref|XM_014137999.1|	PREDICTED: Salmo salar zinc finger protein 346-like (LOC106568014), transcript variant X3, mRNA	628	5e-158	329/339 (97%)
comp10434_c0_seq1	472.66	0.509156	0.181168	2.8104	0.00494797	0.0706303	BLASTN1	513	ref|XR_001324507.1|	PREDICTED: Salmo salar uncharacterized LOC106587821 (LOC106587821), ncRNA	896	0	495/525 (94%)
comp104347_c0_seq1	17.7178	0.0304254	0.331527	0.0917736	0.926878	0.972539	BLASTN1	473	ref|XM_014171789.1|	PREDICTED: Salmo salar lysine-specific demethylase 2B-like (LOC106585505), transcript variant X5, mRNA	838	0	454/475 (95%)
comp104348_c0_seq1	83.8149	-0.0504518	0.349142	-0.144502	0.885104	0.954972	BLASTX1	2228	ref|XP_014071643.1|	PREDICTED: nicalin-1-like isoform X1 [Salmo salar]	2440	0	473/484 (97%)
comp104350_c0_seq1	97.768	-0.0805669	0.305868	-0.263404	0.792239	0.91616	BLASTX1	2279	ref|XP_014014645.1|	PREDICTED: next to BRCA1 gene 1 protein-like isoform X2 [Salmo salar]	2248	0	527/555 (94%)
comp104351_c0_seq1	44.8441	-0.29799	0.292786	-1.01777	0.308786	0.62066	BLASTN1	819	ref|XM_014147242.1|	PREDICTED: Salmo salar mitogen activated protein kinase p38b (p38b), transcript variant X3, mRNA	500	7e-123	582/797 (73%)
comp1043553_c0_seq1	1.47959	0.0529431	0.479114	0.110502	0.912011	NA	No Hit Found	NA			NA	NA
comp104356_c0_seq1	36.6324	0.9434	0.366612	2.57329	0.0100736	0.107481	BLASTN1	728	ref|XM_014151639.1|	PREDICTED: Salmo salar guanine nucleotide-binding protein G(I)/G(S)/G(O) subunit gamma-7-like (LOC106575248), mRNA	148	2e-27	110/133 (82%)
comp10436_c0_seq1	473.728	-0.360525	0.387188	-0.931136	0.351783	0.654743	BLASTN1	937	ref|XM_014138947.1|	PREDICTED: Salmo salar cyclin-I-like (LOC106568525), transcript variant X2, mRNA	1472	0	858/933 (91%)
comp104393_c0_seq1	13.3538	0.880373	0.465246	1.89227	0.0584546	0.282562	BLASTX1	249	ref|XP_013978942.1|	PREDICTED: torsin-1A-interacting protein 2-like [Salmo salar]	155	1e-09	42/79 (53%)
comp104397_c0_seq1	24.6522	0.327491	0.323454	1.01248	0.311308	0.622539	BLASTN1	1107	ref|XM_014168051.1|	PREDICTED: Salmo salar solute carrier family 41 member 3-like (LOC106583640), mRNA	314	3e-72	181/198 (91%)
comp10440_c0_seq1	1169.68	-0.0257493	0.365644	-0.0704219	0.943858	0.979046	BLASTX1	2864	ref|XP_014017452.1|	PREDICTED: eukaryotic translation initiation factor 4H-like isoform X2 [Salmo salar]	533	3e-57	139/139 (100%)
comp104416_c0_seq1	17.8094	0.489373	0.32401	1.51036	0.130951	0.419979	BLASTN1	267	ref|XM_014129090.1|	PREDICTED: Salmo salar adenylosuccinate synthetase isozyme 2-like (LOC106563477), mRNA	388	5e-93	223/241 (92%)
comp1044411_c0_seq1	1.09813	-0.733076	0.473339	-1.54873	0.121446	NA	BLASTN1	208	emb|FQ310508.3|	Dicentrarchus labrax chromosome sequence corresponding to linkage group 18, complete sequence	100	6e-15	94/119 (78%)
comp104445_c0_seq1	102.321	-0.00719431	0.355706	-0.0202254	0.983864	0.994409	BLASTX1	1436	ref|XP_014014837.1|	PREDICTED: SH3 domain-containing kinase-binding protein 1-like isoform X1 [Salmo salar]	710	6e-82	287/293 (97%)
comp104450_c0_seq1	10.3781	-0.638836	0.458	-1.39484	0.163065	0.467676	BLASTN1	214	ref|XM_014211763.1|	PREDICTED: Salmo salar lipopolysaccharide-induced tumor necrosis factor-alpha factor homolog (LOC106611499), mRNA	360	2e-85	199/212 (93%)
comp1044646_c0_seq1	1.46165	-0.344617	0.48162	-0.715538	0.474277	NA	BLASTX1	234	ref|XP_010870461.1|	PREDICTED: anaphase-promoting complex subunit 4 [Esox lucius]	412	1e-44	76/78 (97%)
comp104466_c0_seq1	66.0412	0.0443592	0.269025	0.164889	0.869031	0.949214	BLASTN1	1511	ref|XM_014125490.1|	PREDICTED: Salmo salar homeodomain interacting protein kinase 3 (hipk3), transcript variant X3, mRNA	2476	0	1414/1519 (93%)
comp104501_c0_seq1	19.5032	-0.173645	0.346415	-0.501262	0.616187	0.829683	BLASTN1	254	ref|XM_014130490.1|	PREDICTED: Salmo salar zinc finger protein 664-like (LOC106564402), transcript variant X1, mRNA	326	3e-76	176/183 (96%)
comp10451_c0_seq1	446.264	-0.183239	0.434983	-0.421254	0.67357	0.85956	BLASTX1	858	ref|XP_013831559.1|	PREDICTED: DNA-directed RNA polymerases I, II, and III subunit RPABC5, partial [Capra hircus]	367	4e-39	67/67 (100%)
comp104545_c0_seq1	42.2588	-0.510977	0.430324	-1.18742	0.235061	0.551977	BLASTX1	632	gb|ACI68032.1|	Caspase-1 precursor [Salmo salar]	387	9e-44	78/91 (85%)
comp104553_c0_seq1	14.5913	0.10573	0.421868	0.250623	0.802106	0.920396	BLASTX1	256	ref|XP_014035985.1|	PREDICTED: dihydrolipoyllysine-residue succinyltransferase component of 2-oxoglutarate dehydrogenase complex, mitochondrial-like [Salmo salar]	351	7e-37	71/80 (88%)
comp104557_c0_seq1	26.9125	-0.316138	0.42873	-0.737382	0.46089	0.735249	BLASTN1	525	ref|XM_014156544.1|	PREDICTED: Salmo salar urokinase plasminogen activator surface receptor-like (LOC106578012), mRNA	928	0	505/533 (94%)
comp104576_c0_seq1	86.986	0.0610573	0.230333	0.265082	0.790946	0.91553	BLASTX1	1806	ref|XP_013988854.1|	PREDICTED: transcriptional adapter 3-like [Salmo salar]_x0001_ref|XP_013988855.1| PREDICTED: transcriptional adapter 3-like [Salmo salar]	2088	0	429/429 (100%)
comp104594_c0_seq1	80.2721	0.890631	0.43521	2.04644	0.0407131	0.233801	BLASTX1	1582	ref|XP_014040852.1|	PREDICTED: protein RRP5 homolog, partial [Salmo salar]	1657	0	340/346 (98%)
comp104616_c0_seq1	46.473	0.826412	0.46392	1.78137	0.0748523	0.322036	BLASTX1	638	ref|XP_014063326.1|	PREDICTED: optineurin isoform X1 [Salmo salar]	981	6e-127	203/212 (95%)
comp104618_c0_seq1	14.066	0.162862	0.470826	0.345906	0.729413	0.88735	BLASTN1	237	ref|XM_014163346.1|	PREDICTED: Salmo salar KH domain-containing, RNA-binding, signal transduction-associated protein 1-like (LOC106581236), transcript variant X3, mRNA	434	1e-105	229/237 (96%)
comp10463_c0_seq1	1079.75	0.0845435	0.298469	0.283258	0.776979	0.909863	BLASTX1	1592	ref|NP_001133505.1|	ras-related protein Rab-2A [Salmo salar]_x0001_gb|ACH70764.1| RAB2A, member RAS oncogene family [Salmo salar]_x0001_gb|ACI33367.1| Ras-related protein Rab-2A [Salmo salar]_x0001_gb|ACN10423.1| Ras-related protein Rab-2A [Salmo salar]_x0001_gb|ACN11420.1| Ras-related protein Rab-2A [Salmo salar]_x0001_gb|ACN12789.1| Ras-related protein Rab-2A [Salmo salar]	1064	2e-139	212/212 (100%)
comp104632_c0_seq1	17.8495	0.528046	0.356056	1.48304	0.138063	0.430923	BLASTN1	274	ref|XM_014191222.1|	PREDICTED: Salmo salar ADP-ribosylation factor 1 (LOC106599871), mRNA	392	4e-94	249/284 (87%)
comp104633_c0_seq1	10.452	0.0160014	0.329553	0.0485548	0.961274	0.986389	BLASTX1	207	gb|ABD83935.1|	transposase [Ictalurus punctatus]	170	6e-13	38/51 (74%)
comp104641_c0_seq1	38.6218	0.914495	0.456044	2.00528	0.0449333	0.247462	BLASTN1	361	ref|XM_014198217.1|	PREDICTED: Salmo salar carbonic anhydrase 4-like (LOC106603953), mRNA	244	9e-54	149/169 (88%)
comp104642_c0_seq1	84.6826	0.196368	0.435042	0.451377	0.651718	0.848499	BLASTX1	1302	ref|XP_014056855.1|	PREDICTED: zinc finger protein 576 isoform X1 [Salmo salar]	1727	0	371/426 (87%)
comp104648_c0_seq1	49.8517	0.165126	0.23148	0.71335	0.475629	0.745001	BLASTN1	932	ref|XM_010788117.1|	PREDICTED: Notothenia coriiceps GLIS family zinc finger 2 (glis2), mRNA	356	9e-84	341/441 (77%)
comp104661_c0_seq1	27.7715	-0.576416	0.361228	-1.59571	0.110553	0.389785	BLASTN1	691	ref|XM_014190333.1|	PREDICTED: Salmo salar protein jagged-2-like (LOC106599208), transcript variant X2, mRNA	734	0	530/648 (81%)
comp104678_c0_seq1	53.2393	0.294349	0.327075	0.899944	0.36815	0.667691	BLASTN1	1098	ref|XM_010880696.2|	PREDICTED: Esox lucius RAB22A, member RAS oncogene family (rab22a), mRNA	288	3e-65	674/1007 (66%)
comp1046789_c0_seq1	1.24484	0.158865	0.481489	0.329945	0.741442	NA	No Hit Found	NA			NA	NA
comp1046881_c0_seq1	1.47649	0.589146	0.453704	1.29852	0.194107	NA	BLASTX1	202	ref|XP_014049702.1|	PREDICTED: extracellular serine/threonine protein kinase FAM20C-like [Salmo salar]	372	7e-40	67/67 (100%)
comp1047_c0_seq1	11594.7	-0.683724	0.279469	-2.44651	0.0144245	0.130953	BLASTX1	1787	ref|NP_001118198.1|	translocon-associated protein subunit alpha precursor [Oncorhynchus mykiss]_x0001_sp|P45433.1|SSRA_ONCMY RecName: Full=Translocon-associated protein subunit alpha; Short=TRAP-alpha; AltName: Full=Signal sequence receptor subunit alpha; Short=SSR-alpha; Flags: Precursor [Oncorhynchus mykiss]_x0001_emb|CAA78291.1| SSR alpha subunit [Oncorhynchus mykiss]	1291	1e-171	283/288 (98%)
comp104702_c0_seq1	109.571	0.772243	0.313779	2.46111	0.0138509	0.12856	BLASTX1	1886	ref|XP_014000619.1|	PREDICTED: tRNA (adenine(58)-N(1))-methyltransferase non-catalytic subunit TRM6 [Salmo salar]	2188	0	467/476 (98%)
comp104703_c0_seq1	32.5608	0.310866	0.229045	1.35723	0.174709	0.48312	BLASTN1	431	ref|XM_014165445.1|	PREDICTED: Salmo salar UBX domain protein 4 (ubxn4), transcript variant X1, mRNA	538	2e-133	362/434 (83%)
comp104718_c0_seq1	24.8625	-0.756829	0.359214	-2.1069	0.0351261	0.216044	BLASTN1	637	ref|XM_014166608.1|	PREDICTED: Salmo salar delta-1-pyrroline-5-carboxylate dehydrogenase, mitochondrial-like (LOC106582961), mRNA	758	0	421/450 (93%)
comp104727_c0_seq1	59.7967	-0.433083	0.242061	-1.78915	0.0735913	0.319466	BLASTN1	1489	ref|XM_014148395.1|	PREDICTED: Salmo salar ubiquitin-conjugating enzyme E2 H-like (LOC106573382), mRNA	1934	0	1302/1554 (83%)
comp104728_c0_seq1	24.3578	-0.148831	0.448005	-0.332208	0.739732	0.892432	BLASTX1	514	gb|ACN10676.1|	Butyrophilin subfamily 1 member A1 precursor [Salmo salar]	747	1e-96	141/160 (88%)
comp10474_c0_seq1	150.298	0.895174	0.45087	1.98544	0.0470957	0.253569	BLASTN1	243	ref|XM_014133618.1|	PREDICTED: Salmo salar ERBB receptor feedback inhibitor 1-like (LOC106565918), transcript variant X2, mRNA	388	4e-93	239/272 (87%)
comp104750_c0_seq1	30.0136	0.450729	0.358602	1.2569	0.208788	0.522863	BLASTN1	392	ref|XM_014142037.1|	PREDICTED: Salmo salar dolichyl-diphosphooligosaccharide--protein glycosyltransferase subunit STT3B-like (LOC106570075), mRNA	496	4e-122	352/425 (82%)
comp104765_c0_seq1	41.8419	-0.517608	0.473885	-1.09227	0.274716	0.590978	BLASTX1	532	ref|NP_001081400.1|	early endoderm-specific nuclear factor Xenf [Xenopus laevis]_x0001_dbj|BAA88673.1| early endoderm-specific nuclear factor Xenf [Xenopus laevis]	136	2e-06	32/84 (38%)
comp104787_c0_seq1	124.287	-0.83457	0.279682	-2.984	0.0028451	0.0507961	BLASTX1	2181	ref|XP_014036817.1|	PREDICTED: xylulose kinase isoform X1 [Salmo salar]	2710	0	523/532 (98%)
comp1047901_c0_seq1	2.26176	0.440794	0.42225	1.04392	0.296524	NA	BLASTX1	259	ref|XP_013984171.1|	PREDICTED: transforming growth factor beta receptor type 3-like [Salmo salar]	281	6e-27	72/72 (100%)
comp1047998_c0_seq1	2.39166	1.11942	0.468567	2.38903	0.0168927	NA	BLASTX1	211	ref|XP_014009391.1|	PREDICTED: protein FAM111A-like isoform X1 [Salmo salar]_x0001_ref|XP_014009392.1| PREDICTED: protein FAM111A-like isoform X1 [Salmo salar]	321	1e-32	62/69 (89%)
comp10480_c0_seq1	665.226	0.741362	0.254475	2.91331	0.00357624	0.0587103	BLASTX1	2149	ref|XP_014003660.1|	PREDICTED: fibroblast growth factor 23-like [Salmo salar]	1097	9e-142	210/225 (93%)
comp104804_c0_seq1	42.5422	-0.115961	0.336948	-0.344152	0.730732	0.887986	BLASTN1	809	ref|XM_014201217.1|	PREDICTED: Salmo salar activating signal cointegrator 1 complex subunit 3-like (LOC106605493), partial mRNA	1256	0	721/776 (92%)
comp10481_c0_seq1	83.2278	0.733627	0.25992	2.82251	0.00476496	0.0686496	BLASTN1	836	ref|XM_014133465.1|	PREDICTED: Salmo salar guanine nucleotide-binding protein-like 3 (LOC106565861), mRNA	414	2e-99	244/270 (90%)
comp104858_c0_seq1	21.8828	0.53114	0.430025	1.23514	0.216779	0.532696	No Hit Found	NA			NA	NA
comp104859_c0_seq1	23.8891	-0.553325	0.355595	-1.55605	0.119696	0.405392	BLASTN1	341	ref|XM_014157119.1|	PREDICTED: Salmo salar methionine-R-sulfoxide reductase B2, mitochondrial-like (LOC106578379), mRNA	534	2e-132	283/292 (96%)
comp104866_c0_seq1	74.3073	0.074842	0.320013	0.233872	0.815085	0.927017	BLASTN1	1552	ref|XM_014131611.1|	PREDICTED: Salmo salar copine-3-like (LOC106565032), transcript variant X2, mRNA	1404	0	1001/1219 (82%)
comp10488_c0_seq1	472.236	-0.0229167	0.393855	-0.0581858	0.953601	0.982732	BLASTN1	546	dbj|AB162343.1|	Oncorhynchus mykiss genes, MHC class I b region, complete cds	82	1e-09	220/322 (68%)
comp104880_c0_seq1	84.3939	-0.18221	0.322209	-0.565503	0.571732	0.80453	BLASTX1	2348	ref|XP_014022726.1|	PREDICTED: sulfite oxidase, mitochondrial isoform X1 [Salmo salar]	2861	0	564/588 (95%)
comp104889_c0_seq1	12.2569	-0.0157619	0.359408	-0.0438552	0.96502	0.987841	BLASTN1	240	ref|XM_014208953.1|	PREDICTED: Salmo salar thioredoxin-related transmembrane protein 2-B (LOC106609908), mRNA	374	3e-89	213/229 (93%)
comp104898_c0_seq1	38.0997	-0.825626	0.251251	-3.28606	0.001016	0.027348	BLASTN1	599	ref|XM_014202232.1|	PREDICTED: Salmo salar sugar transporter SWEET1-like (LOC106606111), transcript variant X2, mRNA	828	0	454/479 (94%)
comp10490_c0_seq1	127.637	0.255937	0.451884	0.566378	0.571137	0.804345	BLASTX1	253	gb|ACI66446.1|	Surfeit locus protein 4 [Salmo salar]	157	1e-10	29/29 (100%)
comp104920_c0_seq1	17.5169	0.135208	0.357084	0.378645	0.704952	0.875216	BLASTN1	274	ref|XM_014200843.1|	PREDICTED: Salmo salar sterol regulatory element-binding protein cleavage-activating protein-like (LOC106605338), transcript variant X5, mRNA	494	9e-122	264/274 (96%)
comp104978_c0_seq1	17.7167	0.0446094	0.299396	0.148998	0.881555	0.953534	BLASTN1	326	ref|XM_013134770.1|	PREDICTED: Esox lucius myotubularin-related protein 4 (LOC105006830), mRNA	190	3e-39	225/306 (73%)
comp104996_c0_seq1	22.3601	0.174651	0.393393	0.443962	0.65707	0.850931	BLASTX1	418	ref|XP_013988235.1|	PREDICTED: glycoprotein-N-acetylgalactosamine 3-beta-galactosyltransferase 1-B-like [Salmo salar]	749	2e-95	138/139 (99%)
comp105_c0_seq1	32613.8	-0.25177	0.423774	-0.594113	0.552437	0.793873	BLASTX1	643	ref|XP_014068050.1|	PREDICTED: trypsin inhibitor ClTI-1-like [Salmo salar]	296	3e-30	69/80 (86%)
comp105018_c0_seq1	17.8418	0.328814	0.434874	0.756114	0.449581	0.727782	BLASTX1	265	ref|XP_013992266.1|	PREDICTED: E3 ubiquitin-protein ligase RNF14 isoform X2 [Salmo salar]	316	4e-32	72/88 (81%)
comp105029_c0_seq1	36.6384	-0.00123056	0.479561	-0.00256601	0.997953	0.999256	BLASTX1	829	gb|ADM93273.1|	insulin-like growth factor II [Salvelinus alpinus]	1048	5e-141	212/214 (99%)
comp105034_c0_seq1	39.0827	-0.247423	0.319445	-0.774539	0.438612	0.720854	BLASTN1	714	ref|XM_014215090.1|	PREDICTED: Salmo salar 2-phosphoxylose phosphatase 1-like (LOC106613131), transcript variant X2, mRNA	1078	0	650/722 (90%)
comp105037_c0_seq1	32.5495	-0.682875	0.293418	-2.32731	0.0199489	0.156549	BLASTN1	652	ref|XM_014187677.1|	PREDICTED: Salmo salar DnaJ (Hsp40) homolog, subfamily B, member 4 (dnajb4), transcript variant X3, mRNA	700	3e-177	567/709 (79%)
comp105045_c0_seq1	23.0335	0.0764285	0.380136	0.201056	0.840655	0.937107	BLASTN1	326	ref|XR_001324140.1|	PREDICTED: Salmo salar uncharacterized LOC106586161 (LOC106586161), ncRNA	338	2e-79	259/326 (79%)
comp105056_c0_seq1	52.6651	-0.112578	0.247271	-0.455283	0.648906	0.847147	BLASTX1	1001	ref|NP_001133957.1|	Transmembrane protein 39B [Salmo salar]_x0001_gb|ACI34211.1| Transmembrane protein 39B [Salmo salar]	1559	0	290/290 (100%)
comp105058_c0_seq1	166.392	0.613532	0.406251	1.51023	0.130984	0.419979	BLASTX1	2923	ref|XP_014060850.1|	PREDICTED: WD repeat-containing protein 26-like isoform X2 [Salmo salar]	1791	0	329/338 (97%)
comp1050650_c0_seq1	0.916669	0.127919	0.467872	0.273405	0.784542	NA	BLASTN1	205	ref|XM_014161542.1|	PREDICTED: Salmo salar ATPase family AAA domain-containing protein 1-A-like (LOC106580455), transcript variant X2, mRNA	370	3e-88	197/205 (96%)
comp105084_c0_seq1	27.3271	0.117246	0.31468	0.372587	0.709456	0.877372	BLASTN1	331	ref|XM_010777046.1|	PREDICTED: Notothenia coriiceps Janus kinase 1 (jak1), partial mRNA	114	2e-18	117/149 (78%)
comp105103_c0_seq1	35.2687	0.222818	0.224802	0.991172	0.321602	0.631823	BLASTN1	951	ref|XM_014171006.1|	PREDICTED: Salmo salar serine/threonine-protein kinase A-Raf-like (LOC106585138), mRNA	1526	0	894/970 (92%)
comp105109_c0_seq1	58.3703	-0.294342	0.231252	-1.27282	0.203082	0.516765	BLASTX1	1230	ref|XP_014003371.1|	PREDICTED: poly [ADP-ribose] polymerase 12-like [Salmo salar]_x0001_gb|ACN10904.1| Poly polymerase 12 [Salmo salar]	1332	4e-175	267/280 (95%)
comp105139_c0_seq1	27.3094	0.717855	0.364105	1.97156	0.0486599	0.258264	BLASTX1	424	ref|XP_014017756.1|	PREDICTED: transgelin-like isoform X1 [Salmo salar]	512	4e-62	96/97 (98%)
comp105140_c0_seq1	14.979	-0.0269583	0.361965	-0.0744775	0.94063	0.977974	BLASTN1	223	ref|XM_014132570.1|	PREDICTED: Salmo salar leucine-rich repeat flightless-interacting protein 2-like (LOC106565433), transcript variant X2, mRNA	258	8e-58	201/247 (81%)
comp105141_c0_seq1	23.0285	0.489156	0.474225	1.03149	0.302313	0.616356	BLASTX1	513	ref|XP_014028811.1|	PREDICTED: NADH-ubiquinone oxidoreductase 75 kDa subunit, mitochondrial-like [Salmo salar]_x0001_gb|ACI33930.1| NADH-ubiquinone oxidoreductase 75 kDa subunit, mitochondrial precursor [Salmo salar]	835	8e-104	154/155 (99%)
comp10515_c0_seq1	556.29	-0.359468	0.412067	-0.872353	0.383016	0.679396	BLASTX1	874	ref|XP_014009759.1|	PREDICTED: cytochrome c oxidase subunit 5B, mitochondrial-like [Salmo salar]_x0001_gb|ACH70877.1| cytochrome c oxidase subunit vb [Salmo salar]_x0001_gb|ACI68884.1| Cytochrome c oxidase subunit 5B, mitochondrial precursor [Salmo salar]	668	2e-84	125/127 (98%)
comp105151_c0_seq1	22.5154	0.99514	0.464316	2.14324	0.0320939	0.205208	BLASTN1	207	ref|NM_001141679.1|	Salmo salar BCL2/adenovirus E1B interacting protein 3-like (bnip3l), mRNA_x0001_gb|BT043546.1| Salmo salar clone HM4_1979 BCL2/adenovirus E1B interacting protein 3-like (bnip3l) mRNA, complete cds	376	7e-90	201/208 (96%)
comp105155_c0_seq1	77.0464	-0.134132	0.252334	-0.531565	0.595028	0.817198	BLASTX1	1881	ref|XP_010869190.1|	PREDICTED: protein orai-2 [Esox lucius]_x0001_ref|XP_010869191.1| PREDICTED: protein orai-2 [Esox lucius]_x0001_ref|XP_010869192.1| PREDICTED: protein orai-2 [Esox lucius]	358	2e-34	80/93 (86%)
comp105157_c0_seq1	40.6212	0.878748	0.290957	3.0202	0.00252608	0.046946	BLASTN1	667	ref|XR_001321805.1|	PREDICTED: Salmo salar uncharacterized LOC106575587 (LOC106575587), ncRNA	900	0	577/673 (85%)
comp105165_c0_seq1	63.8428	-0.0296059	0.209356	-0.141414	0.887543	0.956143	BLASTX1	944	ref|XP_014005797.1|	PREDICTED: uncharacterized protein LOC106574428 isoform X2 [Salmo salar]	351	4e-34	136/157 (86%)
comp105172_c0_seq1	18.6734	0.524399	0.347181	1.51045	0.130929	0.419976	BLASTX1	223	ref|NP_001117034.1|	myeloid leukemia differentiation protein homologue [Salmo salar]_x0001_emb|CAJ90909.1| myeloid leukemia differentiation protein homologue [Salmo salar]	343	4e-37	64/74 (86%)
comp105175_c0_seq1	12.6765	0.175226	0.395863	0.442642	0.658025	0.851162	BLASTN1	235	ref|XM_014179697.1|	PREDICTED: Salmo salar interleukin enhancer-binding factor 3 homolog (LOC106589563), partial mRNA	324	1e-75	202/229 (88%)
comp105178_c0_seq1	44.7257	-0.514309	0.300079	-1.71391	0.086545	0.345714	BLASTX1	506	ref|XP_014031813.1|	PREDICTED: acidic leucine-rich nuclear phosphoprotein 32 family member A, partial [Salmo salar]	563	8e-70	125/127 (98%)
comp105191_c0_seq1	114.54	0.521533	0.378615	1.37748	0.168365	0.474754	BLASTX1	2342	ref|XP_014008073.1|	PREDICTED: cyclin-T2-like isoform X1 [Salmo salar]	2171	0	476/487 (97%)
comp1051982_c0_seq1	2.05355	-0.171649	0.471219	-0.364266	0.715659	NA	BLASTX1	217	ref|XP_014016790.1|	PREDICTED: uncharacterized protein LOC106580363 [Salmo salar]	406	2e-45	71/71 (100%)
comp105221_c0_seq1	15.7722	-0.063252	0.475645	-0.132982	0.894208	0.958805	BLASTN1	278	ref|XM_014129724.1|	PREDICTED: Salmo salar ubiquitin-like 3 (ubl3), mRNA	428	7e-104	257/283 (90%)
comp105226_c0_seq1	27.2663	0.115836	0.267585	0.432896	0.66509	0.854737	BLASTN1	358	ref|XM_010897675.2|	PREDICTED: Esox lucius nuclear receptor binding factor 2 (nrbf2), transcript variant X2, mRNA	86	7e-11	163/237 (68%)
comp105230_c0_seq1	22.3929	0.2842	0.278153	1.02174	0.306905	0.619051	BLASTN1	533	ref|XM_014141252.1|	PREDICTED: Salmo salar 5'-AMP-activated protein kinase subunit beta-2-like (LOC106569689), transcript variant X2, mRNA	692	3e-175	448/533 (84%)
comp10524_c0_seq1	472.61	-0.0533748	0.225514	-0.23668	0.812905	0.925896	BLASTX1	877	gb|ACI69694.1|	NADH dehydrogenase 1 beta subcomplex subunit 9 [Salmo salar]	911	2e-120	171/175 (97%)
comp105247_c0_seq1	115.651	-1.16377	0.427264	-2.72377	NA	NA	BLASTX1	937	ref|XP_014017009.1|	PREDICTED: purpurin-like [Salmo salar]	843	1e-109	157/158 (99%)
comp10526_c0_seq1	193.805	1.80224	0.380902	4.73149	2.22874e-06	0.000492101	BLASTX1	274	ref|XP_014011538.1|	PREDICTED: glyceraldehyde-3-phosphate dehydrogenase [Salmo salar]_x0001_gb|ACI33883.1| Glyceraldehyde-3-phosphate dehydrogenase [Salmo salar]_x0001_gb|ACM08390.1| Glyceraldehyde-3-phosphate dehydrogenase [Salmo salar]_x0001_gb|ACM09819.1| Glyceraldehyde-3-phosphate dehydrogenase [Salmo salar]_x0001_gb|ACN10376.1| Glyceraldehyde-3-phosphate dehydrogenase [Salmo salar]_x0001_gb|ACN10827.1| Glyceral…	423	4e-48	91/91 (100%)
comp105285_c0_seq1	76.3024	0.336809	0.410223	0.821038	0.411625	0.701301	BLASTX1	1182	ref|XP_014057658.1|	PREDICTED: retinoic acid receptor RXR-beta-A-like isoform X1 [Salmo salar]	1471	0	324/324 (100%)
comp10529_c0_seq1	166.471	-0.178508	0.291945	-0.611443	0.540906	0.787489	BLASTX1	249	ref|XP_015230269.1|	PREDICTED: 60S ribosomal protein L19-like [Cyprinodon variegatus]	370	1e-41	70/76 (92%)
comp105290_c0_seq1	8.00873	0.0976805	0.440732	0.221632	0.8246	0.93089	BLASTX1	201	gb|KPP75834.1|	protein tyrosine phosphatase type IVA 2-like [Scleropages formosus]	119	1e-05	21/26 (80%)
comp105330_c0_seq1	69.5006	-0.305481	0.255173	-1.19715	0.231247	0.548162	BLASTX1	1157	ref|XP_014031935.1|	PREDICTED: keratin, type I cytoskeletal 13-like [Salmo salar]	1475	0	276/280 (98%)
comp105332_c0_seq1	116.608	-0.975295	0.347275	-2.80843	0.00497844	0.0708972	BLASTX1	2556	ref|XP_013981271.1|	PREDICTED: pseudouridine-metabolizing bifunctional protein C1861.05-like isoform X2 [Salmo salar]	3621	0	701/721 (97%)
comp105342_c0_seq1	33.9465	0.199798	0.326762	0.611449	0.540903	0.787489	BLASTN1	550	ref|XR_001321584.1|	PREDICTED: Salmo salar MOB-like protein phocein (LOC106574807), transcript variant X3, misc_RNA	790	0	456/495 (92%)
comp105359_c0_seq1	35.5961	0.214457	0.413056	0.519197	0.603623	0.822992	BLASTN1	619	ref|XM_014197965.1|	PREDICTED: Salmo salar protein Jade-1-like (LOC106603811), transcript variant X3, mRNA	220	5e-47	178/217 (82%)
comp105361_c0_seq1	30.6866	-0.957327	0.469629	-2.03848	0.0415023	0.236649	BLASTN1	300	gb|CP013693.1|	Propionibacterium acnes strain A1-14 genome	596	2e-149	298/298 (100%)
comp105364_c0_seq1	93.0528	0.681579	0.400119	1.70344	0.0884854	0.349432	BLASTX1	2020	ref|XP_014034933.1|	PREDICTED: lethal(2) giant larvae protein homolog 2-like [Salmo salar]	2077	0	439/445 (98%)
comp105372_c0_seq1	101.795	-0.0696035	0.37246	-0.186875	0.851758	0.94224	BLASTX1	1761	ref|XP_014021027.1|	PREDICTED: pyridoxal kinase-like [Salmo salar]_x0001_gb|ACI33126.1| Pyridoxal kinase [Salmo salar]_x0001_gb|ACI33864.1| Pyridoxal kinase [Salmo salar]	1608	0	299/306 (97%)
comp105373_c0_seq1	66.3516	-0.799059	0.305986	-2.61142	0.00901665	0.100368	BLASTN1	974	ref|XM_014177780.1|	PREDICTED: Salmo salar SH3 domain-binding glutamic acid-rich-like protein 3 (LOC106588618), mRNA	1398	0	861/969 (88%)
comp105378_c0_seq1	115.364	-1.42699	0.432248	-3.30132	0.000962316	0.0261695	BLASTX1	1501	ref|XP_013993856.1|	PREDICTED: calcium release-activated calcium channel protein 1-like [Salmo salar]	1175	2e-156	223/224 (99%)
comp105386_c0_seq1	38.6293	0.381517	0.409746	0.931106	0.351799	0.654743	BLASTX1	514	ref|XP_013994795.1|	PREDICTED: discoidin domain-containing receptor 2-like isoform X3 [Salmo salar]	517	2e-57	94/94 (100%)
comp105394_c0_seq1	19.8915	0.444495	0.339058	1.31097	0.189868	0.500829	BLASTN1	215	ref|XR_001320713.1|	PREDICTED: Salmo salar uncharacterized LOC106570588 (LOC106570588), ncRNA	202	1e-42	140/168 (83%)
comp1054025_c0_seq1	1.60566	-0.918669	0.479808	-1.91466	0.0555357	NA	BLASTN1	204	ref|XM_014210557.1|	PREDICTED: Salmo salar macoilin-2-like (LOC106610893), mRNA	364	1e-86	196/204 (96%)
comp105407_c0_seq1	23.8929	0.584918	0.283328	2.06445	0.0389748	0.228491	BLASTN1	235	ref|XM_014201591.1|	PREDICTED: Salmo salar probable ATP-dependent RNA helicase ddx6 (LOC106605696), transcript variant X3, mRNA	366	4e-87	214/235 (91%)
comp105421_c0_seq1	22.7075	-0.792225	0.391905	-2.02147	0.0432311	0.242424	BLASTN1	268	ref|XM_014144936.1|	PREDICTED: Salmo salar serine/threonine-protein phosphatase PP1-beta catalytic subunit-like (LOC106571634), mRNA	424	8e-103	250/270 (92%)
comp105430_c0_seq1	78.7832	-0.444915	0.430067	-1.03452	NA	NA	BLASTN1	996	dbj|AB162343.1|	Oncorhynchus mykiss genes, MHC class I b region, complete cds	684	9e-173	448/522 (85%)
comp105446_c0_seq1	97.7049	-0.66055	0.219736	-3.00611	0.00264611	0.0482513	BLASTX1	1498	ref|XP_013994592.1|	PREDICTED: MLN64 N-terminal domain homolog [Salmo salar]_x0001_ref|XP_013994593.1| PREDICTED: MLN64 N-terminal domain homolog [Salmo salar]	844	1e-106	173/177 (97%)
comp105476_c0_seq1	67.404	-0.0147808	0.450671	-0.0327974	0.973836	0.990256	BLASTX1	822	ref|XP_014034114.1|	PREDICTED: C-Myc-binding protein-like [Salmo salar]_x0001_ref|XP_014034115.1| PREDICTED: C-Myc-binding protein-like [Salmo salar]_x0001_ref|XP_014034116.1| PREDICTED: C-Myc-binding protein-like [Salmo salar]_x0001_ref|XP_014034117.1| PREDICTED: C-Myc-binding protein-like [Salmo salar]_x0001_gb|ACI69041.1| C-Myc-binding protein [Salmo salar]	517	2e-62	101/103 (98%)
comp10549_c0_seq1	812.107	0.524538	0.311794	1.68232	0.0925068	0.35696	BLASTX1	1942	ref|XP_014056772.1|	PREDICTED: protein LYRIC-like isoform X2 [Salmo salar]	441	2e-43	107/108 (99%)
comp105513_c0_seq1	14.7093	-0.106894	0.350641	-0.304852	0.760479	0.902969	BLASTN1	214	ref|NM_001139638.1|	Salmo salar GDP dissociation inhibitor 2 (gdi2), mRNA_x0001_gb|BT043591.1| Salmo salar clone HM4_2916 GDP dissociation inhibitor 2 (gdi2) mRNA, complete cds	408	1e-98	210/214 (98%)
comp105514_c0_seq1	63.9266	1.3765	0.379452	3.6276	0.000286063	0.0119009	BLASTN1	1116	ref|XR_001321276.1|	PREDICTED: Salmo salar uncharacterized LOC106573152 (LOC106573152), ncRNA	1868	0	1050/1120 (93%)
comp105516_c0_seq1	22.9819	0.203217	0.290108	0.700485	0.483625	0.749708	No Hit Found	NA			NA	NA
comp105526_c0_seq1	75.3417	0.48552	0.265544	1.8284	0.0674898	0.304249	BLASTX1	1754	ref|NP_001135270.1|	Geranylgeranyl transferase type-2 subunit alpha [Salmo salar]_x0001_gb|ACI34098.1| Geranylgeranyl transferase type-2 subunit alpha [Salmo salar]	1958	0	370/372 (99%)
comp10553_c0_seq1	336.935	-0.259807	0.219948	-1.18122	0.237516	0.554224	BLASTN1	368	ref|XM_014198680.1|	PREDICTED: Salmo salar NEDD4 family-interacting protein 1-like (LOC106604226), transcript variant X1, mRNA	604	2e-151	344/370 (92%)
comp1055307_c0_seq1	1.48225	-0.252478	0.473463	-0.533258	0.593855	NA	BLASTN1	246	ref|XM_014180853.1|	PREDICTED: Salmo salar SWI/SNF-related matrix-associated actin-dependent regulator of chromatin subfamily D member 3-like (LOC106590169), transcript variant X7, mRNA	382	2e-91	227/247 (91%)
comp105535_c0_seq1	64.4967	0.945035	0.481381	1.96318	0.0496258	0.260578	BLASTX1	1257	ref|XP_014007600.1|	PREDICTED: ATP-dependent RNA helicase DDX3X-like isoform X9 [Salmo salar]	1653	0	323/331 (97%)
comp105540_c0_seq1	68.6053	0.731716	0.249979	2.92711	0.00342129	0.0571014	BLASTX1	1293	ref|XP_014027974.1|	PREDICTED: zinc phosphodiesterase ELAC protein 1 [Salmo salar]	1818	0	369/370 (99%)
comp105551_c0_seq1	19.5611	0.733772	0.463495	1.58313	0.113392	0.395353	BLASTN1	267	ref|XM_010897963.2|	PREDICTED: Esox lucius peptidyl-prolyl cis-trans isomerase FKBP5-like (LOC105026479), transcript variant X3, mRNA	312	2e-72	225/269 (83%)
comp105552_c0_seq1	70.6637	-0.427487	0.393951	-1.08513	0.277865	0.593695	BLASTX1	1099	ref|XP_014022833.1|	PREDICTED: mediator of RNA polymerase II transcription subunit 18 [Salmo salar]_x0001_gb|ACI69933.1| Mediator of RNA polymerase II transcription subunit 18 [Salmo salar]	1021	1e-135	206/208 (99%)
comp10557_c0_seq1	387.944	-0.492599	0.36409	-1.35296	0.176068	0.484535	BLASTN1	1013	ref|XM_010892456.1|	PREDICTED: Esox lucius growth hormone receptor-like (LOC105023337), transcript variant X3, mRNA	226	2e-48	284/389 (73%)
comp105602_c0_seq1	57.9086	0.0688345	0.219356	0.313802	0.753671	0.899289	BLASTX1	1061	ref|XP_010874819.1|	PREDICTED: septin-2 [Esox lucius]	402	3e-41	77/80 (96%)
comp105632_c0_seq1	93.6812	0.288441	0.424678	0.6792	0.497011	0.759416	BLASTX1	2226	ref|XP_014011605.1|	PREDICTED: low-density lipoprotein receptor-related protein 10-like [Salmo salar]_x0001_ref|XP_014011606.1| PREDICTED: low-density lipoprotein receptor-related protein 10-like [Salmo salar]	2030	0	567/614 (92%)
comp10564_c0_seq1	1155.59	-0.997227	0.376424	-2.64921	0.00806801	0.0942688	BLASTX1	1834	ref|XP_014029801.1|	PREDICTED: mitochondrial pyruvate carrier 2-like [Salmo salar]_x0001_gb|ACH70732.1| brain protein 44 [Salmo salar]_x0001_gb|ACI33402.1| Brain protein 44 [Salmo salar]_x0001_gb|ACI67538.1| Brain protein 44 [Salmo salar]_x0001_gb|ACI69119.1| Brain protein 44 [Salmo salar]_x0001_gb|ADM16043.1| Brain protein 44 [Salmo salar]_x0001_gb|ADM16096.1| Brain protein 44 [Salmo salar]	602	1e-70	114/115 (99%)
comp105640_c0_seq1	18.3434	-0.63099	0.380684	-1.65752	0.0974146	0.366202	No Hit Found	NA			NA	NA
comp1056410_c0_seq1	1.41808	0.569956	0.476214	1.19685	0.231366	NA	BLASTN1	202	ref|XM_014155506.1|	PREDICTED: Salmo salar stromal interaction molecule 2-like (LOC106577483), transcript variant X2, mRNA	94	2e-13	156/222 (70%)
comp105660_c0_seq1	85.3308	-0.353441	0.381617	-0.926165	0.35436	0.655988	BLASTX1	2441	ref|XP_013998687.1|	PREDICTED: sodium-dependent lysophosphatidylcholine symporter 1-B-like isoform X1 [Salmo salar]	2364	0	476/489 (97%)
comp105673_c0_seq1	46.4162	0.725705	0.266857	2.71946	0.00653893	0.0835142	BLASTN1	723	ref|XM_014167596.1|	PREDICTED: Salmo salar tumor suppressor candidate 2-like (LOC106583437), mRNA	1266	0	684/715 (95%)
comp105683_c0_seq1	18.9115	0.116571	0.384434	0.303228	0.761716	0.903387	BLASTN1	330	ref|XM_014146753.1|	PREDICTED: Salmo salar DAZ-associated protein 2-like (LOC106572518), mRNA	542	1e-134	299/315 (94%)
comp105690_c0_seq1	31.5191	0.466717	0.429029	1.08785	0.276663	0.59281	BLASTN1	548	ref|XM_014204774.1|	PREDICTED: Salmo salar serine/threonine-protein phosphatase 4 regulatory subunit 3-like (LOC106607635), transcript variant X4, mRNA	820	0	501/566 (88%)
comp105703_c0_seq1	64.7812	1.23053	0.38288	3.21387	0.00130958	0.0313232	BLASTX1	683	ref|NP_001133147.1|	ribosomal protein L3-like [Salmo salar]_x0001_ref|XP_014049681.1| PREDICTED: 60S ribosomal protein L3-like [Salmo salar]_x0001_ref|XP_014058425.1| PREDICTED: 60S ribosomal protein L3-like [Salmo salar]_x0001_ref|XP_014058457.1| PREDICTED: 60S ribosomal protein L3-like [Salmo salar]_x0001_ref|XP_014040507.1| PREDICTED: ribosomal protein L3-like isoform X1 [Salmo salar]_x0001_gb|ACH70797.1| ribosom…	1199	8e-162	226/227 (99%)
comp105706_c0_seq1	21.8452	-0.00830559	0.410891	-0.0202136	0.983873	0.994409	BLASTN1	242	gb|EU221180.1|	Salmo salar clone 272P16 chaperonin gene, complete cds; myosin 1 gene, partial cds; and TCR-gamma locus, partial sequence	302	1e-69	212/256 (82%)
comp105708_c0_seq1	65.3092	-0.0117747	0.473393	-0.0248731	0.980156	0.993181	BLASTX1	659	ref|XP_014049957.1|	PREDICTED: mannose-binding protein C-like [Salmo salar]	721	2e-92	131/143 (91%)
comp105717_c0_seq1	63.0048	0.0567475	0.210106	0.270091	0.787091	0.913572	BLASTX1	1163	ref|XP_013996506.1|	PREDICTED: armadillo repeat-containing protein 6 [Salmo salar]	1224	5e-162	248/249 (99%)
comp105722_c0_seq1	66.1572	0.391004	0.441707	0.885213	0.376042	0.67394	BLASTX1	921	ref|XP_014010337.1|	PREDICTED: prolyl-tRNA synthetase associated domain-containing protein 1-like [Salmo salar]	781	9e-101	166/170 (97%)
comp1057222_c0_seq1	2.34102	-0.0336607	0.463443	-0.0726318	0.942099	NA	BLASTX1	234	ref|XP_013980714.1|	PREDICTED: adenosine deaminase CECR1 [Salmo salar]	422	5e-47	78/78 (100%)
comp105727_c0_seq1	39.477	0.176402	0.415246	0.424812	0.670974	0.858223	BLASTN1	542	ref|XM_014156740.1|	PREDICTED: Salmo salar zinc finger protein 714-like (LOC106578125), mRNA	100	2e-14	53/55 (96%)
comp10574_c0_seq1	355.318	-1.44391	0.441369	-3.27143	0.00107005	0.0281767	BLASTX1	1104	gb|AAK97642.1|AF406956_1	immunoglobulin light chain [Salmo salar]	465	1e-51	106/145 (73%)
comp105750_c0_seq1	103.289	0.581938	0.428784	1.35718	0.174723	0.48312	BLASTX1	1769	ref|XP_014050047.1|	PREDICTED: phosphatidylinositol 4-kinase type 2-beta [Salmo salar]	2251	0	477/496 (96%)
comp105755_c0_seq1	11.5153	-0.0281402	0.358686	-0.0784536	0.937467	0.976584	BLASTN1	237	ref|XM_010882695.2|	PREDICTED: Esox lucius RAP1B, member of RAS oncogene family (rap1b), transcript variant X2, mRNA	82	5e-10	82/105 (78%)
comp105758_c0_seq1	88.7186	-0.0072232	0.217928	-0.0331448	0.973559	0.990256	BLASTX1	2164	ref|XP_014061266.1|	PREDICTED: actin-related protein 10-like isoform X1 [Salmo salar]	2186	0	412/417 (98%)
comp105762_c0_seq1	23.9245	0.347211	0.481358	0.721316	0.470715	0.741497	BLASTX1	371	ref|XP_006005063.1|	PREDICTED: transcription factor BTF3 homolog 4 isoform X1 [Latimeria chalumnae]	318	1e-33	73/75 (97%)
comp105786_c0_seq1	127.141	-1.16269	0.254825	-4.56271	5.04979e-06	0.000826757	BLASTX1	2451	ref|XP_013990635.1|	PREDICTED: aminomethyltransferase, mitochondrial-like [Salmo salar]	2119	0	418/429 (97%)
comp1058_c0_seq1	8926.93	-0.778837	0.335893	-2.31871	0.0204108	0.159091	BLASTX1	1466	ref|NP_001117099.1|	fructose-bisphosphate aldolase B [Salmo salar]_x0001_gb|AAD11573.1| aldolase B [Salmo salar]_x0001_gb|ACI68048.1| Fructose-bisphosphate aldolase B [Salmo salar]_x0001_gb|ACI70174.1| Fructose-bisphosphate aldolase B [Salmo salar]	1853	0	359/362 (99%)
comp105830_c0_seq1	22.501	-0.253615	0.282075	-0.899106	0.368596	0.667959	BLASTN1	479	ref|XM_014129132.1|	PREDICTED: Salmo salar tankyrase-1-like (LOC106563476), transcript variant X5, mRNA	444	6e-108	284/320 (88%)
comp105832_c0_seq1	174.293	0.126559	0.331387	0.381909	0.702529	0.874372	BLASTX1	3283	ref|XP_014063182.1|	PREDICTED: conserved oligomeric Golgi complex subunit 5-like [Salmo salar]	4045	0	783/787 (99%)
comp105844_c0_seq1	55.1937	0.0935415	0.203396	0.459899	0.645588	0.845812	BLASTN1	1024	ref|XM_014175654.1|	PREDICTED: Salmo salar E3 ubiquitin-protein ligase Arkadia-like (LOC106587339), transcript variant X6, mRNA	1044	0	569/595 (95%)
comp10585_c0_seq1	961.99	0.551077	0.399283	1.38017	0.167535	0.473693	BLASTX1	1681	ref|XP_014054170.1|	PREDICTED: cyclin-G1-like isoform X1 [Salmo salar]_x0001_gb|ACI67798.1| Cyclin-G1 [Salmo salar]	1486	0	294/299 (98%)
comp105858_c0_seq1	24.7534	-0.63672	0.440211	-1.4464	0.148066	0.446107	BLASTN1	333	ref|XM_014156655.1|	PREDICTED: Salmo salar uncharacterized LOC106578075 (LOC106578075), mRNA	68	5e-06	39/42 (92%)
comp105863_c0_seq1	5.03498	-0.139635	0.442206	-0.315769	0.752178	NA	BLASTN1	219	ref|XM_014198248.1|	PREDICTED: Salmo salar calcium modulating ligand (camlg), mRNA	336	5e-79	193/212 (91%)
comp105867_c0_seq1	68.2167	-0.18559	0.251569	-0.737732	0.460678	0.735249	BLASTX1	825	ref|XP_013995867.1|	PREDICTED: dnaJ homolog subfamily B member 6-like [Salmo salar]	476	4e-53	105/105 (100%)
comp105882_c0_seq1	26.5114	0.945393	0.360067	2.6256	0.00864952	0.0979271	BLASTX1	427	ref|XP_014034257.1|	PREDICTED: tyrosine--tRNA ligase, cytoplasmic [Salmo salar]	530	3e-61	112/114 (98%)
comp1058871_c0_seq1	1.15137	0.0282819	0.478636	0.0590885	0.952882	NA	BLASTN1	211	ref|XM_014197269.1|	PREDICTED: Salmo salar T-box transcription factor TBX6L-like (LOC106603496), transcript variant X4, mRNA	200	4e-42	121/138 (87%)
comp105894_c0_seq1	26.4939	0.891238	0.33778	2.63852	0.00832698	0.095832	BLASTN1	364	ref|XM_014148847.1|	PREDICTED: Salmo salar A-kinase anchor protein 13-like (LOC106573623), transcript variant X7, mRNA	644	2e-162	351/368 (95%)
comp105905_c0_seq1	105.171	0.590803	0.333471	1.77168	0.076448	0.325897	BLASTX1	1818	ref|XP_013980439.1|	PREDICTED: pre-mRNA-splicing factor 18 isoform X2 [Salmo salar]	1680	0	335/343 (97%)
comp105937_c0_seq1	18.1598	0.684944	0.453661	1.50982	0.131091	0.420101	BLASTN1	305	ref|XM_014134244.1|	PREDICTED: Salmo salar monocarboxylate transporter 1-like (LOC106566331), mRNA	342	2e-80	200/218 (91%)
comp105939_c0_seq1	26.1022	0.207564	0.366008	0.567104	0.570644	0.804143	BLASTN1	412	ref|XR_001327836.1|	PREDICTED: Salmo salar glycine-rich RNA-binding protein-like (LOC106600554), transcript variant X3, misc_RNA	512	2e-126	346/399 (86%)
comp105959_c0_seq1	15.5103	-0.289367	0.39629	-0.73019	0.465274	0.738346	BLASTN1	281	gb|EU331437.1|	Salvelinus namaycush clone Sna_MSU12 microsatellite sequence	114	1e-18	181/251 (72%)
comp10596_c0_seq1	70.0006	-0.478662	0.437622	-1.09378	0.274051	0.590834	BLASTN1	399	ref|XM_014145574.1|	PREDICTED: Salmo salar ATP synthase, H+ transporting, mitochondrial F1 complex, epsilon subunit (atp5e), mRNA	646	7e-163	370/401 (92%)
comp1059635_c0_seq1	0.942186	0.0177547	0.436039	0.040718	0.967521	NA	BLASTX1	205	ref|XP_014060428.1|	PREDICTED: probable arginine--tRNA ligase, mitochondrial [Salmo salar]	344	5e-36	67/68 (98%)
comp105964_c0_seq1	21.1949	0.324034	0.289989	1.1174	0.263822	0.582157	BLASTN1	335	ref|XM_014212786.1|	PREDICTED: Salmo salar caspase-3-like (LOC106612018), mRNA	100	1e-14	99/132 (75%)
comp1060_c0_seq1	3683.65	-0.230103	0.396175	-0.580812	0.561367	0.798913	BLASTN1	587	dbj|AB291973.1|	Salvelinus leucomaenis leucomaenis DNA, satellite marker 37	158	3e-30	145/186 (77%)
comp106007_c0_seq1	41.6094	-0.195828	0.275853	-0.709899	0.477767	0.746166	BLASTN1	828	ref|XM_014124402.1|	PREDICTED: Salmo salar uncharacterized LOC106560934 (LOC106560934), transcript variant X2, mRNA	228	5e-49	179/220 (81%)
comp10601_c0_seq1	180.6	0.382693	0.262761	1.45643	0.145274	0.44257	BLASTN1	294	ref|NM_001124447.1|	Oncorhynchus mykiss CCAAT/enhancer-binding protein beta (LOC100136165), mRNA_x0001_gb|AY144611.1| Oncorhynchus mykiss CCAAT/enhancer-binding protein beta mRNA, complete cds	502	6e-124	282/302 (93%)
comp106017_c0_seq1	18.6143	0.656965	0.376273	1.74598	0.0808143	0.333901	BLASTN1	371	ref|XM_014202218.1|	PREDICTED: Salmo salar diacylglycerol O-acyltransferase 1-like (LOC106606100), mRNA	548	3e-136	326/362 (90%)
comp106065_c0_seq1	13.2975	0.909583	0.476223	1.90999	0.056134	0.277384	BLASTN1	314	gb|GU552297.1|	Salmo salar clone BAC 24B13 genomic sequence	222	7e-48	165/199 (82%)
comp106084_c0_seq1	22.8945	-0.108763	0.42025	-0.258805	0.795786	0.917733	BLASTX1	268	ref|XP_014032651.1|	PREDICTED: chromatin target of PRMT1 protein-like isoform X1 [Salmo salar]_x0001_ref|XP_014032653.1| PREDICTED: chromatin target of PRMT1 protein-like isoform X1 [Salmo salar]	403	4e-46	77/77 (100%)
comp106089_c0_seq1	65.6984	0.611366	0.481549	1.26958	NA	NA	BLASTN1	1257	ref|XM_014188394.1|	PREDICTED: Salmo salar transferrin receptor protein 1-like (LOC106597167), mRNA	1788	0	1133/1287 (88%)
comp106092_c0_seq1	60.3828	0.353839	0.274117	1.29083	0.196762	0.508248	BLASTX1	1961	ref|XP_014015044.1|	PREDICTED: 5-oxoprolinase [Salmo salar]_x0001_ref|XP_014015045.1| PREDICTED: 5-oxoprolinase [Salmo salar]	2103	0	428/436 (98%)
comp106107_c0_seq1	21.9598	-0.165874	0.244695	-0.677882	0.497846	0.759845	BLASTN1	350	ref|XM_004563987.2|	PREDICTED: Maylandia zebra zinc finger and BTB domain containing 20 (zbtb20), mRNA	120	4e-20	160/219 (73%)
comp1061105_c0_seq1	1.8017	-0.0633767	0.470354	-0.134742	0.892816	NA	BLASTX1	236	ref|XP_014030220.1|	PREDICTED: bromodomain-containing protein 3-like isoform X5 [Salmo salar]	291	4e-28	75/77 (97%)
comp1061186_c0_seq1	1.4945	0.0607656	0.452438	0.134307	0.89316	NA	BLASTX1	215	ref|XP_014003064.1|	PREDICTED: AP-4 complex subunit beta-1 [Salmo salar]	299	3e-29	61/69 (88%)
comp106144_c0_seq1	22.8217	-0.19401	0.265422	-0.73095	0.46481	0.737998	BLASTN1	332	ref|XM_014128081.1|	PREDICTED: Salmo salar torsin-1A-like (LOC106562949), transcript variant X2, mRNA	538	1e-133	309/332 (93%)
comp10615_c0_seq1	1018.23	-0.426801	0.345236	-1.23626	0.216362	0.532106	BLASTX1	1116	gb|ACN10128.1|	Ferritin, heavy subunit [Salmo salar]_x0001_gb|ACN12479.1| Ferritin, heavy subunit [Salmo salar]	921	1e-120	169/175 (96%)
comp1061800_c0_seq1	1.59092	0.447763	0.450016	0.994994	0.319739	NA	BLASTX1	213	ref|XP_012991478.1|	PREDICTED: trinucleotide repeat-containing gene 18 protein isoform X1 [Esox lucius]	169	2e-11	60/72 (83%)
comp106186_c0_seq1	42.1267	0.855189	0.395775	2.1608	0.0307111	0.200373	BLASTN1	564	ref|XR_001327183.1|	PREDICTED: Salmo salar uncharacterized LOC106598429 (LOC106598429), ncRNA	808	0	503/559 (89%)
comp106199_c0_seq1	43.8958	-0.289425	0.430385	-0.672478	0.501279	0.761593	BLASTX1	586	ref|XP_013989176.1|	PREDICTED: regulator of G-protein signaling 3-like isoform X1 [Salmo salar]	309	2e-28	57/59 (96%)
comp10622_c0_seq1	728.878	0.0769191	0.415159	0.185276	0.853012	0.942842	BLASTX1	802	gb|ACM08608.1|	UPF0139 membrane protein C19orf56 homolog [Salmo salar]	631	2e-78	143/208 (68%)
comp106228_c0_seq1	20.0573	-0.196	0.325544	-0.602068	0.547129	0.791558	BLASTN1	332	ref|XM_014198544.1|	PREDICTED: Salmo salar matrin-3-like (LOC106604140), transcript variant X2, mRNA	472	1e-115	283/312 (90%)
comp106230_c0_seq1	73.805	1.18446	0.468534	2.52802	NA	NA	BLASTX1	1631	ref|XP_014011807.1|	PREDICTED: plasminogen activator inhibitor 1-like [Salmo salar]	2075	0	387/391 (98%)
comp106236_c0_seq1	102.29	0.673905	0.228253	2.95246	0.00315257	0.0541197	BLASTX1	1511	ref|XP_013987097.1|	PREDICTED: sperm-associated antigen 1 [Salmo salar]_x0001_gb|ACI68497.1| Mitochondrial import receptor subunit TOM34 [Salmo salar]	1289	2e-172	278/303 (91%)
comp10624_c0_seq1	702.002	-0.358371	0.251643	-1.42412	0.154411	0.45493	BLASTX1	1406	gb|ACO07857.1|	Cathepsin Z precursor [Oncorhynchus mykiss]	1574	0	291/300 (97%)
comp1062507_c0_seq1	1.97634	0.126453	0.48154	0.262601	0.792858	NA	BLASTX1	232	ref|XP_013998881.1|	PREDICTED: cell cycle checkpoint protein RAD17 [Salmo salar]_x0001_ref|XP_013998882.1| PREDICTED: cell cycle checkpoint protein RAD17 [Salmo salar]	398	5e-43	76/77 (98%)
comp106252_c0_seq1	151.206	-0.785545	0.286205	-2.74469	0.00605678	0.0799169	BLASTX1	2817	ref|XP_014056556.1|	PREDICTED: hemojuvelin-like [Salmo salar]_x0001_ref|XP_014056558.1| PREDICTED: hemojuvelin-like [Salmo salar]_x0001_ref|XP_014056559.1| PREDICTED: hemojuvelin-like [Salmo salar]	1829	0	422/426 (99%)
comp1062539_c0_seq1	0.940213	-0.61885	0.462073	-1.33929	0.180475	NA	BLASTX1	215	ref|NP_001134111.1|	pleckstrin [Salmo salar]_x0001_gb|ACI66265.1| Pleckstrin [Salmo salar]	358	1e-38	66/71 (92%)
comp106265_c0_seq1	108.78	1.03144	0.430173	2.39772	0.0164975	0.140646	BLASTX1	1424	ref|XP_014048679.1|	PREDICTED: probable ATP-dependent RNA helicase DDX47 [Salmo salar]	2270	0	443/451 (98%)
comp10627_c0_seq1	868.059	0.0864126	0.353632	0.244358	0.806954	0.923032	BLASTX1	1334	gb|ACO07433.1|	Probable COP9 signalosome complex subunit 7 [Oncorhynchus mykiss]	1918	0	373/375 (99%)
comp1062995_c0_seq1	1.6801	0.44555	0.479101	0.92997	0.352386	NA	BLASTN1	236	ref|XM_014123595.1|	PREDICTED: Salmo salar solute carrier family 25 member 47-B-like (LOC106560560), transcript variant X1, mRNA	332	7e-78	206/234 (88%)
comp106301_c0_seq1	15.5442	0.423691	0.479273	0.884028	NA	NA	BLASTX1	289	gb|AAG40610.1|	complement component C3-4 [Oncorhynchus mykiss]	163	2e-10	46/101 (45%)
comp106304_c0_seq1	6.21549	0.264173	0.480548	0.549732	0.582503	NA	BLASTN1	218	ref|XM_014189409.1|	PREDICTED: Salmo salar ras-related protein Rab-21-like (LOC106598368), partial mRNA	398	8e-96	210/216 (97%)
comp106317_c0_seq1	19.2523	0.0878634	0.366345	0.239838	0.810456	0.924419	BLASTN1	346	ref|XM_014215358.1|	PREDICTED: Salmo salar acetyl-coenzyme A transporter 1-like (LOC106613271), mRNA	184	2e-37	214/287 (74%)
comp1063178_c0_seq1	1.64258	-1.33969	0.479925	-2.79147	0.00524696	NA	BLASTX1	238	gb|ACN58599.1|	T-cell acute lymphocytic leukemia protein 1 homolog [Salmo salar]	328	3e-35	76/78 (97%)
comp106330_c0_seq1	29.7499	0.0278142	0.442591	0.0628442	0.949891	0.981117	BLASTN1	503	ref|XM_014160601.1|	PREDICTED: Salmo salar long-chain-fatty-acid--CoA ligase ACSBG2-like (LOC106580039), transcript variant X3, mRNA	870	0	476/501 (95%)
comp106335_c0_seq1	12.8563	-0.166456	0.374137	-0.444905	0.656388	0.850735	BLASTN1	225	ref|XM_014206627.1|	PREDICTED: Salmo salar ubiquitin thioesterase OTUB1-like (LOC106608596), mRNA	252	3e-56	182/220 (82%)
comp106351_c0_seq1	22.9078	-1.25357	0.382455	-3.2777	0.00104658	0.027863	BLASTN1	430	ref|XM_014160780.1|	PREDICTED: Salmo salar forkhead box N4 (foxn4), transcript variant X1, mRNA	612	1e-153	382/424 (90%)
comp1063518_c0_seq1	1.19422	0.284265	0.450846	0.630515	0.528358	NA	BLASTN1	207	ref|XM_014176901.1|	PREDICTED: Salmo salar sorting nexin-27-like (LOC106588177), transcript variant X1, mRNA	292	4e-67	190/219 (86%)
comp106358_c0_seq1	22.4021	-1.17712	0.379776	-3.09952	0.00193837	0.0402776	BLASTN1	298	ref|XM_014197368.1|	PREDICTED: Salmo salar diacylglycerol O-acyltransferase 2-like (LOC106603538), transcript variant X3, mRNA	468	1e-114	271/298 (90%)
comp106371_c0_seq1	91.4816	0.261488	0.384463	0.680139	0.496416	0.758924	BLASTX1	2749	ref|XP_014025451.1|	PREDICTED: alpha-aminoadipic semialdehyde synthase, mitochondrial-like [Salmo salar]_x0001_ref|XP_014025452.1| PREDICTED: alpha-aminoadipic semialdehyde synthase, mitochondrial-like [Salmo salar]_x0001_ref|XP_014025453.1| PREDICTED: alpha-aminoadipic semialdehyde synthase, mitochondrial-like [Salmo salar]_x0001_ref|XP_014025454.1| PREDICTED: alpha-aminoadipic semialdehyde synthase, mitochondrial-…	2415	0	452/458 (98%)
comp106388_c0_seq1	101.41	1.05397	0.292564	3.60253	0.000315136	0.0126406	BLASTX1	1781	gb|ACN11149.1|	Caprin-1 [Salmo salar]	1936	0	393/424 (92%)
comp106403_c0_seq1	55.3672	-0.221507	0.244002	-0.90781	0.363979	0.66403	BLASTN1	1152	ref|XM_014173113.1|	PREDICTED: Salmo salar striatin-like (LOC106586164), transcript variant X3, mRNA	1904	0	1084/1165 (93%)
comp10641_c0_seq1	210.451	0.356616	0.350344	1.0179	0.308725	0.620621	BLASTX1	262	gb|ACN11475.1|	Transposable element Tcb1 transposase [Salmo salar]	369	1e-40	71/87 (81%)
comp106418_c0_seq1	31.974	-0.296012	0.37351	-0.792514	0.428061	0.713494	BLASTN1	372	ref|XM_014192184.1|	PREDICTED: Salmo salar serine/arginine repetitive matrix protein 2-like (LOC106600666), mRNA	326	5e-76	178/185 (96%)
comp10642_c0_seq1	991.28	0.576824	0.211278	2.73016	0.00633031	0.0821689	BLASTX1	1597	ref|XP_010880202.1|	PREDICTED: 26S protease regulatory subunit 6A isoform X1 [Esox lucius]	2277	0	430/432 (99%)
comp106421_c0_seq1	28.4837	-0.288328	0.337897	-0.853302	0.393492	0.687068	BLASTN1	368	ref|XM_014167917.1|	PREDICTED: Salmo salar KIAA1161 ortholog (kiaa1161), mRNA	622	2e-156	333/346 (96%)
comp106432_c0_seq1	6.81765	0.364656	0.464694	0.784723	0.432616	NA	BLASTN1	207	ref|XM_014192200.1|	PREDICTED: Salmo salar coiled-coil domain containing 137 (ccdc137), transcript variant X2, mRNA	330	2e-77	185/198 (93%)
comp106439_c0_seq1	25.417	0.980361	0.376644	2.60288	0.00924436	0.101684	BLASTN1	459	ref|XM_014177767.1|	PREDICTED: Salmo salar nuclear migration protein nudC-like (LOC106588611), mRNA	498	1e-122	350/418 (83%)
comp106440_c0_seq1	15.7488	1.4445	0.344112	4.19777	2.69559e-05	0.00263796	BLASTN1	337	ref|XM_014181064.1|	PREDICTED: Salmo salar importin 4 (ipo4), mRNA	548	2e-136	318/343 (92%)
comp106446_c0_seq1	12.9752	0.373846	0.394985	0.946481	0.343904	0.649092	BLASTN1	213	ref|XM_014131310.1|	PREDICTED: Salmo salar actin-related protein 2-A (LOC106564849), mRNA	368	1e-87	206/223 (92%)
comp106449_c0_seq1	77.6402	1.13738	0.302851	3.75559	0.000172931	0.00889299	BLASTX1	1853	ref|XP_014055558.1|	PREDICTED: C-X-C motif chemokine 14-like isoform X2 [Salmo salar]	465	2e-51	98/100 (98%)
comp106457_c0_seq1	43.4811	0.526006	0.481572	1.09227	0.274715	0.590978	BLASTX1	849	ref|XP_013998581.1|	PREDICTED: wiskott-Aldrich syndrome protein family member 2-like [Salmo salar]	1195	4e-159	243/249 (97%)
comp10646_c0_seq1	659.521	-0.460459	0.330826	-1.39185	0.163969	0.468907	BLASTX1	1465	ref|NP_001158648.1|	Vacuolar ATP synthase subunit G 1 [Oncorhynchus mykiss]_x0001_gb|ACO08624.1| Vacuolar ATP synthase subunit G 1 [Oncorhynchus mykiss]	434	2e-47	117/118 (99%)
comp10647_c0_seq1	1991.42	0.780791	0.394144	1.98098	0.0475936	0.255058	BLASTX1	3495	ref|XP_014017466.1|	PREDICTED: NADPH--cytochrome P450 reductase-like isoform X1 [Salmo salar]	3646	0	669/681 (98%)
comp106481_c0_seq1	51.7815	-0.427356	0.29608	-1.44338	0.148914	0.447208	BLASTN1	1129	ref|XM_014204824.1|	PREDICTED: Salmo salar protein sel-1 homolog 1-like (LOC106607650), transcript variant X2, mRNA	1732	0	1034/1155 (89%)
comp106512_c0_seq1	46.3362	-0.661906	0.325711	-2.03219	0.0421347	0.238714	BLASTN1	796	ref|XM_014177330.1|	PREDICTED: Salmo salar retinoic acid receptor RXR-beta-A (LOC106588394), transcript variant X18, mRNA	1418	0	771/807 (95%)
comp106522_c0_seq1	23.3993	0.487489	0.433631	1.1242	0.260928	0.579153	BLASTN1	395	ref|XM_014205946.1|	PREDICTED: Salmo salar zinc finger protein 36, C3H1 type-like 1 (LOC106608164), transcript variant X10, mRNA	624	7e-157	372/412 (90%)
comp1065251_c0_seq1	1.23138	0.411775	0.471548	0.873241	0.382532	NA	BLASTN1	201	ref|XM_014177919.1|	PREDICTED: Salmo salar uncharacterized LOC106588684 (LOC106588684), transcript variant X3, mRNA	286	2e-65	183/208 (87%)
comp10653_c0_seq1	1235.88	1.42979	0.412194	3.46872	0.000522945	0.0174317	BLASTX1	2499	ref|XP_014026565.1|	PREDICTED: lipid phosphate phosphohydrolase 1-like [Salmo salar]	1475	0	276/283 (97%)
comp106530_c0_seq1	118.341	-0.474414	0.342095	-1.38679	0.165506	0.470723	BLASTX1	2274	ref|XP_010883127.1|	PREDICTED: glucosylceramidase [Esox lucius]	2159	0	458/518 (88%)
comp106538_c0_seq1	71.5827	0.432856	0.412776	1.04865	0.294341	0.608927	BLASTX1	897	ref|XP_014002378.1|	PREDICTED: chromobox protein homolog 5-like [Salmo salar]_x0001_ref|XP_014002379.1| PREDICTED: chromobox protein homolog 5-like [Salmo salar]	515	3e-60	98/98 (100%)
comp10656_c0_seq1	1125.42	0.316968	0.323846	0.978759	0.327699	0.636476	BLASTX1	1756	ref|XP_014058855.1|	PREDICTED: eukaryotic translation initiation factor 3 subunit D [Salmo salar]	2820	0	530/530 (100%)
comp106570_c0_seq1	26.7785	-0.262272	0.387771	-0.676357	0.498814	0.7602	BLASTN1	469	ref|XM_014131611.1|	PREDICTED: Salmo salar copine-3-like (LOC106565032), transcript variant X2, mRNA	198	3e-41	261/361 (72%)
comp106573_c0_seq1	14.7632	0.902133	0.481641	1.87304	NA	NA	BLASTN1	246	gb|AF488997.1|AF488993S5	Salmo trutta isolate Str-19 transferrin gene, exons 5 through 7_x0001_gb|AF489005.1|AF489001S5 Salmo trutta isolate Str-20 transferrin gene, exons 5 through 7_x0001_gb|AF489013.1|AF489009S5 Salmo trutta isolate Str-21 transferrin gene, exons 5 through 7	420	9e-102	231/245 (94%)
comp106580_c0_seq1	21.1314	-0.286148	0.400696	-0.714126	0.475149	0.74459	BLASTN1	231	ref|XM_010891874.2|	PREDICTED: Esox lucius forkhead box protein K2-like (LOC105023019), mRNA	164	3e-32	134/169 (79%)
comp106586_c0_seq1	22.8912	0.51048	0.326458	1.56369	0.11789	0.402333	BLASTN1	545	ref|XM_014132424.1|	PREDICTED: Salmo salar golgin subfamily A member 7-like (LOC106565378), transcript variant X2, mRNA	90	8e-12	61/70 (87%)
comp1066_c0_seq1	1918.18	-1.16433	0.310487	-3.75	0.000176836	0.00899769	BLASTX1	624	ref|XP_013999800.1|	PREDICTED: protein LEG1 homolog [Salmo salar]	171	7e-11	32/32 (100%)
comp106619_c0_seq1	17.1464	-0.279252	0.459955	-0.607129	0.543765	0.789666	BLASTN1	212	gb|CP000290.1|	Cryptococcus gattii WM276 chromosome E, complete sequence	70	8e-07	81/105 (77%)
comp106625_c0_seq1	32.774	-0.48911	0.332418	-1.47137	0.141191	0.436095	BLASTX1	583	gb|AAP49009.1|	transposase [Rana pipiens]_x0001_tpg|DAA01561.1| TPA_exp: transposase [Rana pipiens]	129	1e-05	26/40 (65%)
comp106640_c0_seq1	18.0333	-0.172346	0.299618	-0.575219	0.565143	0.800884	BLASTX1	259	gb|AAP49009.1|	transposase [Rana pipiens]_x0001_tpg|DAA01561.1| TPA_exp: transposase [Rana pipiens]	204	5e-17	36/42 (85%)
comp106665_c0_seq1	34.4851	0.325172	0.251037	1.29532	0.195212	0.506412	BLASTN1	450	ref|XM_014148052.1|	PREDICTED: Salmo salar BTB/POZ domain-containing protein 10-like (LOC106573214), transcript variant X4, mRNA	648	2e-163	436/516 (84%)
comp10668_c0_seq1	189.144	1.27304	0.466145	2.73101	0.00631415	0.0820532	BLASTN1	298	ref|XM_014191239.1|	PREDICTED: Salmo salar 5-beta-cholestane-3-alpha,7-alpha-diol 12-alpha-hydroxylase (LOC106599887), mRNA	212	3e-45	120/129 (93%)
comp106698_c0_seq1	19.8452	-0.250616	0.339353	-0.738511	0.460204	0.735153	BLASTN1	484	ref|XM_014210139.1|	PREDICTED: Salmo salar protein phosphatase 1G-like (LOC106610676), transcript variant X1, mRNA	844	0	470/498 (94%)
comp10672_c0_seq1	449.434	1.91559	0.418003	4.58273	4.58941e-06	0.000800386	BLASTX1	982	ref|XP_014028790.1|	PREDICTED: cytochrome c [Salmo salar]_x0001_ref|XP_014028791.1| PREDICTED: cytochrome c [Salmo salar]_x0001_gb|ACM08737.1| Cytochrome c [Salmo salar]	539	6e-65	101/104 (97%)
comp1067236_c0_seq1	1.74587	0.585002	0.403878	1.44846	NA	NA	BLASTX1	203	ref|XP_014015486.1|	PREDICTED: collagen alpha-1(XXVII) chain B-like [Salmo salar]	195	5e-15	64/66 (96%)
comp106724_c0_seq1	34.6522	-0.363778	0.370739	-0.981224	0.326482	0.635655	BLASTX1	509	ref|XP_014035489.1|	PREDICTED: golgin subfamily A member 4 isoform X5 [Salmo salar]	420	2e-43	73/77 (94%)
comp106734_c0_seq1	50.1501	0.94609	0.410331	2.30568	0.0211288	0.161687	BLASTX1	1730	ref|XP_014027913.1|	PREDICTED: nucleolar protein 6 isoform X1 [Salmo salar]	2740	0	514/524 (98%)
comp106742_c0_seq1	15.0619	0.0381259	0.365064	0.104436	0.916823	0.967686	BLASTN1	244	ref|XM_014167719.1|	PREDICTED: Salmo salar DNA damage-regulated autophagy modulator protein 2-like (LOC106583486), transcript variant X2, mRNA	248	5e-55	199/247 (80%)
comp106774_c0_seq1	68.5799	-0.199097	0.202372	-0.983814	0.325207	0.634269	BLASTN1	1216	ref|XM_014193975.1|	PREDICTED: Salmo salar lysocardiolipin acyltransferase 1 (lclat1), mRNA	2154	0	1153/1201 (96%)
comp106788_c0_seq1	44.2124	0.212062	0.218358	0.971165	0.331466	0.639523	BLASTN1	590	ref|XM_014123467.1|	PREDICTED: Salmo salar torsin-1A-interacting protein 2-like (LOC106560502), mRNA	770	0	519/620 (83%)
comp106802_c0_seq1	89.2955	0.312909	0.393973	0.794239	0.427056	0.712658	BLASTX1	2259	ref|XP_014007632.1|	PREDICTED: SHC-transforming protein 1-like [Salmo salar]	971	4e-119	182/183 (99%)
comp106821_c0_seq1	65.0542	0.724264	0.460144	1.57399	0.115489	0.398281	BLASTX1	1116	ref|XP_014047719.1|	PREDICTED: U1 small nuclear ribonucleoprotein 70 kDa-like [Salmo salar]	927	4e-117	224/225 (99%)
comp106827_c0_seq1	12.3228	-0.157503	0.310227	-0.507703	0.611662	0.82734	BLASTN1	209	ref|XM_014213991.1|	PREDICTED: Salmo salar serine/threonine-protein kinase SIK3 homolog (LOC106612637), transcript variant X2, mRNA	362	4e-86	200/212 (94%)
comp106832_c0_seq1	54.798	-0.0534378	0.261446	-0.204393	0.838046	0.936137	BLASTX1	1308	ref|XP_013997608.1|	PREDICTED: ubiquitin-associated protein 2-like isoform X3 [Salmo salar]	388	2e-36	107/112 (95%)
comp106848_c0_seq1	147.94	-0.0196528	0.175681	-0.111866	0.91093	0.964999	BLASTX1	2062	ref|NP_001133513.1|	protein YIPF3 [Salmo salar]_x0001_gb|ACI33381.1| YIPF3 [Salmo salar]	1511	0	343/345 (99%)
comp106866_c0_seq1	21.3642	0.0668708	0.309176	0.216287	0.828764	0.932703	BLASTN1	425	ref|XM_014198943.1|	PREDICTED: Salmo salar retinoic acid receptor responder protein 3-like (LOC106604378), mRNA	622	3e-156	387/433 (89%)
comp106878_c0_seq1	14.8402	-0.279303	0.286092	-0.976269	0.328931	0.637595	BLASTN1	274	ref|XM_014170267.1|	PREDICTED: Salmo salar disintegrin and metalloproteinase domain-containing protein 10-like (LOC106584732), transcript variant X5, mRNA	462	4e-113	259/276 (93%)
comp106903_c0_seq1	9.4732	0.274361	0.474272	0.578488	0.562934	0.799844	BLASTN1	234	ref|XM_014182920.1|	PREDICTED: Salmo salar uncharacterized LOC106591698 (LOC106591698), mRNA	340	5e-80	215/247 (87%)
comp106906_c0_seq1	117.206	0.34164	0.206313	1.65593	0.097736	0.366754	BLASTN1	1909	ref|XM_014204647.1|	PREDICTED: Salmo salar zinc finger CCHC domain-containing protein 10-like (LOC106607575), transcript variant X2, mRNA	3154	0	1828/2013 (90%)
comp106970_c0_seq1	23.5626	0.392922	0.256683	1.53076	0.125828	0.413174	BLASTN1	320	ref|XM_014142011.1|	PREDICTED: Salmo salar casein kinase II subunit beta (LOC106570061), transcript variant X3, mRNA	316	2e-73	244/302 (80%)
comp106973_c0_seq1	15.218	-0.137124	0.320736	-0.427529	0.668994	0.856829	BLASTN1	205	ref|XM_014161602.1|	PREDICTED: Salmo salar TM2 domain-containing protein 2 (tm2d2), transcript variant X1, mRNA	248	4e-55	141/152 (92%)
comp106974_c0_seq1	47.209	-0.0264579	0.242689	-0.10902	0.913187	0.966137	BLASTX1	582	ref|XP_014049431.1|	PREDICTED: protein crumbs homolog 3-like [Salmo salar]_x0001_ref|XP_014049432.1| PREDICTED: protein crumbs homolog 3-like [Salmo salar]_x0001_ref|XP_014049475.1| PREDICTED: protein crumbs homolog 3-like [Salmo salar]_x0001_ref|XP_014049476.1| PREDICTED: protein crumbs homolog 3-like [Salmo salar]	473	1e-56	108/117 (92%)
comp106978_c0_seq1	59.2099	-0.000758525	0.340428	-0.00222815	0.998222	0.999385	BLASTX1	1034	ref|XP_009305259.1|	PREDICTED: vinculin-like [Danio rerio]	920	1e-115	171/176 (97%)
comp106980_c0_seq1	42.0112	0.921811	0.289798	3.18088	0.0014683	0.0340439	BLASTN1	684	ref|XM_014128304.1|	PREDICTED: Salmo salar myocyte-specific enhancer factor 2C-like (LOC106563077), transcript variant X3, mRNA	82	2e-09	78/102 (76%)
comp106998_c0_seq1	17.2168	0.509277	0.443566	1.14814	NA	NA	BLASTN1	271	ref|XR_001330557.1|	PREDICTED: Salmo salar uncharacterized LOC106613777 (LOC106613777), ncRNA	394	1e-94	222/236 (94%)
comp107000_c0_seq1	23.98	0.746956	0.380595	1.9626	0.0496927	0.26067	BLASTN1	490	ref|XM_014141426.1|	PREDICTED: Salmo salar cysteine/serine-rich nuclear protein 1-like (LOC106569802), mRNA	614	4e-154	338/357 (94%)
comp1070013_c0_seq1	1.06879	-0.21065	0.478041	-0.440653	0.659464	NA	BLASTN1	213	ref|XM_014157366.1|	PREDICTED: Salmo salar cyclin Y (ccny), transcript variant X4, mRNA	406	5e-98	208/211 (98%)
comp107012_c0_seq1	65.9403	0.479459	0.393867	1.21731	0.223485	0.539912	BLASTX1	1021	ref|XP_014048558.1|	PREDICTED: Golgi SNAP receptor complex member 2-like [Salmo salar]	1013	1e-134	206/212 (97%)
comp1070121_c0_seq1	1.72196	-0.410432	0.478791	-0.857226	0.39132	NA	BLASTN1	226	ref|XM_014198611.1|	PREDICTED: Salmo salar probable E3 ubiquitin-protein ligase MID2 (LOC106604183), mRNA	416	1e-100	219/226 (96%)
comp107016_c0_seq1	8.63746	-0.448361	0.406695	-1.10245	0.270266	0.586572	BLASTX1	221	gb|ACN10103.1|	Transposable element Tcb1 transposase [Salmo salar]_x0001_gb|ACN12451.1| Transposable element Tcb1 transposase [Salmo salar]	190	7e-16	40/54 (74%)
comp10702_c0_seq1	385.484	-0.386128	0.416024	-0.92814	0.353335	0.655111	BLASTN1	534	ref|XM_014147078.1|	PREDICTED: Salmo salar Myosin light polypeptide 6B (myl6b), transcript variant X1, mRNA	884	0	499/534 (93%)
comp107037_c0_seq1	25.6107	-0.277277	0.352232	-0.787201	0.431164	0.715939	BLASTX1	289	gb|AAP20193.1|	proliferating cell nuclear antigen, partial [Pagrus major]	509	7e-63	95/96 (98%)
comp107040_c0_seq1	16.3617	0.973783	0.377053	2.58262	0.00980542	0.105587	BLASTN1	209	ref|XM_014195884.1|	PREDICTED: Salmo salar gamma-aminobutyric acid receptor-associated protein (LOC106602900), mRNA	356	2e-84	195/205 (95%)
comp107042_c0_seq1	104.001	0.0803622	0.462677	0.17369	0.862109	0.946675	BLASTX1	2072	ref|XP_014053691.1|	PREDICTED: myotubularin-related protein 4-like [Salmo salar]	2168	0	499/533 (93%)
comp107045_c0_seq1	38.6246	-0.381764	0.24587	-1.55271	0.120493	0.406351	BLASTN1	577	ref|XM_014197265.1|	PREDICTED: Salmo salar dehydrogenase/reductase SDR family member 11-like (LOC106603495), mRNA	450	2e-109	292/332 (87%)
comp1070526_c0_seq1	1.53238	0.592356	0.431786	1.37188	NA	NA	BLASTN1	221	ref|XM_014212615.1|	PREDICTED: Salmo salar receptor expression-enhancing protein 2-like (LOC106611932), transcript variant X9, mRNA	402	6e-97	215/223 (96%)
comp107075_c0_seq1	15.314	0.744733	0.462228	1.61118	0.10714	0.384571	BLASTN1	418	ref|XM_014143795.1|	PREDICTED: Salmo salar serine/threonine-protein kinase MRCK beta-like (LOC106571112), transcript variant X4, mRNA	700	2e-177	392/419 (93%)
comp107086_c0_seq1	12.7497	0.565681	0.479291	1.18024	0.237903	0.554621	BLASTN1	247	ref|XR_001321965.1|	PREDICTED: Salmo salar methionine-R-sulfoxide reductase B3-like (LOC106576618), transcript variant X4, misc_RNA	336	6e-79	229/277 (82%)
comp107087_c0_seq1	63.3976	0.133651	0.267048	0.500475	0.616741	0.830151	BLASTX1	1267	ref|NP_001134989.1|	CA050 protein [Salmo salar]_x0001_gb|ACI68119.1| C1orf50 homolog [Salmo salar]_x0001_gb|ACI69758.1| C1orf50 homolog [Salmo salar]	1006	1e-132	185/189 (97%)
comp107094_c0_seq1	102.979	0.895517	0.461135	1.94198	NA	NA	BLASTX1	2487	ref|XP_014011145.1|	PREDICTED: zinc finger and BTB domain-containing protein 38-like [Salmo salar]_x0001_ref|XP_014011146.1| PREDICTED: zinc finger and BTB domain-containing protein 38-like [Salmo salar]_x0001_ref|XP_014011147.1| PREDICTED: zinc finger and BTB domain-containing protein 38-like [Salmo salar]_x0001_ref|XP_014011148.1| PREDICTED: zinc finger and BTB domain-containing protein 38-like [Salmo salar]_x0001…	537	7e-53	110/113 (97%)
comp1071_c0_seq1	1006.12	-0.613192	0.446874	-1.37218	0.170007	0.476963	BLASTN1	233	ref|XM_014134197.1|	PREDICTED: Salmo salar pancreatic progenitor cell differentiation and proliferation factor B-like (LOC106566296), mRNA	358	6e-85	221/248 (89%)
comp1071098_c0_seq1	1.56302	-0.121647	0.457024	-0.266171	0.790107	NA	BLASTX1	253	ref|XP_014003418.1|	PREDICTED: nuclear pore complex protein Nup205 [Salmo salar]	429	5e-46	84/84 (100%)
comp1071302_c0_seq1	1.79138	0.415832	0.472149	0.880722	0.378468	NA	BLASTN1	204	ref|XM_010903681.2|	PREDICTED: Esox lucius RNA-binding protein 4.1 (LOC105030039), mRNA	106	1e-16	145/203 (71%)
comp1071612_c0_seq1	1.16583	-0.232632	0.473265	-0.491546	0.62304	NA	BLASTN1	206	ref|XM_014129481.1|	PREDICTED: Salmo salar phosphatidylinositol-binding clathrin assembly protein-like (LOC106563683), transcript variant X6, mRNA	360	1e-85	195/205 (95%)
comp107167_c0_seq1	74.1666	0.311798	0.471887	0.660748	0.508774	0.767037	BLASTX1	1376	ref|XP_008397847.1|	PREDICTED: trafficking protein particle complex subunit 12 [Poecilia reticulata]	621	5e-111	111/140 (79%)
comp107188_c0_seq1	42.1428	-0.347007	0.386725	-0.897297	NA	NA	BLASTX1	439	ref|XP_014067042.1|	PREDICTED: uncharacterized protein LOC106611397 [Salmo salar]	319	7e-33	75/150 (50%)
comp107195_c0_seq1	101.791	0.567466	0.232508	2.44063	0.0146618	0.132027	BLASTX1	1737	ref|XP_013989698.1|	PREDICTED: nucleolar complex protein 4 homolog [Salmo salar]	2608	0	502/513 (97%)
comp107196_c0_seq1	32.279	-0.248812	0.261817	-0.950331	0.341944	0.647488	BLASTX1	558	ref|XP_014001470.1|	PREDICTED: uncharacterized protein KIAA2013 homolog [Salmo salar]	175	3e-11	32/32 (100%)
comp107201_c0_seq1	23.248	-0.404611	0.382964	-1.05653	0.290728	0.605693	BLASTN1	380	emb|LN591104.1|	Cyprinus carpio genome assembly common carp genome ,scaffold 000002131	132	2e-23	170/232 (73%)
comp107211_c0_seq1	55.9612	0.757203	0.39951	1.89533	0.058049	0.281721	BLASTX1	854	ref|XP_014005892.1|	PREDICTED: coiled-coil domain-containing protein 94-like [Salmo salar]	929	6e-121	250/251 (99%)
comp10722_c0_seq1	362.883	2.03839	0.471206	4.32589	NA	NA	BLASTX1	670	ref|NP_001167173.1|	Heat shock protein HSP 90-alpha [Salmo salar]_x0001_gb|ACN10985.1| Heat shock protein HSP 90-alpha [Salmo salar]_x0001_gb|AGT57165.1| heat shock protein 90-alpha 1 [Salmo salar]	458	6e-49	89/90 (98%)
comp107225_c0_seq1	82.214	0.287033	0.211829	1.35502	0.17541	0.483905	BLASTX1	2380	gb|ACN11462.1|	Myeloid-associated differentiation marker [Salmo salar]	1417	0	286/294 (97%)
comp107229_c0_seq1	11.9623	-0.727019	0.419449	-1.73327	0.0830476	0.338547	BLASTN1	253	gb|GQ505860.1|	Salmo salar clone BAC CHORI214-68O19 genomic sequence	188	9e-39	114/127 (89%)
comp107249_c0_seq1	32.2	0.0715529	0.350228	0.204304	0.838116	0.936137	BLASTN1	491	gb|EU221180.1|	Salmo salar clone 272P16 chaperonin gene, complete cds; myosin 1 gene, partial cds; and TCR-gamma locus, partial sequence	80	4e-09	58/68 (85%)
comp107255_c0_seq1	16.0045	0.277319	0.442634	0.626521	0.530973	0.780693	BLASTX1	202	ref|XP_004541581.1|	PREDICTED: retinoic acid receptor RXR-beta-A-like isoform X1 [Maylandia zebra]_x0001_ref|XP_004541582.1| PREDICTED: retinoic acid receptor RXR-beta-A-like isoform X1 [Maylandia zebra]_x0001_ref|XP_005738489.1| PREDICTED: retinoic acid receptor RXR-beta-A-like isoform X1 [Pundamilia nyererei]_x0001_ref|XP_005738490.1| PREDICTED: retinoic acid receptor RXR-beta-A-like isoform X1 [Pundamilia nyerere…	353	1e-37	67/67 (100%)
comp107275_c0_seq1	29.3865	-0.984583	0.34255	-2.87428	0.00404953	0.0631627	BLASTN1	785	ref|XM_014173178.1|	PREDICTED: Salmo salar growth factor receptor-bound protein 14-like (LOC106586192), transcript variant X10, mRNA	632	1e-158	395/438 (90%)
comp107309_c0_seq1	61.5204	0.0263547	0.209074	0.126055	0.899689	0.960999	BLASTX1	1387	ref|XP_009916095.1|	PREDICTED: SWI/SNF-related matrix-associated actin-dependent regulator of chromatin subfamily D member 1-like [Haliaeetus albicilla]	509	4e-58	94/95 (98%)
comp107310_c0_seq1	6.29972	0.278731	0.467745	0.595904	0.55124	NA	BLASTN1	411	ref|XM_014214674.1|	PREDICTED: Salmo salar tsukushin-like (LOC106612955), transcript variant X5, mRNA	636	4e-160	359/386 (93%)
comp107326_c0_seq1	58.398	-0.172295	0.381787	-0.451286	0.651783	0.848499	BLASTN1	1083	ref|XM_014152610.1|	PREDICTED: Salmo salar zyxin (zyx), transcript variant X5, mRNA	1784	0	1027/1114 (92%)
comp107336_c0_seq1	53.6011	0.163266	0.280928	0.581166	0.561128	0.798668	BLASTX1	596	gb|KPP74833.1|	ubiquitin-associated protein 2-like [Scleropages formosus]	436	2e-45	94/109 (86%)
comp10734_c0_seq1	351.9	0.475565	0.355602	1.33735	0.181108	0.490738	BLASTX1	874	ref|XP_014032709.1|	PREDICTED: probable ATP-dependent RNA helicase DDX5 [Salmo salar]	300	9e-27	135/137 (98%)
comp1073536_c0_seq1	1.01547	-0.0735378	0.474847	-0.154866	0.876927	NA	BLASTN1	204	ref|XM_014175779.1|	PREDICTED: Salmo salar glucose-fructose oxidoreductase domain-containing protein 2-like (LOC106587411), transcript variant X9, mRNA	340	4e-80	192/204 (94%)
comp107356_c0_seq1	83.6981	-0.53615	0.308562	-1.73758	0.0822851	0.337046	BLASTN1	1125	ref|XM_014150310.1|	PREDICTED: Salmo salar metalloreductase STEAP3-like (LOC106574427), transcript variant X2, mRNA	1848	0	1072/1177 (91%)
comp1073573_c0_seq1	1.86725	0.379659	0.447688	0.848044	0.396413	NA	BLASTX1	222	ref|XP_010789588.1|	PREDICTED: protein argonaute-4, partial [Notothenia coriiceps]	301	9e-30	72/74 (97%)
comp107360_c0_seq1	75.8299	0.929852	0.341157	2.72558	0.00641881	0.0826546	BLASTX1	1066	ref|XP_013983768.1|	PREDICTED: zinc finger CCHC domain-containing protein 9 [Salmo salar]	717	1e-88	152/153 (99%)
comp10738_c0_seq1	130.975	0.272985	0.441053	0.618938	0.535957	0.783982	BLASTX1	203	ref|XP_014062784.1|	PREDICTED: purine nucleoside phosphorylase-like [Salmo salar]	346	1e-37	67/67 (100%)
comp1073892_c0_seq1	1.98892	0.485658	0.480266	1.01123	0.311908	NA	BLASTN1	227	ref|XM_014216123.1|	PREDICTED: Salmo salar small integral membrane protein 7-like (LOC106613643), mRNA	108	4e-17	94/119 (78%)
comp1073899_c0_seq1	1.07105	0.115306	0.460425	0.250434	0.802252	NA	BLASTX1	228	ref|XP_014013460.1|	PREDICTED: equilibrative nucleoside transporter 3 [Salmo salar]	367	3e-39	75/75 (100%)
comp107394_c0_seq1	56.1135	1.47891	0.456872	3.23704	NA	NA	BLASTN1	985	ref|XM_014137451.1|	PREDICTED: Salmo salar Long-chain-fatty-acid--CoA ligase 4 (acsl4), transcript variant X5, mRNA	534	5e-132	389/466 (83%)
comp1074_c0_seq1	10214	-0.358885	0.285979	-1.25494	0.209502	0.523961	BLASTX1	2309	ref|XP_013979393.1|	PREDICTED: fatty acid hydroxylase domain-containing protein 2 [Salmo salar]	1713	0	331/344 (96%)
comp10740_c0_seq1	335.49	0.0863556	0.341112	0.253159	0.800146	0.91996	BLASTX1	630	ref|NP_001117859.1|	Nedd4 WW domain-binding protein 5 [Oncorhynchus mykiss]_x0001_emb|CAD66668.1| Nedd4 WW domain-binding protein 5 [Oncorhynchus mykiss]	760	2e-98	165/165 (100%)
comp107418_c0_seq1	28.5037	0.337904	0.300367	1.12497	0.260601	0.578962	BLASTN1	372	ref|XM_014213317.1|	PREDICTED: Salmo salar matrin-3-like (LOC106612286), transcript variant X2, mRNA	586	1e-146	350/384 (91%)
comp107422_c0_seq1	15.8901	0.210335	0.381702	0.551045	0.581603	0.809756	BLASTN1	206	ref|XM_014196063.1|	PREDICTED: Salmo salar GTP cyclohydrolase 1-like (LOC106602973), mRNA	282	2e-64	180/204 (88%)
comp10745_c0_seq1	1093.11	0.0467646	0.307532	0.152064	0.879136	0.952664	BLASTX1	2085	ref|XP_010893781.1|	PREDICTED: ER lumen protein-retaining receptor 2 [Esox lucius]	1041	8e-134	211/212 (99%)
comp107458_c0_seq1	35.8629	0.433616	0.298585	1.45223	0.146436	0.444144	BLASTX1	502	ref|XP_014025107.1|	PREDICTED: ER degradation-enhancing alpha-mannosidase-like protein 3 isoform X7 [Salmo salar]	150	4e-08	30/31 (96%)
comp1075_c0_seq1	3249.61	0.168974	0.309401	0.546132	0.584975	0.811864	BLASTX1	550	ref|XP_014057399.1|	PREDICTED: 40S ribosomal protein S27-like [Salmo salar]	475	4e-57	91/99 (91%)
comp107513_c0_seq1	27.819	0.325672	0.297837	1.09346	0.274194	0.590834	BLASTN1	478	ref|XM_014167196.1|	PREDICTED: Salmo salar tetraspanin-31-like (LOC106583248), mRNA	200	1e-41	110/115 (95%)
comp1075219_c0_seq1	1.52777	0.100496	0.453811	0.221449	0.824743	NA	BLASTX1	261	ref|XP_014046605.1|	PREDICTED: DNA repair-scaffolding protein [Salmo salar]	335	1e-33	83/86 (96%)
comp107537_c0_seq1	10.1666	0.612456	0.391074	1.56609	0.117328	0.401554	BLASTX1	249	ref|XP_010874533.1|	PREDICTED: protein SET [Esox lucius]	132	8e-07	36/65 (55%)
comp107548_c0_seq1	66.461	0.406929	0.253257	1.60678	0.108103	0.385753	BLASTN1	931	ref|XM_014212612.1|	PREDICTED: Salmo salar NPL4 homolog, ubiquitin recognition factor (nploc4), mRNA	1562	0	879/939 (93%)
comp107555_c0_seq1	85.5693	-0.3215	0.270205	-1.18984	0.23411	0.550819	BLASTX1	1314	ref|NP_001140111.1|	Protein-L-isoaspartateD-aspartate O-methyltransferase precursor [Salmo salar]_x0001_ref|XP_014065437.1| PREDICTED: protein-L-isoaspartateD-aspartate O-methyltransferase isoform X1 [Salmo salar]_x0001_gb|ACM09770.1| Protein-L-isoaspartateD-aspartate O-methyltransferase [Salmo salar]	1283	2e-173	248/249 (99%)
comp107563_c0_seq1	71.0131	-0.552285	0.420917	-1.3121	0.189486	0.5007	BLASTX1	1225	ref|XP_014012144.1|	PREDICTED: glyoxal reductase-like [Salmo salar]_x0001_ref|XP_014012145.1| PREDICTED: glyoxal reductase-like [Salmo salar]_x0001_ref|XP_014012146.1| PREDICTED: glyoxal reductase-like [Salmo salar]_x0001_ref|XP_014012147.1| PREDICTED: glyoxal reductase-like [Salmo salar]_x0001_ref|XP_014012148.1| PREDICTED: glyoxal reductase-like [Salmo salar]	1404	0	278/283 (98%)
comp10758_c0_seq1	499.336	-0.409973	0.359823	-1.13937	0.254548	0.572328	BLASTX1	1457	ref|XP_014056296.1|	PREDICTED: cathepsin S-like [Salmo salar]	1714	0	319/330 (96%)
comp1075837_c0_seq1	0.881059	-0.118956	0.453245	-0.262455	0.79297	NA	BLASTN1	214	ref|XM_014216437.1|	PREDICTED: Salmo salar hepatoma-derived growth factor-related protein 2 (LOC106613807), mRNA	390	1e-93	207/214 (96%)
comp107602_c0_seq1	41.3781	-0.0577846	0.229861	-0.251389	0.801513	0.920396	BLASTX1	591	ref|XP_014022683.1|	PREDICTED: NADH-cytochrome b5 reductase 3-like [Salmo salar]	665	5e-83	130/134 (97%)
comp107607_c0_seq1	16.9878	0.819074	0.437338	1.87286	0.0610875	0.288767	BLASTN1	546	ref|XM_014135773.1|	PREDICTED: Salmo salar prostaglandin E synthase 3-like (LOC106567008), mRNA	814	0	504/577 (87%)
comp10761_c0_seq1	353.718	-0.236791	0.261212	-0.906508	0.364667	0.664427	BLASTN1	770	ref|XM_014203343.1|	PREDICTED: Salmo salar serine/threonine-protein phosphatase alpha-2 isoform-like (LOC106606888), transcript variant X2, mRNA	1212	0	690/738 (93%)
comp107617_c0_seq1	30.3998	-0.412387	0.426802	-0.966225	0.333932	0.641564	BLASTN1	365	gb|GU129140.1|	Salmo salar IgH locus B genomic sequence	96	1e-13	58/63 (92%)
comp107619_c0_seq1	24.2438	0.143342	0.425525	0.336859	0.736223	0.890842	BLASTX1	561	ref|NP_001134660.1|	PCNA-associated factor [Salmo salar]_x0001_gb|ACI68391.1| PCNA-associated factor [Salmo salar]	419	1e-48	102/104 (98%)
comp10762_c0_seq1	822.607	-0.243293	0.299433	-0.812511	0.416499	0.704765	BLASTX1	1382	ref|XP_010901867.1|	PREDICTED: retinol-binding protein 1-like [Esox lucius]	664	2e-81	122/138 (88%)
comp107626_c0_seq1	76.2558	0.3318	0.370812	0.894795	0.370897	0.669729	BLASTX1	1411	ref|NP_001167255.1|	TRAF2-binding protein [Salmo salar]_x0001_ref|XP_014062282.1| PREDICTED: TRAF2-binding protein isoform X1 [Salmo salar]_x0001_gb|ACN11209.1| TRAF2-binding protein [Salmo salar]	1025	1e-134	191/198 (96%)
comp1076495_c0_seq1	2.05031	0.753834	0.476546	1.58187	0.113679	NA	BLASTN1	217	ref|XM_014173258.1|	PREDICTED: Salmo salar DDB1 and CUL4 associated factor 17 (dcaf17), mRNA	408	1e-98	212/217 (97%)
comp1076590_c0_seq1	1.42812	0.165635	0.4812	0.344212	0.730687	NA	BLASTN1	207	ref|XM_014165629.1|	PREDICTED: Salmo salar FTS and Hook-interacting protein homolog (LOC106582473), mRNA	312	2e-72	183/198 (92%)
comp10766_c0_seq1	1350.56	0.0683916	0.306171	0.223377	0.823242	0.930129	BLASTX1	2177	ref|XP_014048265.1|	PREDICTED: prohibitin isoform X1 [Salmo salar]	1332	9e-176	276/302 (91%)
comp107666_c0_seq1	9.88816	-0.312387	0.37997	-0.822138	0.410998	0.700978	BLASTN1	212	ref|XM_014165623.1|	PREDICTED: Salmo salar heterogeneous nuclear ribonucleoprotein A3-like (LOC106582471), mRNA	368	1e-87	201/212 (94%)
comp107669_c0_seq1	73.71	-0.720924	0.392652	-1.83604	0.0663521	0.3017	BLASTX1	975	ref|XP_014047194.1|	PREDICTED: transmembrane protein 69-like [Salmo salar]	1225	2e-166	252/259 (97%)
comp107687_c0_seq1	129.516	0.299741	0.389273	0.770002	0.441299	0.722791	BLASTX1	1804	ref|XP_010869610.1|	PREDICTED: actin-like protein 6A isoform X1 [Esox lucius]	2331	0	428/434 (98%)
comp107688_c0_seq1	83.038	-0.334112	0.330811	-1.00998	0.312505	0.624051	BLASTX1	1433	ref|NP_001135008.1|	PolyADP-ribose glycohydrolase ARH3 [Salmo salar]_x0001_gb|ACI69858.1| PolyADP-ribose glycohydrolase ARH3 [Salmo salar]	2008	0	379/381 (99%)
comp107693_c0_seq1	59.4883	0.658407	0.362512	1.81624	0.0693343	0.309299	BLASTX1	1021	ref|NP_001290898.1|	tRNA (guanine-N(7)-)-methyltransferase [Esox lucius]_x0001_gb|ACO13860.1| tRNA guanine-N7 methyltransferase [Esox lucius]	1207	1e-163	222/241 (92%)
comp1077_c0_seq1	10820	0.0872219	0.410135	0.212666	0.831587	0.934404	BLASTX1	2657	ref|XP_014005348.1|	PREDICTED: complement C1r-A subcomponent-like isoform X1 [Salmo salar]	3578	0	662/707 (93%)
comp107715_c0_seq1	10.4541	0.55749	0.44012	1.26668	0.20527	0.518769	BLASTN1	234	gb|EF210363.1|	Salmo salar clone CH214-714P22 MHC Class I (Sasa-UBA) gene, Sasa-UBA*0601 allele, partial cds; and proteasome subunit beta type 8 (PSMB8a), proteasome subunit beta type 10 (PSMB10a), PSMB9a-like (PSMB9a-like), proteosome subunit beta type 9 (PSMB9), transporter 2 ATP binding cassette (TAP2a), bromodomain containing 2 (BRD2), collagen Type XI Alpha2 (COL11A2), retinoid X receptor beta (RXRB), solu…	76	2e-08	38/38 (100%)
comp107724_c0_seq1	43.6659	-0.490691	0.34509	-1.42192	0.155049	0.455716	BLASTN1	467	ref|XM_014189705.1|	PREDICTED: Salmo salar cAMP-responsive element-binding protein-like 2 (LOC106598687), mRNA	352	6e-83	368/505 (72%)
comp107728_c0_seq1	98.1432	0.141379	0.260451	0.542826	0.58725	0.81337	BLASTX1	1329	ref|XP_010864316.1|	PREDICTED: vacuolar-sorting protein SNF8 [Esox lucius]	1272	2e-171	254/258 (98%)
comp107731_c0_seq1	40.3388	0.718013	0.451653	1.58974	NA	NA	BLASTN1	936	ref|XM_014214926.1|	PREDICTED: Salmo salar semaphorin-4G-like (LOC106613040), transcript variant X2, mRNA	1448	0	845/930 (90%)
comp107740_c0_seq1	13.7357	0.999417	0.333835	2.99375	0.00275572	0.0495873	No Hit Found	NA			NA	NA
comp107741_c0_seq1	66.7898	-1.43807	0.377544	-3.80901	0.000139527	0.00764728	BLASTX1	989	tpg|DAA64401.1|	TPA_inf: aldehyde oxidase beta [Salmo salar]	1345	6e-171	246/253 (97%)
comp1077447_c0_seq1	0.907028	-0.516456	0.473087	-1.09167	0.274977	NA	BLASTN1	237	ref|XM_014213362.1|	PREDICTED: Salmo salar SH3 domain-binding glutamic acid-rich-like protein (LOC106612317), mRNA	364	1e-86	225/254 (88%)
comp107749_c0_seq1	21.7601	-0.328028	0.480716	-0.682373	0.495003	0.757723	BLASTN1	620	ref|XR_001323566.1|	PREDICTED: Salmo salar uncharacterized LOC106583595 (LOC106583595), ncRNA	804	0	477/528 (90%)
comp107751_c0_seq1	36.4467	0.108028	0.268383	0.402514	0.687305	0.866676	BLASTN1	502	ref|XM_014124143.1|	PREDICTED: Salmo salar aspartate aminotransferase, mitochondrial-like (LOC106560816), mRNA	866	0	481/511 (94%)
comp1077671_c0_seq1	1.53633	-0.343832	0.479842	-0.716551	0.473651	NA	BLASTN1	207	ref|XM_014205680.1|	PREDICTED: Salmo salar NHS-like 1 (nhsl1), transcript variant X9, mRNA	354	6e-84	195/207 (94%)
comp107770_c0_seq1	72.0502	0.654955	0.287374	2.2791	0.022661	0.168949	BLASTN1	1081	ref|XM_014134133.1|	PREDICTED: Salmo salar uncharacterized protein PFB0145c-like (LOC106566242), mRNA	1440	0	952/1099 (86%)
comp1077720_c0_seq1	1.28391	0.758273	0.415434	1.82525	NA	NA	No Hit Found	NA			NA	NA
comp107774_c0_seq1	22.5382	0.601842	0.382876	1.5719	0.115974	0.399264	BLASTN1	406	ref|XM_014124338.1|	PREDICTED: Salmo salar anamorsin-B (LOC106560909), transcript variant X4, mRNA	696	2e-176	384/407 (94%)
comp107790_c0_seq1	49.9253	0.611441	0.293441	2.08369	0.0371881	0.222971	BLASTN1	717	ref|XM_010895488.2|	PREDICTED: Esox lucius polymerase (RNA) III (DNA directed) polypeptide E (80kD) (polr3e), transcript variant X4, mRNA	106	5e-16	83/103 (80%)
comp10780_c0_seq1	309.095	-0.578919	0.407707	-1.41994	0.155626	0.456763	BLASTN1	375	ref|XM_014174492.1|	PREDICTED: Salmo salar thymosin beta-12 (LOC106586813), mRNA	358	1e-84	317/408 (77%)
comp107813_c0_seq1	24.3666	0.172868	0.303405	0.569761	0.56884	0.803231	BLASTN1	369	ref|XM_014212731.1|	PREDICTED: Salmo salar protein FAM199X-like (LOC106611985), mRNA	650	6e-164	353/371 (95%)
comp1078304_c0_seq1	1.72548	-0.441062	0.471461	-0.935521	0.34952	NA	BLASTX1	238	ref|XP_014026195.1|	PREDICTED: transmembrane protein 248-like isoform X2 [Salmo salar]	382	4e-43	70/71 (98%)
comp107838_c0_seq1	31.5583	-0.273272	0.346049	-0.789691	0.429708	0.714721	BLASTN1	892	ref|XM_014168766.1|	PREDICTED: Salmo salar phosphatidylinositol 3-kinase regulatory subunit gamma (LOC106584012), transcript variant X4, mRNA	1402	0	822/893 (92%)
comp107844_c0_seq1	66.6939	0.298062	0.343759	0.867065	0.385906	0.681209	BLASTX1	1560	ref|XP_013979903.1|	PREDICTED: nucleolar protein 14 isoform X1 [Salmo salar]	2145	0	444/459 (96%)
comp1078451_c0_seq1	1.86711	0.609834	0.471279	1.294	0.195666	NA	BLASTN1	212	ref|XM_014173930.1|	PREDICTED: Salmo salar E3 SUMO-protein ligase RanBP2-like (LOC106586530), transcript variant X4, mRNA	388	4e-93	205/212 (96%)
comp107851_c0_seq1	22.5816	-0.450476	0.333325	-1.35146	0.176548	0.485134	BLASTN1	382	ref|XM_014149968.1|	PREDICTED: Salmo salar RNA-binding motif, single-stranded-interacting protein 1-like (LOC106574238), transcript variant X9, mRNA	148	1e-27	134/171 (78%)
comp10787_c0_seq1	208.447	0.269389	0.41808	0.644349	0.519349	0.773369	BLASTX1	201	ref|XP_014071402.1|	PREDICTED: cytochrome b-c1 complex subunit 6, mitochondrial-like isoform X2 [Salmo salar]_x0001_gb|ACI66499.1| Cytochrome b-c1 complex subunit 6, mitochondrial precursor [Salmo salar]	280	7e-30	55/56 (98%)
comp107878_c0_seq1	14.208	0.19658	0.329967	0.595758	0.551337	0.793616	BLASTN1	244	ref|XM_014171735.1|	PREDICTED: Salmo salar ras-related protein Rab-35-like (LOC106585482), mRNA	466	3e-114	241/245 (98%)
comp10788_c0_seq1	486.072	0.288981	0.331306	0.872248	0.383073	0.679447	BLASTX1	735	ref|XP_014015376.1|	PREDICTED: transcription elongation factor B polypeptide 1 [Salmo salar]	704	4e-90	135/152 (88%)
comp107880_c0_seq1	27.2198	0.100244	0.255086	0.392981	0.694334	0.870068	BLASTN1	389	ref|XM_014197965.1|	PREDICTED: Salmo salar protein Jade-1-like (LOC106603811), transcript variant X3, mRNA	526	3e-130	313/344 (90%)
comp107882_c0_seq1	38.9294	0.580766	0.330789	1.7557	0.0791398	0.330498	BLASTX1	641	ref|XP_013978532.1|	PREDICTED: glutaredoxin 2 isoform X2 [Salmo salar]	708	4e-91	135/137 (98%)
comp107912_c0_seq1	46.4144	-0.172909	0.255786	-0.675991	0.499046	0.760257	BLASTN1	925	ref|XM_014159466.1|	PREDICTED: Salmo salar G-protein coupled receptor 12-like (LOC106579510), transcript variant X3, mRNA	360	8e-85	279/335 (83%)
comp107933_c0_seq1	22.965	0.0957415	0.41188	0.23245	0.816188	0.927314	BLASTN1	373	ref|XM_014143535.1|	PREDICTED: Salmo salar zinc finger RNA binding protein (zfr), transcript variant X9, mRNA	558	5e-139	352/395 (89%)
comp107942_c0_seq1	30.5638	-0.11105	0.407968	-0.272203	0.785466	0.912742	BLASTX1	537	ref|XP_014018123.1|	PREDICTED: tripartite motif-containing protein 3-like isoform X1 [Salmo salar]_x0001_ref|XP_014018124.1| PREDICTED: tripartite motif-containing protein 3-like isoform X1 [Salmo salar]	666	1e-78	120/122 (98%)
comp107962_c0_seq1	2.82485	0.801119	0.481433	1.66403	0.0961064	NA	BLASTN1	222	ref|XM_014209529.1|	PREDICTED: Salmo salar fatty acid synthase-like (LOC106610271), transcript variant X1, mRNA	404	2e-97	214/222 (96%)
comp107967_c0_seq1	86.6543	0.390753	0.297972	1.31138	0.189731	0.500829	BLASTX1	1439	ref|XP_014000478.1|	PREDICTED: RNA-binding protein 25-like isoform X2 [Salmo salar]	1150	3e-144	216/219 (98%)
comp1079876_c0_seq1	1.60532	0.50727	0.476368	1.06487	0.286935	NA	BLASTX1	209	ref|XP_014019812.1|	PREDICTED: ribosomal RNA processing protein 1 homolog B-like isoform X3 [Salmo salar]	258	1e-23	50/53 (94%)
comp107989_c0_seq1	23.2231	-0.439181	0.23928	-1.83543	0.0664423	0.301882	BLASTN1	504	gb|GU817337.1|	Salmo salar clone BAC CHORI214-107E05 complete sequence	234	6e-51	129/137 (94%)
comp107991_c0_seq1	65.1313	1.48602	0.393064	3.7806	0.000156454	0.00829953	BLASTX1	800	ref|NP_001133398.1|	Spliceosome RNA helicase BAT1 [Salmo salar]_x0001_gb|ACI33160.1| Spliceosome RNA helicase BAT1 [Salmo salar]	465	8e-51	88/88 (100%)
comp1079939_c0_seq1	0.894678	0.105127	0.399752	0.262982	0.792565	NA	BLASTN1	205	ref|XM_014159447.1|	PREDICTED: Salmo salar PAN3 poly(A) specific ribonuclease subunit (pan3), transcript variant X1, mRNA	234	2e-51	151/170 (88%)
comp108012_c0_seq1	10.7115	0.000587106	0.460967	0.00127364	0.998984	0.999773	BLASTN1	303	ref|XM_014145619.1|	PREDICTED: Salmo salar nicotinamide nucleotide adenylyltransferase 1 (nmnat1), transcript variant X4, mRNA	144	1e-26	179/255 (70%)
comp1080142_c0_seq1	1.17032	-0.261386	0.481386	-0.542987	0.587139	NA	No Hit Found	NA			NA	NA
comp108015_c0_seq1	35.6405	0.0607435	0.429823	0.141322	0.887615	0.956147	BLASTN1	354	ref|XR_001324502.1|	PREDICTED: Salmo salar uncharacterized LOC106587770 (LOC106587770), ncRNA	620	7e-156	338/355 (95%)
comp108026_c0_seq1	37.6769	-0.630558	0.246916	-2.55374	0.0106574	0.110745	BLASTN1	505	ref|XM_014212409.1|	PREDICTED: Salmo salar F-box/WD repeat-containing protein 11 (LOC106611815), transcript variant X5, mRNA	424	2e-102	397/516 (76%)
comp108029_c0_seq1	9.98476	0.291558	0.46923	0.621355	0.534366	0.783072	BLASTX1	309	gb|ABS58548.1|	MHC class I antigen [Oncorhynchus mykiss]	449	1e-53	80/101 (79%)
comp1080460_c0_seq1	1.08711	0.201536	0.479555	0.420257	0.674298	NA	BLASTX1	211	ref|XP_014052164.1|	PREDICTED: protein phosphatase 1D-like isoform X4 [Salmo salar]_x0001_ref|XP_014052165.1| PREDICTED: protein phosphatase 1D-like isoform X4 [Salmo salar]	402	1e-44	69/69 (100%)
comp10807_c0_seq1	1025.19	0.032473	0.286682	0.113272	0.909815	0.964577	BLASTX1	2519	ref|XP_014065280.1|	PREDICTED: polyadenylate-binding protein-interacting protein 2B-like isoform X2 [Salmo salar]	555	1e-62	132/134 (98%)
comp108086_c0_seq1	45.8749	1.13577	0.248007	4.57958	4.65913e-06	0.000800938	BLASTN1	718	ref|XM_014128609.1|	PREDICTED: Salmo salar WD repeat-containing protein 5 (LOC106563227), transcript variant X2, mRNA	1150	0	680/756 (89%)
comp1081_c0_seq1	2334.3	-0.0673726	0.309242	-0.217864	0.827535	0.932236	BLASTN1	326	ref|XM_014207573.1|	PREDICTED: Salmo salar L-lactate dehydrogenase B chain (LOC106609123), transcript variant X2, mRNA	502	7e-124	287/309 (92%)
comp108104_c0_seq1	14.9158	0.00799174	0.480053	0.0166476	0.986718	0.99532	BLASTN1	206	ref|XM_014172559.1|	PREDICTED: Salmo salar arrestin domain-containing protein 3-like (LOC106585857), mRNA	348	3e-82	190/201 (94%)
comp108112_c0_seq1	107.532	0.408773	0.303517	1.34679	0.178049	0.487375	BLASTX1	1880	ref|XP_014051499.1|	PREDICTED: HIV Tat-specific factor 1 [Salmo salar]	1853	0	439/449 (97%)
comp10812_c0_seq1	467.845	-0.0585147	0.338125	-0.173057	0.862607	0.946694	BLASTX1	852	ref|XP_013998985.1|	PREDICTED: NADH dehydrogenase [ubiquinone] iron-sulfur protein 4, mitochondrial [Salmo salar]	801	5e-104	150/154 (97%)
comp108148_c0_seq1	70.1294	-1.34268	0.282738	-4.74885	2.04574e-06	0.000472726	BLASTX1	1238	ref|XP_014011534.1|	PREDICTED: NXPE family member 3-like [Salmo salar]	1166	2e-151	266/304 (87%)
comp10821_c0_seq1	568.507	-0.299239	0.353349	-0.846866	0.39707	0.690184	BLASTN1	716	ref|XM_012817612.1|	PREDICTED: Clupea harengus transferrin receptor 2 (tfr2), mRNA	120	8e-20	83/97 (85%)
comp108222_c0_seq1	53.9201	-0.262122	0.32421	-0.808494	0.418806	0.706732	BLASTN1	622	ref|XM_014146629.1|	PREDICTED: Salmo salar proteolipid protein 2-like (LOC106572444), mRNA	1072	0	594/626 (94%)
comp108223_c0_seq1	53.4014	0.462096	0.331071	1.39576	0.162787	0.467239	BLASTN1	879	ref|XM_014129599.1|	PREDICTED: Salmo salar glutamine--fructose-6-phosphate aminotransferase [isomerizing] 2-like (LOC106563757), mRNA	1568	0	845/885 (95%)
comp108228_c0_seq1	9.41528	0.27429	0.38459	0.713202	0.475721	0.745001	BLASTN1	276	ref|XM_014196913.1|	PREDICTED: Salmo salar 39S ribosomal protein L48, mitochondrial-like (LOC106603350), transcript variant X2, mRNA	456	2e-111	260/277 (93%)
comp10824_c0_seq1	687.694	-0.397515	0.384395	-1.03413	0.301075	0.615357	BLASTX1	1075	gb|AAH49523.1|	H2afvl protein [Danio rerio]	568	4e-68	134/151 (88%)
comp108244_c0_seq1	62.4254	0.829007	0.36999	2.24062	0.0250504	0.178848	BLASTX1	709	ref|NP_001135358.1|	Coiled-coil-helix-coiled-coil-helix domain-containing protein 5 [Salmo salar]_x0001_gb|ACI69144.1| Coiled-coil-helix-coiled-coil-helix domain-containing protein 5 [Salmo salar]	568	2e-70	105/107 (98%)
comp108288_c0_seq1	17.6996	-0.134744	0.439705	-0.306442	0.759268	0.902501	BLASTN1	605	ref|XM_014204575.1|	PREDICTED: Salmo salar oocyte zinc finger protein XlCOF19-like (LOC106607542), mRNA	520	2e-128	439/553 (79%)
comp108290_c0_seq1	36.7142	-0.786133	0.344439	-2.28236	0.0224682	0.168091	BLASTX1	1292	gb|ACN60243.1|	Leukocyte common antigen precursor [Salmo salar]	1077	3e-137	233/236 (98%)
comp1082926_c0_seq1	2.69788	-1.08694	0.464955	-2.33774	0.019401	NA	BLASTX1	258	ref|NP_001118110.1|	calcium/calmodulin-dependent protein kinase I [Oncorhynchus mykiss]_x0001_gb|AAU14876.1| calcium/calmodulin-dependent protein kinase I [Oncorhynchus mykiss]	194	3e-15	33/33 (100%)
comp1083115_c0_seq1	1.92549	0.0888605	0.48084	0.184803	0.853384	NA	No Hit Found	NA			NA	NA
comp108338_c0_seq1	51.4514	0.647547	0.46869	1.38161	0.167092	0.473161	BLASTX1	749	ref|XP_014044883.1|	PREDICTED: translocation protein SEC62-like isoform X1 [Salmo salar]	895	2e-115	214/236 (90%)
comp108347_c0_seq1	19.2648	0.180254	0.4135	0.435922	0.662894	0.853662	BLASTN1	309	ref|XM_014161699.1|	PREDICTED: Salmo salar VIP36-like protein (LOC106580527), transcript variant X2, mRNA	436	6e-106	241/254 (94%)
comp108349_c0_seq1	51.7331	0.209894	0.311619	0.67356	0.500591	0.76141	BLASTX1	695	ref|XP_014071707.1|	PREDICTED: tax1-binding protein 3-like [Salmo salar]	726	6e-94	141/147 (95%)
comp10835_c0_seq1	637.288	-0.967342	0.42715	-2.26465	0.0235344	0.172579	BLASTX1	1638	ref|XP_013990321.1|	PREDICTED: cytosolic sulfotransferase 3-like isoform X2 [Salmo salar]	495	2e-53	92/97 (94%)
comp108356_c0_seq1	19.649	0.0238794	0.435522	0.0548293	0.956274	0.984089	BLASTN1	379	gb|EU621899.1|	Salmo salar clone 63I10 growth hormone 2 gene, complete cds; and skeletal muscle sodium channel alpha subunit-like, myosin alkali light chain-like, and microtubule-associated protein Tau-like genes, complete sequence	112	6e-18	64/69 (92%)
comp108359_c0_seq1	60.6261	0.343556	0.230184	1.49253	0.135561	0.42681	BLASTN1	779	ref|XM_014179401.1|	PREDICTED: Salmo salar glutamate dehydrogenase, mitochondrial (LOC100136404), mRNA	878	0	684/836 (81%)
comp108360_c0_seq1	16.9244	-0.041445	0.305895	-0.135487	0.892227	0.958132	BLASTN1	353	ref|XR_001326121.1|	PREDICTED: Salmo salar probable E3 ubiquitin-protein ligase HERC1 (LOC106594430), transcript variant X5, misc_RNA	338	3e-79	226/256 (88%)
comp108365_c0_seq1	18.661	0.532424	0.378101	1.40816	0.159085	0.462292	BLASTN1	443	ref|XM_010731253.1|	PREDICTED: Larimichthys crocea protein geranylgeranyltransferase type I, beta subunit (pggt1b), mRNA	108	9e-17	132/181 (72%)
comp108367_c0_seq1	97.2987	0.333734	0.408223	0.817529	0.413626	0.70321	BLASTX1	2013	ref|XP_014030341.1|	PREDICTED: 2-oxoglutarate dehydrogenase, mitochondrial isoform X1 [Salmo salar]_x0001_ref|XP_014030342.1| PREDICTED: 2-oxoglutarate dehydrogenase, mitochondrial isoform X1 [Salmo salar]	2523	0	467/470 (99%)
comp108393_c0_seq1	76.9074	0.00755975	0.347019	0.0217849	0.98262	0.993879	BLASTX1	1268	ref|XP_014056723.1|	PREDICTED: gamma-glutamylcyclotransferase [Salmo salar]_x0001_ref|XP_014056724.1| PREDICTED: gamma-glutamylcyclotransferase [Salmo salar]	986	1e-129	183/187 (97%)
comp108401_c0_seq1	30.5155	0.23674	0.390905	0.60562	0.544767	0.790193	BLASTN1	367	ref|XM_014161782.1|	PREDICTED: Salmo salar U6 snRNA-associated Sm-like protein LSm1 (LOC106580576), transcript variant X2, mRNA	688	3e-174	358/367 (97%)
comp108407_c0_seq1	12.115	-0.208379	0.399533	-0.521555	0.60198	0.822006	BLASTN1	238	ref|XM_014170052.1|	PREDICTED: Salmo salar MOB kinase activator 2-like (LOC106584590), transcript variant X3, mRNA	420	9e-102	228/238 (95%)
comp108421_c0_seq1	85.5824	1.19522	0.477405	2.50358	0.0122943	0.119696	BLASTX1	1496	ref|XP_014015582.1|	PREDICTED: rab11 family-interacting protein 1-like isoform X2 [Salmo salar]	1800	0	390/400 (97%)
comp108452_c0_seq1	18.4637	1.29333	0.479718	2.69603	0.00701717	0.0869631	BLASTX1	264	ref|XP_013994668.1|	PREDICTED: ATP-binding cassette sub-family F member 2-like [Salmo salar]	304	7e-30	58/59 (98%)
comp108455_c0_seq1	112.142	0.120417	0.217917	0.552581	0.58055	0.809103	BLASTX1	1954	ref|XP_014006077.1|	PREDICTED: 28S ribosomal protein S9, mitochondrial-like [Salmo salar]	1885	0	376/385 (97%)
comp10846_c0_seq1	1385.67	1.0636	0.477974	2.22522	0.0260664	0.182342	BLASTX1	2899	ref|XP_014053604.1|	PREDICTED: early growth response protein 1-like [Salmo salar]	1861	0	447/514 (86%)
comp108471_c0_seq1	90.7968	-0.518368	0.247955	-2.09057	0.0365663	0.221282	BLASTN1	1391	ref|XM_014189990.1|	PREDICTED: Salmo salar DET1- and DDB1-associated protein 1-like (LOC106598960), mRNA	1048	0	882/1141 (77%)
comp108508_c0_seq1	96.7059	-0.019928	0.289401	-0.0688595	0.945101	0.979576	BLASTX1	2663	ref|NP_001158824.1|	Cleft lip and palate transmembrane protein 1 [Salmo salar]_x0001_gb|ACN10553.1| Cleft lip and palate transmembrane protein 1 [Salmo salar]	2696	0	536/543 (98%)
comp108509_c0_seq1	15.2003	-0.206312	0.365796	-0.564009	0.572748	0.804736	BLASTN1	298	ref|XM_010872071.2|	PREDICTED: Esox lucius down-regulator of transcription 1, TBP-binding (negative cofactor 2) (dr1), mRNA	214	1e-45	233/313 (74%)
comp108513_c0_seq1	16.9487	-0.00816842	0.346835	-0.0235513	0.981211	0.99349	BLASTN1	271	ref|XM_014157445.1|	PREDICTED: Salmo salar WW domain containing E3 ubiquitin protein ligase 1 (wwp1), transcript variant X4, mRNA	494	9e-122	259/266 (97%)
comp108528_c0_seq1	47.1469	-0.348894	0.443741	-0.786255	0.431718	0.716372	BLASTX1	1525	ref|XP_013980319.1|	PREDICTED: pro-cathepsin H-like [Salmo salar]_x0001_gb|ACI66855.1| Cathepsin H precursor [Salmo salar]	1751	0	320/328 (97%)
comp108532_c0_seq1	15.2214	-0.605887	0.454157	-1.33409	0.182174	0.492295	BLASTN1	312	ref|XM_014199076.1|	PREDICTED: Salmo salar tenomodulin-like (LOC106604450), mRNA	76	3e-08	59/73 (80%)
comp108535_c0_seq1	15.2023	-0.726225	0.388838	-1.86768	0.0618069	0.290686	BLASTN1	243	ref|XM_014131071.1|	PREDICTED: Salmo salar UPF0669 protein C6orf120 homolog (LOC106564749), mRNA	322	4e-75	219/254 (86%)
comp108543_c0_seq1	58.5153	0.177363	0.318303	0.557214	0.577381	0.807662	BLASTN1	867	ref|XM_014148185.1|	PREDICTED: Salmo salar fibroblast growth factor 23-like (LOC106573277), mRNA	356	9e-84	340/447 (76%)
comp108547_c0_seq1	10.9691	0.0331138	0.372137	0.0889829	0.929095	0.973382	BLASTN1	390	gb|AC134460.4|	Mus musculus BAC clone RP23-373D18 from chromosome 10, complete sequence	74	1e-07	74/93 (79%)
comp10855_c0_seq1	663.497	-0.578	0.394679	-1.46448	0.143063	0.438921	BLASTX1	1411	ref|XP_013984435.1|	PREDICTED: selenoprotein W [Salmo salar]_x0001_ref|XP_013984436.1| PREDICTED: selenoprotein W [Salmo salar]	645	2e-78	124/130 (95%)
comp108567_c0_seq1	35.2829	1.09802	0.473002	2.32137	NA	NA	BLASTX1	557	ref|XP_013992269.1|	PREDICTED: heat shock 70 kDa protein 4-like [Salmo salar]	613	1e-70	185/185 (100%)
comp108571_c0_seq1	25.3862	-0.121475	0.407182	-0.298332	0.76545	0.904729	BLASTX1	332	ref|XP_014016629.1|	PREDICTED: BSD domain-containing protein 1-like [Salmo salar]	198	3e-15	80/91 (87%)
comp108577_c0_seq1	64.6265	0.310528	0.384726	0.807141	0.419585	0.707451	BLASTX1	2016	ref|XP_013994290.1|	PREDICTED: set1/Ash2 histone methyltransferase complex subunit ASH2 isoform X1 [Salmo salar]	2870	0	579/579 (100%)
comp108579_c0_seq1	19.4546	-0.293984	0.410254	-0.71659	0.473627	0.743706	BLASTN1	231	ref|XM_014132332.1|	PREDICTED: Salmo salar double-stranded RNA-binding protein Staufen homolog 1-like (LOC106565337), transcript variant X2, mRNA	272	1e-61	194/233 (83%)
comp108590_c0_seq1	20.7797	0.471412	0.37102	1.27058	0.203877	0.517771	BLASTN1	346	ref|XM_014213928.1|	PREDICTED: Salmo salar heterogeneous nuclear ribonucleoprotein L-like (LOC106612607), transcript variant X2, mRNA	564	1e-140	326/351 (92%)
comp108597_c0_seq1	91.1592	0.547814	0.442128	1.23904	0.215331	0.530677	BLASTX1	1747	ref|XP_013996013.1|	PREDICTED: Niemann-Pick C1 protein-like [Salmo salar]	2265	0	445/455 (97%)
comp108599_c0_seq1	18.5448	0.97841	0.360523	2.71387	0.00665031	0.0845053	BLASTN1	318	ref|XM_014195547.1|	PREDICTED: Salmo salar ankyrin repeat domain 37 (ankrd37), mRNA	280	1e-63	238/308 (77%)
comp108602_c0_seq1	33.3271	0.104991	0.284739	0.368727	0.712331	0.879048	BLASTN1	699	ref|XM_014178710.1|	PREDICTED: Salmo salar phosphatidylinositide phosphatase SAC1-B-like (LOC106589044), mRNA	938	0	576/642 (89%)
comp108614_c0_seq1	38.3096	0.429804	0.396569	1.08381	0.278451	0.59426	BLASTN1	735	ref|XM_010905504.1|	PREDICTED: Esox lucius phosphoglycolate phosphatase (pgp), mRNA	214	3e-45	415/617 (67%)
comp108628_c0_seq1	27.2551	-0.654454	0.441958	-1.4808	0.138659	0.431764	BLASTN1	286	ref|XM_014150438.1|	PREDICTED: Salmo salar heparan-sulfate 6-O-sulfotransferase 1-A-like (LOC106574514), mRNA	498	8e-123	272/286 (95%)
comp108629_c0_seq1	136.787	-0.67536	0.301715	-2.2384	0.0251948	0.179397	BLASTX1	1874	ref|XP_014022219.1|	PREDICTED: glycosyltransferase 8 domain-containing protein 1 isoform X1 [Salmo salar]	1795	0	375/381 (98%)
comp1086290_c0_seq1	1.22115	0.294005	0.452497	0.649738	0.515861	NA	BLASTX1	213	ref|XP_014008330.1|	PREDICTED: protein DENND6B isoform X2 [Salmo salar]	390	3e-42	71/71 (100%)
comp10863_c0_seq1	239.565	-0.962005	0.353269	-2.72315	0.00646618	0.0830868	BLASTN1	305	ref|XM_014177417.1|	PREDICTED: Salmo salar glyceraldehyde-3-phosphate dehydrogenase-like (LOC106588431), mRNA	520	9e-129	280/291 (96%)
comp1086476_c0_seq1	2.02091	0.174518	0.48025	0.363389	0.716315	NA	BLASTX1	237	ref|NP_001167403.1|	DNA topoisomerase 3-beta-1 [Salmo salar]_x0001_gb|ACN10865.1| DNA topoisomerase 3-beta-1 [Salmo salar]	341	1e-34	66/66 (100%)
comp108655_c0_seq1	53.0669	0.374955	0.331407	1.1314	0.257885	0.576172	BLASTX1	1156	ref|XP_014032208.1|	PREDICTED: conserved oligomeric Golgi complex subunit 8-like [Salmo salar]_x0001_gb|ACN11092.1| Conserved oligomeric Golgi complex component 8 [Salmo salar]	1879	0	356/384 (92%)
comp1086570_c0_seq1	1.77162	0.364391	0.477119	0.763731	0.445028	NA	BLASTX1	210	ref|XP_014045125.1|	PREDICTED: E3 ubiquitin-protein ligase RBBP6-like, partial [Salmo salar]	209	5e-17	45/50 (90%)
comp1086594_c0_seq1	1.17001	0.0876733	0.46909	0.186901	0.851739	NA	BLASTN1	216	ref|XM_014179891.1|	PREDICTED: Salmo salar uncharacterized LOC106589651 (LOC106589651), transcript variant X2, mRNA	160	3e-31	188/274 (68%)
comp108660_c0_seq1	56.2158	0.522789	0.415293	1.25884	0.208087	0.522329	BLASTX1	1063	ref|XP_014047674.1|	PREDICTED: coiled-coil domain-containing protein 137 isoform X1 [Salmo salar]	844	6e-108	259/270 (95%)
comp108662_c0_seq1	16.5732	0.108685	0.284171	0.382463	0.702118	0.874116	BLASTN1	507	ref|XM_014192360.1|	PREDICTED: Salmo salar CDP-diacylglycerol--inositol 3-phosphatidyltransferase (cdipt), mRNA	218	1e-46	129/142 (90%)
comp108672_c0_seq1	311.968	-0.00985266	0.346398	-0.0284432	0.977309	0.992111	BLASTN1	604	ref|XM_014160227.1|	PREDICTED: Salmo salar protein cordon-bleu-like (LOC106579857), transcript variant X9, mRNA	1036	0	573/604 (94%)
comp108675_c0_seq1	94.4404	0.867654	0.28243	3.0721	0.00212555	0.0421536	BLASTX1	1624	ref|XP_014034899.1|	PREDICTED: mitochondrial import inner membrane translocase subunit Tim23-like isoform X1 [Salmo salar]	748	6e-92	167/173 (96%)
comp108693_c0_seq1	27.54	-0.0955395	0.32332	-0.295495	0.767616	0.905776	BLASTX1	450	ref|XP_014065509.1|	PREDICTED: UPF0568 protein C14orf166 homolog isoform X2 [Salmo salar]	238	5e-21	48/48 (100%)
comp1086981_c0_seq1	2.15551	1.16495	0.481626	2.4188	0.0155719	NA	BLASTX1	205	ref|XP_014041485.1|	PREDICTED: protein FAM111A-like [Salmo salar]	285	1e-27	60/67 (89%)
comp10871_c0_seq1	690.153	0.184099	0.473359	0.388919	0.697336	0.871524	BLASTX1	3603	ref|XP_013998852.1|	PREDICTED: 3-hydroxy-3-methylglutaryl-Coenzyme A reductase [Salmo salar]	4360	0	891/898 (99%)
comp10871_c1_seq1	325.999	0.737794	0.282021	2.61609	0.0088942	0.0997612	BLASTX1	1711	ref|XP_014050761.1|	PREDICTED: NADH dehydrogenase [ubiquinone] iron-sulfur protein 8, mitochondrial-like [Salmo salar]_x0001_ref|XP_014050762.1| PREDICTED: NADH dehydrogenase [ubiquinone] iron-sulfur protein 8, mitochondrial-like [Salmo salar]_x0001_ref|XP_014050764.1| PREDICTED: NADH dehydrogenase [ubiquinone] iron-sulfur protein 8, mitochondrial-like [Salmo salar]	1040	2e-135	209/210 (99%)
comp108733_c0_seq1	41.9567	-0.58408	0.298668	-1.95562	0.0505105	0.262707	BLASTN1	619	ref|XM_014145009.1|	PREDICTED: Salmo salar V-type proton ATPase subunit D (LOC106571673), mRNA	1016	0	565/601 (94%)
comp1087333_c0_seq1	1.47738	0.812011	0.4758	1.70662	0.0878923	NA	BLASTX1	201	ref|XP_014025330.1|	PREDICTED: G patch domain-containing protein 3 isoform X2 [Salmo salar]	276	6e-27	53/53 (100%)
comp108737_c0_seq1	113.576	-0.332209	0.375998	-0.883541	0.376944	0.674731	BLASTX1	1589	ref|XP_014010950.1|	PREDICTED: ectonucleoside triphosphate diphosphohydrolase 1 [Salmo salar]	2309	0	473/496 (95%)
comp108743_c0_seq1	23.6606	-0.115349	0.271709	-0.424531	0.671179	0.858227	BLASTN1	364	ref|XM_014141500.1|	PREDICTED: Salmo salar Acyl-protein thioesterase 2 (lypa2), transcript variant X2, mRNA	590	1e-147	340/365 (93%)
comp1087490_c0_seq1	0.905321	-0.274653	0.470902	-0.583248	0.559726	NA	BLASTN1	207	ref|XR_001330491.1|	PREDICTED: Salmo salar uncharacterized LOC106613491 (LOC106613491), ncRNA	220	1e-47	119/125 (95%)
comp108762_c0_seq1	29.2019	0.472997	0.322262	1.46774	0.142175	0.437896	BLASTN1	565	ref|XM_014197649.1|	PREDICTED: Salmo salar Williams-Beuren syndrome chromosome region 16 (wbscr16), transcript variant X2, mRNA	826	0	458/491 (93%)
comp108768_c0_seq1	21.0624	-0.721653	0.395275	-1.8257	0.0678954	0.305371	BLASTN1	273	gb|AH014877.2|SEG_AY872256S	Oncorhynchus mykiss immunoglobulin heavy chain constant region (ighd) gene, partial cds	312	2e-72	215/252 (85%)
comp1087731_c0_seq1	2.00496	0.13135	0.476739	0.275516	0.78292	NA	BLASTX1	202	ref|XP_014013079.1|	PREDICTED: RNA-binding protein 33-like isoform X5 [Salmo salar]	352	3e-36	66/66 (100%)
comp108778_c0_seq1	24.5328	-0.431699	0.385257	-1.12055	0.26248	0.580669	BLASTN1	311	ref|XM_014186053.1|	PREDICTED: Salmo salar propionyl-CoA carboxylase alpha chain, mitochondrial-like (LOC106594657), mRNA	480	6e-118	268/284 (94%)
comp108787_c0_seq1	101.193	0.45597	0.248791	1.83274	0.0668407	0.303234	BLASTX1	1478	ref|NP_001158542.1|	Charged multivesicular body protein 2a [Oncorhynchus mykiss]_x0001_gb|ACO08208.1| Charged multivesicular body protein 2a [Oncorhynchus mykiss]	847	3e-107	219/220 (99%)
comp108789_c0_seq1	21.5185	-0.0364683	0.290119	-0.125701	0.899968	0.961027	BLASTN1	273	ref|XM_014213352.1|	PREDICTED: Salmo salar FAS-associated factor 2 (LOC106612308), mRNA	384	6e-92	253/289 (87%)
comp108793_c0_seq1	33.7002	0.361296	0.255199	1.41574	0.156851	0.45868	BLASTN1	569	ref|XM_014180902.1|	PREDICTED: Salmo salar protein CDV3 homolog (LOC100380682), mRNA	290	5e-66	278/363 (76%)
comp108803_c0_seq1	69.4411	0.444633	0.474693	0.936675	0.348926	0.652798	BLASTX1	1348	ref|XP_013999710.1|	PREDICTED: S-adenosylmethionine decarboxylase proenzyme-like [Salmo salar]	1725	0	331/332 (99%)
comp10882_c0_seq1	723.872	0.09712	0.276653	0.351054	0.725548	0.885261	BLASTX1	2559	gb|KPP57404.1|	transforming protein RhoA-like [Scleropages formosus]	1009	3e-127	188/195 (96%)
comp108823_c0_seq1	13.9359	-0.992938	0.432095	-2.29796	0.0215639	0.163995	BLASTN1	205	ref|XM_014216028.1|	PREDICTED: Salmo salar thimet oligopeptidase-like (LOC106613599), mRNA	84	1e-10	74/95 (77%)
comp108824_c0_seq1	72.3119	-0.182157	0.367023	-0.496311	0.619675	0.832139	BLASTX1	1708	ref|NP_001133690.1|	Transmembrane protein 180 [Salmo salar]_x0001_gb|ACI33705.1| Transmembrane protein 180 [Salmo salar]	1905	0	371/376 (98%)
comp108827_c0_seq1	106.978	-0.288682	0.348377	-0.828648	0.407304	0.697753	BLASTX1	1713	gb|ACV49712.1|	akirin 1(2b) [Salmo trutta]	292	2e-26	55/58 (94%)
comp108831_c0_seq1	12.5269	-0.52703	0.438532	-1.2018	0.22944	0.546451	BLASTN1	219	ref|XM_014137999.1|	PREDICTED: Salmo salar zinc finger protein 346-like (LOC106568014), transcript variant X3, mRNA	198	1e-41	180/224 (80%)
comp108838_c0_seq1	23.4567	-0.76553	0.288998	-2.64891	0.00807522	0.0942688	BLASTN1	387	ref|XM_014175734.1|	PREDICTED: Salmo salar transcription factor 25-like (LOC106587382), mRNA	660	1e-166	367/393 (93%)
comp108849_c0_seq1	16.9772	0.752297	0.362908	2.07297	0.0381751	0.225574	BLASTN1	345	ref|XM_014209635.1|	PREDICTED: Salmo salar cAMP-dependent protein kinase type I-alpha regulatory subunit (LOC106610329), transcript variant X2, mRNA	266	9e-60	263/352 (74%)
comp108853_c0_seq1	19.9893	-0.820632	0.441097	-1.86043	0.0628241	0.292809	BLASTN1	432	ref|XM_014181125.1|	PREDICTED: Salmo salar reversion-inducing cysteine-rich protein with Kazal motifs-like (LOC106590283), mRNA	772	0	410/424 (96%)
comp108860_c0_seq1	78.8862	0.438108	0.475644	0.921082	0.357008	0.658223	BLASTX1	1333	ref|NP_001135217.1|	splicing factor 3A subunit 1 [Salmo salar]_x0001_ref|XP_014015536.1| PREDICTED: splicing factor 3A subunit 1 isoform X1 [Salmo salar]_x0001_ref|XP_014015539.1| PREDICTED: splicing factor 3A subunit 1 isoform X1 [Salmo salar]_x0001_gb|ACI33394.1| Splicing factor 3 subunit 1 [Salmo salar]	1528	0	403/408 (98%)
comp108878_c0_seq1	26.7292	0.783818	0.360059	2.17692	0.0294867	0.194962	BLASTN1	450	ref|XM_014190439.1|	PREDICTED: Salmo salar TGF-beta receptor type-1-like (LOC106599285), transcript variant X1, mRNA	746	0	420/453 (92%)
comp108880_c0_seq1	75.6237	0.131313	0.291904	0.44985	0.652819	0.848779	BLASTN1	1141	ref|XM_014166828.1|	PREDICTED: Salmo salar forkhead box protein P4-like (LOC106583051), transcript variant X9, mRNA	2044	0	1099/1149 (95%)
comp108900_c0_seq1	20.899	-0.205571	0.28402	-0.72379	0.469195	0.740441	BLASTN1	307	ref|XM_014174865.1|	PREDICTED: Salmo salar ADAM metallopeptidase domain 9 (adam9), transcript variant X3, mRNA	454	7e-111	266/289 (92%)
comp108905_c0_seq1	75.7351	0.298352	0.449706	0.663438	0.50705	0.765713	BLASTX1	1308	ref|XP_012990061.1|	PREDICTED: 1,4-alpha-glucan-branching enzyme-like [Esox lucius]	1796	0	323/376 (85%)
comp108929_c0_seq1	20.862	0.327434	0.333258	0.982524	0.325842	0.634726	BLASTN1	246	ref|XM_014186217.1|	PREDICTED: Salmo salar bromodomain-containing protein 9-like (LOC106594831), mRNA	376	8e-90	220/246 (89%)
comp108940_c0_seq1	35.3219	-0.444726	0.327589	-1.35757	0.174599	0.48312	BLASTN1	1246	ref|XM_014132419.1|	PREDICTED: Salmo salar paxillin-like (LOC106565375), transcript variant X2, mRNA	2210	0	1188/1245 (95%)
comp1089655_c0_seq1	1.81867	0.148834	0.478867	0.310805	0.755949	NA	BLASTX1	244	ref|XP_014026285.1|	PREDICTED: DNA polymerase beta [Salmo salar]	416	3e-47	79/80 (98%)
comp108968_c0_seq1	73.7735	0.754345	0.290337	2.59817	0.00937214	0.102511	BLASTX1	1278	ref|XP_013990425.1|	PREDICTED: mRNA export factor isoform X1 [Salmo salar]	1924	0	352/352 (100%)
comp10898_c0_seq1	698.716	0.415141	0.2179	1.90519	0.0567552	0.278818	BLASTX1	1698	ref|NP_001139865.1|	Elongation of very long chain fatty acids protein 1 [Salmo salar]_x0001_ref|XP_014004954.1| PREDICTED: elongation of very long chain fatty acids protein 1 isoform X1 [Salmo salar]_x0001_ref|XP_014004955.1| PREDICTED: elongation of very long chain fatty acids protein 1 isoform X1 [Salmo salar]_x0001_gb|ACM08408.1| Elongation of very long chain fatty acids protein 1 [Salmo salar]	1588	0	316/319 (99%)
comp108984_c0_seq1	15.2565	0.51826	0.397373	1.30422	0.19216	0.502821	BLASTN1	245	ref|XM_014168594.1|	PREDICTED: Salmo salar U1 small nuclear ribonucleoprotein 70 kDa-like (LOC106583923), mRNA	424	8e-103	229/239 (95%)
comp10899_c0_seq1	460.571	-0.164599	0.289167	-0.569217	0.569209	0.803443	BLASTX1	1042	ref|XP_014008324.1|	PREDICTED: uncharacterized protein LOC106576030 isoform X3 [Salmo salar]	563	6e-68	121/124 (97%)
comp108996_c0_seq1	14.3726	-0.185016	0.382951	-0.483132	0.629002	0.837055	BLASTX1	207	gb|ABA42834.1|	homocysteine-responsive ER-resident ubiquitin-like domain member 1 [Oncorhynchus mykiss]	212	3e-18	41/41 (100%)
comp108999_c0_seq1	21.0741	-0.0846577	0.350956	-0.24122	0.809385	0.92381	BLASTX1	533	ref|XP_014003214.1|	PREDICTED: phosphate carrier protein, mitochondrial isoform X3 [Salmo salar]	339	3e-34	64/67 (95%)
comp109_c0_seq1	56086.8	-0.41412	0.40371	-1.02579	0.304992	0.618173	BLASTX1	1982	ref|XP_013979096.1|	PREDICTED: histidine-rich glycoprotein-like [Salmo salar]	1436	0	275/286 (96%)
comp109013_c0_seq1	81.9663	-0.180049	0.481538	-0.373904	0.708476	0.877034	BLASTX1	1813	ref|XP_012671581.1|	PREDICTED: villin-like protein [Clupea harengus]	1371	3e-175	284/392 (72%)
comp109026_c0_seq1	15.6305	-1.08786	0.453481	-2.3989	0.0164443	0.140242	BLASTN1	391	ref|XM_010879794.2|	PREDICTED: Esox lucius solute carrier family 40 (iron-regulated transporter), member 1 (slc40a1), transcript variant X1, mRNA	144	1e-26	109/131 (83%)
comp109028_c0_seq1	49.3938	0.0812284	0.266719	0.304546	0.760712	0.903031	BLASTN1	1095	ref|XM_014216381.1|	PREDICTED: Salmo salar dual specificity mitogen-activated protein kinase kinase 2 (LOC106613775), mRNA	1442	0	951/1107 (85%)
comp10903_c0_seq1	314.139	0.355534	0.35099	1.01294	0.311087	0.622494	BLASTN1	375	ref|XM_014124796.1|	PREDICTED: Salmo salar chromodomain-helicase-DNA-binding protein 2-like (LOC106561145), transcript variant X7, mRNA	404	3e-97	290/348 (83%)
comp109040_c0_seq1	20.7334	-0.651931	0.339226	-1.92182	0.0546284	0.273791	BLASTN1	312	ref|NM_001139621.1|	Salmo salar voltage-dependent anion channel 3 (vdac3), mRNA_x0001_gb|BT043566.1| Salmo salar clone HM4_2328 voltage-dependent anion channel 3 (vdac3) mRNA, complete cds	576	6e-144	302/310 (97%)
comp1090541_c0_seq1	1.62013	-0.0194725	0.480756	-0.0405038	0.967691	NA	BLASTX1	218	ref|XP_014003513.1|	PREDICTED: matrix metalloproteinase-15-like [Salmo salar]	185	1e-13	59/61 (96%)
comp109069_c0_seq1	56.0429	0.508937	0.465366	1.09363	0.274119	0.590834	BLASTX1	1301	ref|XP_014009829.1|	PREDICTED: prominin-1-A-like [Salmo salar]_x0001_ref|XP_014009830.1| PREDICTED: prominin-1-A-like [Salmo salar]_x0001_ref|XP_014009832.1| PREDICTED: prominin-1-A-like [Salmo salar]_x0001_ref|XP_014009833.1| PREDICTED: prominin-1-A-like [Salmo salar]	1804	0	356/380 (93%)
comp109072_c0_seq1	10.5973	-0.119016	0.397682	-0.299275	0.76473	0.904233	BLASTN1	383	ref|XM_014188373.1|	PREDICTED: Salmo salar TBC1 domain family member 9B-like (LOC106597147), mRNA	304	5e-70	261/327 (79%)
comp109084_c0_seq1	24.4353	1.52975	0.342943	4.46066	8.17064e-06	0.00119137	No Hit Found	NA			NA	NA
comp109088_c0_seq1	91.1693	0.191847	0.253712	0.75616	0.449553	0.727782	BLASTX1	1406	ref|XP_014048307.1|	PREDICTED: methyltransferase-like protein 2-A [Salmo salar]	1947	0	358/368 (97%)
comp109090_c0_seq1	24.3628	0.273138	0.48104	0.567809	NA	NA	BLASTX1	698	ref|XP_014022848.1|	PREDICTED: cell surface glycoprotein 1-like isoform X1 [Salmo salar]	798	5e-99	202/229 (88%)
comp1091_c0_seq1	12460.5	0.349408	0.258247	1.353	0.176055	0.484535	BLASTX1	2193	ref|XP_014062797.1|	PREDICTED: complement C1q-like protein 2 [Salmo salar]	1105	6e-143	206/211 (97%)
comp109107_c0_seq1	96.9533	0.425064	0.223733	1.89987	0.0574498	0.280455	BLASTX1	1595	ref|XP_013984806.1|	PREDICTED: beta-1,4-galactosyltransferase 4 [Salmo salar]_x0001_ref|XP_013984807.1| PREDICTED: beta-1,4-galactosyltransferase 4 [Salmo salar]	1734	0	341/355 (96%)
comp109112_c0_seq1	85.9779	0.282817	0.448147	0.63108	0.527988	0.779123	BLASTX1	1313	ref|XP_014059126.1|	PREDICTED: interleukin enhancer-binding factor 3 homolog isoform X2 [Salmo salar]	2018	0	420/424 (99%)
comp109118_c0_seq1	15.2515	-0.16123	0.427703	-0.376967	0.706198	0.876032	BLASTN1	330	ref|XM_014123865.1|	PREDICTED: Salmo salar carnitine O-palmitoyltransferase 1, liver isoform-like (LOC106560707), transcript variant X2, mRNA	562	4e-140	312/330 (94%)
comp109126_c0_seq1	13.3746	0.292391	0.399544	0.731811	0.464284	0.737601	BLASTN1	212	ref|XM_014169443.1|	PREDICTED: Salmo salar voltage-dependent R-type calcium channel subunit alpha-1E-like (LOC106584318), transcript variant X5, mRNA	134	3e-24	110/136 (80%)
comp109133_c0_seq1	93.5522	-0.0565146	0.326969	-0.172844	0.862774	0.946723	BLASTX1	1876	ref|XP_014019463.1|	PREDICTED: interleukin-10 receptor subunit beta-like [Salmo salar]_x0001_gb|ACN10735.1| Interleukin-10 receptor beta chain precursor [Salmo salar]_x0001_gb|AIN50144.1| CRFB4a [Salmo salar]	1538	0	310/337 (91%)
comp1091506_c0_seq1	2.59317	-1.02217	0.4681	-2.18367	0.0289867	NA	BLASTN1	247	ref|XM_010891204.2|	PREDICTED: Esox lucius hippocampus abundant transcript 1 protein-like (LOC105022617), mRNA	112	4e-18	102/130 (78%)
comp109158_c0_seq1	46.8565	-0.314406	0.429475	-0.732071	0.464125	0.737447	BLASTN1	922	ref|XM_014151274.1|	PREDICTED: Salmo salar carboxypeptidase O (cpo), transcript variant X4, mRNA	1272	0	806/921 (87%)
comp10916_c0_seq1	152.408	-0.414692	0.304379	-1.36242	0.173065	0.480689	BLASTX1	670	ref|XP_014024266.1|	PREDICTED: cilia- and flagella-associated protein 57-like isoform X4 [Salmo salar]	183	6e-12	37/54 (68%)
comp109170_c0_seq1	70.5749	-0.821463	0.365754	-2.24594	0.0247076	0.177258	BLASTX1	1087	ref|XP_014060822.1|	PREDICTED: uncharacterized protein LOC106607882 [Salmo salar]	760	5e-96	157/168 (93%)
comp109171_c0_seq1	77.023	-0.492139	0.315062	-1.56204	0.118278	0.403095	BLASTN1	1463	ref|XM_014166877.1|	PREDICTED: Salmo salar adenosylhomocysteinase 2 (LOC106583082), transcript variant X2, mRNA	2398	0	1311/1380 (95%)
comp10920_c0_seq1	55.3542	-0.572641	0.331521	-1.72732	0.0841111	0.340903	BLASTN1	366	ref|XM_014129715.1|	PREDICTED: Salmo salar high mobility group box 1 (hmgb1), transcript variant X1, mRNA	594	9e-149	321/333 (96%)
comp109217_c0_seq1	64.924	0.0579068	0.278948	0.20759	0.835549	0.935599	BLASTX1	573	ref|XP_014023901.1|	PREDICTED: p53 and DNA damage-regulated protein 1 [Salmo salar]	659	1e-84	127/130 (97%)
comp10923_c0_seq1	445.729	0.374698	0.243193	1.54075	0.123379	0.409623	BLASTN1	2310	ref|XM_014160703.1|	PREDICTED: Salmo salar riboflavin kinase-like (LOC106580082), mRNA	1320	0	1179/1526 (77%)
comp1092330_c0_seq1	2.05553	0.33039	0.422669	0.781675	0.434406	NA	BLASTX1	216	ref|XP_014032697.1|	PREDICTED: phosphatidylinositol 4-kinase beta isoform X3 [Salmo salar]	362	1e-38	68/71 (95%)
comp109236_c0_seq1	65.48	0.724858	0.480946	1.50715	0.131772	0.421331	BLASTX1	1205	ref|XP_013983891.1|	PREDICTED: sarcoplasmic/endoplasmic reticulum calcium ATPase 2 [Salmo salar]	1091	6e-135	230/231 (99%)
comp109249_c0_seq1	38.684	1.0949	0.291792	3.75234	0.000175193	0.00893297	BLASTN1	781	ref|XM_014203104.1|	PREDICTED: Salmo salar sphingolipid delta(4)-desaturase DES1-like (LOC106606739), mRNA	1304	0	733/785 (93%)
comp109256_c0_seq1	45.3054	-0.357957	0.431438	-0.829683	0.406718	0.697433	BLASTX1	859	ref|XP_014036453.1|	PREDICTED: transmembrane protein 241 isoform X2 [Salmo salar]	999	4e-132	219/224 (97%)
comp109262_c0_seq1	82.2836	-0.428846	0.251346	-1.7062	0.0879713	0.348376	BLASTX1	1522	ref|XP_010864821.1|	PREDICTED: uncharacterized oxidoreductase ZK1290.5 isoform X2 [Esox lucius]	1357	0	247/284 (86%)
comp109283_c0_seq1	22.4985	0.27349	0.347088	0.787955	0.430723	0.715602	BLASTN1	380	ref|XM_014209635.1|	PREDICTED: Salmo salar cAMP-dependent protein kinase type I-alpha regulatory subunit (LOC106610329), transcript variant X2, mRNA	674	2e-170	366/383 (95%)
comp109284_c0_seq1	20.2239	-0.0036412	0.397852	-0.00915214	0.992698	0.996964	BLASTX1	301	ref|XP_013997533.1|	PREDICTED: heterogeneous nuclear ribonucleoprotein R-like isoform X2 [Salmo salar]	520	6e-60	99/100 (99%)
comp109286_c0_seq1	28.4356	0.831916	0.335944	2.47635	0.0132733	0.125176	BLASTX1	695	ref|XP_013991826.1|	PREDICTED: dnaJ homolog subfamily C member 11-like isoform X2 [Salmo salar]_x0001_ref|XP_013991827.1| PREDICTED: dnaJ homolog subfamily C member 11-like isoform X2 [Salmo salar]_x0001_ref|XP_013991828.1| PREDICTED: dnaJ homolog subfamily C member 11-like isoform X2 [Salmo salar]	664	1e-79	125/126 (99%)
comp1092874_c0_seq1	1.13029	0.470432	0.362167	1.29894	NA	NA	BLASTN1	220	gb|GU817335.1|	Salmo salar clone BAC CHORI214-083H23 complete sequence	260	2e-58	156/173 (90%)
comp109293_c0_seq1	16.3347	0.425535	0.303125	1.40383	0.160371	0.464178	BLASTN1	288	gb|BT072520.1|	Salmo salar clone ssal-rgf-528-249, novel cds	386	2e-92	263/310 (84%)
comp109294_c0_seq1	24.1341	-0.408226	0.420537	-0.970726	0.331685	0.639828	BLASTN1	257	ref|XM_014193229.1|	PREDICTED: Salmo salar Ral GTPase activating protein, alpha subunit 1 (catalytic) (ralgapa1), transcript variant X8, mRNA	110	1e-17	95/118 (80%)
comp109311_c0_seq1	48.5079	-0.450141	0.363324	-1.23895	0.215362	0.530677	BLASTN1	546	ref|XM_014185184.1|	PREDICTED: Salmo salar exocyst complex component 5 (LOC106593771), transcript variant X1, mRNA	888	0	490/524 (93%)
comp109327_c0_seq1	55.0969	0.591468	0.223899	2.64167	0.0082498	0.0954558	BLASTN1	1218	ref|XM_014123755.1|	PREDICTED: Salmo salar SEC16 homolog A, endoplasmic reticulum export factor (sec16a), mRNA	926	0	620/714 (86%)
comp1093280_c0_seq1	1.61862	0.0345792	0.453588	0.0762349	0.939232	NA	BLASTX1	210	ref|XP_014041804.1|	PREDICTED: DNA-directed RNA polymerase III subunit RPC1-like [Salmo salar]	354	3e-40	69/69 (100%)
comp10934_c0_seq1	179.913	0.202252	0.42451	0.476437	0.633763	0.840089	BLASTN1	656	ref|XM_014128056.1|	PREDICTED: Salmo salar electrogenic sodium bicarbonate cotransporter 1-like (LOC106562935), transcript variant X4, mRNA	198	5e-41	196/262 (74%)
comp109347_c0_seq1	33.0371	-0.370463	0.369181	-1.00347	0.315634	0.626555	No Hit Found	NA			NA	NA
comp109349_c0_seq1	30.9093	-0.316362	0.356908	-0.886397	0.375404	0.67336	BLASTX1	466	ref|NP_001167395.1|	Asparagine-linked glycosylation protein 11 homolog [Salmo salar]_x0001_gb|ACN10752.1| Asparagine-linked glycosylation protein 11 homolog [Salmo salar]	543	2e-63	145/146 (99%)
comp109352_c0_seq1	78.5959	0.847245	0.361829	2.34156	0.0192032	0.153272	BLASTX1	961	ref|XP_010902552.1|	PREDICTED: fructose-bisphosphate aldolase A [Esox lucius]	1417	0	261/271 (96%)
comp109396_c0_seq1	25.76	-0.41731	0.262598	-1.58916	0.112025	0.392537	BLASTN1	729	ref|XM_014192328.1|	PREDICTED: Salmo salar SH2B adaptor protein 1 (sh2b1), transcript variant X6, mRNA	1094	0	661/727 (90%)
comp109407_c0_seq1	20.8836	0.442889	0.476029	0.930382	NA	NA	BLASTX1	386	ref|XP_014016078.1|	PREDICTED: lysosome membrane protein 2-like isoform X2 [Salmo salar]	606	6e-73	110/128 (85%)
comp109421_c0_seq1	13.7521	-0.215367	0.443343	-0.48578	0.627123	0.83605	BLASTN1	292	ref|XM_014122869.1|	PREDICTED: Salmo salar lipid phosphate phosphohydrolase 3-like (LOC106560230), transcript variant X1, mRNA	506	5e-125	278/292 (95%)
comp1094310_c0_seq1	1.6645	0.415306	0.453079	0.916632	0.359335	NA	BLASTX1	235	ref|XP_014003134.1|	PREDICTED: HMG box-containing protein 1-like isoform X3 [Salmo salar]	363	9e-39	77/78 (98%)
comp109439_c0_seq1	10.3166	0.809213	0.462119	1.75109	0.0799298	0.332183	BLASTN1	242	gb|AF063216.1|	Oncorhynchus keta insulin-like growth factor I precursor (IGF-I.1) gene, complete cds	292	5e-67	202/237 (85%)
comp109459_c0_seq1	10.9727	-0.300934	0.309234	-0.97316	0.330474	0.638883	BLASTX1	215	ref|XP_010178808.1|	PREDICTED: ras-related protein Rap-1b [Mesitornis unicolor]_x0001_ref|XP_014127715.1| PREDICTED: ras-related protein Rap-1b isoform X2 [Zonotrichia albicollis]_x0001_ref|XP_014451371.1| PREDICTED: ras-related protein Rap-1b isoform X2 [Alligator mississippiensis]	373	2e-43	71/71 (100%)
comp109475_c0_seq1	32.1791	0.188733	0.355125	0.531454	0.595104	0.817207	BLASTN2	638	ref|NM_001173833.1|	Salmo salar BRI3-binding protein (bri3b), mRNA_x0001_gb|BT059610.1| Salmo salar clone ssal-rgf-539-275 BRI3-binding protein putative mRNA, complete cds	580	1e-144	302/310 (97%)
comp109480_c0_seq1	19.8454	0.707847	0.448484	1.57831	0.114494	0.397107	BLASTX1	350	ref|XP_013978969.1|	PREDICTED: probable rRNA-processing protein EBP2 [Salmo salar]	407	3e-45	93/96 (96%)
comp109490_c0_seq1	77.3301	-0.177192	0.398595	-0.444542	0.65665	0.850788	BLASTX1	1587	ref|XP_014058979.1|	PREDICTED: Na(+)/H(+) exchange regulatory cofactor NHE-RF1-like [Salmo salar]	1778	0	372/378 (98%)
comp109498_c0_seq1	17.1864	0.135022	0.28385	0.475682	0.634301	0.840346	BLASTN1	358	ref|XM_014171797.1|	PREDICTED: Salmo salar splicing factor 3A subunit 1-like (LOC106585510), transcript variant X2, mRNA	646	7e-163	344/358 (96%)
comp1095001_c0_seq1	1.79593	0.462701	0.472523	0.979213	0.327475	NA	BLASTN1	221	ref|XM_014147322.1|	PREDICTED: Salmo salar ski oncogene-like (LOC106572818), mRNA	416	1e-100	214/218 (98%)
comp1095028_c0_seq1	1.01799	0.271737	0.474343	0.572871	0.566732	NA	BLASTX1	203	ref|XP_014066079.1|	PREDICTED: LOW QUALITY PROTEIN: pecanex-like protein 4 [Salmo salar]	234	3e-20	45/47 (95%)
comp10951_c0_seq1	301.433	0.0525404	0.295558	0.177767	0.858906	0.945318	BLASTN1	494	ref|XM_014184177.1|	PREDICTED: Salmo salar COX assembly mitochondrial protein homolog (LOC106592831), mRNA	718	0	445/495 (89%)
comp109511_c0_seq1	25.1628	-0.190523	0.373925	-0.509524	0.610385	0.826915	BLASTN1	408	ref|XM_014159637.1|	PREDICTED: Salmo salar melanoma receptor tyrosine-protein kinase-like (LOC106579586), transcript variant X2, mRNA	136	2e-24	206/302 (68%)
comp109520_c0_seq1	16.6806	0.251046	0.401454	0.625342	0.531747	0.781172	BLASTN1	311	ref|XR_001319224.1|	PREDICTED: Salmo salar Rab9 effector protein with kelch motifs (rabepk), transcript variant X2, misc_RNA	282	4e-64	243/324 (75%)
comp109522_c0_seq1	46.9522	-0.30411	0.383857	-0.792247	0.428217	0.713512	BLASTX1	662	ref|XP_007237603.1|	PREDICTED: E3 ubiquitin-protein ligase Itchy homolog [Astyanax mexicanus]	280	5e-28	54/60 (90%)
comp109528_c0_seq1	34.567	0.668009	0.286133	2.33461	0.0195638	0.154679	BLASTN1	557	ref|XM_014146702.1|	PREDICTED: Salmo salar tyrosine-protein phosphatase non-receptor type 1-like (LOC106572479), mRNA	914	0	517/556 (92%)
comp1095320_c0_seq1	2.00307	0.761144	0.477497	1.59403	0.110929	NA	BLASTN1	268	ref|XM_014187820.1|	PREDICTED: Salmo salar zinc finger FYVE domain-containing protein 9-like (LOC106596529), transcript variant X2, mRNA	272	2e-61	227/295 (76%)
comp109533_c0_seq1	34.2663	-0.0974931	0.343448	-0.283866	0.776513	0.909586	BLASTN1	543	ref|XM_014147197.1|	PREDICTED: Salmo salar YTH domain containing 1 (ythdc1), mRNA	602	9e-151	469/578 (81%)
comp109555_c0_seq1	21.0548	-0.182665	0.455208	-0.401277	0.688216	0.867143	BLASTN1	270	ref|XR_001324999.1|	PREDICTED: Salmo salar uncharacterized LOC106590048 (LOC106590048), ncRNA	250	1e-55	195/245 (79%)
comp109567_c0_seq1	90.4396	-0.869937	0.432251	-2.01257	0.0441597	0.245335	BLASTX1	1317	ref|XP_014036655.1|	PREDICTED: acyl-CoA-binding domain-containing protein 5 isoform X2 [Salmo salar]	1715	0	374/400 (93%)
comp109582_c0_seq1	27.6002	1.10959	0.420367	2.63958	0.00830095	0.0957193	BLASTN1	463	ref|XM_014160166.1|	PREDICTED: Salmo salar leucine-rich repeat LGI family member 3-like (LOC106579864), mRNA	272	3e-61	266/346 (76%)
comp109591_c0_seq1	38.4209	0.202185	0.238345	0.848284	0.39628	0.689458	BLASTN1	742	ref|XM_014172497.1|	PREDICTED: Salmo salar SMAD family member 4 (smad4), mRNA	1330	0	716/753 (95%)
comp109618_c0_seq1	84.7445	0.596615	0.447575	1.33299	0.182534	0.492717	BLASTX1	1942	ref|XP_012995957.1|	PREDICTED: pyruvate carboxylase, mitochondrial-like [Esox lucius]	2958	0	589/630 (93%)
comp10962_c0_seq1	851.718	0.682947	0.393973	1.73349	0.0830091	0.338517	BLASTX1	1774	ref|XP_014063259.1|	PREDICTED: dnaJ homolog subfamily B member 9-like [Salmo salar]	832	9e-104	209/220 (95%)
comp109622_c0_seq1	11.9561	-0.203509	0.34284	-0.593597	0.552781	0.794019	BLASTN1	202	ref|XM_014204400.1|	PREDICTED: Salmo salar cyclic AMP-dependent transcription factor ATF-4-like (LOC106607446), mRNA	364	1e-86	194/202 (96%)
comp109626_c0_seq1	8.13548	-1.01139	0.414878	-2.43779	0.0147773	0.132578	BLASTN1	201	ref|XM_014172570.1|	PREDICTED: Salmo salar idnK, gluconokinase homolog (E. coli) (idnk), mRNA	124	2e-21	68/71 (95%)
comp109629_c0_seq1	67.3948	-0.58855	0.263881	-2.23036	0.0257233	0.181177	BLASTX1	1391	ref|XP_014048710.1|	PREDICTED: uncharacterized protein LOC106601214 [Salmo salar]	305	4e-26	117/120 (97%)
comp1096386_c0_seq1	2.2136	0.0622181	0.471046	0.132085	0.894917	NA	BLASTX1	247	ref|XP_013992643.1|	PREDICTED: vacuolar protein sorting-associated protein 11 homolog [Salmo salar]	441	3e-48	80/81 (98%)
comp109641_c0_seq1	84.5584	0.49787	0.321529	1.54844	0.121515	0.407296	BLASTX1	1650	ref|XP_010889591.1|	PREDICTED: COP9 signalosome complex subunit 2 isoform X4 [Esox lucius]	2189	0	409/414 (98%)
comp109642_c0_seq1	97.7493	0.584271	0.414156	1.41075	0.158318	0.461398	BLASTX1	2112	ref|XP_014001267.1|	PREDICTED: ubiquitin conjugation factor E4 B isoform X9 [Salmo salar]	3242	0	637/644 (98%)
comp109643_c0_seq1	38.1674	-0.403566	0.263242	-1.53306	0.125261	0.412403	BLASTN1	815	ref|XM_014142175.1|	PREDICTED: Salmo salar protein capicua homolog (LOC106570138), mRNA	1386	0	768/813 (94%)
comp109658_c0_seq1	75.8643	-0.153917	0.320601	-0.480087	0.631166	0.838685	BLASTX1	1531	ref|NP_001133439.1|	ATP-dependent DNA helicase 2 subunit 1 [Salmo salar]_x0001_ref|XP_014062579.1| PREDICTED: ATP-dependent DNA helicase 2 subunit 1 isoform X1 [Salmo salar]_x0001_ref|XP_014062580.1| PREDICTED: ATP-dependent DNA helicase 2 subunit 1 isoform X1 [Salmo salar]_x0001_gb|ACI33233.1| ATP-dependent DNA helicase 2 subunit 1 [Salmo salar]	2245	0	419/447 (93%)
comp109660_c0_seq1	18.2411	0.387665	0.34013	1.13976	0.254388	0.572077	BLASTX1	379	ref|NP_001134153.1|	v-ral simian leukemia viral oncogene homolog Bb (ras related) [Salmo salar]_x0001_ref|XP_014005378.1| PREDICTED: v-ral simian leukemia viral oncogene homolog Bb (ras related) isoform X1 [Salmo salar]_x0001_ref|XP_014005379.1| PREDICTED: v-ral simian leukemia viral oncogene homolog Bb (ras related) isoform X1 [Salmo salar]_x0001_ref|XP_014005381.1| PREDICTED: v-ral simian leukemia viral oncogene h…	382	6e-43	74/74 (100%)
comp109688_c0_seq1	21.618	1.38113	0.357676	3.86139	0.000112743	0.00678348	BLASTN1	328	ref|XM_014155109.1|	PREDICTED: Salmo salar hypoxia-inducible factor 1-alpha inhibitor (LOC106577208), mRNA	476	8e-117	280/305 (91%)
comp109692_c0_seq1	17.9631	-0.000207735	0.356051	-0.000583441	0.999534	0.999867	BLASTN1	256	ref|XM_014170161.1|	PREDICTED: Salmo salar sorting and assembly machinery component 50 homolog A (LOC106584661), transcript variant X2, mRNA	266	6e-60	138/141 (97%)
comp109702_c0_seq1	13.9058	0.100394	0.321116	0.31264	0.754554	0.899754	BLASTN1	206	ref|XM_014164048.1|	PREDICTED: Salmo salar piggyBac transposable element-derived protein 4-like (LOC106581765), mRNA	328	7e-77	193/210 (91%)
comp109724_c0_seq1	13.4292	0.517853	0.425833	1.21609	0.223949	0.540221	No Hit Found	NA			NA	NA
comp109726_c0_seq1	15.096	-0.138324	0.293484	-0.471316	0.637415	0.8422	BLASTN1	299	ref|XM_014212890.1|	PREDICTED: Salmo salar zinc finger protein ubi-d4-like (LOC106612069), mRNA	518	3e-128	285/302 (94%)
comp109729_c0_seq1	53.6785	-1.37558	0.273424	-5.03096	4.88033e-07	0.000186436	BLASTX1	1055	ref|XP_014012565.1|	PREDICTED: tumor necrosis factor ligand superfamily member 10-like [Salmo salar]	1314	6e-179	289/291 (99%)
comp10973_c0_seq1	792.313	0.11855	0.241278	0.491343	0.623184	0.833929	BLASTX1	2369	ref|NP_001133916.1|	ETS domain-containing protein Elk-3 [Salmo salar]_x0001_gb|ACI34136.1| ETS domain-containing protein Elk-3 [Salmo salar]	1171	8e-149	420/432 (97%)
comp109736_c0_seq1	50.5522	0.471648	0.336257	1.40264	0.160724	0.464642	BLASTX1	850	ref|NP_001139839.1|	Ubiquitin-conjugating enzyme E2 J2 [Salmo salar]_x0001_ref|XP_014023797.1| PREDICTED: ubiquitin-conjugating enzyme E2 J2 isoform X1 [Salmo salar]_x0001_gb|ACM08280.1| Ubiquitin-conjugating enzyme E2 J2 [Salmo salar]	1018	1e-135	230/235 (97%)
comp109744_c0_seq1	10.4512	0.398326	0.373589	1.06622	0.286326	0.601309	BLASTN1	242	ref|XM_014132811.1|	PREDICTED: Salmo salar ras-related protein Rab-7a (LOC106565552), mRNA	428	6e-104	234/245 (95%)
comp109767_c0_seq1	35.213	0.364214	0.231202	1.57531	0.115185	0.397842	BLASTN1	506	ref|XM_014170718.1|	PREDICTED: Salmo salar sodium/potassium/calcium exchanger 6, mitochondrial-like (LOC106584999), transcript variant X2, mRNA	666	4e-168	459/550 (83%)
comp109789_c0_seq1	32.0709	-0.131517	0.298213	-0.441016	0.659201	0.851766	BLASTN1	510	ref|XM_014156359.1|	PREDICTED: Salmo salar dynactin subunit 1-like (LOC106577911), transcript variant X9, mRNA	804	0	475/521 (91%)
comp109800_c0_seq1	39.8526	0.230893	0.307129	0.751778	0.452185	0.729408	BLASTN1	1395	ref|XM_014158395.1|	PREDICTED: Salmo salar mitogen-activated protein kinase 8 (LOC106579004), transcript variant X4, mRNA	1966	0	1260/1448 (87%)
comp109806_c0_seq1	18.9828	-0.121419	0.472451	-0.256997	0.797181	0.918231	BLASTX1	274	ref|XP_013978927.1|	PREDICTED: angiopoietin-related protein 3 [Salmo salar]	209	2e-17	39/39 (100%)
comp1098155_c0_seq1	1.63583	0.420251	0.47925	0.876893	0.380545	NA	BLASTX1	221	ref|XP_007237716.1|	PREDICTED: rho GTPase-activating protein 21-like [Astyanax mexicanus]	255	2e-24	61/72 (84%)
comp10983_c0_seq1	858.497	0.58744	0.231467	2.5379	0.0111519	0.114075	BLASTX1	1282	ref|NP_001290830.1|	myosin regulatory light polypeptide 9 [Esox lucius]_x0001_gb|ACO14477.1| Myosin regulatory light chain 2, smooth muscle isoform [Esox lucius]	882	4e-114	166/167 (99%)
comp109847_c0_seq1	40.5725	0.318312	0.355697	0.894895	0.370843	0.669699	BLASTN1	671	ref|XM_014200912.1|	PREDICTED: Salmo salar N-acetylglucosamine-1-phosphodiester alpha-N-acetylglucosaminidase-like (LOC106605373), transcript variant X1, mRNA	1036	0	596/643 (92%)
comp10987_c0_seq1	105.757	-0.737267	0.323029	-2.28235	0.0224685	0.168091	BLASTN1	288	ref|XR_001325954.1|	PREDICTED: Salmo salar uncharacterized LOC106593743 (LOC106593743), ncRNA	420	1e-101	268/304 (88%)
comp109873_c0_seq1	11.0442	1.32673	0.481625	2.75469	NA	NA	BLASTN1	336	gb|FJ969490.1|	Salmo salar clone BAC CHORI214-439J08 MHC class I antigen (Sasa-UDA) gene, Sasa-UDA*0101 allele, complete cds; similar to INSD AY523662 (Sasa-UCA) pseudogene, Sasa-UCA*0101 allele, complete sequence; PSMB8 (PSMB8), PSMB10 (PSMB10), PSMB9b-like protein (PSMB9b-like protein), PSMB9 (PSMB9), TAP2b (TAP2b), BRD2 (BRD2), and hydroxysteroid (17-beta) dehydrogenase 8 (HSD17B8) genes, complete cds; and C…	108	7e-17	74/86 (86%)
comp109875_c0_seq1	19.3034	0.0951806	0.3131	0.303994	0.761132	0.903133	BLASTN1	278	ref|XM_014125082.1|	PREDICTED: Salmo salar guanine nucleotide-binding protein G(i) subunit alpha-1 (LOC100380647), mRNA	184	1e-37	174/223 (78%)
comp109884_c0_seq1	33.003	-0.172563	0.325367	-0.530365	0.595859	0.818011	BLASTX1	680	ref|NP_001135256.1|	guanine nucleotide-binding protein G(k) subunit alpha [Salmo salar]_x0001_gb|ACI33946.1| Guanine nucleotide-binding protein Gk subunit alpha [Salmo salar]	416	8e-45	81/81 (100%)
comp109885_c0_seq1	18.1839	-0.333358	0.361948	-0.921011	0.357045	0.658223	BLASTN1	266	ref|XM_014210187.1|	PREDICTED: Salmo salar collectin sub-family member 11 (colec11), transcript variant X4, mRNA	352	3e-83	188/196 (95%)
comp109893_c0_seq1	59.6443	0.224094	0.207772	1.07856	0.280786	0.596591	BLASTN1	1137	ref|XR_001326438.1|	PREDICTED: Salmo salar uncharacterized LOC106595680 (LOC106595680), ncRNA	1692	0	1046/1172 (89%)
comp109895_c0_seq1	30.6152	0.359017	0.439037	0.817737	0.413507	0.703164	BLASTN1	465	ref|XM_014213914.1|	PREDICTED: Salmo salar alpha-actinin-4 (LOC106612603), transcript variant X4, mRNA	846	0	449/465 (96%)
comp109903_c0_seq1	61.786	1.08842	0.285796	3.80839	0.000139872	0.00764728	BLASTX1	1119	ref|XP_014026849.1|	PREDICTED: ribosomal RNA processing protein 36 homolog [Salmo salar]	680	7e-82	157/163 (96%)
comp109911_c0_seq1	23.5064	0.175149	0.326815	0.535927	0.592009	0.81575	BLASTX1	257	ref|XP_007251221.1|	PREDICTED: bifunctional 3'-phosphoadenosine 5'-phosphosulfate synthase 2 [Astyanax mexicanus]	462	6e-52	81/85 (95%)
comp10992_c0_seq1	209.969	-0.731012	0.369965	-1.97589	0.0481668	0.256751	BLASTX1	556	tpg|DAA05185.1|	TPA_exp: RTN10 [Salmo salar]	181	3e-13	36/36 (100%)
comp109929_c0_seq1	29.0822	-0.200883	0.389343	-0.515953	0.605887	0.824299	BLASTN1	382	ref|XM_014152942.1|	PREDICTED: Salmo salar non-muscle caldesmon-like (LOC106576070), transcript variant X11, mRNA	636	4e-160	364/391 (93%)
comp1099314_c0_seq1	1.23005	-0.309415	0.479389	-0.645435	0.518645	NA	BLASTN1	262	ref|XM_013132715.1|	PREDICTED: Esox lucius serine/threonine-protein kinase Nek7 (LOC105028869), transcript variant X2, mRNA	118	9e-20	156/219 (71%)
comp109933_c0_seq1	60.7543	0.628136	0.283057	2.21911	0.0264792	0.183759	BLASTX1	990	ref|XP_014043977.1|	PREDICTED: selenocysteine insertion sequence-binding protein 2-like [Salmo salar]_x0001_ref|XP_014044255.1| PREDICTED: selenocysteine insertion sequence-binding protein 2-like [Salmo salar]	683	3e-85	130/140 (92%)
comp109944_c0_seq1	20.5858	0.351711	0.45688	0.76981	0.441412	0.722791	BLASTX1	387	ref|XP_010878224.1|	PREDICTED: nuclear factor erythroid 2-related factor 2 [Esox lucius]	202	2e-15	36/39 (92%)
comp10995_c0_seq1	131.089	0.682382	0.312232	2.1855	0.0288523	0.1931	BLASTN1	392	ref|XM_014202105.1|	PREDICTED: Salmo salar syndecan-2-like (LOC106606033), mRNA	278	6e-63	160/171 (93%)
comp109981_c0_seq1	33.4182	0.285924	0.472887	0.604635	0.545422	0.790715	BLASTN1	533	ref|XM_014123614.1|	PREDICTED: Salmo salar antigen p97 (melanoma associated) identified by monoclonal antibodies 133.2 and 96.5 (mfi2), mRNA	948	0	508/528 (96%)
comp109986_c0_seq1	75.0304	0.940908	0.402637	2.33686	0.0194463	0.154307	BLASTX1	1776	ref|XP_013998609.1|	PREDICTED: syntaxin-12-like [Salmo salar]_x0001_ref|XP_013998618.1| PREDICTED: syntaxin-12-like [Salmo salar]	1265	4e-168	262/268 (97%)
comp110_c0_seq1	16145	-0.127937	0.427343	-0.299378	0.764652	0.904185	BLASTX1	744	ref|NP_001134778.1|	40S ribosomal protein S19 [Salmo salar]_x0001_ref|XP_014057046.1| PREDICTED: 40S ribosomal protein S19 [Salmo salar]_x0001_gb|ACI68828.1| 40S ribosomal protein S19 [Salmo salar]_x0001_gb|ACI68837.1| 40S ribosomal protein S19 [Salmo salar]_x0001_gb|AGH92557.1| ribosomal protein S19 [Salmo salar]	732	2e-94	138/138 (100%)
comp110005_c0_seq1	25.056	0.522689	0.314408	1.66246	0.0964215	0.364355	BLASTN1	483	ref|XM_014140452.1|	PREDICTED: Salmo salar E3 ubiquitin-protein ligase RNF220-like (LOC106569261), mRNA	674	2e-170	438/509 (86%)
comp110006_c0_seq1	34.6172	-1.24169	0.328453	-3.78042	0.000156562	0.00829953	BLASTX1	501	gb|ACO07875.1|	GTP cyclohydrolase 1 feedback regulatory protein [Oncorhynchus mykiss]	232	2e-21	43/43 (100%)
comp110012_c0_seq1	43.0594	-0.0412158	0.396581	-0.103928	0.917226	0.967857	BLASTX1	604	ref|XP_013981176.1|	PREDICTED: ubiquitin-related modifier 1 isoform X1 [Salmo salar]	450	3e-53	100/101 (99%)
comp110023_c0_seq1	13.6817	-1.49551	0.44487	-3.36169	0.000774671	0.0225441	BLASTN1	317	ref|XM_014175845.1|	PREDICTED: Salmo salar mitochondrial glutamate carrier 1-like (LOC106587448), partial mRNA	120	3e-20	62/63 (98%)
comp1100375_c0_seq1	1.28305	0.420444	0.401091	1.04825	0.294523	NA	BLASTN1	219	ref|XM_014179183.1|	PREDICTED: Salmo salar somatostatin receptor type 2-like (LOC106589339), mRNA	422	2e-102	216/219 (98%)
comp110041_c0_seq1	43.0536	-0.696546	0.320076	-2.17619	0.0295412	0.195121	BLASTN1	788	ref|XM_014210217.1|	PREDICTED: Salmo salar kinesin-like protein KIF13B (LOC106610714), transcript variant X3, mRNA	1190	0	727/821 (88%)
comp110045_c0_seq1	100.413	-0.563622	0.274874	-2.05048	0.040318	0.232861	BLASTX1	2041	ref|XP_014026643.1|	PREDICTED: diphthine methyltransferase [Salmo salar]_x0001_ref|XP_014026644.1| PREDICTED: diphthine methyltransferase [Salmo salar]	2208	0	465/478 (97%)
comp110065_c0_seq1	21.4912	0.425207	0.477523	0.890443	0.373228	0.671435	No Hit Found	NA			NA	NA
comp110066_c0_seq1	7.56774	-0.311181	0.393435	-0.790933	0.428983	0.714141	BLASTN1	349	ref|XM_014169859.1|	PREDICTED: Salmo salar peroxisome proliferator-activated receptor alpha-like (LOC106584489), transcript variant X3, mRNA	96	1e-13	53/56 (94%)
comp110069_c0_seq1	29.6001	0.309559	0.349066	0.886821	0.375175	0.673179	BLASTN1	512	ref|XM_014165975.1|	PREDICTED: Salmo salar ATP-dependent RNA helicase DDX19A-like (LOC106582679), mRNA	636	5e-160	396/452 (87%)
comp110072_c0_seq1	26.1294	-0.435333	0.293095	-1.4853	0.137465	0.429972	BLASTN1	465	ref|XR_001326864.1|	PREDICTED: Salmo salar chromodomain Y-like protein (LOC106597143), transcript variant X2, misc_RNA	122	1e-20	144/191 (75%)
comp110091_c0_seq1	12.2335	0.528149	0.377649	1.39852	0.161958	0.466193	BLASTN1	229	ref|XM_014135734.1|	PREDICTED: Salmo salar la-related protein 4-like (LOC106566996), transcript variant X3, mRNA	372	9e-89	217/236 (91%)
comp11010_c0_seq1	326.349	-0.284256	0.452763	-0.627826	0.530118	0.780375	BLASTX1	433	ref|XP_014012607.1|	PREDICTED: protein disulfide-isomerase A4-like [Salmo salar]	743	1e-91	140/144 (97%)
comp11012_c0_seq1	1048.94	0.187247	0.230643	0.811846	0.41688	0.705163	BLASTX1	4039	ref|XP_014056338.1|	PREDICTED: probable C-mannosyltransferase DPY19L1 [Salmo salar]	3884	0	737/746 (98%)
comp110163_c0_seq1	53.5998	-0.322591	0.422621	-0.763311	0.445278	0.72455	BLASTX1	661	ref|XP_013979768.1|	PREDICTED: kelch-like protein 36 isoform X2 [Salmo salar]	521	4e-58	100/121 (82%)
comp11018_c0_seq1	688.36	-0.681783	0.282556	-2.41292	0.0158254	0.137031	BLASTX1	1529	ref|XP_010872659.1|	PREDICTED: lipid phosphate phosphohydrolase 3-like [Esox lucius]	1225	2e-162	240/260 (92%)
comp1101824_c0_seq1	2.42293	0.505526	0.481308	1.05032	0.293573	NA	BLASTX1	234	ref|XP_013978647.1|	PREDICTED: lysine-specific demethylase 4A [Salmo salar]	404	4e-43	73/73 (100%)
comp1102_c0_seq1	3914.06	-0.572717	0.29352	-1.95121	0.0510326	0.264016	BLASTN1	869	ref|NM_001124750.1|	Oncorhynchus mykiss reticulon 4 (rtn4), mRNA_x0001_tpg|BK004986.1| TPA_exp: Oncorhynchus mykiss RTN4-L (RTN4) mRNA, complete cds; and 3' UTR	1396	0	823/915 (89%)
comp11020_c0_seq1	342.775	-0.312047	0.223417	-1.3967	0.162504	0.466982	BLASTN1	472	ref|XM_014135339.1|	PREDICTED: Salmo salar cold shock domain-containing protein E1-like (LOC106566849), transcript variant X15, mRNA	882	0	464/475 (97%)
comp110204_c0_seq1	12.9389	1.05317	0.379417	2.77576	0.00550733	0.0755084	BLASTN1	218	ref|XM_010895558.2|	PREDICTED: Esox lucius translocase of outer mitochondrial membrane 22 homolog (yeast) (tomm22), mRNA	264	2e-59	185/220 (84%)
comp110238_c0_seq1	14.6032	0.0580022	0.310471	0.18682	0.851802	0.94224	BLASTN1	217	ref|XM_014180902.1|	PREDICTED: Salmo salar protein CDV3 homolog (LOC100380682), mRNA	158	1e-30	178/246 (72%)
comp110239_c0_seq1	18.4246	1.15971	0.326941	3.54716	0.000389403	0.0145751	BLASTN1	232	ref|XM_014143217.1|	PREDICTED: Salmo salar SH2 domain containing 4A (sh2d4a), transcript variant X3, mRNA	360	2e-85	206/224 (91%)
comp110260_c0_seq1	59.4981	0.233786	0.207344	1.12753	0.259518	0.57821	BLASTX1	879	ref|XP_014069595.1|	PREDICTED: DNA-directed RNA polymerase I subunit RPA34-like [Salmo salar]	925	2e-120	238/262 (90%)
comp110266_c0_seq1	67.4504	0.362038	0.31936	1.13364	0.256948	0.575265	BLASTX1	1053	ref|XP_014067274.1|	PREDICTED: NF-kappa-B-activating protein-like [Salmo salar]	719	1e-87	132/132 (100%)
comp110268_c0_seq1	10.0835	-0.446794	0.400568	-1.1154	0.264679	0.582644	BLASTN1	231	ref|XM_014132441.1|	PREDICTED: Salmo salar bromodomain-containing protein 3-like (LOC106565369), transcript variant X6, mRNA	394	1e-94	220/232 (94%)
comp11027_c0_seq1	283.69	-0.825909	0.395587	-2.08781	0.0368153	0.222008	BLASTN1	527	ref|XR_001329207.1|	PREDICTED: Salmo salar coatomer subunit zeta-1-like (LOC106607483), transcript variant X7, misc_RNA	692	3e-175	416/463 (89%)
comp110286_c0_seq1	40.7103	-0.957408	0.335656	-2.85235	0.00433968	0.0653177	BLASTX1	642	ref|XP_014050943.1|	PREDICTED: butyrophilin subfamily 1 member A1-like isoform X15 [Salmo salar]	415	1e-42	74/80 (92%)
comp110294_c0_seq1	19.0715	0.26533	0.384867	0.689407	0.490567	0.754951	BLASTX1	280	gb|ACO08812.1|	preY, mitochondrial precursor [Oncorhynchus mykiss]	203	8e-18	47/67 (70%)
comp110297_c0_seq1	16.985	0.260898	0.314039	0.830783	0.406096	0.697105	BLASTN1	214	ref|XM_014193083.1|	PREDICTED: Salmo salar Golgi SNAP receptor complex member 2-like (LOC106601130), transcript variant X1, mRNA	272	1e-61	176/204 (86%)
comp110312_c0_seq1	15.3941	1.0545	0.350329	3.01003	0.0026122	0.0479176	BLASTN1	232	ref|XM_014138908.1|	PREDICTED: Salmo salar synaptobrevin homolog YKT6-like (LOC106568500), mRNA	260	2e-58	197/237 (83%)
comp110325_c0_seq1	25.9149	-1.35863	0.448226	-3.03113	0.00243642	0.0460762	BLASTN1	349	ref|XM_014143414.1|	PREDICTED: Salmo salar N-acetylated alpha-linked acidic dipeptidase-like 1 (naaladl1), mRNA	388	7e-93	219/234 (93%)
comp110331_c0_seq1	70.7307	0.469986	0.349055	1.34645	0.178157	0.48746	BLASTX1	1476	ref|NP_001133842.1|	DnaJ homolog subfamily B member 12 [Salmo salar]_x0001_gb|ACI34002.1| DnaJ homolog subfamily B member 12 [Salmo salar]	1783	0	362/365 (99%)
comp110334_c0_seq1	25.5031	-0.0753083	0.269527	-0.279409	0.779931	0.910923	BLASTN1	500	ref|XM_014125557.1|	PREDICTED: Salmo salar laminin subunit beta-4-like (LOC106561510), transcript variant X2, mRNA	216	5e-46	130/142 (91%)
comp110362_c0_seq1	26.3339	0.440292	0.42468	1.03676	0.299847	0.614215	BLASTN1	518	ref|XM_014170116.1|	PREDICTED: Salmo salar nucleobindin-2-like (LOC106584632), mRNA	372	2e-88	212/226 (93%)
comp110367_c0_seq1	97.1514	-0.0159297	0.356952	-0.044627	0.964405	0.987716	BLASTX1	1931	ref|XP_014004606.1|	PREDICTED: chromodomain-helicase-DNA-binding protein 2-like isoform X4 [Salmo salar]	297	5e-24	56/60 (93%)
comp1103750_c0_seq1	1.66849	0.655619	0.467596	1.4021	0.160884	NA	BLASTX1	214	ref|XP_013996232.1|	PREDICTED: SUN domain-containing ossification factor-like isoform X1 [Salmo salar]	150	5e-09	30/34 (88%)
comp110379_c0_seq1	89.6348	-0.0484332	0.37545	-0.129	0.897357	0.960237	BLASTX1	1384	ref|NP_001135017.1|	CK068 protein [Salmo salar]_x0001_ref|XP_014062108.1| PREDICTED: UPF0696 protein C11orf68 homolog isoform X1 [Salmo salar]_x0001_ref|XP_014062109.1| PREDICTED: UPF0696 protein C11orf68 homolog isoform X1 [Salmo salar]_x0001_ref|XP_014062110.1| PREDICTED: UPF0696 protein C11orf68 homolog isoform X1 [Salmo salar]_x0001_gb|ACI69890.1| C11orf68 [Salmo salar]	1296	7e-175	240/254 (94%)
comp110392_c0_seq1	10.0461	-0.0646792	0.354935	-0.182228	0.855404	0.943937	BLASTN1	217	ref|XM_014149205.1|	PREDICTED: Salmo salar nicalin-1 (LOC106573831), transcript variant X4, mRNA	394	9e-95	210/217 (96%)
comp1103997_c0_seq1	0.989156	-0.173567	0.476894	-0.363954	0.715892	NA	BLASTN1	212	ref|XM_014158727.1|	PREDICTED: Salmo salar ATPase, H+ transporting, lysosomal V0 subunit a1 (atp6v0a1), transcript variant X3, mRNA	268	1e-60	146/154 (94%)
comp110400_c0_seq1	33.2901	-0.857005	0.344639	-2.48668	0.0128942	0.123352	BLASTN1	595	ref|XM_014145011.1|	PREDICTED: Salmo salar transcription initiation factor IIA subunit 1-like (LOC106571676), transcript variant X1, mRNA	1006	0	567/606 (93%)
comp110428_c0_seq1	27.3358	0.480801	0.250483	1.91949	0.0549219	0.274689	BLASTN1	446	ref|XM_010904911.1|	PREDICTED: Esox lucius protein SET (LOC105030817), mRNA	176	3e-35	133/159 (83%)
comp110433_c0_seq1	42.795	0.514318	0.214784	2.39458	0.0166395	0.141283	BLASTN1	733	ref|XM_014160560.1|	PREDICTED: Salmo salar probable assembly chaperone of rpl4 (LOC106580016), transcript variant X1, mRNA	1022	0	671/777 (86%)
comp110437_c0_seq1	16.0617	0.428521	0.326073	1.31419	0.188783	0.499829	BLASTX1	283	ref|XP_014035232.1|	PREDICTED: monocarboxylate transporter 7-like isoform X1 [Salmo salar]	153	3e-09	28/28 (100%)
comp110443_c0_seq1	76.5885	0.336731	0.301859	1.11552	0.264626	0.582644	BLASTX1	1272	ref|NP_001139837.1|	Hcp beta-lactamase-like protein C1orf163 homolog [Salmo salar]_x0001_gb|ACM08268.1| Hcp beta-lactamase-like protein C1orf163 homolog [Salmo salar]	1119	3e-149	226/229 (98%)
comp11045_c0_seq1	178.564	0.330165	0.303446	1.08805	0.276573	0.592795	BLASTN1	274	ref|XM_014162195.1|	PREDICTED: Salmo salar 14-3-3 protein epsilon-like (LOC106580784), transcript variant X4, mRNA	498	7e-123	265/274 (96%)
comp110458_c0_seq1	12.4304	-0.109706	0.358091	-0.306363	0.759328	0.902501	BLASTN1	238	ref|XM_014136781.1|	PREDICTED: Salmo salar protein YIPF5 (LOC106567491), transcript variant X2, mRNA	340	5e-80	214/239 (89%)
comp110465_c0_seq1	28.1984	-0.330612	0.23719	-1.39387	0.163357	0.468038	BLASTN1	427	ref|XM_014154236.1|	PREDICTED: Salmo salar cation-dependent mannose-6-phosphate receptor-like (LOC106576801), transcript variant X2, mRNA	712	0	403/437 (92%)
comp110477_c0_seq1	58.9214	-0.602954	0.402933	-1.49641	0.134546	0.425369	BLASTX1	774	ref|NP_001134923.1|	Centrin-1 [Salmo salar]_x0001_gb|ACI69485.1| Centrin-1 [Salmo salar]	866	3e-114	169/171 (98%)
comp110484_c0_seq1	15.9856	-0.797664	0.310755	-2.56686	0.0102624	0.108517	BLASTX1	392	ref|XP_012722520.1|	PREDICTED: kelch-like protein 13, partial [Fundulus heteroclitus]	652	6e-84	122/125 (97%)
comp110486_c0_seq1	58.9105	-0.316904	0.218779	-1.44852	0.147473	0.445534	BLASTN1	754	ref|XM_014138985.1|	PREDICTED: Salmo salar keratin-associated protein 10-9-like (LOC106568546), transcript variant X3, mRNA	70	3e-06	40/43 (93%)
comp1104876_c0_seq1	1.68308	0.244649	0.450085	0.54356	0.586744	NA	BLASTX1	212	ref|XP_013999479.1|	PREDICTED: NACHT, LRR and PYD domains-containing protein 12-like [Salmo salar]_x0001_ref|XP_013999480.1| PREDICTED: NACHT, LRR and PYD domains-containing protein 12-like [Salmo salar]	340	2e-34	67/70 (95%)
comp110496_c0_seq1	30.3869	-0.108406	0.317407	-0.341536	0.7327	0.888892	BLASTN1	419	ref|XM_014207437.1|	PREDICTED: Salmo salar ubiquitin carboxyl-terminal hydrolase 12-like (LOC106609061), transcript variant X1, mRNA	664	1e-167	385/420 (91%)
comp110503_c0_seq1	27.2225	-0.254748	0.41361	-0.615913	0.537952	0.785662	BLASTX1	327	ref|XP_010892909.1|	PREDICTED: myeloma-overexpressed gene 2 protein homolog [Esox lucius]	241	1e-23	47/52 (90%)
comp110505_c0_seq1	20.6697	-0.768026	0.307863	-2.4947	0.0126062	0.121419	BLASTN1	280	ref|XM_014191019.1|	PREDICTED: Salmo salar tensin-3-like (LOC106599720), mRNA	154	2e-29	109/128 (85%)
comp11052_c0_seq1	659.953	-0.0685522	0.279599	-0.245181	0.806317	0.922452	BLASTX1	2539	ref|XP_013993338.1|	PREDICTED: diacylglycerol O-acyltransferase 2-like [Salmo salar]	1837	0	357/361 (98%)
comp11053_c0_seq1	240.971	1.29631	0.451711	2.86978	0.00410756	0.0635085	BLASTN1	481	ref|XM_014195361.1|	PREDICTED: Salmo salar oocyte zinc finger protein XlCOF7.1-like (LOC106602613), mRNA	206	2e-43	194/250 (77%)
comp110539_c0_seq1	127.913	0.94764	0.418267	2.26564	0.0234737	0.172337	BLASTX1	2202	ref|XP_014071099.1|	PREDICTED: mucolipin-2 isoform X1 [Salmo salar]	2865	0	533/544 (97%)
comp110544_c0_seq1	12.9889	-0.446473	0.462555	-0.965234	0.334428	0.641868	BLASTN1	269	ref|XM_014143568.1|	PREDICTED: Salmo salar phosphoserine aminotransferase 1 (psat1), mRNA	256	3e-57	202/248 (81%)
comp110589_c0_seq1	38.6402	-0.869072	0.298585	-2.91063	0.00360698	0.0590941	BLASTN1	448	ref|XM_014151915.1|	PREDICTED: Salmo salar uncharacterized protein C1orf43-like (LOC106575396), transcript variant X3, mRNA	608	2e-152	407/483 (84%)
comp110606_c0_seq1	15.3068	-0.242548	0.346013	-0.700979	0.483316	0.749574	BLASTN1	238	ref|XM_014175740.1|	PREDICTED: Salmo salar programmed cell death protein 5-like (LOC106587385), transcript variant X2, mRNA	392	4e-94	224/239 (93%)
comp110609_c0_seq1	51.1605	0.538925	0.466693	1.15478	0.248182	0.565626	BLASTX1	1486	ref|XP_005746711.1|	PREDICTED: casein kinase II subunit alpha'-like isoform X1 [Pundamilia nyererei]_x0001_ref|XP_005943554.1| PREDICTED: casein kinase II subunit alpha'-like isoform X1 [Haplochromis burtoni]	918	1e-114	214/288 (74%)
comp110616_c0_seq1	37.5792	-1.01316	0.353132	-2.86907	0.00411676	0.0635085	BLASTN1	565	ref|XM_014159562.1|	PREDICTED: Salmo salar alanine aminotransferase 2-like (LOC106579549), transcript variant X2, mRNA	850	0	515/572 (90%)
comp110652_c0_seq1	20.975	-0.655736	0.478219	-1.3712	NA	NA	BLASTN1	268	ref|XM_014175166.1|	PREDICTED: Salmo salar CD59 glycoprotein-like (LOC106587124), transcript variant X3, mRNA	390	1e-93	240/269 (89%)
comp110660_c0_seq1	52.2936	0.944846	0.360221	2.62296	0.00871688	0.0984926	BLASTX1	1006	ref|XP_014030801.1|	PREDICTED: aryl hydrocarbon receptor nuclear translocator-like protein 1 [Salmo salar]	1050	2e-134	220/222 (99%)
comp11068_c0_seq1	886.271	-0.792522	0.317687	-2.49467	0.0126076	0.121419	BLASTX1	1815	ref|XP_014036392.1|	PREDICTED: cytochrome P450 2F3-like [Salmo salar]_x0001_ref|XP_014036393.1| PREDICTED: cytochrome P450 2F3-like [Salmo salar]_x0001_ref|XP_014036394.1| PREDICTED: cytochrome P450 2F3-like [Salmo salar]_x0001_ref|XP_014036395.1| PREDICTED: cytochrome P450 2F3-like [Salmo salar]	2140	0	425/447 (95%)
comp110687_c0_seq1	22.5148	0.294507	0.351788	0.83717	0.402497	0.694867	BLASTN1	251	gb|DQ789362.1|	Oncorhynchus mykiss nonclassical MHC class I antigen (Onmy-LAA) gene, Onmy-LAA*0101 allele, complete cds	212	3e-45	158/192 (82%)
comp1107_c0_seq1	7084.27	-0.000790677	0.422054	-0.0018734	0.998505	0.999502	BLASTX1	2377	ref|XP_013981395.1|	PREDICTED: endoplasmin-like [Salmo salar]	3665	0	750/756 (99%)
comp11071_c0_seq1	888.713	-0.350058	0.398658	-0.878092	0.379894	0.676701	BLASTX1	1470	ref|XP_014011791.1|	PREDICTED: ribonuclease kappa-A-like [Salmo salar]	510	1e-58	96/101 (95%)
comp110710_c0_seq1	64.1172	-0.162032	0.44666	-0.362763	0.716782	0.881311	BLASTX1	1126	ref|XP_014067842.1|	PREDICTED: small integral membrane protein 19-like [Salmo salar]_x0001_gb|ACI68208.1| C8orf40 homolog [Salmo salar]_x0001_gb|ADM16109.1| C8orf40 homolog [Salmo salar]	564	7e-68	104/106 (98%)
comp110711_c0_seq1	65.8104	-0.377679	0.387625	-0.974342	0.329887	0.638415	No Hit Found	NA			NA	NA
comp110726_c0_seq1	47.55	-0.513795	0.341741	-1.50346	0.13272	0.422776	BLASTX1	705	ref|NP_001133318.1|	1-O-acylceramide synthase precursor [Salmo salar]_x0001_gb|ACI33020.1| 1-O-acylceramide synthase precursor [Salmo salar]	209	1e-15	39/41 (95%)
comp110734_c0_seq1	73.0092	0.813466	0.342866	2.37255	0.0176658	0.145504	BLASTX1	1460	ref|XP_014063203.1|	PREDICTED: synaptophysin-like protein 1 [Salmo salar]	1184	7e-158	223/225 (99%)
comp1107393_c0_seq1	1.4026	0.347384	0.396929	0.875179	0.381476	NA	BLASTN1	246	ref|XM_014161517.1|	PREDICTED: Salmo salar solute carrier family 23 member 2-like (LOC106580443), transcript variant X8, mRNA	396	3e-95	235/260 (90%)
comp11074_c0_seq1	702.028	-0.0274726	0.417742	-0.0657645	0.947565	0.980486	BLASTX1	2249	ref|XP_014004523.1|	PREDICTED: pyruvate kinase PKM-like [Salmo salar]_x0001_gb|ACN11437.1| Pyruvate kinase muscle isozyme [Salmo salar]	2761	0	521/527 (98%)
comp110751_c0_seq1	45.0742	-0.747531	0.393365	-1.90035	0.0573871	0.280433	BLASTX1	781	ref|XP_014014555.1|	PREDICTED: acyl-CoA synthetase family member 2, mitochondrial-like isoform X1 [Salmo salar]	589	2e-67	140/146 (95%)
comp110752_c0_seq1	11.7126	-0.625841	0.362451	-1.72669	0.0842228	0.341187	BLASTN1	237	ref|XM_014192085.1|	PREDICTED: Salmo salar muscleblind-like protein 1 (LOC106600594), transcript variant X15, mRNA	208	3e-44	191/246 (77%)
comp110757_c0_seq1	11.0077	0.90176	0.39911	2.25943	0.0238568	0.173883	BLASTN1	219	tpe|HG313982.1|	TPA_asm: Oryzias latipes strain Hd-rR, complete genome assembly, chromosome 4	80	2e-09	64/78 (82%)
comp11076_c0_seq1	280.304	0.00120615	0.261627	0.00461017	0.996322	0.998366	BLASTN1	653	ref|XM_014202973.1|	PREDICTED: Salmo salar sterol regulatory element-binding protein 1-like (LOC106606632), mRNA	872	0	559/656 (85%)
comp110773_c0_seq1	67.3014	0.0668561	0.380207	0.175841	0.860419	0.945932	BLASTX1	1435	ref|XP_014000036.1|	PREDICTED: CAD protein-like isoform X4 [Salmo salar]	1805	0	337/340 (99%)
comp110792_c0_seq1	13.0088	0.231475	0.323461	0.71562	0.474226	0.743947	BLASTN1	225	ref|XM_014154782.1|	PREDICTED: Salmo salar regulator of G-protein signaling 7-like (LOC106577065), transcript variant X2, mRNA	102	2e-15	80/99 (80%)
comp110793_c0_seq1	113.379	-0.436708	0.321893	-1.35669	0.174881	0.483276	BLASTX1	2341	ref|XP_014001557.1|	PREDICTED: DENN domain-containing protein 2D isoform X1 [Salmo salar]	2929	0	561/574 (97%)
comp110800_c0_seq1	31.7374	0.200851	0.387871	0.51783	0.604577	0.823536	BLASTN1	666	gb|EU025717.1|	Salmo salar coiled-coil transcriptional coactivator b (Kiaa1536), homeobox protein HoxC13bb (HoxC13bb), homeobox protein HoxC12bb (HoxC12bb), and homeobox protein HoxC11bb (HoxC11bb) genes, complete cds; HoxC10bb (HoxC10bb) pseudogene, partial sequence; and homeobox protein HoxC9bb (HoxC9bb), homeobox protein HoxC8bb (HoxC8bb), homeobox protein HoxC6bb (HoxC6bb), homeobox protein HoxC5bb (HoxC5bb…	186	9e-38	144/175 (82%)
comp11081_c0_seq1	466.657	0.0414214	0.23863	0.17358	0.862195	0.946675	BLASTX1	1249	gb|AAQ14324.1|AF280815_1	calmodulin 1, partial [Sus scrofa]	347	6e-36	68/68 (100%)
comp110824_c0_seq1	71.4513	0.65272	0.29485	2.21374	0.0268468	0.185261	BLASTX1	1795	ref|NP_001133646.1|	Motile sperm domain-containing protein 2 [Salmo salar]_x0001_gb|ACI33632.1| Motile sperm domain-containing protein 2 [Salmo salar]	559	2e-62	129/136 (94%)
comp110829_c0_seq1	30.9718	0.969642	0.311291	3.11491	0.00184003	0.0389705	BLASTN1	574	ref|XM_014200985.1|	PREDICTED: Salmo salar DDB1- and CUL4-associated factor 13-like (LOC106605396), mRNA	724	0	520/640 (81%)
comp110844_c0_seq1	73.1271	-0.135248	0.194872	-0.694034	0.487661	0.752766	BLASTN1	1632	ref|XM_014177526.1|	PREDICTED: Salmo salar microtubule-actin cross-linking factor 1-like (LOC106588461), transcript variant X30, mRNA	2634	0	1521/1653 (92%)
comp110849_c0_seq1	27.0407	0.356022	0.340504	1.04557	0.295758	0.610568	BLASTN1	423	ref|XM_014157139.1|	PREDICTED: Salmo salar contactin-associated protein-like 2 (LOC106578389), transcript variant X3, mRNA	226	8e-49	185/233 (79%)
comp110854_c0_seq1	5.96409	-0.774612	0.47756	-1.62202	0.104799	NA	BLASTN1	227	ref|XM_014169477.1|	PREDICTED: Salmo salar tetratricopeptide repeat protein 39A-like (LOC106584325), transcript variant X4, mRNA	378	2e-90	213/227 (93%)
comp110862_c0_seq1	18.8917	-0.224014	0.393507	-0.569276	0.569169	0.803443	BLASTN1	296	gb|EU025716.1|	Salmo salar retinoic acid receptor gamma b (Rargb) gene, partial cds; and homeobox protein HoxC13ba (HoxC13ba), homeobox protein HoxC12ba (HoxC12ba), homeobox protein HoxC11ba (HoxC11ba), homeobox protein HoxC10ba (HoxC10ba), homeobox protein HoxC9ba (HoxC9ba), homeobox protein HoxC8ba (HoxC8ba), homeobox protein HoxC6ba (HoxC6ba), homeobox protein HoxC5ba (HoxC5ba), and homeobox protein HoxC4ba …	92	1e-12	63/73 (86%)
comp110869_c0_seq1	10.3122	0.809425	0.383266	2.11191	0.0346938	0.214868	BLASTN1	236	ref|XM_014124708.1|	PREDICTED: Salmo salar apoptosis inhibitor 5 (api5), mRNA	344	4e-81	192/204 (94%)
comp1108728_c0_seq1	1.18512	-0.45469	0.478717	-0.949809	0.342209	NA	BLASTX1	223	ref|XP_014065758.1|	PREDICTED: RNA polymerase II-associated protein 1 [Salmo salar]	362	2e-37	72/73 (98%)
comp110883_c0_seq1	12.8465	-0.56676	0.412267	-1.37474	0.169212	0.476157	No Hit Found	NA			NA	NA
comp110895_c0_seq1	118.43	0.703718	0.387971	1.81384	0.069702	0.309838	BLASTX1	1969	ref|NP_001133408.1|	RAB6A, member RAS oncogene family [Salmo salar]_x0001_gb|ACI33178.1| Ras-related protein Rab-6A [Salmo salar]	1105	5e-144	208/208 (100%)
comp110897_c0_seq1	12.0732	-0.104597	0.401443	-0.260551	0.794439	0.917524	BLASTN1	275	ref|XM_014128395.1|	PREDICTED: Salmo salar tumor necrosis factor receptor superfamily member 10A-like (LOC106563139), mRNA	460	1e-112	257/275 (93%)
comp11091_c0_seq1	558.307	-0.227097	0.395561	-0.574113	0.565891	0.801419	BLASTX1	860	ref|XP_012680306.1|	PREDICTED: U6 snRNA-associated Sm-like protein LSm3 [Clupea harengus]	342	5e-36	102/109 (93%)
comp110914_c0_seq1	19.3539	0.929456	0.475645	1.9541	NA	NA	BLASTN1	441	gb|EF467296.1|	Salmo salar clone 31E09 TCR-alpha/delta locus, genomic sequence	186	6e-38	263/368 (71%)
comp110920_c0_seq1	64.9723	-0.894694	0.40835	-2.191	0.0284518	0.19156	BLASTX1	1268	ref|XP_010883184.1|	PREDICTED: josephin-2 [Esox lucius]	981	3e-128	186/214 (86%)
comp110928_c0_seq1	103.52	0.240993	0.450408	0.535056	0.592611	0.815952	BLASTX1	2461	ref|XP_014056315.1|	PREDICTED: sterol regulatory element-binding protein cleavage-activating protein-like isoform X2 [Salmo salar]	2875	0	595/607 (98%)
comp110933_c0_seq1	22.4658	0.90487	0.353022	2.56321	0.0103709	0.109089	BLASTN1	288	gb|GQ505858.1|	Salmo salar clone BAC CHORI214-129P21 genomic sequence	294	2e-67	246/311 (79%)
comp1109353_c0_seq1	1.44433	0.0433135	0.48164	0.0899293	0.928343	NA	BLASTX1	207	ref|XP_014059671.1|	PREDICTED: beta-1,3-N-acetylglucosaminyltransferase lunatic fringe-like [Salmo salar]	298	4e-30	59/63 (93%)
comp1109481_c0_seq1	0.888138	0.0865724	0.392378	0.220635	0.825377	NA	BLASTX1	208	ref|XP_014011223.1|	PREDICTED: HAUS augmin-like complex subunit 6 isoform X1 [Salmo salar]_x0001_ref|XP_014011224.1| PREDICTED: HAUS augmin-like complex subunit 6 isoform X1 [Salmo salar]_x0001_ref|XP_014011225.1| PREDICTED: HAUS augmin-like complex subunit 6 isoform X1 [Salmo salar]	212	2e-17	65/69 (94%)
comp110955_c0_seq1	92.6845	0.033368	0.479198	0.0696331	0.944486	0.97936	BLASTX1	1176	ref|XP_010751343.1|	PREDICTED: transferrin receptor protein 2 [Larimichthys crocea]	1478	0	297/351 (84%)
comp110956_c0_seq1	52.9777	0.248372	0.283569	0.875881	0.381095	0.67759	BLASTN1	949	ref|XM_014135378.1|	PREDICTED: Salmo salar WW domain-binding protein 1-like (LOC106566868), mRNA	1562	0	905/979 (92%)
comp11096_c0_seq1	189.502	1.34953	0.363592	3.71168	0.000205891	0.00976863	BLASTN1	339	ref|XM_014166807.1|	PREDICTED: Salmo salar ERBB receptor feedback inhibitor 1 (errfi), transcript variant X1, mRNA	576	6e-144	319/339 (94%)
comp110975_c0_seq1	23.6461	0.240498	0.295016	0.815203	0.414956	0.703915	BLASTN1	755	ref|XM_014158332.1|	PREDICTED: Salmo salar Importin subunit alpha-6 (ima5), transcript variant X1, mRNA	1314	0	724/768 (94%)
comp110979_c0_seq1	65.413	-0.715144	0.460947	-1.55147	0.12079	0.4068	BLASTX1	749	gb|EFE70734.1|	LOW QUALITY PROTEIN: retrotransposon protein, partial [Streptomyces ghanaensis ATCC 14672]	224	8e-20	43/53 (81%)
comp110996_c0_seq1	17.7726	-0.337082	0.390094	-0.864105	0.38753	0.682415	BLASTN1	242	ref|XR_001327911.1|	PREDICTED: Salmo salar peroxisomal membrane protein PMP34-like (LOC106600906), misc_RNA	300	3e-69	218/269 (81%)
comp111_c0_seq1	38369.1	0.619165	0.469419	1.319	0.187168	0.497468	BLASTX1	985	ref|XP_014012273.1|	PREDICTED: fibrinogen alpha chain-like [Salmo salar]	1380	0	296/315 (93%)
comp111_c1_seq1	12144.3	-0.0735574	0.42074	-0.174829	0.861214	0.94612	BLASTX1	925	ref|XP_014068814.1|	PREDICTED: glutathione peroxidase 3-like [Salmo salar]	1107	3e-149	221/229 (96%)
comp111000_c0_seq1	17.0535	1.02722	0.478004	2.14898	NA	NA	BLASTN1	204	ref|XM_014149097.1|	PREDICTED: Salmo salar choline kinase alpha-like (LOC106573758), mRNA	368	1e-87	196/204 (96%)
comp11101_c0_seq1	339.982	0.921432	0.436806	2.10947	0.0349037	0.215488	BLASTN1	570	ref|XR_001320256.1|	PREDICTED: Salmo salar uncharacterized LOC106568326 (LOC106568326), transcript variant X1, ncRNA	110	3e-17	119/155 (76%)
comp111012_c0_seq1	79.3949	-0.668993	0.276581	-2.4188	0.015572	0.136153	BLASTX1	1890	ref|XP_014022007.1|	PREDICTED: opioid growth factor receptor-like protein 1 isoform X5 [Salmo salar]	1585	0	292/309 (94%)
comp111021_c0_seq1	14.0698	-0.43113	0.38505	-1.11967	0.262853	0.581015	BLASTN1	334	ref|XM_014200456.1|	PREDICTED: Salmo salar protein eva-1 homolog B-like (LOC106605123), transcript variant X4, mRNA	74	1e-07	115/164 (70%)
comp111022_c0_seq1	34.8228	-1.37391	0.316922	-4.33516	1.45654e-05	0.0016537	BLASTN1	416	ref|XM_014209616.1|	PREDICTED: Salmo salar S-methyl-5'-thioadenosine phosphorylase (LOC106610326), transcript variant X1, mRNA	116	6e-19	77/87 (88%)
comp111026_c0_seq1	45.6924	0.293985	0.277695	1.05866	0.289755	0.604765	BLASTX1	539	ref|XP_014060427.1|	PREDICTED: CMP-sialic acid transporter-like isoform X3 [Salmo salar]	537	1e-63	103/104 (99%)
comp1110266_c0_seq1	1.37491	-0.219436	0.48164	-0.455602	0.648676	NA	BLASTX1	221	ref|XP_013996173.1|	PREDICTED: nectin-4-like [Salmo salar]_x0001_ref|XP_013996174.1| PREDICTED: nectin-4-like [Salmo salar]	355	2e-37	69/73 (94%)
comp111029_c0_seq1	59.945	-0.0659025	0.292311	-0.225453	0.821627	0.929736	BLASTN1	1157	ref|XM_014178273.1|	PREDICTED: Salmo salar Y+L amino acid transporter 2-like (LOC106588820), transcript variant X3, mRNA	1814	0	1075/1191 (90%)
comp111046_c0_seq1	64.3736	0.838776	0.444935	1.88517	0.0594074	0.284812	BLASTX1	2163	ref|XP_014062604.1|	PREDICTED: plasma membrane calcium-transporting ATPase 1-like isoform X4 [Salmo salar]	2658	0	539/543 (99%)
comp111049_c0_seq1	92.6107	0.827692	0.48027	1.72339	NA	NA	BLASTX1	1844	ref|XP_014034212.1|	PREDICTED: transcription factor SOX-4-like [Salmo salar]	1500	0	379/386 (98%)
comp111081_c0_seq1	28.9964	0.0157755	0.330849	0.047682	0.96197	0.986607	BLASTN1	833	ref|XM_014202610.1|	PREDICTED: Salmo salar transcription factor Sox-9-A-like (LOC106606426), transcript variant X2, mRNA	1548	0	813/837 (97%)
comp111083_c0_seq1	26.6873	0.165137	0.354652	0.465631	0.64148	0.844176	BLASTN1	325	ref|XM_014136498.1|	PREDICTED: Salmo salar serine--tRNA ligase, cytoplasmic-like (LOC106567354), mRNA	514	4e-127	305/337 (90%)
comp111090_c0_seq1	13.2771	-0.0296166	0.357812	-0.0827714	0.934033	0.975456	BLASTN1	230	ref|XM_014149741.1|	PREDICTED: Salmo salar ring finger protein 13 (rnf13), transcript variant X1, mRNA	218	6e-47	131/146 (89%)
comp111097_c0_seq1	86.4132	0.595011	0.32766	1.81594	0.0693791	0.309429	BLASTX1	1518	ref|XP_014019384.1|	PREDICTED: SOSS complex subunit B2-like [Salmo salar]	1097	1e-144	215/218 (98%)
comp111113_c0_seq1	12.2801	0.3387	0.376535	0.899517	0.368377	0.667925	BLASTN1	298	ref|XM_014215973.1|	PREDICTED: Salmo salar rab GTPase-activating protein 1-like, isoform 10 (LOC106613570), transcript variant X6, mRNA	484	5e-119	274/293 (93%)
comp1111145_c0_seq1	1.91501	0.180991	0.478888	0.377939	0.705476	NA	BLASTX1	216	ref|XP_013994203.1|	PREDICTED: spindlin-Z-like [Salmo salar]_x0001_ref|XP_013994204.1| PREDICTED: spindlin-Z-like [Salmo salar]	373	9e-42	69/72 (95%)
comp111137_c0_seq1	43.4882	1.09717	0.386269	2.84042	0.00450539	0.0666039	BLASTN1	820	ref|XM_014150195.1|	PREDICTED: Salmo salar A disintegrin and metalloproteinase with thrombospondin motifs 1-like (LOC106574336), mRNA	854	0	470/497 (94%)
comp111141_c0_seq1	81.1092	-0.0641705	0.226914	-0.282797	0.777333	0.910057	BLASTX1	1285	ref|XP_014024646.1|	PREDICTED: CMP-N-acetylneuraminate-beta-1,4-galactoside alpha-2,3-sialyltransferase-like isoform X4 [Salmo salar]	1504	0	276/286 (96%)
comp111168_c0_seq1	19.3314	0.450446	0.455805	0.988243	0.323034	0.632901	BLASTX1	270	ref|XP_014057486.1|	PREDICTED: casein kinase II subunit alpha-like [Salmo salar]_x0001_ref|XP_014057487.1| PREDICTED: casein kinase II subunit alpha-like [Salmo salar]_x0001_ref|XP_014057488.1| PREDICTED: casein kinase II subunit alpha-like [Salmo salar]_x0001_ref|XP_014057489.1| PREDICTED: casein kinase II subunit alpha-like [Salmo salar]_x0001_gb|ACN11246.1| Casein kinase II subunit alpha [Salmo salar]	313	9e-32	75/76 (98%)
comp11117_c0_seq1	116.627	-1.52428	0.458137	-3.32713	0.000877468	0.0247574	BLASTX1	234	ref|XP_012715814.1|	PREDICTED: uncharacterized protein LOC105924542, partial [Fundulus heteroclitus]	284	8e-29	54/69 (78%)
comp111172_c0_seq1	40.2346	-0.704389	0.387141	-1.81947	0.0688405	0.308067	BLASTX1	663	gb|ETE67687.1|	Dynein light chain 2, cytoplasmic, partial [Ophiophagus hannah]	482	8e-58	89/91 (97%)
comp111173_c0_seq1	44.4877	-0.737936	0.294393	-2.50663	0.0121888	0.119111	BLASTX1	896	ref|XP_014054950.1|	PREDICTED: ATP-binding cassette sub-family A member 1-like [Salmo salar]	371	4e-35	72/75 (96%)
comp111205_c0_seq1	6.34628	-0.566719	0.474768	-1.19368	0.232604	NA	BLASTN1	213	ref|XR_001327911.1|	PREDICTED: Salmo salar peroxisomal membrane protein PMP34-like (LOC106600906), misc_RNA	358	5e-85	203/215 (94%)
comp111208_c0_seq1	12.3128	0.71827	0.474806	1.51277	NA	NA	BLASTX1	310	ref|XP_013995142.1|	PREDICTED: acyl-coenzyme A thioesterase 11-like [Salmo salar]_x0001_ref|XP_013995143.1| PREDICTED: acyl-coenzyme A thioesterase 11-like [Salmo salar]_x0001_ref|XP_013995144.1| PREDICTED: acyl-coenzyme A thioesterase 11-like [Salmo salar]_x0001_ref|XP_013995145.1| PREDICTED: acyl-coenzyme A thioesterase 11-like [Salmo salar]	128	6e-06	25/27 (92%)
comp11123_c0_seq1	118.429	0.0620538	0.266501	0.232846	0.815881	0.927314	BLASTX1	296	gb|ABW87788.1|	myosin 1 [Salmo salar]	144	4e-08	29/34 (85%)
comp111238_c0_seq1	20.9773	-0.607345	0.378786	-1.6034	0.108847	0.387116	BLASTN1	402	ref|XM_014182566.1|	PREDICTED: Salmo salar zinc-binding protein A33-like (LOC106591348), transcript variant X4, mRNA	424	1e-102	345/428 (80%)
comp11124_c0_seq1	1166.74	-0.525652	0.23577	-2.22951	0.0257801	0.181372	BLASTX1	1637	ref|XP_014021451.1|	PREDICTED: electron transfer flavoprotein subunit beta-like [Salmo salar]	1140	4e-150	250/253 (98%)
comp11126_c0_seq1	52.8756	0.125773	0.215988	0.582314	0.560355	0.798364	BLASTN1	469	ref|XM_014201273.1|	PREDICTED: Salmo salar antizyme inhibitor 1-like (LOC106605528), mRNA	754	0	443/487 (90%)
comp111288_c0_seq1	114.664	0.337233	0.429347	0.785455	0.432187	0.716649	BLASTX1	2348	ref|XP_014068544.1|	PREDICTED: clathrin interactor 1-like isoform X1 [Salmo salar]	2451	0	584/632 (92%)
comp111290_c0_seq1	56.5916	-0.624959	0.426877	-1.46403	0.143187	0.43893	BLASTX1	626	ref|XP_014009557.1|	PREDICTED: 2'-deoxynucleoside 5'-phosphate N-hydrolase 1 [Salmo salar]	656	1e-83	138/145 (95%)
comp111297_c0_seq1	33.9061	0.191025	0.233527	0.817999	0.413357	0.703106	BLASTX1	341	gb|ACN60189.1|	ATP-binding cassette sub-family F member 2 [Salmo salar]	358	6e-38	68/68 (100%)
comp111305_c0_seq1	21.7147	-0.510255	0.443842	-1.14963	0.250295	0.567945	BLASTN1	291	ref|XM_014190156.1|	PREDICTED: Salmo salar actin-related protein 2/3 complex subunit 5-like (LOC106599093), mRNA	246	2e-54	234/303 (77%)
comp111310_c0_seq1	122.285	0.826723	0.307483	2.68868	0.00717354	0.0879499	BLASTX1	2992	ref|XP_013982126.1|	PREDICTED: WD repeat-containing protein 36 [Salmo salar]	4500	0	873/894 (97%)
comp111311_c0_seq1	18.3679	0.171957	0.317686	0.541279	0.588316	0.813891	BLASTN1	468	ref|XM_014143878.1|	PREDICTED: Salmo salar serine/threonine-protein phosphatase 4 regulatory subunit 3 (LOC106571146), transcript variant X3, mRNA	814	0	453/479 (94%)
comp111337_c0_seq1	8.63051	-0.0160092	0.407676	-0.0392695	0.968676	0.988849	BLASTX1	227	ref|XP_014043165.1|	PREDICTED: monocyte to macrophage differentiation factor 2-like, partial [Salmo salar]	352	8e-40	66/68 (97%)
comp111339_c0_seq1	71.4594	0.222049	0.321279	0.691142	0.489476	0.754017	BLASTX1	1264	ref|XP_014053723.1|	PREDICTED: calcium signal-modulating cyclophilin ligand [Salmo salar]	1474	0	281/293 (95%)
comp111364_c0_seq1	35.3908	0.111393	0.325612	0.342103	0.732273	0.88886	BLASTX1	547	gb|AAI53565.1|	FtsJ homolog 1 (E. coli) [Danio rerio]	135	2e-06	26/34 (76%)
comp11137_c0_seq1	398.789	0.295658	0.191121	1.54696	0.121872	0.407579	BLASTN1	579	ref|XM_014180498.1|	PREDICTED: Salmo salar nuclear factor 1 X-type-like (LOC106589946), transcript variant X14, mRNA	978	0	557/606 (91%)
comp111381_c0_seq1	104.192	0.415486	0.219006	1.89714	0.0578093	0.281184	BLASTX1	1328	ref|XP_014048515.1|	PREDICTED: non-structural maintenance of chromosomes element 1 homolog [Salmo salar]	1375	0	250/255 (98%)
comp11140_c0_seq1	1462.13	-0.946669	0.374221	-2.5297	0.0114159	0.115585	BLASTX1	2573	ref|XP_014052512.1|	PREDICTED: diacylglycerol O-acyltransferase 2-like [Salmo salar]_x0001_ref|XP_014052513.1| PREDICTED: diacylglycerol O-acyltransferase 2-like [Salmo salar]_x0001_ref|XP_014052514.1| PREDICTED: diacylglycerol O-acyltransferase 2-like [Salmo salar]	1455	0	284/325 (87%)
comp111408_c0_seq1	8.06129	-0.151561	0.435206	-0.348252	0.727651	0.886568	BLASTN1	215	ref|XR_001327439.1|	PREDICTED: Salmo salar V-type proton ATPase 21 kDa proteolipid subunit (LOC106599388), transcript variant X3, misc_RNA	394	9e-95	208/215 (96%)
comp111409_c0_seq1	71.2491	-1.09028	0.250413	-4.35394	1.33711e-05	0.00156976	BLASTX1	1448	ref|XP_014006890.1|	PREDICTED: E3 ubiquitin-protein ligase MARCH7-like [Salmo salar]_x0001_ref|XP_014006891.1| PREDICTED: E3 ubiquitin-protein ligase MARCH7-like [Salmo salar]	1212	2e-154	282/311 (90%)
comp1114142_c0_seq1	1.30055	-0.0972655	0.479273	-0.202944	0.839179	NA	BLASTX1	206	ref|XP_014066186.1|	PREDICTED: protein jagged-2-like isoform X3 [Salmo salar]_x0001_ref|XP_014066187.1| PREDICTED: protein jagged-2-like isoform X3 [Salmo salar]	290	8e-28	67/68 (98%)
comp111420_c0_seq1	31.0415	0.576826	0.378709	1.52314	0.127724	0.415395	BLASTX1	387	gb|AAX24812.2|	SJCHGC04011 protein [Schistosoma japonicum]	139	4e-08	27/40 (67%)
comp1114293_c0_seq1	1.79682	0.364587	0.396629	0.919212	0.357985	NA	BLASTN1	254	ref|XM_014212615.1|	PREDICTED: Salmo salar receptor expression-enhancing protein 2-like (LOC106611932), transcript variant X9, mRNA	424	8e-103	240/256 (93%)
comp11144_c0_seq1	162.629	-0.709395	0.432202	-1.64135	0.100725	0.372069	BLASTN1	231	ref|NM_001124581.1|	Oncorhynchus mykiss macrophage migration inhibitory factor (mif), mRNA_x0001_gb|DQ639952.1| Oncorhynchus mykiss macrophage migration inhibitory factor mRNA, complete cds	336	5e-79	197/218 (90%)
comp111444_c0_seq1	33.0569	0.509978	0.272172	1.87373	0.0609673	0.288566	BLASTN1	468	ref|XM_014144944.1|	PREDICTED: Salmo salar AN1-type zinc finger protein 3-like (LOC106571638), transcript variant X2, mRNA	854	0	461/483 (95%)
comp111468_c0_seq1	31.9542	0.0177276	0.338174	0.0524216	0.958193	0.985057	BLASTN1	480	ref|XM_014170701.1|	PREDICTED: Salmo salar coronin-1C-like (LOC106584990), transcript variant X2, mRNA	812	0	462/497 (92%)
comp11150_c0_seq1	322.826	-0.0350732	0.316917	-0.11067	0.911878	0.965309	BLASTN1	634	ref|XM_014160603.1|	PREDICTED: Salmo salar lysosome membrane protein 2-like (LOC106580040), transcript variant X2, mRNA	896	0	576/674 (85%)
comp111502_c0_seq1	30.2836	0.0820909	0.298581	0.274936	0.783365	0.911464	BLASTN1	482	ref|XM_014210352.1|	PREDICTED: Salmo salar probable palmitoyltransferase ZDHHC14 (LOC106610784), transcript variant X7, mRNA	804	0	457/491 (93%)
comp111509_c0_seq1	85.9642	0.0515232	0.459006	0.11225	0.910626	0.964911	BLASTX1	1550	ref|XP_014011991.1|	PREDICTED: protein NDRG2-like [Salmo salar]	1700	0	367/368 (99%)
comp111519_c0_seq1	62.9792	0.228405	0.279366	0.817584	0.413595	0.70321	BLASTN1	1066	ref|XM_014210108.1|	PREDICTED: Salmo salar YTH domain-containing family protein 2-like (LOC106610663), mRNA	1118	0	685/778 (88%)
comp111521_c0_seq1	3.31289	0.651441	0.468068	1.39177	NA	NA	BLASTN1	241	ref|XM_014178515.1|	PREDICTED: Salmo salar tissue factor pathway inhibitor 2-like (LOC106588942), mRNA	324	1e-75	223/268 (83%)
comp111526_c0_seq1	30.3531	-0.49119	0.312432	-1.57215	0.115916	0.399227	BLASTX1	739	ref|XP_013980669.1|	PREDICTED: N-lysine methyltransferase setd6 isoform X2 [Salmo salar]	612	5e-73	120/131 (91%)
comp11153_c0_seq1	102.31	0.215707	0.421506	0.511753	0.608824	0.825926	BLASTN1	268	gb|AF542965.1|	Salmo salar hepcidin (Hep1) precursor RNA, complete cds	340	5e-80	233/271 (85%)
comp111534_c0_seq1	37.8452	-0.42094	0.277449	-1.51718	0.129222	0.417394	BLASTN1	456	ref|XM_014146966.1|	PREDICTED: Salmo salar V-type proton ATPase subunit S1-like (LOC106572621), mRNA	822	0	444/466 (95%)
comp111543_c0_seq1	112.198	-0.492857	0.234155	-2.10483	0.0353057	0.216595	BLASTX1	2631	ref|XP_014035562.1|	PREDICTED: mitoferrin-2-like [Salmo salar]	1050	3e-130	217/227 (95%)
comp111587_c0_seq1	41.0198	0.414544	0.318294	1.30239	0.192782	0.503517	BLASTN1	732	ref|XM_014208013.1|	PREDICTED: Salmo salar signal peptide, CUB and EGF-like domain-containing protein 1 (LOC106609323), transcript variant X11, mRNA	86	1e-10	45/46 (97%)
comp111617_c0_seq1	15.1688	-0.0692342	0.343556	-0.201522	0.84029	0.936885	BLASTN1	257	ref|XM_014182998.1|	PREDICTED: Salmo salar ankyrin repeat domain-containing protein 46-like (LOC106591785), mRNA	438	1e-106	245/261 (93%)
comp111637_c0_seq1	72.8735	-1.27458	0.369681	-3.44778	0.000565213	0.0184322	BLASTX1	1106	ref|XP_014071521.1|	PREDICTED: mitotic interactor and substrate of PLK1-like isoform X3 [Salmo salar]	638	4e-71	122/128 (95%)
comp111686_c0_seq1	32.1682	-0.189058	0.27686	-0.682865	0.494692	0.757508	BLASTN1	812	ref|XM_014160248.1|	PREDICTED: Salmo salar zinc finger and BTB domain-containing protein 34-like (LOC106579897), transcript variant X2, mRNA	1412	0	775/814 (95%)
comp111690_c0_seq1	78.9706	0.198254	0.233405	0.849399	0.395659	0.688876	BLASTN1	1723	ref|XM_014215796.1|	PREDICTED: Salmo salar guanine nucleotide-binding protein subunit beta-4 (LOC106613499), mRNA	2402	0	1553/1785 (87%)
comp1117_c0_seq1	3011.93	0.427326	0.431116	0.991209	0.321584	0.631823	BLASTX1	787	ref|XP_014020730.1|	PREDICTED: heat shock protein 10 isoform X1 [Salmo salar]	788	2e-102	152/161 (94%)
comp111709_c0_seq1	24.4707	-0.631385	0.295262	-2.13839	0.032485	0.206666	BLASTN1	444	ref|XM_014152038.1|	PREDICTED: Salmo salar calcium-binding protein 39-like (LOC106575510), mRNA	690	9e-175	412/458 (89%)
comp111733_c0_seq1	62.7275	0.192355	0.248046	0.775479	0.438056	0.720661	BLASTX1	1163	ref|XP_014024897.1|	PREDICTED: acyl-CoA-binding domain-containing protein 6-like isoform X1 [Salmo salar]	1253	5e-169	249/249 (100%)
comp111740_c0_seq1	10.4374	0.111415	0.415992	0.267829	0.788831	0.914629	BLASTN1	226	ref|XM_014176058.1|	PREDICTED: Salmo salar threonine--tRNA ligase, cytoplasmic-like (LOC106587557), mRNA	422	2e-102	220/226 (97%)
comp111751_c0_seq1	75.9028	0.628073	0.467666	1.34299	0.179274	0.488739	BLASTX1	2014	ref|XP_012992623.1|	PREDICTED: netrin-G2-like isoform X3 [Esox lucius]	1820	0	343/364 (94%)
comp111763_c0_seq1	16.5492	0.279942	0.394967	0.708772	0.478466	0.746682	BLASTN1	343	gb|GU129139.1|	Salmo salar IgH locus A genomic sequence	450	1e-109	302/349 (86%)
comp1118_c0_seq1	5949.02	-0.25959	0.479113	-0.541813	0.587947	0.813787	BLASTX1	884	ref|XP_014038244.1|	PREDICTED: microfibril-associated glycoprotein 4-like [Salmo salar]	640	1e-78	117/123 (95%)
comp111805_c0_seq1	18.7673	0.394094	0.473999	0.831422	0.405735	0.69689	BLASTN1	268	ref|XM_014156283.1|	PREDICTED: Salmo salar amyloid-like protein 1 (LOC106577862), transcript variant X2, mRNA	470	3e-115	255/268 (95%)
comp1118085_c0_seq1	1.02537	0.27161	0.461728	0.588246	0.556367	NA	BLASTN1	248	ref|XM_014189812.1|	PREDICTED: Salmo salar ephrin type-B receptor 3-like (LOC106598805), mRNA	456	2e-111	239/246 (97%)
comp11181_c0_seq1	587.199	0.218058	0.318729	0.684149	0.493881	0.757037	BLASTN1	1541	ref|XM_014199338.1|	PREDICTED: Salmo salar calnexin-like (LOC106604570), transcript variant X2, mRNA	2280	0	1414/1610 (87%)
comp11186_c0_seq1	583.432	-0.364109	0.47993	-0.75867	0.44805	0.726583	BLASTN1	876	ref|XM_010869470.2|	PREDICTED: Esox lucius interferon alpha-inducible protein 27-like protein 2A (LOC105010089), mRNA	236	3e-51	206/267 (77%)
comp1118606_c0_seq1	1.59907	-0.130531	0.473512	-0.275665	0.782805	NA	BLASTX1	237	ref|XP_013130380.1|	PREDICTED: uncharacterized protein LOC102079738 [Oreochromis niloticus]	266	2e-24	41/77 (53%)
comp111865_c0_seq1	28.7764	0.0244631	0.352968	0.069307	0.944745	0.979502	BLASTN1	417	ref|XM_014148224.1|	PREDICTED: Salmo salar transmembrane protein 263 (LOC106573295), mRNA	660	1e-166	384/419 (91%)
comp111872_c0_seq1	32.6004	0.321249	0.417332	0.769767	0.441438	0.722791	BLASTN1	406	ref|XM_014207193.1|	PREDICTED: Salmo salar AP-1 complex subunit sigma-1A (LOC106608948), mRNA	738	0	394/410 (96%)
comp1119005_c0_seq1	1.29819	-0.296911	0.481241	-0.616969	0.537255	NA	BLASTN1	249	ref|XM_014146169.1|	PREDICTED: Salmo salar tumor protein p63 regulated 1-like (tprg1l), mRNA	268	2e-60	173/203 (85%)
comp111918_c0_seq1	15.1115	-1.21602	0.418466	-2.90591	0.00366185	0.0597085	BLASTN1	268	ref|XM_014162099.1|	PREDICTED: Salmo salar biliverdin reductase B (blvrb), mRNA	460	1e-112	250/262 (95%)
comp111920_c0_seq1	46.5975	-0.0823731	0.22917	-0.359442	0.719265	0.882291	BLASTX1	776	ref|NP_001167106.1|	Serologically defined colon cancer antigen 1 homolog [Salmo salar]_x0001_gb|ACN10836.1| Serologically defined colon cancer antigen 1 homolog [Salmo salar]	586	3e-65	145/147 (98%)
comp111927_c0_seq1	13.9043	-1.05037	0.472134	-2.22472	NA	NA	BLASTX1	228	emb|CRI74590.1|	Uncharacterised protein [Chlamydia trachomatis]	175	3e-14	47/69 (68%)
comp111938_c0_seq1	27.7821	0.0314695	0.478543	0.0657611	0.947568	0.980486	No Hit Found	NA			NA	NA
comp111963_c0_seq1	30.884	0.442099	0.353212	1.25165	0.210697	0.52512	BLASTN1	552	ref|XM_014130099.1|	PREDICTED: Salmo salar hsp90 co-chaperone Cdc37-like (LOC106564104), mRNA	94	7e-13	53/57 (92%)
comp11197_c0_seq1	212.18	0.410373	0.380222	1.0793	0.280454	0.596206	BLASTN1	289	ref|XM_014167106.1|	PREDICTED: Salmo salar protein transport protein Sec61 subunit alpha isoform B-like (LOC106583199), mRNA	524	7e-130	279/289 (96%)
comp111973_c0_seq1	60.6079	-0.231924	0.311557	-0.744405	0.456631	0.732699	BLASTX1	1048	ref|XP_013980058.1|	PREDICTED: plasminogen receptor (KT) isoform X1 [Salmo salar]_x0001_gb|ACM09293.1| C9orf46 [Salmo salar]	774	2e-99	146/149 (97%)
comp111974_c0_seq1	38.7763	-0.336421	0.271423	-1.23947	0.215171	0.530533	BLASTN1	682	ref|XM_014125992.1|	PREDICTED: Salmo salar CTD small phosphatase-like protein 2-A (LOC106561755), transcript variant X2, mRNA	932	0	614/713 (86%)
comp111991_c0_seq1	35.2093	-0.328749	0.333005	-0.987221	0.323535	0.633101	BLASTN1	515	ref|XM_014124453.1|	PREDICTED: Salmo salar low-density lipoprotein receptor-related protein 5-like (LOC106560964), transcript variant X2, mRNA	802	0	468/515 (90%)
comp112010_c0_seq1	13.0282	0.123016	0.400475	0.307174	0.758711	0.902436	BLASTX1	213	ref|XP_012674868.1|	PREDICTED: sterol-4-alpha-carboxylate 3-dehydrogenase, decarboxylating [Clupea harengus]	139	6e-08	26/26 (100%)
comp112011_c0_seq1	64.7983	0.946707	0.317495	2.9818	0.00286559	0.0510105	BLASTX1	1162	ref|XP_014022152.1|	PREDICTED: probable U3 small nucleolar RNA-associated protein 11 [Salmo salar]	1230	4e-166	234/247 (94%)
comp112025_c0_seq1	111.519	-0.68598	0.345411	-1.98598	0.0470354	0.253528	BLASTX1	2163	ref|XP_014032615.1|	PREDICTED: transmembrane protein 79-like isoform X1 [Salmo salar]	1600	0	390/415 (93%)
comp112029_c0_seq1	80.5973	-0.0279365	0.39146	-0.0713648	0.943107	0.978889	BLASTX1	1225	ref|XP_013988888.1|	PREDICTED: S-adenosylmethionine mitochondrial carrier protein isoform X2 [Salmo salar]_x0001_gb|ACI66370.1| S-adenosylmethionine mitochondrial carrier protein [Salmo salar]	1403	0	268/270 (99%)
comp112073_c0_seq1	49.8285	0.552743	0.275205	2.00848	0.0445927	0.246587	BLASTN1	888	ref|XM_014153983.1|	PREDICTED: Salmo salar Golgi-specific brefeldin A-resistance guanine nucleotide exchange factor 1-like (LOC106576680), transcript variant X8, mRNA	1376	0	842/949 (88%)
comp11208_c0_seq1	930.241	-0.0819294	0.277749	-0.294976	0.768012	0.906066	BLASTX1	3246	ref|XP_014019110.1|	PREDICTED: C-1-tetrahydrofolate synthase, cytoplasmic [Salmo salar]	4716	0	929/934 (99%)
comp112089_c0_seq1	49.461	-0.0720493	0.269692	-0.267154	0.789351	0.914916	BLASTX1	740	ref|XP_014045037.1|	PREDICTED: regulator of G-protein signaling 5-like [Salmo salar]_x0001_gb|ACI69246.1| Regulator of G-protein signaling 5 [Salmo salar]_x0001_gb|ACM09666.1| Regulator of G-protein signaling 5 [Salmo salar]	1013	2e-136	188/196 (95%)
comp11209_c0_seq1	321.532	0.696205	0.481114	1.44707	0.147877	0.445818	BLASTX1	531	ref|XP_014037715.1|	PREDICTED: microfibril-associated glycoprotein 4-like isoform X1 [Salmo salar]_x0001_ref|XP_014037716.1| PREDICTED: microfibril-associated glycoprotein 4-like isoform X2 [Salmo salar]	356	6e-38	64/70 (91%)
comp112090_c0_seq1	12.2559	0.317662	0.452296	0.702333	0.482472	0.749316	BLASTX1	229	ref|XP_014067157.1|	PREDICTED: serine/arginine-rich splicing factor 5-like [Salmo salar]	261	6e-25	49/50 (98%)
comp112118_c0_seq1	10.3115	0.683334	0.377637	1.8095	0.0703734	0.311035	BLASTN1	219	ref|XM_014125939.1|	PREDICTED: Salmo salar cytochrome c oxidase subunit 5A, mitochondrial-like (LOC106561721), mRNA	108	4e-17	72/80 (90%)
comp112123_c0_seq1	103.684	-1.47019	0.456956	-3.21736	0.00129375	0.0312304	BLASTX1	1827	ref|XP_014069404.1|	PREDICTED: thymus-specific serine protease isoform X1 [Salmo salar]_x0001_ref|XP_014069405.1| PREDICTED: thymus-specific serine protease isoform X1 [Salmo salar]	2423	0	473/511 (92%)
comp112147_c0_seq1	21.4557	-0.363321	0.40912	-0.888055	0.374511	0.672456	BLASTN1	416	ref|XM_014163178.1|	PREDICTED: Salmo salar kinase suppressor of Ras 1-like (LOC106581250), transcript variant X5, mRNA	726	0	388/403 (96%)
comp112150_c0_seq1	40.9418	-0.186952	0.32145	-0.58159	0.560843	0.798592	BLASTN1	736	ref|XM_014203179.1|	PREDICTED: Salmo salar small G protein signaling modulator 3 (sgsm3), transcript variant X5, mRNA	74	3e-07	42/45 (93%)
comp112157_c0_seq1	25.019	0.0590491	0.413097	0.142943	0.886336	0.955453	BLASTN1	381	ref|XM_014156777.1|	PREDICTED: Salmo salar canopy homolog 3 (cnpy3), transcript variant X1, mRNA	310	1e-71	202/237 (85%)
comp11216_c0_seq1	175.829	0.0536139	0.413066	0.129795	0.896729	0.959836	BLASTN1	280	ref|XM_014140784.1|	PREDICTED: Salmo salar NEDD8 (LOC106569431), transcript variant X3, mRNA	472	8e-116	263/282 (93%)
comp112166_c0_seq1	42.0902	0.84357	0.291313	2.89576	0.00378246	0.0607854	BLASTN1	756	ref|XM_014127415.1|	PREDICTED: Salmo salar strawberry notch homolog 1 (Drosophila) (sbno1), transcript variant X5, mRNA	1226	0	719/788 (91%)
comp112170_c0_seq1	29.5398	0.0107384	0.31397	0.034202	0.972716	0.990059	BLASTN1	530	ref|XM_014192714.1|	PREDICTED: Salmo salar syntaxin-binding protein 2-like (LOC106600924), mRNA	846	0	478/514 (92%)
comp112178_c0_seq1	45.9836	0.250176	0.344839	0.725487	0.468153	0.739937	BLASTX1	826	ref|XP_014043051.1|	PREDICTED: zinc finger protein 239-like isoform X3 [Salmo salar]	260	2e-22	54/63 (85%)
comp112188_c0_seq1	26.0457	0.293543	0.293285	1.00088	0.316884	0.627795	BLASTX1	331	gb|KFO95051.1|	Serine/threonine-protein phosphatase 2A catalytic subunit alpha isoform, partial [Calypte anna]	590	2e-75	110/110 (100%)
comp1121896_c0_seq1	1.34864	-0.640019	0.468574	-1.36589	0.171975	NA	BLASTX1	206	ref|XP_013980815.1|	PREDICTED: neural-cadherin-like [Salmo salar]	352	6e-36	66/68 (97%)
comp112210_c0_seq1	34.8951	-0.293858	0.415036	-0.708031	0.478926	0.746959	BLASTN1	550	ref|XM_014147769.1|	PREDICTED: Salmo salar neuronal cell adhesion molecule-like (LOC106573083), transcript variant X12, mRNA	442	2e-107	438/580 (75%)
comp112223_c0_seq1	16.8294	-0.379068	0.275708	-1.37489	0.169166	0.47613	BLASTN1	265	gb|EF427379.1|	Salmo salar clone BAC CHORI214-8I14, complete sequence	302	1e-69	225/270 (83%)
comp112224_c0_seq1	53.8285	0.37225	0.278493	1.33666	0.181333	0.491125	BLASTN1	1154	ref|XM_014214410.1|	PREDICTED: Salmo salar clustered mitochondria protein homolog (LOC106612837), transcript variant X6, mRNA	654	2e-164	688/931 (73%)
comp112227_c0_seq1	118.429	0.590978	0.405473	1.4575	0.144978	0.441892	BLASTX1	2098	ref|XP_014036417.1|	PREDICTED: gamma-adducin-like isoform X4 [Salmo salar]	3297	0	619/626 (98%)
comp112232_c0_seq1	48.5453	0.393114	0.243954	1.61142	0.107088	0.384569	BLASTX1	1036	ref|XP_014066524.1|	PREDICTED: cyclin-dependent kinase 2-interacting protein isoform X1 [Salmo salar]	986	2e-130	208/217 (95%)
comp112257_c0_seq1	16.574	-0.259056	0.317977	-0.8147	0.415244	0.703915	BLASTN1	377	ref|XM_014184437.1|	PREDICTED: Salmo salar zinc finger protein 501-like (LOC106593103), transcript variant X2, mRNA	382	3e-91	219/237 (92%)
comp1122574_c0_seq1	1.77701	0.189902	0.479329	0.396182	0.691971	NA	BLASTN1	211	ref|XM_014159146.1|	PREDICTED: Salmo salar ORM1-like protein 3 (LOC106579326), mRNA	392	3e-94	205/211 (97%)
comp112268_c0_seq1	40.643	-0.166447	0.303566	-0.548305	0.583483	0.810778	BLASTN1	806	ref|XM_014177064.1|	PREDICTED: Salmo salar chromosomal protein D1-like (LOC106588245), mRNA	1332	0	761/816 (93%)
comp112280_c0_seq1	109.41	-0.0353924	0.331108	-0.106891	0.914876	0.966648	BLASTX1	2370	ref|XP_014037243.1|	PREDICTED: lysosomal alpha-mannosidase-like [Salmo salar]	3056	0	612/656 (93%)
comp112286_c0_seq1	30.9661	0.0146461	0.369303	0.0396587	0.968365	0.9887	BLASTN1	461	ref|XM_014125052.1|	PREDICTED: Salmo salar Fanconi anemia, complementation group I (fanci), transcript variant X2, mRNA	110	3e-17	68/75 (90%)
comp1122860_c0_seq1	1.92778	0.317227	0.450546	0.704095	0.481374	NA	BLASTX1	208	gb|ADO30483.1|	RNA polymerase largest subunit, partial [Panonychus citri]	330	3e-37	63/67 (94%)
comp112289_c0_seq1	19.2809	0.69706	0.327167	2.13059	0.0331229	0.209506	BLASTN1	332	ref|XM_014174024.1|	PREDICTED: Salmo salar acyl-CoA-binding protein-like (LOC106586586), mRNA	130	7e-23	101/126 (80%)
comp112297_c0_seq1	71.6968	0.52713	0.313787	1.6799	0.0929774	0.357797	BLASTX1	800	ref|XP_014017757.1|	PREDICTED: transgelin-like isoform X2 [Salmo salar]_x0001_ref|XP_014017758.1| PREDICTED: transgelin-like isoform X2 [Salmo salar]_x0001_gb|ACM09025.1| Transgelin [Salmo salar]	592	2e-72	112/112 (100%)
comp112298_c0_seq1	66.7983	0.0220136	0.352219	0.0624997	0.950165	0.981317	BLASTX1	1882	ref|XP_014049026.1|	PREDICTED: major facilitator superfamily domain-containing protein 6-like [Salmo salar]	1164	2e-147	290/295 (98%)
comp1123058_c0_seq1	1.35712	0.787957	0.474724	1.65982	0.0969507	NA	BLASTX1	202	ref|XP_012992758.1|	PREDICTED: inner nuclear membrane protein Man1 [Esox lucius]	229	1e-19	58/67 (86%)
comp112309_c0_seq1	62.6171	0.477254	0.365854	1.3045	0.192065	0.502819	BLASTX1	1183	ref|XP_014065281.1|	PREDICTED: zinc finger protein 638-like isoform X1 [Salmo salar]	705	2e-78	172/203 (84%)
comp112311_c0_seq1	30.5039	-1.17381	0.28843	-4.06964	4.70852e-05	0.00390758	BLASTN1	381	ref|XM_014125171.1|	PREDICTED: Salmo salar ubiquitin-conjugating enzyme E2 H-like (LOC106561328), mRNA	602	6e-151	360/392 (91%)
comp112321_c0_seq1	14.0783	0.218626	0.369972	0.590927	0.554569	0.795267	BLASTX1	221	ref|XP_013984370.1|	PREDICTED: procollagen C-endopeptidase enhancer 2-like [Salmo salar]	223	3e-19	72/75 (96%)
comp112323_c0_seq1	41.9605	-1.06712	0.308542	-3.4586	0.000542982	0.017902	BLASTN1	748	ref|XM_014192085.1|	PREDICTED: Salmo salar muscleblind-like protein 1 (LOC106600594), transcript variant X15, mRNA	1172	0	685/750 (91%)
comp112325_c0_seq1	70.7462	-0.329733	0.396465	-0.831683	0.405588	0.696758	BLASTX1	1001	ref|NP_001134583.1|	Heat shock protein 67B2 [Salmo salar]_x0001_gb|ACI68093.1| Heat shock protein 67B2 [Salmo salar]_x0001_gb|ACI69293.1| Heat shock protein 67B2 [Salmo salar]	892	6e-117	166/176 (94%)
comp112329_c0_seq1	19.1862	-0.306474	0.403948	-0.758697	0.448034	0.726583	BLASTN1	323	ref|XR_001318839.1|	PREDICTED: Salmo salar uncharacterized LOC106561662 (LOC106561662), ncRNA	292	7e-67	260/325 (80%)
comp112340_c0_seq1	30.1299	-0.0147197	0.29927	-0.0491853	0.960772	0.986175	BLASTX1	579	ref|XP_014000512.1|	PREDICTED: SERTA domain-containing protein 2-like [Salmo salar]	216	2e-17	43/47 (91%)
comp112344_c0_seq1	24.8742	0.56009	0.403366	1.38854	0.164972	0.470369	No Hit Found	NA			NA	NA
comp112348_c0_seq1	76.0346	-0.846762	0.336015	-2.52001	0.011735	0.117092	BLASTX1	1122	ref|XP_013996952.1|	PREDICTED: protein YIPF1 [Salmo salar]	1345	0	263/317 (82%)
comp11235_c0_seq1	622.069	-0.045008	0.249814	-0.180166	0.857022	0.944568	BLASTN1	1519	gb|BT043678.1|	Salmo salar clone HM5_1713 tyrosine 3-monooxygenase/tryptophan 5-monooxygenase activation protein, beta polypeptide 2 (ywhab2) mRNA, complete cds	1816	0	1033/1106 (93%)
comp112364_c0_seq1	47.5325	0.599573	0.391171	1.53277	0.125334	0.412415	BLASTX1	665	ref|NP_001133577.1|	F-actin-capping protein subunit alpha-1 [Salmo salar]_x0001_ref|XP_013990087.1| PREDICTED: F-actin-capping protein subunit alpha-1 isoform X1 [Salmo salar]_x0001_ref|XP_013990088.1| PREDICTED: F-actin-capping protein subunit alpha-1 isoform X1 [Salmo salar]_x0001_ref|XP_013990089.1| PREDICTED: F-actin-capping protein subunit alpha-1 isoform X1 [Salmo salar]_x0001_ref|XP_013990090.1| PREDICTED: F-…	1205	1e-164	221/221 (100%)
comp112372_c0_seq1	14.876	0.239804	0.436358	0.549559	0.582622	0.810633	BLASTN1	231	ref|XM_014129470.1|	PREDICTED: Salmo salar wiskott-Aldrich syndrome protein family member 3-like (LOC106563679), mRNA	84	1e-10	50/55 (90%)
comp112373_c0_seq1	10.7458	0.0371127	0.353246	0.105062	0.916327	0.967493	BLASTN1	286	ref|XM_014206869.1|	PREDICTED: Salmo salar neuralized-like protein 4 (LOC106608752), transcript variant X4, mRNA	454	7e-111	263/286 (91%)
comp11238_c0_seq1	312.658	0.0283368	0.48155	0.0588449	0.953076	0.982489	BLASTX1	453	ref|XP_013979022.1|	PREDICTED: complement factor H-like, partial [Salmo salar]	756	1e-98	140/151 (92%)
comp112387_c0_seq1	51.7316	0.0627505	0.469022	0.13379	0.893569	0.958613	BLASTX1	523	ref|XP_014057745.1|	PREDICTED: dolichyl-diphosphooligosaccharide--protein glycosyltransferase subunit STT3B [Salmo salar]	704	4e-85	131/137 (95%)
comp112404_c0_seq1	49.5059	0.480574	0.309587	1.55231	0.120589	0.406416	BLASTN1	1488	ref|XM_014141939.1|	PREDICTED: Salmo salar KIAA0319-like ortholog (kiaa0319l), transcript variant X3, mRNA	2432	0	1389/1496 (92%)
comp112415_c0_seq1	55.2159	-0.0766231	0.296924	-0.258056	0.796364	0.917916	BLASTN1	999	ref|XM_014176426.1|	PREDICTED: Salmo salar GDP-fucose transporter 1-like (LOC106587780), transcript variant X3, mRNA	1366	0	883/1021 (86%)
comp11242_c0_seq1	867.424	-0.378196	0.262675	-1.43978	0.149929	0.448575	BLASTX1	1773	ref|XP_014029723.1|	PREDICTED: cell cycle control protein 50C-like [Salmo salar]	1775	0	344/354 (97%)
comp112424_c0_seq1	66.7314	0.477183	0.481636	0.990753	0.321806	0.631897	BLASTX1	1161	ref|XP_014005258.1|	PREDICTED: pre-rRNA processing protein FTSJ3 [Salmo salar]	1859	0	341/345 (98%)
comp112442_c0_seq1	37.0868	0.102857	0.312568	0.329069	0.742104	0.8931	BLASTN1	927	ref|XM_014138742.1|	PREDICTED: Salmo salar procollagen galactosyltransferase 2-like (LOC106568423), mRNA	1132	0	760/914 (83%)
comp112449_c0_seq1	63.9644	-0.39615	0.29552	-1.34052	0.180077	0.489498	BLASTN1	958	ref|XM_014149791.1|	PREDICTED: Salmo salar GRAM domain-containing protein 3-like (LOC106574150), transcript variant X3, mRNA	1334	0	863/992 (86%)
comp112460_c0_seq1	54.6704	0.177019	0.462287	0.38292	0.701779	0.873983	BLASTX1	969	ref|XP_014009368.1|	PREDICTED: cleavage and polyadenylation specificity factor subunit 6-like [Salmo salar]_x0001_ref|XP_014040078.1| PREDICTED: cleavage and polyadenylation specificity factor subunit 6-like [Salmo salar]_x0001_ref|XP_014042181.1| PREDICTED: cleavage and polyadenylation specificity factor subunit 6-like [Salmo salar]_x0001_ref|XP_014041950.1| PREDICTED: cleavage and polyadenylation specificity facto…	892	5e-116	187/189 (98%)
comp112468_c0_seq1	104.605	0.868978	0.422695	2.0558	NA	NA	BLASTN1	2150	ref|XM_014152256.1|	PREDICTED: Salmo salar histone deacetylase 4-like (LOC106575641), transcript variant X2, mRNA	3286	0	2028/2324 (87%)
comp11248_c0_seq1	1312.98	-0.116158	0.258986	-0.44851	0.653785	0.849328	BLASTX1	2530	ref|XP_013987597.1|	PREDICTED: BCL2/adenovirus E1B 19 kDa protein-interacting protein 3-like [Salmo salar]	818	2e-98	229/252 (90%)
comp112481_c0_seq1	79.5729	0.123163	0.294631	0.418024	0.675929	0.860533	BLASTX1	1404	ref|XP_014026769.1|	PREDICTED: U4/U6.U5 tri-snRNP-associated protein 2-like [Salmo salar]	2054	0	399/402 (99%)
comp112487_c0_seq1	67.8286	0.0361783	0.395699	0.0914287	0.927152	0.972564	BLASTX1	937	ref|NP_001140098.1|	Ran-binding protein 10 [Salmo salar]_x0001_gb|ACM09661.1| Ran-binding protein 10 [Salmo salar]	100	2e-06	19/22 (86%)
comp112521_c0_seq1	16.5176	-0.510472	0.403274	-1.26582	0.205578	0.519301	BLASTN1	252	ref|XM_014195517.1|	PREDICTED: Salmo salar microsomal triglyceride transfer protein large subunit-like (LOC106602715), mRNA	466	3e-114	251/261 (96%)
comp112537_c0_seq1	44.5454	0.375771	0.286956	1.30951	0.190363	0.501109	BLASTN1	657	ref|XM_014169633.1|	PREDICTED: Salmo salar uncharacterized protein C1orf21 homolog (LOC106584383), mRNA	1108	0	620/657 (94%)
comp112537_c1_seq1	4.77956	0.25405	0.419522	0.605571	0.5448	NA	BLASTN1	249	ref|XM_014179171.1|	PREDICTED: Salmo salar vesicle transport through interaction with t-SNAREs homolog 1A-like (LOC106589328), transcript variant X4, mRNA	386	2e-92	228/250 (91%)
comp1125704_c0_seq1	2.19557	-0.792232	0.476272	-1.6634	0.0962319	NA	BLASTN1	204	ref|XM_014139376.1|	PREDICTED: Salmo salar formin-binding protein 1-like (LOC106568736), transcript variant X5, mRNA	332	6e-78	188/204 (92%)
comp1125835_c0_seq1	0.860773	0.228476	0.397595	0.574646	0.56553	NA	BLASTN1	210	ref|XM_014208770.1|	PREDICTED: Salmo salar plexin-A4-like (LOC106609762), mRNA	380	6e-91	202/210 (96%)
comp112585_c0_seq1	15.0627	0.146638	0.367081	0.399471	0.689546	0.867638	BLASTN1	278	ref|XM_014195451.1|	PREDICTED: Salmo salar butyrophilin subfamily 1 member A1-like (LOC106602684), transcript variant X6, mRNA	66	1e-05	82/112 (73%)
comp1125884_c0_seq1	1.86197	0.828484	0.481641	1.72013	0.0854088	NA	BLASTN1	239	ref|XM_014205277.1|	PREDICTED: Salmo salar dnaJ homolog subfamily C member 5-like (LOC106607849), transcript variant X4, mRNA	394	1e-94	225/242 (92%)
comp112596_c0_seq1	40.3286	-0.283261	0.322218	-0.879096	0.379349	0.676381	BLASTN1	779	ref|XM_014210092.1|	PREDICTED: Salmo salar vacuolar protein-sorting-associated protein 25-like (LOC106610650), mRNA	350	3e-82	294/378 (77%)
comp1126_c0_seq1	5252.97	0.556658	0.35475	1.56916	0.116611	0.400469	BLASTX1	2460	ref|XP_014010587.1|	PREDICTED: acyl-CoA desaturase-like [Salmo salar]_x0001_ref|XP_014010588.1| PREDICTED: acyl-CoA desaturase-like [Salmo salar]_x0001_ref|XP_014010589.1| PREDICTED: acyl-CoA desaturase-like [Salmo salar]_x0001_ref|XP_014010590.1| PREDICTED: acyl-CoA desaturase-like [Salmo salar]_x0001_gb|ACN11041.1| Acyl-CoA desaturase [Salmo salar]	1748	0	321/331 (96%)
comp1126017_c0_seq1	1.28934	0.62151	0.442564	1.40434	0.160218	NA	BLASTN1	223	ref|XM_014167544.1|	PREDICTED: Salmo salar receptor-type tyrosine-protein phosphatase alpha-like (LOC106583412), transcript variant X4, mRNA	386	1e-92	215/230 (93%)
comp112607_c0_seq1	34.2871	-0.0658932	0.270178	-0.243888	0.807318	0.923175	BLASTN1	346	ref|XM_014157129.1|	PREDICTED: Salmo salar hydroxymethylglutaryl-CoA lyase, mitochondrial-like (LOC106578367), mRNA	608	1e-152	328/343 (95%)
comp112613_c0_seq1	83.2488	1.21183	0.37185	3.25893	0.00111833	0.0287246	BLASTX1	1865	ref|XP_014036539.1|	PREDICTED: importin-4 [Salmo salar]	2756	0	574/589 (97%)
comp112646_c0_seq1	82.5864	-0.256428	0.237174	-1.08118	0.279616	0.595459	BLASTX1	1687	ref|XP_013996320.1|	PREDICTED: uncharacterized protein LOC106569469 [Salmo salar]	1396	0	297/361 (82%)
comp112657_c0_seq1	94.899	-0.569515	0.233815	-2.43575	0.0148611	0.132762	BLASTX1	1823	gb|ACH70612.1|	malate dehydrogenase 1 [Salmo salar]	1754	0	330/334 (98%)
comp112659_c0_seq1	25.3765	0.727422	0.450937	1.61314	0.106715	0.383652	BLASTX1	289	ref|XP_014005569.1|	PREDICTED: basic leucine zipper and W2 domain-containing protein 1-A-like [Salmo salar]	491	2e-57	96/96 (100%)
comp1126805_c0_seq1	2.0875	-0.641977	0.481375	-1.33363	0.182325	NA	BLASTN1	203	ref|XR_001319053.1|	PREDICTED: Salmo salar uncharacterized LOC106562524 (LOC106562524), ncRNA	292	4e-67	180/202 (89%)
comp112698_c0_seq1	74.368	-0.944555	0.348552	-2.70994	0.00672952	0.0852418	BLASTN1	1182	ref|XR_001318778.1|	PREDICTED: Salmo salar uncharacterized LOC106561329 (LOC106561329), ncRNA	330	1e-76	318/417 (76%)
comp112726_c0_seq1	20.8629	-0.222592	0.377216	-0.590091	0.555129	0.795902	BLASTN1	294	gb|EF467299.1|	Salmo salar clone 249L01 TCR-alpha/delta locus, genomic sequence	350	1e-82	226/256 (88%)
comp112728_c0_seq1	54.7786	1.07221	0.467378	2.29409	0.0217856	0.16493	BLASTX1	1122	ref|XP_014021746.1|	PREDICTED: something about silencing protein 10 isoform X1 [Salmo salar]	1186	2e-156	341/367 (92%)
comp11274_c0_seq1	113.826	0.471249	0.44062	1.06951	0.284838	0.599942	BLASTN1	202	ref|XM_014186218.1|	PREDICTED: Salmo salar mitogen-activated protein kinase 6-like (LOC106594832), mRNA	316	1e-73	166/171 (97%)
comp112788_c0_seq1	29.5097	-0.393049	0.371343	-1.05845	0.289849	0.604806	No Hit Found	NA			NA	NA
comp112799_c0_seq1	19.2447	-0.0351957	0.338388	-0.10401	0.917161	0.967857	BLASTN1	318	ref|XM_014154968.1|	PREDICTED: Salmo salar uncharacterized LOC106577156 (LOC106577156), mRNA	328	1e-76	191/208 (91%)
comp112803_c0_seq1	13.4004	0.13304	0.313038	0.424996	0.670839	0.858223	BLASTN1	237	ref|XM_014128919.1|	PREDICTED: Salmo salar protein PBDC1-like (LOC106563398), mRNA	288	6e-66	176/203 (86%)
comp11281_c0_seq1	746.561	-1.40516	0.373761	-3.75951	0.000170247	0.00879254	BLASTX1	1506	gb|ACO08490.1|	H-2 class II histocompatibility antigen, A-B alpha chain precursor [Oncorhynchus mykiss]	1054	6e-138	219/242 (90%)
comp11282_c0_seq1	469.472	-0.545855	0.392449	-1.39089	0.164258	0.469277	BLASTX1	730	gb|ACO08589.1|	Lysozyme g [Oncorhynchus mykiss]	959	3e-128	179/187 (95%)
comp112833_c0_seq1	20.9359	0.302335	0.300518	1.00605	0.314393	0.62533	BLASTX1	274	ref|NP_001167084.1|	ras-related protein Rab-8A [Salmo salar]_x0001_gb|ACN10770.1| Ras-related protein Rab-8A [Salmo salar]	288	2e-29	56/57 (98%)
comp112834_c0_seq1	32.8338	-0.118554	0.289909	-0.408935	0.682587	0.864309	BLASTN1	702	ref|XM_014160701.1|	PREDICTED: Salmo salar proprotein convertase subtilisin/kexin type 5-like (LOC106580081), transcript variant X2, mRNA	632	8e-159	336/348 (96%)
comp112838_c0_seq1	41.2669	-0.689939	0.31801	-2.16955	0.0300406	0.197214	BLASTN1	693	ref|XM_014156988.1|	PREDICTED: Salmo salar semaphorin-4G-like (LOC106578306), mRNA	674	3e-170	354/365 (96%)
comp112839_c0_seq1	12.3868	0.0381677	0.480606	0.0794157	0.936702	0.976125	BLASTX1	219	ref|XP_013997187.1|	PREDICTED: H-2 class I histocompatibility antigen, Q10 alpha chain-like [Salmo salar]	169	5e-12	31/33 (93%)
comp112849_c0_seq1	27.793	0.870845	0.35841	2.42974	0.0151095	0.1339	BLASTN1	337	gb|HM159473.1|	Salmo salar clone BAC 19C14 DOT1-like histone H3 methyltransferase pseudogene, complete sequence; anti-mullerian hormone gene, complete cds; ornithine decarboxylase antizyme 1 pseudogene, complete sequence; oogenesis-related protein gene, complete cds; and nuclear factor interleukin 3 regulated pseudogene, complete sequence	100	1e-14	55/58 (94%)
comp112863_c1_seq1	60.2353	-0.0715864	0.356902	-0.200577	0.841029	0.937107	BLASTN1	1354	ref|XM_014139485.1|	PREDICTED: Salmo salar collagen alpha-1(XI) chain-like (LOC106568813), transcript variant X3, mRNA	2432	0	1315/1373 (95%)
comp112866_c0_seq1	42.4914	0.855779	0.272947	3.13533	0.00171663	0.0375243	BLASTN1	680	ref|XM_014213166.1|	PREDICTED: Salmo salar UDP-N-acetylglucosamine--peptide N-acetylglucosaminyltransferase 110 kDa subunit (LOC100380730), transcript variant X7, mRNA	300	1e-68	161/167 (96%)
comp112884_c0_seq1	38.6554	0.0498994	0.274469	0.181803	0.855737	0.944163	BLASTN1	683	ref|XM_014180206.1|	PREDICTED: Salmo salar vacuolar protein sorting-associated protein 26A-like (LOC106589824), mRNA	1102	0	629/678 (92%)
comp112888_c0_seq1	22.3762	0.548443	0.245133	2.23733	0.0252651	0.179473	BLASTN1	307	ref|XM_014123755.1|	PREDICTED: Salmo salar SEC16 homolog A, endoplasmic reticulum export factor (sec16a), mRNA	536	4e-133	296/313 (94%)
comp112891_c0_seq1	16.738	-0.151999	0.36299	-0.418741	0.675405	0.860362	BLASTN1	254	ref|NM_001139654.1|	Salmo salar Ssu72 RNA polymerase II CTD phosphatase-like (ssu72l), mRNA_x0001_gb|BT043622.1| Salmo salar clone HM4_3830 Ssu72 RNA polymerase II CTD phosphatase-like (ssu72l) mRNA, complete cds	428	7e-104	246/271 (90%)
comp112902_c0_seq1	92.3576	-0.799592	0.292289	-2.73562	0.00622629	0.081226	BLASTX1	1925	ref|XP_013988388.1|	PREDICTED: threonine synthase-like 2 [Salmo salar]	2526	0	483/493 (97%)
comp112904_c0_seq1	15.0499	-0.329889	0.443502	-0.743828	0.45698	0.732989	BLASTN1	286	ref|XM_014130046.1|	PREDICTED: Salmo salar PDZ and LIM domain protein 5-like (LOC106564051), transcript variant X4, mRNA	472	9e-116	265/281 (94%)
comp112905_c0_seq1	16.9426	0.574976	0.38791	1.48224	0.138276	0.431241	BLASTN1	248	ref|XM_014185760.1|	PREDICTED: Salmo salar zinc finger protein 568-like (LOC106594372), transcript variant X4, mRNA	180	1e-36	102/110 (92%)
comp112918_c0_seq1	65.9315	1.50195	0.475661	3.1576	NA	NA	BLASTX1	1932	ref|XP_014053239.1|	PREDICTED: ubiquitin carboxyl-terminal hydrolase 2-like [Salmo salar]	1958	0	397/401 (99%)
comp112946_c0_seq1	75.8211	0.219443	0.233765	0.938732	0.347868	0.652311	BLASTX1	1023	ref|XP_014025723.1|	PREDICTED: COP9 signalosome complex subunit 2-like isoform X2 [Salmo salar]	642	2e-75	121/122 (99%)
comp112953_c0_seq1	20.7396	0.144698	0.407604	0.354995	0.722593	0.883626	BLASTN1	213	gb|EF210363.1|	Salmo salar clone CH214-714P22 MHC Class I (Sasa-UBA) gene, Sasa-UBA*0601 allele, partial cds; and proteasome subunit beta type 8 (PSMB8a), proteasome subunit beta type 10 (PSMB10a), PSMB9a-like (PSMB9a-like), proteosome subunit beta type 9 (PSMB9), transporter 2 ATP binding cassette (TAP2a), bromodomain containing 2 (BRD2), collagen Type XI Alpha2 (COL11A2), retinoid X receptor beta (RXRB), solu…	292	4e-67	194/228 (85%)
comp112980_c0_seq1	9.82449	0.252553	0.417589	0.60479	0.545319	0.790614	BLASTN1	203	ref|XM_014205780.1|	PREDICTED: Salmo salar peptidyl-prolyl cis-trans isomerase FKBP3-like (LOC106608082), mRNA	250	1e-55	177/211 (83%)
comp112990_c0_seq1	30.6668	0.222603	0.386986	0.575222	0.565141	0.800884	BLASTN1	396	ref|XM_014198947.1|	PREDICTED: Salmo salar neutral alpha-glucosidase AB-like (LOC106604381), transcript variant X1, mRNA	638	1e-160	367/396 (92%)
comp113_c0_seq1	54386.8	-0.328257	0.327739	-1.00158	0.316546	0.627538	BLASTX1	1135	ref|NP_008672.1|CYTB_15075	cytochrome b [Salvelinus fontinalis]_x0001_ref|NP_008685.1|CYTB_15076 cytochrome b [Salvelinus alpinus]_x0001_ref|YP_009048964.1| cytochrome b (mitochondrion) [Salvelinus curilus]_x0001_ref|YP_009169996.1| cytochrome b (mitochondrion) [Salvelinus albus]_x0001_gb|AAD41384.1|AF154850_13 cytochrome b [Salvelinus fontinalis]_x0001_gb|AAD41397.1|AF154851_13 cytochrome b [Salvelinus alpinus]_x0001_dbj|…	1750	0	360/378 (95%)
comp113037_c0_seq1	61.7167	-0.614826	0.388092	-1.58423	0.113142	0.395033	BLASTN1	1263	ref|XM_014151546.1|	PREDICTED: Salmo salar CD99 antigen-like protein 2 (LOC106575202), transcript variant X8, mRNA	1852	0	1094/1202 (91%)
comp113040_c0_seq1	40.8355	-0.371925	0.458727	-0.810775	0.417495	0.705607	BLASTN1	605	ref|XM_014194945.1|	PREDICTED: Salmo salar cyclin-dependent kinase-like 1 (CDC2-related kinase) (cdkl1), transcript variant X3, mRNA	106	4e-16	87/107 (81%)
comp113043_c0_seq1	84.4143	-0.144447	0.246001	-0.587183	0.557081	0.796592	BLASTN1	1595	ref|XM_014159171.1|	PREDICTED: Salmo salar next to BRCA1 gene 1 protein-like (LOC106579336), transcript variant X3, mRNA	1578	0	957/1079 (88%)
comp113045_c0_seq1	29.6119	-0.25375	0.314588	-0.80661	0.419891	0.70762	BLASTN1	529	ref|XM_014160072.1|	PREDICTED: Salmo salar E3 ubiquitin-protein ligase RNF34 (rnf34), transcript variant X3, mRNA	820	0	468/509 (91%)
comp113083_c0_seq1	20.6916	0.0597732	0.331143	0.180506	0.856755	0.944537	BLASTN1	238	ref|XM_014181610.1|	PREDICTED: Salmo salar Ribosomal protein L22-like 1 (rl22l), transcript variant X1, mRNA	186	3e-38	137/166 (82%)
comp113102_c0_seq1	17.5948	0.141252	0.304209	0.464326	0.642414	0.844572	BLASTN1	244	gb|FJ969489.1|	Salmo salar clone BAC CHORI214-184H23 aryl hydrocarbon receptor 2 alpha (AhR2a) gene, partial cds; aryl hydrocarbon receptor 1 beta-like protein (AhR1b) gene, MHC class I antigen (Sasa-UHA1) gene, Sasa-UHA1*0101 allele, MHC class I antigen (Sasa-UHA2) gene, Sasa-UHA2*0101 allele, and 1-acylglycerol-3-phosphate O-acyltransferase 3 (AGPAT3) gene, complete cds; and pyroxidal kinase (PDXK) gene, part…	112	4e-18	72/82 (87%)
comp113113_c0_seq1	26.2819	-0.22015	0.408518	-0.5389	0.589956	0.814506	BLASTN1	377	ref|XM_014143623.1|	PREDICTED: Salmo salar SH3 domain-binding glutamic acid-rich-like protein 3 (LOC106571006), mRNA	430	3e-104	322/389 (82%)
comp113114_c0_seq1	82.5688	0.539891	0.315512	1.71116	0.0870512	0.346578	BLASTX1	1296	ref|XP_010868775.1|	PREDICTED: sperm-associated antigen 7 [Esox lucius]	1052	7e-139	212/217 (97%)
comp113116_c0_seq1	25.1524	-0.221743	0.480593	-0.461395	0.644515	0.845453	BLASTX1	279	gb|EEW79284.1|	cell wall-associated hydrolase [Brucella abortus NCTC 8038]_x0001_gb|EEW86125.1| cell wall-associated hydrolase [Brucella melitensis bv. 1 str. 16M]_x0001_gb|EEX91415.1| cell wall-associated hydrolase [Brucella ceti M13/05/1]_x0001_gb|EEX98833.1| cell wall-associated hydrolase [Brucella ceti M644/93/1]_x0001_gb|EEX98865.1| cell wall-associated hydrolase [Brucella pinnipedialis B2/94]_x0001_gb|EEY…	258	1e-25	51/51 (100%)
comp113118_c0_seq1	62.9382	0.0220277	0.320631	0.0687011	0.945228	0.979622	BLASTN1	1171	ref|XM_014160660.1|	PREDICTED: Salmo salar alpha/beta hydrolase domain-containing protein 17B-like (LOC106580059), transcript variant X6, mRNA	1600	0	1062/1245 (85%)
comp113149_c0_seq1	31.4664	-0.104863	0.305397	-0.343364	0.731324	0.888347	BLASTX1	765	ref|XP_014058921.1|	PREDICTED: hepatic leukemia factor-like [Salmo salar]	822	7e-106	179/186 (96%)
comp113152_c0_seq1	20.9454	-0.128233	0.315489	-0.406458	0.684406	0.865296	BLASTN1	369	ref|XM_014171789.1|	PREDICTED: Salmo salar lysine-specific demethylase 2B-like (LOC106585505), transcript variant X5, mRNA	466	5e-114	332/404 (82%)
comp113157_c0_seq1	42.1925	0.58408	0.393676	1.48365	0.137901	0.430623	BLASTX1	726	ref|NP_001136187.1|	guanine nucleotide-binding protein G(i) subunit alpha-2 [Salmo salar]_x0001_ref|XP_013988212.1| PREDICTED: guanine nucleotide-binding protein G(i) subunit alpha-2 isoform X2 [Salmo salar]_x0001_gb|ACI34181.1| Guanine nucleotide-binding protein Gi, alpha-2 subunit [Salmo salar]	899	8e-117	180/186 (96%)
comp11317_c0_seq1	487.879	-0.422954	0.427886	-0.988473	0.322921	0.632901	BLASTX1	685	ref|XP_014010731.1|	PREDICTED: NADH dehydrogenase [ubiquinone] 1 beta subcomplex subunit 8, mitochondrial-like isoform X1 [Salmo salar]_x0001_gb|ACI69592.1| NADH dehydrogenase 1 beta subcomplex subunit 8, mitochondrial precursor [Salmo salar]	929	5e-124	190/195 (97%)
comp113182_c0_seq1	59.9403	0.0695242	0.302854	0.229564	0.818431	0.928674	BLASTX1	1088	ref|XP_014003956.1|	PREDICTED: WAS protein family homolog 1-like [Salmo salar]	449	6e-47	129/130 (99%)
comp113202_c0_seq1	52.9586	-0.561459	0.410862	-1.36654	0.17177	0.478877	BLASTX1	858	ref|XP_014062206.1|	PREDICTED: proline-rich protein 36-like isoform X1 [Salmo salar]	524	3e-60	164/194 (84%)
comp113203_c0_seq1	15.9357	-0.275971	0.386148	-0.714676	0.474809	0.744203	BLASTN1	334	ref|XM_014144438.1|	PREDICTED: Salmo salar cation-independent mannose-6-phosphate receptor-like (LOC106571395), transcript variant X2, mRNA	214	1e-45	115/119 (96%)
comp11321_c0_seq1	229.874	-0.0858872	0.330556	-0.259826	0.794998	0.917637	BLASTX1	479	gb|AAO25761.1|	enolase [Ictalurus punctatus]	420	1e-49	76/81 (93%)
comp113214_c0_seq1	41.2524	-0.420006	0.391352	-1.07322	0.283173	0.599085	BLASTN1	590	ref|XM_014146780.1|	PREDICTED: Salmo salar calcium-binding and coiled-coil domain-containing protein 1-like (LOC106572538), transcript variant X1, mRNA	186	8e-38	146/181 (80%)
comp113219_c0_seq1	99.6136	0.157617	0.220856	0.713668	0.475433	0.744792	BLASTX1	2279	ref|XP_014011821.1|	PREDICTED: sentrin-specific protease 3-like [Salmo salar]	2235	0	500/520 (96%)
comp113224_c0_seq1	23.7796	-0.183952	0.319449	-0.575842	0.564722	0.800869	BLASTN1	574	ref|XM_014178975.1|	PREDICTED: Salmo salar ATP-citrate synthase-like (LOC106589258), transcript variant X3, mRNA	950	0	544/591 (92%)
comp113224_c0_seq2	15.8194	0.103508	0.394571	0.262331	0.793066	0.916692	BLASTX1	818	gb|AAH05533.1|	Acly protein, partial [Mus musculus]	771	3e-99	142/155 (91%)
comp113231_c0_seq1	32.8968	0.312637	0.297778	1.0499	0.293763	0.608892	BLASTN1	403	ref|XM_014205920.1|	PREDICTED: Salmo salar protein farnesyltransferase subunit beta-like (LOC106608156), mRNA	714	0	385/403 (95%)
comp113235_c0_seq1	20.2309	0.216615	0.350268	0.618428	0.536294	0.784237	BLASTN1	257	ref|XM_014146449.1|	PREDICTED: Salmo salar Serine/threonine-protein phosphatase 4 regulatory subunit 2-A (p4r2a), transcript variant X1, mRNA	140	1e-25	112/138 (81%)
comp113238_c0_seq1	64.9098	0.788721	0.442831	1.78109	0.0748985	0.32212	BLASTX1	976	ref|XP_014035232.1|	PREDICTED: monocarboxylate transporter 7-like isoform X1 [Salmo salar]	1527	0	294/304 (96%)
comp113256_c0_seq1	83.9769	-1.68781	0.332009	-5.08363	3.70279e-07	0.000162028	BLASTX1	1654	ref|XP_014009701.1|	PREDICTED: regulator of microtubule dynamics protein 2-like isoform X2 [Salmo salar]_x0001_ref|XP_014009702.1| PREDICTED: regulator of microtubule dynamics protein 2-like isoform X2 [Salmo salar]_x0001_ref|XP_014009703.1| PREDICTED: regulator of microtubule dynamics protein 2-like isoform X2 [Salmo salar]_x0001_ref|XP_014009705.1| PREDICTED: regulator of microtubule dynamics protein 2-like isofor…	1429	0	306/306 (100%)
comp1132565_c0_seq1	1.19033	-0.495847	0.475741	-1.04226	0.297289	NA	No Hit Found	NA			NA	NA
comp113270_c0_seq1	47.0791	-0.197723	0.322262	-0.613546	0.539515	0.786604	BLASTN1	685	ref|XM_014126236.1|	PREDICTED: Salmo salar zinc transporter ZIP1-like (LOC106561904), mRNA	842	0	518/579 (89%)
comp113303_c0_seq1	59.1103	0.116716	0.227312	0.513462	0.607628	0.825223	BLASTX1	1181	ref|XP_014063856.1|	PREDICTED: tripartite motif-containing protein 35-like [Salmo salar]	1650	0	329/341 (96%)
comp113328_c0_seq1	17.9159	1.39341	0.456116	3.05495	NA	NA	BLASTN1	261	ref|XR_001319192.1|	PREDICTED: Salmo salar BCL2/adenovirus E1B interacting protein 3-like (bnip3l), transcript variant X1, misc_RNA	492	3e-121	255/261 (97%)
comp113333_c0_seq1	10.4286	-0.147708	0.327371	-0.451194	0.651849	0.848499	BLASTN1	244	ref|XM_014126093.1|	PREDICTED: Salmo salar Golgi phosphoprotein 3-like (LOC106561827), mRNA	428	6e-104	240/261 (91%)
comp113339_c0_seq1	76.1552	0.445894	0.332149	1.34245	0.179449	0.488873	BLASTX1	1671	ref|XP_013978518.1|	PREDICTED: UDP-N-acetylhexosamine pyrophosphorylase-like isoform X2 [Salmo salar]	1800	0	334/340 (98%)
comp113344_c0_seq1	17.3215	-0.462499	0.307067	-1.50618	0.13202	0.421587	BLASTN1	438	ref|NM_001124435.1|	Oncorhynchus mykiss CD18 protein (cd18), mRNA_x0001_emb|AM418386.2| Oncorhynchus mykiss mRNA for CD18 protein	434	3e-105	259/286 (90%)
comp113346_c0_seq1	41.0524	0.653631	0.302851	2.15826	0.0309074	0.200964	BLASTX1	1079	ref|XP_013995630.1|	PREDICTED: EF-hand calcium-binding domain-containing protein 14-like isoform X1 [Salmo salar]	347	6e-33	64/67 (95%)
comp11340_c0_seq1	185.353	0.0547835	0.480779	0.113947	0.909279	0.964504	BLASTX1	262	ref|NP_001117882.1|	complement factor H precursor [Oncorhynchus mykiss]_x0001_emb|CAF25505.1| complement factor H precursor [Oncorhynchus mykiss]	246	1e-21	46/74 (62%)
comp11341_c0_seq1	682.322	0.174033	0.231986	0.750187	0.453142	0.729934	BLASTX1	1780	ref|NP_001154055.1|	NTF2-related export protein 2 [Oncorhynchus mykiss]_x0001_gb|ACO07687.1| NTF2-related export protein 2 [Oncorhynchus mykiss]	692	5e-84	141/143 (98%)
comp113442_c0_seq1	36.5121	-0.181555	0.312809	-0.580403	0.561643	0.799121	BLASTN1	701	ref|XM_014155331.1|	PREDICTED: Salmo salar PHD finger protein 3-like (LOC106577366), transcript variant X4, mRNA	1124	0	660/722 (91%)
comp113443_c0_seq1	18.9099	0.756911	0.467357	1.61956	0.105328	0.38079	BLASTX1	285	ref|XP_014007883.1|	PREDICTED: coagulation factor X-like [Salmo salar]	126	1e-06	22/23 (95%)
comp113447_c0_seq1	30.6252	0.414971	0.328779	1.26216	0.206892	0.520806	BLASTN1	732	ref|XM_014174573.1|	PREDICTED: Salmo salar solute carrier family 37 (glucose-6-phosphate transporter), member 1 (slc37a1), transcript variant X2, mRNA	1228	0	685/724 (94%)
comp113454_c0_seq1	4.20368	-0.0294942	0.438975	-0.0671888	0.946431	NA	BLASTN1	243	ref|XM_014181821.1|	PREDICTED: Salmo salar uncharacterized LOC106590667 (LOC106590667), mRNA	226	4e-49	146/163 (89%)
comp113470_c0_seq1	10.2478	-0.117383	0.385372	-0.304597	0.760673	0.90303	BLASTN1	224	ref|XM_014191772.1|	PREDICTED: Salmo salar GATA-binding factor 6-B-like (LOC106600428), transcript variant X4, mRNA	370	3e-88	215/230 (93%)
comp113497_c0_seq1	29.6205	-0.544969	0.239557	-2.2749	0.0229119	0.170087	BLASTN1	567	ref|XM_014193359.1|	PREDICTED: Salmo salar neurogenic locus notch homolog protein 1-like (LOC106601274), mRNA	902	0	526/577 (91%)
comp113502_c0_seq1	35.0755	-0.23482	0.275082	-0.853636	NA	NA	BLASTX1	464	emb|CAK18630.1|	MHC class I heavy chain, partial [Salmo trutta]	507	1e-61	92/100 (92%)
comp113520_c0_seq1	20.274	0.197651	0.271232	0.728714	0.466177	0.738784	BLASTN1	526	ref|XM_014160019.1|	PREDICTED: Salmo salar suppressor of defective silencing 3 homolog (SDS3, S. cerevisiae) (suds3), transcript variant X2, mRNA	752	0	464/522 (88%)
comp113522_c0_seq1	10.7453	0.295829	0.363109	0.814712	0.415237	0.703915	BLASTN1	223	ref|XM_014159948.1|	PREDICTED: Salmo salar abhydrolase domain-containing protein 16A-like (LOC106579779), mRNA	396	3e-95	215/224 (95%)
comp11354_c0_seq1	653.489	0.429901	0.224236	1.91718	0.0552148	0.275239	BLASTX1	843	ref|NP_001297797.1|	transcription factor BTF3 homolog 4 [Esox lucius]_x0001_ref|XP_014005008.1| PREDICTED: transcription factor BTF3 homolog 4 [Salmo salar]_x0001_gb|ACI69060.1| Transcription factor BTF3 homolog 4 [Salmo salar]_x0001_gb|ACN10086.1| Transcription factor BTF3 homolog 4 [Salmo salar]_x0001_gb|ACN12433.1| Transcription factor BTF3 homolog 4 [Salmo salar]_x0001_gb|ACO13651.1| Transcription factor BTF3 ho…	666	6e-84	158/158 (100%)
comp113575_c0_seq1	66.7768	-0.0578462	0.268506	-0.215437	0.829426	0.933053	BLASTN1	1112	ref|XM_014211136.1|	PREDICTED: Salmo salar F-box only protein 33-like (LOC106611180), mRNA	1820	0	1052/1151 (91%)
comp113576_c0_seq1	5.1042	-0.125295	0.470613	-0.266238	0.790056	NA	BLASTN1	232	ref|XM_014137688.1|	PREDICTED: Salmo salar protein KIAA2022-like (LOC106567860), mRNA	186	3e-38	175/223 (78%)
comp113616_c0_seq1	85.0443	-0.0798406	0.223998	-0.356434	0.721515	0.883251	BLASTN1	1453	ref|XM_014194411.1|	PREDICTED: Salmo salar SMG1 phosphatidylinositol 3-kinase-related kinase (smg1), mRNA	1934	0	1103/1186 (93%)
comp113619_c0_seq1	67.7356	1.12759	0.445427	2.53149	0.011358	0.11529	BLASTX1	2029	ref|XP_013982312.1|	PREDICTED: U3 small nucleolar ribonucleoprotein protein MPP10-like [Salmo salar]	2261	0	562/618 (90%)
comp11363_c0_seq1	864.133	-2.00196	0.330992	-6.04836	1.46323e-09	6.53098e-06	BLASTX1	2391	ref|NP_001133343.1|	UDP-glucuronosyltransferase 2A2 [Salmo salar]_x0001_ref|XP_014013961.1| PREDICTED: UDP-glucuronosyltransferase 2A2 isoform X1 [Salmo salar]_x0001_ref|XP_014013962.1| PREDICTED: UDP-glucuronosyltransferase 2A2 isoform X1 [Salmo salar]_x0001_ref|XP_014013963.1| PREDICTED: UDP-glucuronosyltransferase 2A2 isoform X1 [Salmo salar]_x0001_gb|ACI33061.1| UDP-glucuronosyltransferase 2A2 precursor [Salmo s…	2554	0	517/535 (96%)
comp11364_c0_seq1	190.001	0.023904	0.455614	0.0524656	0.958158	0.985057	BLASTX1	232	gb|ACN60341.1|	Calreticulin precursor [Salmo salar]	401	1e-44	76/77 (98%)
comp113640_c0_seq1	39.956	-0.569494	0.293903	-1.9377	0.0526604	0.268683	BLASTX1	702	ref|XP_013980474.1|	PREDICTED: mothers against decapentaplegic homolog 7-like [Salmo salar]	1013	7e-134	203/203 (100%)
comp113664_c0_seq1	33.2952	0.152271	0.34999	0.435072	0.66351	0.853987	BLASTN1	617	ref|XM_014150067.1|	PREDICTED: Salmo salar septin-10-like (LOC106574278), transcript variant X1, mRNA	714	0	531/648 (81%)
comp1136671_c0_seq1	1.63763	-0.556071	0.481531	-1.1548	0.248173	NA	No Hit Found	NA			NA	NA
comp113670_c0_seq1	105.261	-0.268179	0.194092	-1.38171	0.16706	0.473161	BLASTX1	1850	ref|NP_001135285.1|	Vacuolar proton translocating ATPase 116 kDa subunit a [Salmo salar]_x0001_ref|XP_014067634.1| PREDICTED: vacuolar proton translocating ATPase 116 kDa subunit a isoform X1 [Salmo salar]_x0001_ref|XP_014067635.1| PREDICTED: vacuolar proton translocating ATPase 116 kDa subunit a isoform X1 [Salmo salar]_x0001_ref|XP_014067636.1| PREDICTED: vacuolar proton translocating ATPase 116 kDa subunit a isof…	992	2e-119	207/231 (89%)
comp113687_c0_seq1	17.1822	0.248248	0.441785	0.561921	0.57417	0.805464	BLASTN1	229	ref|XM_014205780.1|	PREDICTED: Salmo salar peptidyl-prolyl cis-trans isomerase FKBP3-like (LOC106608082), mRNA	430	2e-104	225/230 (97%)
comp113694_c0_seq1	34.2305	-1.03039	0.264067	-3.90201	9.53959e-05	0.00603779	BLASTN1	543	ref|XM_014193099.1|	PREDICTED: Salmo salar protein FAM134C-like (LOC106601138), transcript variant X2, mRNA	968	0	529/560 (94%)
comp11370_c0_seq1	257.048	-0.153226	0.296009	-0.517639	0.60471	0.823558	BLASTX1	466	ref|XP_014021286.1|	PREDICTED: histamine N-methyltransferase isoform X2 [Salmo salar]	500	5e-57	94/100 (94%)
comp113732_c0_seq1	12.9588	0.383571	0.426619	0.899094	0.368603	0.667959	BLASTN1	344	ref|XM_014203942.1|	PREDICTED: Salmo salar intercellular adhesion molecule 2-like (LOC106607215), mRNA	262	1e-58	145/154 (94%)
comp113753_c0_seq1	13.9642	-0.271647	0.425052	-0.639091	0.522764	0.775465	BLASTN1	240	ref|XM_014131379.1|	PREDICTED: Salmo salar testis-expressed sequence 2 protein-like (LOC106564888), transcript variant X3, mRNA	322	4e-75	201/225 (89%)
comp113770_c0_seq1	76.0455	-0.500749	0.27789	-1.80197	0.0715497	0.31409	BLASTX1	924	ref|XP_014053322.1|	PREDICTED: myelin protein zero-like protein 1 isoform X1 [Salmo salar]	1404	0	265/270 (98%)
comp113787_c0_seq1	96.037	0.597417	0.4324	1.38163	0.167085	0.473161	BLASTX1	2381	ref|XP_014036627.1|	PREDICTED: ATP-dependent zinc metalloprotease YME1L1-like isoform X2 [Salmo salar]	3375	0	688/718 (95%)
comp113809_c0_seq1	72.8241	-0.0164061	0.449602	-0.0364903	0.970891	0.989589	BLASTX1	2041	ref|XP_014070003.1|	PREDICTED: stAR-related lipid transfer protein 13 isoform X4 [Salmo salar]	2990	0	562/581 (96%)
comp1138305_c0_seq1	2.76604	-0.0183273	0.469381	-0.0390458	0.968854	NA	BLASTX1	267	gb|ACI66732.1|	Arylsulfatase A precursor [Salmo salar]	464	3e-56	88/88 (100%)
comp113849_c0_seq1	78.7599	0.335396	0.362766	0.924552	0.355199	0.656646	BLASTX1	1640	ref|XP_014043778.1|	PREDICTED: AFG3-like protein 2 [Salmo salar]	2381	0	448/452 (99%)
comp113869_c0_seq1	20.4939	-0.609865	0.46352	-1.31572	0.188266	0.49901	BLASTX1	278	ref|XP_005721862.1|	PREDICTED: PHD finger-like domain-containing protein 5A [Pundamilia nyererei]	477	2e-58	92/92 (100%)
comp113876_c0_seq1	16.6861	-0.468218	0.347354	-1.34796	0.177673	0.486745	BLASTN1	406	ref|XM_014129173.1|	PREDICTED: Salmo salar protein lin-7 homolog C (LOC106563518), mRNA	730	0	391/407 (96%)
comp113889_c0_seq1	67.0642	-0.579189	0.47289	-1.22478	0.220656	0.536689	BLASTX1	614	dbj|GAK46829.1|	conserved protein [Tepidicaulis marinus]	202	9e-17	42/59 (71%)
comp113895_c0_seq1	24.0427	-0.193579	0.324313	-0.59689	0.550581	0.793368	BLASTN1	295	ref|XM_014151812.1|	PREDICTED: Salmo salar autophagy-related protein 9A-like (LOC106575328), transcript variant X4, mRNA	514	4e-127	280/294 (95%)
comp1138950_c0_seq1	1.38448	0.198227	0.479433	0.413461	0.679269	NA	BLASTX1	203	ref|XP_014014382.1|	PREDICTED: clusterin-associated protein 1 isoform X2 [Salmo salar]	340	6e-36	65/67 (97%)
comp113929_c0_seq1	83.6458	0.662846	0.343431	1.93007	0.053598	0.271085	BLASTX1	1878	ref|XP_013990818.1|	PREDICTED: von Willebrand factor A domain-containing protein 1-like [Salmo salar]	2040	0	399/412 (96%)
comp113943_c0_seq1	16.6124	-0.0480578	0.352511	-0.13633	0.89156	0.957898	No Hit Found	NA			NA	NA
comp113946_c0_seq1	46.9715	-0.714538	0.377858	-1.89102	0.0586215	0.282941	BLASTN1	868	ref|XM_014122844.1|	PREDICTED: Salmo salar heme-binding protein 1-like (LOC106613993), mRNA	572	2e-142	527/670 (78%)
comp113957_c0_seq1	3.52087	0.437086	0.454432	0.96183	0.336135	NA	BLASTX1	288	ref|XP_014065266.1|	PREDICTED: C-type lectin domain family 4 member M-like [Salmo salar]	444	8e-50	84/95 (88%)
comp113967_c0_seq1	18.5722	1.10455	0.37196	2.96954	0.00298248	0.0523555	BLASTN1	380	ref|XM_014204825.1|	PREDICTED: Salmo salar activator of 90 kDa heat shock protein ATPase homolog 1-like (LOC106607651), mRNA	632	4e-159	355/381 (93%)
comp113983_c0_seq1	98.173	1.68868	0.366868	4.60297	4.16509e-06	0.000759403	BLASTX1	1731	gb|ACI34247.1|	EGF-containing fibulin-like extracellular matrix protein 2 precursor [Salmo salar]	1694	0	321/328 (97%)
comp113989_c0_seq1	28.8014	0.244501	0.315799	0.774228	0.438796	0.721001	BLASTN1	586	ref|XM_014137065.1|	PREDICTED: Salmo salar 14-3-3 protein epsilon-like (LOC106567579), transcript variant X4, mRNA	856	0	527/589 (89%)
comp113990_c0_seq1	74.4086	0.448214	0.285562	1.56959	0.116512	0.400241	BLASTX1	1518	ref|XP_014052581.1|	PREDICTED: glucose-dependent insulinotropic receptor [Salmo salar]	537	1e-58	126/220 (57%)
comp114006_c0_seq1	55.4216	-1.21773	0.440837	-2.76231	0.00573936	0.0776006	BLASTX1	1360	ref|XP_013985004.1|	PREDICTED: protein phosphatase 1 regulatory subunit 3B-like isoform X1 [Salmo salar]	1591	0	293/305 (96%)
comp1140076_c0_seq1	1.77997	0.00211185	0.479644	0.00440295	0.996487	NA	BLASTN1	207	gb|GU129140.1|	Salmo salar IgH locus B genomic sequence	154	1e-29	108/132 (81%)
comp114009_c0_seq1	48.8352	1.03876	0.266108	3.90352	9.48047e-05	0.00602022	BLASTN1	761	ref|XM_014139921.1|	PREDICTED: Salmo salar volume-regulated anion channel subunit LRRC8D-like (LOC106568987), transcript variant X2, mRNA	1332	0	716/747 (95%)
comp114011_c0_seq1	6.68823	-0.817465	0.419237	-1.94989	0.0511896	NA	BLASTN1	212	ref|XM_014162710.1|	PREDICTED: Salmo salar carboxypeptidase D-like (LOC106581036), transcript variant X3, mRNA	278	3e-63	182/213 (85%)
comp114012_c0_seq1	14.8517	-0.39813	0.37703	-1.05596	0.290985	0.606015	BLASTN1	256	ref|XM_014175728.1|	PREDICTED: Salmo salar carboxylesterase 3-like (LOC106587376), transcript variant X7, mRNA	352	3e-83	230/262 (87%)
comp11403_c0_seq1	302.118	1.10423	0.409536	2.69629	0.00701166	0.0869631	BLASTX1	598	ref|XP_014022692.1|	PREDICTED: HIG1 domain family member 1A, mitochondrial-like [Salmo salar]	411	1e-47	78/80 (97%)
comp114039_c0_seq1	88.8579	0.710014	0.304483	2.33187	0.0197076	0.155407	BLASTX1	1343	ref|XP_014033723.1|	PREDICTED: 39S ribosomal protein L3, mitochondrial [Salmo salar]_x0001_gb|ACO11188.1| Mitochondrial 39S ribosomal protein L3 [Caligus rogercresseyi]	1823	0	336/339 (99%)
comp114045_c0_seq1	15.6451	0.47667	0.394245	1.20907	0.226635	0.543053	BLASTN1	230	ref|XM_010878125.2|	PREDICTED: Esox lucius chromosome LG14 open reading frame, human C2orf42 (clg14h2orf42), transcript variant X3, mRNA	228	1e-49	194/244 (79%)
comp114048_c0_seq1	4.73043	0.653987	0.398489	1.64117	0.100762	NA	BLASTN1	245	ref|XM_014135954.1|	PREDICTED: Salmo salar arf-GAP with GTPase, ANK repeat and PH domain-containing protein 2-like (LOC106567079), transcript variant X6, mRNA	212	3e-45	188/236 (79%)
comp114052_c0_seq1	26.8569	-0.421225	0.4651	-0.905664	0.365114	0.66475	BLASTX1	344	ref|NP_001133397.1|	Retrovirus-related Pol polyprotein from transposon 17.6 [Salmo salar]_x0001_ref|XP_014069686.1| PREDICTED: retrovirus-related Pol polyprotein from transposon 17.6 isoform X3 [Salmo salar]_x0001_gb|ACI33159.1| Retrovirus-related Pol polyprotein from transposon 17.6 [Salmo salar]	400	2e-45	73/76 (96%)
comp114063_c0_seq1	16.4098	0.197992	0.274203	0.722063	0.470256	0.741163	BLASTN1	417	ref|XM_014159102.1|	PREDICTED: Salmo salar uncharacterized LOC106579300 (LOC106579300), transcript variant X5, mRNA	678	2e-171	391/423 (92%)
comp114067_c0_seq1	43.7078	0.117503	0.308297	0.381137	0.703102	0.874725	BLASTX1	806	ref|NP_001158840.1|	C-1-tetrahydrofolate synthase, cytoplasmic [Salmo salar]_x0001_gb|ACN10590.1| C-1-tetrahydrofolate synthase, cytoplasmic [Salmo salar]	1404	0	262/268 (97%)
comp114081_c0_seq1	78.0487	0.738218	0.316531	2.33222	0.0196892	0.155326	BLASTX1	1583	ref|XP_014056674.1|	PREDICTED: uncharacterized protein LOC106605483 isoform X1 [Salmo salar]_x0001_ref|XP_014056675.1| PREDICTED: uncharacterized protein LOC106605483 isoform X1 [Salmo salar]	1776	0	353/369 (95%)
comp114101_c0_seq1	23.3426	-0.264999	0.366658	-0.722743	0.469838	0.74082	BLASTN1	450	ref|XM_014197068.1|	PREDICTED: Salmo salar Flotillin-2a (flt2), transcript variant X5, mRNA	770	0	429/453 (94%)
comp114103_c0_seq1	49.1321	0.0371544	0.202262	0.183695	0.854253	0.943347	BLASTX1	927	ref|XP_013990819.1|	PREDICTED: OTU domain-containing protein 3-like [Salmo salar]_x0001_ref|XP_013990820.1| PREDICTED: OTU domain-containing protein 3-like [Salmo salar]	422	1e-44	104/110 (94%)
comp114121_c0_seq1	82.1357	-0.42994	0.32347	-1.32915	0.1838	0.494234	BLASTX1	2186	ref|XP_014028502.1|	PREDICTED: 3-hydroxyisobutyryl-CoA hydrolase, mitochondrial [Salmo salar]_x0001_gb|ACN11180.1| 3-hydroxyisobutyryl-CoA hydrolase, mitochondrial precursor [Salmo salar]	1269	5e-165	241/245 (98%)
comp114123_c0_seq1	86.2035	-0.321804	0.256451	-1.25484	0.209538	0.523998	BLASTN1	1769	ref|XM_014190371.1|	PREDICTED: Salmo salar 3-ketodihydrosphingosine reductase-like (LOC106599247), mRNA	2810	0	1614/1751 (92%)
comp114139_c0_seq1	16.926	-0.529669	0.349738	-1.51448	0.129905	0.418307	BLASTN1	290	ref|XM_014207795.1|	PREDICTED: Salmo salar uncharacterized protein C7orf73-like (LOC106609241), mRNA	370	4e-88	246/292 (84%)
comp114143_c0_seq1	81.2368	1.04881	0.249988	4.19545	2.72325e-05	0.00265346	BLASTN1	1601	ref|XM_014171702.1|	PREDICTED: Salmo salar sarcoplasmic/endoplasmic reticulum calcium ATPase 2-like (LOC106585469), transcript variant X1, mRNA	1816	0	1011/1068 (94%)
comp114154_c0_seq1	37.5827	0.539601	0.285852	1.8877	0.0590668	0.283982	BLASTN1	811	ref|XM_014141186.1|	PREDICTED: Salmo salar kinesin-1 heavy chain-like (LOC106569631), transcript variant X2, mRNA	1196	0	740/834 (88%)
comp114160_c0_seq1	16.2599	0.592941	0.42695	1.38878	0.164899	0.470307	BLASTX1	262	ref|XP_014062153.1|	PREDICTED: phospholipase A-2-activating protein-like [Salmo salar]_x0001_gb|ACN11010.1| Phospholipase A-2-activating protein [Salmo salar]	469	1e-52	87/87 (100%)
comp114162_c0_seq1	12.6245	-1.02993	0.43013	-2.39446	0.0166451	0.141283	BLASTN1	289	ref|XM_014134910.1|	PREDICTED: Salmo salar ankyrin repeat and BTB (POZ) domain containing 1 (abtb1), transcript variant X3, mRNA	490	1e-120	275/291 (94%)
comp114167_c0_seq1	67.9711	0.366658	0.42719	0.858301	0.390727	0.685188	BLASTX1	1124	ref|NP_001133802.1|	Inositol-3-phosphate synthase A [Salmo salar]_x0001_gb|ACI33924.1| Inositol-3-phosphate synthase A [Salmo salar]	1814	0	336/337 (99%)
comp114171_c0_seq1	78.1059	-0.10051	0.23774	-0.422774	0.67246	0.859132	BLASTX1	1362	ref|NP_001167190.1|	interferon regulatory factor 9 [Salmo salar]_x0001_ref|XP_014015032.1| PREDICTED: interferon regulatory factor 9 isoform X1 [Salmo salar]_x0001_gb|ACI34351.1| Interferon regulatory factor 9 [Salmo salar]_x0001_gb|ACN11040.1| Interferon regulatory factor 9 [Salmo salar]	787	9e-96	145/147 (98%)
comp11419_c0_seq1	220.337	-0.199323	0.301905	-0.660218	0.509114	0.767145	BLASTX1	224	ref|XP_014017240.1|	PREDICTED: ATP synthase subunit alpha, mitochondrial-like [Salmo salar]	244	7e-22	47/47 (100%)
comp114244_c0_seq1	14.5002	1.38588	0.374622	3.69941	0.000216103	0.0101383	BLASTX1	209	ref|NP_001133570.1|	target of EGR1 protein 1 [Salmo salar]_x0001_gb|ACI33499.1| Target of EGR1 protein 1 [Salmo salar]	230	4e-20	45/47 (95%)
comp1142574_c0_seq1	1.69796	0.00988007	0.481602	0.020515	0.983633	NA	No Hit Found	NA			NA	NA
comp114265_c0_seq1	182.478	0.110059	0.481616	0.228521	0.819241	0.928981	BLASTX1	3370	ref|XP_014037624.1|	PREDICTED: methionine synthase [Salmo salar]	5220	0	986/995 (99%)
comp114271_c0_seq1	91.0495	-0.341153	0.344265	-0.990962	0.321704	0.631823	BLASTX1	1280	ref|XP_014026675.1|	PREDICTED: 3-oxoacyl-[acyl-carrier-protein] reductase FabG-like [Salmo salar]	1310	2e-177	263/265 (99%)
comp114282_c0_seq1	36.0024	0.33235	0.226072	1.47011	0.141532	0.43681	BLASTN1	684	ref|XM_014186891.1|	PREDICTED: Salmo salar zinc finger protein 239-like (LOC106595520), mRNA	86	1e-10	76/95 (80%)
comp114283_c0_seq1	9.39295	0.386381	0.375905	1.02787	0.304012	0.617752	BLASTN1	245	ref|XM_014127843.1|	PREDICTED: Salmo salar actin-related protein 2/3 complex subunit 5-like protein (LOC106562824), mRNA	384	6e-92	223/245 (91%)
comp11430_c0_seq1	191.483	0.459971	0.436442	1.05391	0.291924	0.607026	BLASTN1	236	ref|XM_014159871.1|	PREDICTED: Salmo salar translocation associated membrane protein 1 (tram1), transcript variant X2, mRNA	254	1e-56	171/198 (86%)
comp114304_c0_seq1	31.0134	-0.687164	0.388866	-1.7671	0.0772116	0.327157	BLASTN1	644	ref|XM_014160371.1|	PREDICTED: Salmo salar cytosolic thiouridylase subunit 1 (ctu1), transcript variant X3, mRNA	344	1e-80	299/376 (79%)
comp114308_c0_seq1	36.2449	0.328109	0.293684	1.11722	0.263902	0.582157	BLASTN1	576	ref|XM_014193941.1|	PREDICTED: Salmo salar ATP-dependent RNA helicase DDX42-like (LOC106601605), transcript variant X2, mRNA	994	0	545/575 (94%)
comp114309_c0_seq1	55.58	-0.553588	0.304499	-1.81803	0.0690594	0.308588	BLASTX1	887	ref|XP_014000817.1|	PREDICTED: uncharacterized protein C7orf26-like, partial [Salmo salar]	941	2e-123	213/225 (94%)
comp114311_c0_seq1	117.259	-0.887429	0.3106	-2.85714	0.00427474	0.0647452	BLASTX1	1924	ref|XP_013979794.1|	PREDICTED: protein spire homolog 2-like [Salmo salar]	1724	0	342/355 (96%)
comp114312_c0_seq1	35.5273	-0.212042	0.361902	-0.585911	0.557935	0.797187	BLASTX1	1196	ref|XP_010711279.1|	PREDICTED: endogenous retrovirus group FC1 Env polyprotein [Meleagris gallopavo]	279	2e-23	56/112 (50%)
comp114327_c0_seq1	23.8842	-0.35476	0.379027	-0.935974	0.349286	0.653044	BLASTN1	381	ref|XM_014213438.1|	PREDICTED: Salmo salar coagulation factor IX-like (LOC106612366), transcript variant X2, mRNA	110	2e-17	234/360 (65%)
comp11433_c0_seq1	356.079	0.181201	0.417042	0.434491	0.663932	0.854126	BLASTX1	496	ref|NP_001134376.1|	Ubiquitin-like protein 5 [Salmo salar]_x0001_ref|XP_014041504.1| PREDICTED: ubiquitin-like protein 5 [Salmo salar]_x0001_ref|XP_014041511.1| PREDICTED: ubiquitin-like protein 5 [Salmo salar]_x0001_gb|ACI67259.1| Ubiquitin-like protein 5 [Salmo salar]_x0001_gb|ACI69285.1| Ubiquitin-like protein 5 [Salmo salar]_x0001_gb|ACM08492.1| Ubiquitin-like protein 5 [Salmo salar]_x0001_gb|ACM08961.1| Ubiquit…	379	2e-43	73/73 (100%)
comp114345_c0_seq1	93.4984	0.0988692	0.277497	0.35629	0.721624	0.883293	BLASTX1	1170	ref|XP_013997234.1|	PREDICTED: UDP-glucuronosyltransferase 2B20-like [Salmo salar]	1493	0	302/339 (89%)
comp11435_c0_seq1	609.429	-0.429982	0.27594	-1.55825	0.119174	0.404307	BLASTN1	1460	ref|XM_014170525.1|	PREDICTED: Salmo salar histone H2A.V-like (LOC106584895), mRNA	2110	0	1303/1475 (88%)
comp114380_c0_seq1	12.1235	1.19953	0.446047	2.68925	0.00716131	0.0878446	BLASTN1	205	ref|XM_014177270.1|	PREDICTED: Salmo salar leucine-rich repeat-containing protein 16A-like (LOC106588362), transcript variant X5, mRNA	212	2e-45	144/166 (86%)
comp114386_c0_seq1	25.9915	0.200056	0.317414	0.630268	0.528519	0.779493	BLASTN1	461	ref|XM_014176962.1|	PREDICTED: Salmo salar dolichyl-diphosphooligosaccharide--protein glycosyltransferase subunit STT3B-like (LOC106588202), transcript variant X2, mRNA	652	2e-164	412/466 (88%)
comp114390_c0_seq1	19.4602	0.35434	0.479983	0.738235	0.460372	0.735153	BLASTX1	242	ref|NP_001133340.1|	splicing factor, proline- and glutamine-rich [Salmo salar]_x0001_gb|ACI33054.1| Splicing factor, proline- and glutamine-rich [Salmo salar]	363	2e-38	75/80 (93%)
comp114406_c0_seq1	115.527	0.727528	0.441294	1.64862	0.0992247	0.369552	BLASTX1	1827	ref|XP_014069988.1|	PREDICTED: uncharacterized protein LOC106612891 [Salmo salar]_x0001_ref|XP_014069990.1| PREDICTED: uncharacterized protein LOC106612891 [Salmo salar]_x0001_ref|XP_014069991.1| PREDICTED: uncharacterized protein LOC106612891 [Salmo salar]_x0001_ref|XP_014069992.1| PREDICTED: uncharacterized protein LOC106612891 [Salmo salar]_x0001_ref|XP_014069993.1| PREDICTED: uncharacterized protein LOC106612891…	1866	0	364/398 (91%)
comp114410_c0_seq1	29.4523	-0.547025	0.328187	-1.66681	0.0955526	0.36278	BLASTN1	481	ref|XM_010884456.1|	PREDICTED: Esox lucius phosphatidylserine synthase 1 (LOC105018765), mRNA	82	1e-09	110/153 (71%)
comp114415_c0_seq1	14.5427	1.02545	0.476098	2.15386	NA	NA	BLASTX1	239	ref|XP_014053528.1|	PREDICTED: heat shock 70 kDa protein 4-like [Salmo salar]	327	8e-33	60/60 (100%)
comp114421_c0_seq1	12.7685	0.554155	0.349652	1.58488	0.112994	0.394735	BLASTN1	218	ref|XM_014208446.1|	PREDICTED: Salmo salar ubiquitin-conjugating enzyme E2 N-like (LOC106609528), mRNA	338	1e-79	180/186 (96%)
comp114422_c0_seq1	28.1281	0.183944	0.324956	0.566057	0.571355	0.804345	BLASTN1	395	ref|XM_014201796.1|	PREDICTED: Salmo salar protein YIPF3-like (LOC106605823), transcript variant X2, mRNA	360	3e-85	334/431 (77%)
comp114442_c0_seq1	37.3779	0.594149	0.267135	2.22415	0.0261383	0.182603	BLASTN1	595	ref|XM_014132874.1|	PREDICTED: Salmo salar exportin-2 (LOC106565588), transcript variant X2, mRNA	972	0	557/602 (92%)
comp114468_c0_seq1	18.0203	0.144454	0.277808	0.519979	0.603078	0.822619	BLASTN1	599	ref|XM_014215979.1|	PREDICTED: Salmo salar polypyrimidine tract-binding protein 1-like (LOC106613576), transcript variant X1, mRNA	974	0	562/604 (93%)
comp114474_c0_seq1	14.606	-0.229953	0.364858	-0.630254	0.528529	0.779493	BLASTN1	242	ref|XM_014129708.1|	PREDICTED: Salmo salar merlin-like (LOC106563816), transcript variant X8, mRNA	342	1e-80	211/238 (88%)
comp114513_c0_seq1	47.6544	1.70846	0.418795	4.07946	4.51395e-05	0.00381183	BLASTN1	959	ref|XM_010886346.2|	PREDICTED: Esox lucius CD2 molecule (cd2), transcript variant X4, mRNA	98	1e-13	71/82 (86%)
comp114527_c0_seq1	18.5754	0.12569	0.293092	0.428841	0.668039	0.85629	BLASTN1	390	ref|XM_014142179.1|	PREDICTED: Salmo salar protein PRRC2A-like (LOC106570147), mRNA	676	5e-171	374/393 (95%)
comp114541_c0_seq1	48.6616	0.00954109	0.393412	0.0242522	0.980651	0.993281	No Hit Found	NA			NA	NA
comp114544_c0_seq1	26.7619	0.918797	0.310496	2.95913	0.00308509	0.0536093	BLASTN1	437	ref|XR_001321276.1|	PREDICTED: Salmo salar uncharacterized LOC106573152 (LOC106573152), ncRNA	490	2e-120	374/458 (81%)
comp114547_c0_seq1	19.3299	0.313406	0.333736	0.939083	NA	NA	BLASTX1	228	ref|XP_013980498.1|	PREDICTED: proline-rich protein 36-like [Salmo salar]	319	1e-31	65/75 (86%)
comp114553_c0_seq1	128.862	-0.116321	0.217247	-0.535432	0.592351	0.815952	BLASTX1	2239	ref|XP_014048518.1|	PREDICTED: UNC93-like protein MFSD11 [Salmo salar]	2024	0	444/448 (99%)
comp11457_c0_seq1	451.658	0.0605681	0.393357	0.153978	0.877627	0.952293	BLASTN1	1334	ref|XM_014181180.1|	PREDICTED: Salmo salar acyl-CoA binding domain containing 5 (acbd5), transcript variant X2, mRNA	1102	0	841/1041 (80%)
comp114574_c0_seq1	50.7926	-0.328046	0.269788	-1.21594	0.224008	0.540309	BLASTN1	581	ref|XM_014173935.1|	PREDICTED: Salmo salar LIM and senescent cell antigen-like-containing domain protein 1 (LOC106586532), transcript variant X3, mRNA	946	0	535/575 (93%)
comp114594_c0_seq1	81.2055	-0.435033	0.331975	-1.31044	0.190047	0.500829	BLASTX1	2012	ref|NP_001167399.1|	Mannose-6-phosphate receptor-binding protein 1 [Salmo salar]_x0001_gb|ACN10818.1| Mannose-6-phosphate receptor-binding protein 1 [Salmo salar]	2004	0	451/471 (95%)
comp114598_c0_seq1	8.72337	0.894485	0.472147	1.8945	NA	NA	BLASTN1	274	ref|XM_014152760.1|	PREDICTED: Salmo salar ATP-binding cassette sub-family D member 2-like (LOC106575983), mRNA	396	3e-95	251/288 (87%)
comp11460_c0_seq1	366.364	0.459643	0.374981	1.22578	0.220283	0.536215	BLASTN1	655	ref|XM_014169249.1|	PREDICTED: Salmo salar 24-dehydrocholesterol reductase (dhcr24), transcript variant X2, mRNA	566	6e-141	361/420 (85%)
comp114601_c0_seq1	18.3802	1.30426	0.371583	3.51	0.000448103	0.0159776	BLASTN1	328	ref|XM_014215447.1|	PREDICTED: Salmo salar serine/threonine-protein phosphatase 5-like (LOC106613338), mRNA	378	3e-90	266/319 (83%)
comp114621_c0_seq1	24.2393	0.140419	0.35093	0.400135	0.689057	0.867386	BLASTN1	360	ref|XM_014193937.1|	PREDICTED: Salmo salar fermitin family homolog 2 (LOC106601584), transcript variant X6, mRNA	648	2e-163	349/362 (96%)
comp11463_c0_seq1	555.889	-0.256766	0.293259	-0.875562	0.381268	0.677723	BLASTX1	592	ref|NP_001133153.1|	60S ribosomal protein L19 [Salmo salar]_x0001_gb|ACH70808.1| ribosomal protein L19 [Salmo salar]	253	5e-23	111/112 (99%)
comp114638_c0_seq1	40.7673	0.23287	0.277673	0.838647	0.401667	0.69435	BLASTN1	1015	ref|XM_014158463.1|	PREDICTED: Salmo salar granulins-like (LOC106579032), transcript variant X2, mRNA	1032	0	631/706 (89%)
comp114640_c0_seq1	62.5762	-0.724643	0.376189	-1.92627	0.0540702	0.27224	BLASTX1	907	gb|ACI70082.1|	C1orf93 homolog [Salmo salar]	1196	1e-162	222/232 (95%)
comp114643_c0_seq1	13.746	0.796489	0.451636	1.76357	0.0778052	0.328361	BLASTN1	400	ref|XM_014156816.1|	PREDICTED: Salmo salar RNA binding motif protein 46 (rbm46), mRNA	442	2e-107	306/364 (84%)
comp114646_c0_seq1	26.7344	0.0391448	0.387216	0.101093	0.919477	0.969185	BLASTN1	572	ref|XM_010887463.2|	PREDICTED: Esox lucius periphilin 1 (pphln1), transcript variant X4, mRNA	96	2e-13	317/489 (64%)
comp114664_c0_seq1	21.4495	0.238009	0.48159	0.494214	0.621155	0.833111	BLASTN1	455	ref|XM_014129724.1|	PREDICTED: Salmo salar ubiquitin-like 3 (ubl3), mRNA	736	0	424/460 (92%)
comp114665_c0_seq1	47.5408	0.0941142	0.333692	0.282039	0.777913	0.910285	BLASTX1	555	ref|XP_014041811.1|	PREDICTED: DNA-directed RNA polymerase II subunit RPB1 [Salmo salar]	205	9e-16	47/86 (54%)
comp114689_c0_seq1	79.7349	-0.903178	0.226291	-3.99122	6.57334e-05	0.00476508	BLASTX1	1370	ref|XP_014017941.1|	PREDICTED: upstream transcription factor 1 isoform X6 [Salmo salar]	1647	0	322/324 (99%)
comp114700_c0_seq1	15.684	0.0176216	0.45177	0.0390058	0.968886	0.989014	BLASTN1	631	ref|XM_014135882.1|	PREDICTED: Salmo salar zinc finger protein Eos-like (LOC106567050), transcript variant X2, mRNA	480	1e-117	391/485 (80%)
comp114700_c0_seq2	12.584	-0.310247	0.448745	-0.691366	0.489335	0.753959	BLASTN1	631	ref|XM_014135882.1|	PREDICTED: Salmo salar zinc finger protein Eos-like (LOC106567050), transcript variant X2, mRNA	480	1e-117	391/485 (80%)
comp11471_c0_seq1	145.89	-0.438395	0.36432	-1.20333	0.22885	0.546005	BLASTN1	255	ref|XM_014150018.1|	PREDICTED: Salmo salar integral membrane protein 2B-like (LOC106574255), transcript variant X2, mRNA	378	2e-90	238/266 (89%)
comp114711_c0_seq1	91.8187	-0.277794	0.31336	-0.886502	0.375347	0.673336	BLASTX1	1608	ref|NP_001134050.1|	Di-N-acetylchitobiase precursor [Salmo salar]_x0001_gb|ACI66041.1| Di-N-acetylchitobiase precursor [Salmo salar]	1938	0	359/364 (98%)
comp114718_c0_seq1	35.9408	-0.0239587	0.473469	-0.0506023	0.959642	0.985606	BLASTN1	554	ref|XR_001325519.1|	PREDICTED: Salmo salar uncharacterized LOC106591901 (LOC106591901), ncRNA	936	0	521/555 (93%)
comp114725_c0_seq1	98.7521	0.494184	0.238378	2.07311	0.0381621	0.225574	BLASTX1	1698	ref|XP_014037810.1|	PREDICTED: soluble calcium-activated nucleotidase 1-like [Salmo salar]	1588	0	298/305 (97%)
comp11473_c0_seq1	307.221	-0.725195	0.279967	-2.59029	0.00958945	0.1041	BLASTX1	1236	ref|XP_014003925.1|	PREDICTED: CD9 antigen-like isoform X1 [Salmo salar]	1046	2e-138	226/227 (99%)
comp114734_c0_seq1	69.9665	0.299139	0.338268	0.884326	0.37652	0.674308	BLASTN1	1561	ref|XM_014133792.1|	PREDICTED: Salmo salar regulator of G-protein signaling 3-like (LOC106565973), transcript variant X12, mRNA	2794	0	1506/1576 (95%)
comp1147388_c0_seq1	1.95011	0.192602	0.479894	0.401342	0.688168	NA	BLASTX1	253	ref|XP_014045527.1|	PREDICTED: E3 ubiquitin-protein ligase Topors-like, partial [Salmo salar]	319	8e-32	78/84 (92%)
comp114742_c0_seq1	32.2743	-0.0611932	0.429292	-0.142544	0.88665	0.955535	BLASTN1	525	ref|XM_010880950.2|	PREDICTED: Esox lucius filamin binding LIM protein 1 (fblim1), mRNA	314	1e-72	268/337 (79%)
comp114745_c0_seq1	46.963	0.941729	0.301292	3.12563	0.00177422	0.0381592	BLASTX1	788	ref|NP_001135129.1|	CI085 protein [Salmo salar]_x0001_ref|XP_014026924.1| PREDICTED: uncharacterized protein C9orf85 homolog [Salmo salar]_x0001_gb|ACI67157.1| C9orf85 homolog [Salmo salar]	912	4e-121	172/177 (97%)
comp11475_c0_seq1	1137.38	-0.0113293	0.24538	-0.0461706	0.963174	0.98714	BLASTX1	4478	ref|XP_014011311.1|	PREDICTED: protein transport protein Sec24D-like [Salmo salar]	4214	0	782/795 (98%)
comp114763_c0_seq1	12.156	0.839858	0.338698	2.47967	0.0131505	0.124702	BLASTN1	213	ref|XM_014154016.1|	PREDICTED: Salmo salar ras-related protein ORAB-1-like (LOC106576702), transcript variant X1, mRNA	260	2e-58	188/228 (82%)
comp114775_c0_seq1	51.2121	0.010626	0.288081	0.0368855	0.970576	0.989573	No Hit Found	NA			NA	NA
comp114798_c0_seq1	26.531	0.298992	0.441082	0.677861	0.49786	0.759845	BLASTX1	430	ref|XP_014020232.1|	PREDICTED: insulin-induced gene 2 protein-like isoform X2 [Salmo salar]	282	2e-27	56/59 (94%)
comp114833_c0_seq1	28.9121	0.239605	0.384651	0.622914	0.533341	0.782323	BLASTN1	593	ref|XM_014205381.1|	PREDICTED: Salmo salar vascular endothelial growth factor A-A-like (LOC106607898), transcript variant X3, mRNA	1098	0	579/596 (97%)
comp114844_c0_seq1	80.2396	0.597524	0.29647	2.01546	0.0438565	0.24444	BLASTX1	1545	ref|NP_001135230.1|	Pre-mRNA-splicing factor 38A [Salmo salar]_x0001_gb|ACI33619.1| Pre-mRNA-splicing factor 38A [Salmo salar]_x0001_gb|ACM09802.1| Pre-mRNA-splicing factor 38A [Salmo salar]	1004	3e-129	212/213 (99%)
comp114847_c0_seq1	12.9743	-0.792842	0.317783	-2.49492	0.0125987	0.121419	BLASTN1	293	ref|XM_014213511.1|	PREDICTED: Salmo salar AP-2 complex subunit mu (LOC106612407), transcript variant X4, mRNA	340	6e-80	181/187 (96%)
comp114874_c0_seq1	23.3461	0.622074	0.46954	1.32486	0.185218	0.495685	BLASTX1	258	ref|XP_014047293.1|	PREDICTED: uncharacterized protein LOC106600457 [Salmo salar]	246	6e-23	46/71 (64%)
comp1148977_c0_seq1	2.27944	-0.254814	0.47687	-0.534348	0.593101	NA	BLASTN1	224	emb|FQ310508.3|	Dicentrarchus labrax chromosome sequence corresponding to linkage group 18, complete sequence	72	2e-07	41/44 (93%)
comp114906_c0_seq1	15.8678	-1.5141	0.386188	-3.92062	8.83197e-05	0.00577606	BLASTN1	245	gb|EU025716.1|	Salmo salar retinoic acid receptor gamma b (Rargb) gene, partial cds; and homeobox protein HoxC13ba (HoxC13ba), homeobox protein HoxC12ba (HoxC12ba), homeobox protein HoxC11ba (HoxC11ba), homeobox protein HoxC10ba (HoxC10ba), homeobox protein HoxC9ba (HoxC9ba), homeobox protein HoxC8ba (HoxC8ba), homeobox protein HoxC6ba (HoxC6ba), homeobox protein HoxC5ba (HoxC5ba), and homeobox protein HoxC4ba …	200	5e-42	164/201 (81%)
comp114934_c0_seq1	33.7508	-0.129884	0.310855	-0.417827	0.676073	0.860541	BLASTN1	432	ref|XM_014127749.1|	PREDICTED: Salmo salar golgin subfamily B member 1-like (LOC106562744), transcript variant X2, mRNA	742	0	405/427 (94%)
comp114936_c0_seq1	79.1946	1.39972	0.414949	3.37324	0.00074288	0.0220184	BLASTX1	1272	ref|XP_013990065.1|	PREDICTED: activator of basal transcription 1 [Salmo salar]_x0001_ref|XP_013990066.1| PREDICTED: activator of basal transcription 1 [Salmo salar]	1152	4e-153	278/288 (96%)
comp114942_c0_seq1	59.7622	1.22017	0.457446	2.66736	NA	NA	BLASTN1	1396	ref|XM_014174237.1|	PREDICTED: Salmo salar serine/threonine-protein kinase SIK2-like (LOC106586692), transcript variant X2, mRNA	2452	0	1304/1353 (96%)
comp114957_c0_seq1	81.3895	-0.137598	0.256386	-0.536683	0.591487	0.815468	BLASTX1	1048	ref|XP_014067684.1|	PREDICTED: cleavage stimulation factor subunit 2-like isoform X2 [Salmo salar]	1483	0	348/348 (100%)
comp114960_c0_seq1	27.3785	0.0430259	0.273134	0.157527	0.87483	0.950964	BLASTN1	344	ref|NM_001311053.1|	Esox lucius glutaredoxin 5 (glrx5), mRNA	102	3e-15	152/213 (71%)
comp114966_c0_seq1	29.0031	0.0503492	0.384449	0.130965	0.895803	0.959428	BLASTN1	655	ref|XR_001323059.1|	PREDICTED: Salmo salar E3 ubiquitin-protein ligase TRIM17-like (LOC106581273), transcript variant X2, misc_RNA	1068	0	617/668 (92%)
comp114991_c0_seq1	15.6755	0.06585	0.371419	0.177293	0.859278	0.945346	BLASTN1	279	ref|XM_014194348.1|	PREDICTED: Salmo salar Rho GTPase activating protein 5 (arhgap5), mRNA	514	3e-127	275/286 (96%)
comp115_c0_seq1	13911.6	-0.186865	0.431731	-0.432828	0.66514	0.854737	BLASTX1	315	ref|XP_011375277.1|	PREDICTED: LOW QUALITY PROTEIN: 40S ribosomal protein S29 [Pteropus vampyrus]	320	4e-34	58/68 (85%)
comp1150_c0_seq1	3318.43	-0.157048	0.421148	-0.372905	0.709219	0.877344	BLASTX1	734	ref|XP_014062516.1|	PREDICTED: thioredoxin-like [Salmo salar]_x0001_gb|ACI66497.1| Thioredoxin [Salmo salar]_x0001_gb|ACI68074.1| Thioredoxin [Salmo salar]_x0001_gb|ACM08478.1| Thioredoxin [Salmo salar]_x0001_gb|ACM08641.1| Thioredoxin [Salmo salar]_x0001_gb|ACM09056.1| Thioredoxin [Salmo salar]_x0001_gb|ACM09416.1| Thioredoxin [Salmo salar]_x0001_gb|ADM16142.1| Thioredoxin [Salmo salar]_x0001_gb|ADM16163.1| Thiored…	491	9e-59	103/108 (95%)
comp11500_c0_seq1	629.5	-0.558173	0.289487	-1.92815	0.0538366	0.271518	BLASTX1	1234	ref|XP_014014776.1|	PREDICTED: pituitary tumor-transforming gene 1 protein-interacting protein-like [Salmo salar]	784	2e-99	167/176 (94%)
comp115011_c0_seq1	109.824	1.4143	0.438999	3.22165	0.00127453	0.0309528	BLASTX1	2007	ref|NP_001133415.1|	serine/threonine-protein kinase Sgk2 [Salmo salar]_x0001_gb|ACI33191.1| Serine/threonine-protein kinase Sgk2 [Salmo salar]	1604	0	319/324 (98%)
comp115017_c0_seq1	30.8464	1.01593	0.385236	2.63716	0.00836038	0.0959967	BLASTN1	549	ref|XM_014180716.1|	PREDICTED: Salmo salar ubiquitin-like modifier-activating enzyme 5 (LOC106590118), mRNA	914	0	520/557 (93%)
comp115020_c0_seq1	64.0447	-0.0380784	0.286531	-0.132894	0.894277	0.958805	BLASTX1	1318	ref|XP_014032394.1|	PREDICTED: secretory carrier-associated membrane protein 3-like isoform X1 [Salmo salar]	1231	5e-164	322/328 (98%)
comp115042_c0_seq1	34.4091	-0.29704	0.239573	-1.23987	0.215023	0.530508	BLASTN1	846	ref|XM_014142610.1|	PREDICTED: Salmo salar thyroid hormone receptor associated protein 3 (thrap3), transcript variant X13, mRNA	850	0	577/673 (85%)
comp115114_c0_seq1	86.6698	-1.09187	0.363498	-3.00378	0.00266648	0.0485433	BLASTN1	1680	ref|XM_014175550.1|	PREDICTED: Salmo salar alanine aminotransferase 2-like (LOC106587295), transcript variant X4, mRNA	2284	0	1431/1623 (88%)
comp115121_c0_seq1	44.1252	-1.41962	0.447339	-3.17347	0.00150629	0.0345255	BLASTX1	619	ref|XP_014012240.1|	PREDICTED: sorting nexin-15 [Salmo salar]	455	2e-50	119/221 (53%)
comp115122_c0_seq1	60.3625	0.078818	0.262692	0.30004	0.764146	0.903987	BLASTN1	935	ref|XM_014208507.1|	PREDICTED: Salmo salar UHRF1-binding protein 1-like (LOC106609564), transcript variant X6, mRNA	1462	0	868/958 (90%)
comp115126_c0_seq1	25.3502	-0.6902	0.350622	-1.9685	0.0490106	0.259353	BLASTN1	385	ref|XM_014202033.1|	PREDICTED: Salmo salar Claudin-12 (cld12), transcript variant X2, mRNA	616	1e-154	356/387 (91%)
comp1151269_c0_seq1	2.02273	-0.0271816	0.479992	-0.0566291	0.954841	NA	BLASTX1	320	ref|XP_013987925.1|	PREDICTED: protein FAM219A isoform X1 [Salmo salar]	423	2e-49	105/106 (99%)
comp115146_c0_seq1	20.4006	-0.462993	0.466704	-0.992048	0.321174	0.631571	BLASTX1	230	ref|XP_014028482.1|	PREDICTED: cytochrome P450 2D6-like isoform X1 [Salmo salar]	373	3e-40	69/76 (90%)
comp115164_c0_seq1	19.4286	1.07786	0.458767	2.34947	0.0188004	0.151384	BLASTX1	290	ref|XP_014050984.1|	PREDICTED: zinc finger protein 36, C3H1 type-like 1 [Salmo salar]	471	9e-55	93/98 (94%)
comp115176_c0_seq1	51.8309	0.344341	0.277715	1.23991	0.21501	0.530508	BLASTX1	1139	ref|XP_014048000.1|	PREDICTED: male-specific lethal 1-like 1 [Salmo salar]_x0001_ref|XP_014048001.1| PREDICTED: male-specific lethal 1-like 1 [Salmo salar]	1021	1e-130	190/195 (97%)
comp11518_c0_seq1	314.86	0.476076	0.31281	1.52194	0.128025	0.41545	BLASTX1	349	gb|KKF21382.1|	Transposable element Tcb2 transposase [Larimichthys crocea]	417	2e-48	79/90 (87%)
comp11519_c0_seq1	299.605	0.800144	0.319348	2.50555	0.0122261	0.119272	BLASTN1	465	ref|XM_014143928.1|	PREDICTED: Salmo salar leucine-rich alpha-2-glycoprotein-like (LOC106571174), mRNA	760	0	429/464 (92%)
comp115206_c0_seq1	17.2455	0.366597	0.339189	1.0808	0.279785	0.59565	BLASTN1	414	ref|XM_014163595.1|	PREDICTED: Salmo salar ras-related protein Rap-2b (LOC106581500), mRNA	688	3e-174	378/399 (94%)
comp115223_c0_seq1	68.7469	0.168858	0.269076	0.627549	0.530299	0.780546	BLASTX1	1235	ref|XP_014020314.1|	PREDICTED: motile sperm domain-containing protein 2-like [Salmo salar]_x0001_gb|ACN11351.1| Motile sperm domain-containing protein 2 [Salmo salar]	1147	4e-149	264/267 (98%)
comp115232_c0_seq1	18.1148	-1.26682	0.438057	-2.89191	0.00382904	0.0611503	BLASTN1	344	ref|XM_014145605.1|	PREDICTED: Salmo salar serine/threonine-protein kinase Sgk2-like (LOC106571978), transcript variant X2, mRNA	244	8e-54	154/174 (88%)
comp115234_c0_seq1	20.6396	-0.14568	0.399831	-0.364355	0.715593	0.880823	BLASTN1	467	ref|XM_013136507.1|	PREDICTED: Esox lucius acyl-CoA synthetase long-chain family member 3 (acsl3), mRNA	176	3e-35	219/301 (72%)
comp115246_c0_seq1	76.7845	-0.0542303	0.25426	-0.213286	0.831104	0.934046	BLASTX1	1333	ref|XP_014053305.1|	PREDICTED: NHL repeat-containing protein 3 [Salmo salar]_x0001_gb|ACI33155.1| NHL repeat-containing protein 3 precursor [Salmo salar]	1850	0	349/353 (98%)
comp11526_c0_seq1	164.109	-0.0971577	0.296945	-0.32719	0.743524	0.894002	BLASTN1	316	ref|XM_014156968.1|	PREDICTED: Salmo salar V-type proton ATPase 16 kDa proteolipid subunit (LOC106578297), mRNA	516	1e-127	292/313 (93%)
comp115291_c0_seq1	51.0914	0.978047	0.255626	3.82608	0.000130198	0.00733838	BLASTN1	712	ref|XM_014175573.1|	PREDICTED: Salmo salar polycomb protein suz12-B-like (LOC106587302), transcript variant X2, mRNA	1230	0	677/714 (94%)
comp115372_c0_seq1	41.2471	0.202503	0.260746	0.77663	0.437377	0.720499	BLASTN1	848	ref|XM_014158395.1|	PREDICTED: Salmo salar mitogen-activated protein kinase 8 (LOC106579004), transcript variant X4, mRNA	1452	0	812/865 (93%)
comp11539_c0_seq1	305.902	-0.400318	0.361987	-1.10589	0.268774	0.585534	BLASTN1	464	ref|XM_014156283.1|	PREDICTED: Salmo salar amyloid-like protein 1 (LOC106577862), transcript variant X2, mRNA	764	0	430/462 (93%)
comp115396_c0_seq1	12.873	0.564528	0.432982	1.30381	0.192297	0.502827	BLASTN1	404	gb|GU552297.1|	Salmo salar clone BAC 24B13 genomic sequence	144	1e-26	89/99 (89%)
comp115400_c0_seq1	28.3128	0.441935	0.382469	1.15548	0.247895	0.565238	BLASTN1	566	ref|XM_014187272.1|	PREDICTED: Salmo salar transcriptional regulator ATRX-like (LOC106595930), mRNA	426	6e-103	352/447 (78%)
comp115440_c0_seq1	39.8779	-0.0569174	0.332866	-0.170992	0.86423	0.947107	BLASTN1	624	ref|XM_014150016.1|	PREDICTED: Salmo salar abl interactor 2-like (LOC106574254), transcript variant X13, mRNA	908	0	588/690 (85%)
comp1154407_c0_seq1	1.43013	0.398887	0.48094	0.82939	0.406884	NA	BLASTN1	213	ref|XM_014147389.1|	PREDICTED: Salmo salar zinc finger protein 335-like (LOC106572852), transcript variant X4, mRNA	148	5e-28	148/191 (77%)
comp115455_c0_seq1	37.2276	-0.224417	0.307486	-0.729845	0.465485	0.7385	BLASTN1	479	ref|XR_001327914.1|	PREDICTED: Salmo salar uncharacterized LOC106600908 (LOC106600908), ncRNA	644	3e-162	413/463 (89%)
comp115469_c0_seq1	20.8897	0.520809	0.384283	1.35527	0.17533	0.483796	BLASTN1	353	ref|XM_014180518.1|	PREDICTED: Salmo salar neuropilin-1a-like (LOC106590027), transcript variant X6, mRNA	564	1e-140	327/357 (91%)
comp115478_c0_seq1	24.2831	0.521093	0.326937	1.59386	0.110967	0.390729	BLASTX1	650	ref|NP_001134454.1|	post-GPI attachment to proteins factor 2 [Salmo salar]_x0001_gb|ACI67591.1| Post-GPI attachment to proteins factor 2 [Salmo salar]	509	7e-60	93/95 (97%)
comp115483_c0_seq1	15.1085	-0.52055	0.385685	-1.34968	0.17712	0.485673	BLASTN1	279	gb|KF870466.1|	Oncorhynchus mykiss growth differentiation factor 11 (GDF11) gene, complete cds	214	9e-46	185/235 (78%)
comp115487_c0_seq1	36.8447	0.464208	0.425005	1.09224	0.274727	0.590978	BLASTX1	633	ref|XP_013983011.1|	PREDICTED: mitochondrial inner membrane protease subunit 1-like [Salmo salar]	884	7e-118	163/167 (97%)
comp115489_c0_seq1	21.7446	-0.510437	0.311649	-1.63786	0.101452	0.373486	BLASTN1	484	ref|XM_014162401.1|	PREDICTED: Salmo salar frizzled-9-like (LOC106580877), mRNA	702	6e-178	421/471 (89%)
comp115490_c0_seq1	60.3249	0.101351	0.252732	0.40102	0.688406	0.867178	BLASTX1	1036	ref|XP_014056288.1|	PREDICTED: interferon-stimulated 20 kDa exonuclease-like 2 [Salmo salar]	1030	3e-135	187/194 (96%)
comp115491_c0_seq1	96.5323	0.521035	0.385251	1.35246	0.17623	0.484535	BLASTX1	1825	ref|NP_001167209.1|	Nuclear RNA export factor 1 [Salmo salar]_x0001_gb|ACN11099.1| Nuclear RNA export factor 1 [Salmo salar]	2649	0	566/569 (99%)
comp115494_c0_seq1	31.2504	0.1713	0.280702	0.610257	0.541692	0.788183	BLASTN1	484	ref|XM_014176064.1|	PREDICTED: Salmo salar TM2 domain-containing protein 3-like (LOC106587559), mRNA	718	0	440/490 (89%)
comp115496_c0_seq1	25.1944	-0.226103	0.38064	-0.594008	0.552507	0.793873	BLASTN1	502	ref|XM_014212357.1|	PREDICTED: Salmo salar ETS-related transcription factor Elf-2-like (LOC106611780), transcript variant X2, mRNA	692	3e-175	405/441 (91%)
comp11551_c0_seq1	928.793	0.752206	0.290645	2.58806	0.00965189	0.104589	BLASTX1	2037	gb|ACN10991.1|	Nucleolar protein 5A [Salmo salar]	2242	0	515/534 (96%)
comp115511_c0_seq1	37.8139	0.473242	0.358704	1.31931	0.187065	0.497423	BLASTN1	475	ref|XM_014212577.1|	PREDICTED: Salmo salar Dual specificity protein kinase CLK4 (clk4), transcript variant X1, mRNA	786	0	452/493 (91%)
comp11554_c0_seq1	431.178	-0.421887	0.435802	-0.968069	0.33301	0.640805	BLASTN1	587	ref|XM_014190254.1|	PREDICTED: Salmo salar calreticulin-like (LOC106599148), transcript variant X2, mRNA	504	4e-124	340/394 (86%)
comp11556_c0_seq1	958.547	0.156794	0.138324	1.13353	0.256993	0.575265	BLASTX1	2596	ref|XP_010878652.1|	PREDICTED: 14-3-3 protein beta/alpha-A [Esox lucius]	1198	1e-154	227/236 (96%)
comp115567_c0_seq1	14.9878	0.0826229	0.420375	0.196546	0.844183	0.939058	BLASTX1	269	ref|XP_014070600.1|	PREDICTED: heterogeneous nuclear ribonucleoprotein R-like isoform X2 [Salmo salar]	130	2e-06	87/89 (97%)
comp115600_c0_seq1	24.0795	1.00519	0.3362	2.98985	0.00279116	0.0500557	BLASTN1	404	ref|XM_014172487.1|	PREDICTED: Salmo salar bone morphogenetic protein receptor, type IB (bmpr1b), transcript variant X5, mRNA	158	2e-30	120/146 (82%)
comp115603_c0_seq1	45.5267	-0.0348738	0.241887	-0.144174	0.885363	0.955089	BLASTN1	827	ref|XM_014154886.1|	PREDICTED: Salmo salar tetraspanin-14-like (LOC106577130), mRNA	754	0	424/452 (93%)
comp115609_c0_seq1	17.2514	0.668114	0.479161	1.39434	0.163215	0.467908	BLASTX1	214	ref|XP_014068193.1|	PREDICTED: stress-70 protein, mitochondrial-like [Salmo salar]_x0001_gb|ACN11027.1| Stress-70 protein, mitochondrial precursor [Salmo salar]	368	5e-39	71/71 (100%)
comp115611_c0_seq1	31.059	-1.32265	0.396524	-3.33561	0.000851133	0.0243281	BLASTN1	343	ref|XM_014204113.1|	PREDICTED: Salmo salar signal transducer and activator of transcription 5B-like (LOC106607295), mRNA	560	1e-139	322/346 (93%)
comp115657_c0_seq1	12.278	-0.156949	0.355488	-0.441502	0.65885	0.85138	BLASTN1	222	ref|XM_014135660.1|	PREDICTED: Salmo salar transcription initiation factor TFIID subunit 10-like (LOC106566962), mRNA	368	1e-87	209/223 (93%)
comp115668_c0_seq1	23.0963	0.170419	0.481631	0.353837	0.723461	0.884185	BLASTX1	387	ref|XP_014060798.1|	PREDICTED: trichohyalin-like [Salmo salar]	212	1e-16	42/43 (97%)
comp115674_c0_seq1	53.565	1.58602	0.391588	4.05023	5.11676e-05	0.0041463	BLASTN1	1647	gb|KM051921.1|	Brachymystax lenok tsinlingensis microsatellite BLT25 sequence	212	2e-44	153/181 (84%)
comp115707_c0_seq1	110.563	-0.320245	0.232045	-1.3801	0.167557	0.473698	BLASTX1	2401	ref|XP_013995188.1|	PREDICTED: cyclic AMP-dependent transcription factor ATF-6 alpha-like isoform X4 [Salmo salar]	2326	0	527/540 (97%)
comp115712_c0_seq1	82.7546	-0.158054	0.244198	-0.647236	0.517479	0.771969	BLASTX1	1306	ref|XP_014063809.1|	PREDICTED: mitochondrial inner membrane protease ATP23 homolog isoform X1 [Salmo salar]	1260	3e-170	233/234 (99%)
comp115726_c0_seq1	6.45458	-0.715542	0.396232	-1.80587	0.0709394	NA	BLASTN1	213	ref|XM_014163813.1|	PREDICTED: Salmo salar palmitoyltransferase ZDHHC3-like (LOC106581646), transcript variant X8, mRNA	236	7e-52	172/201 (85%)
comp11573_c0_seq1	919.14	-1.15884	0.352982	-3.283	0.00102708	0.0275237	BLASTX1	2217	ref|NP_001134867.1|	NipSnap homolog 3A [Salmo salar]_x0001_gb|ACI69216.1| NipSnap homolog 3A [Salmo salar]	1330	4e-176	246/252 (97%)
comp115751_c0_seq1	52.3114	-0.181401	0.387175	-0.468525	0.639409	0.842996	BLASTN1	785	ref|XM_014135101.1|	PREDICTED: Salmo salar transmembrane protein 203-like (LOC106566747), mRNA	1250	0	739/811 (91%)
comp115755_c0_seq1	16.346	1.19189	0.476609	2.50076	NA	NA	BLASTN1	226	ref|XM_014151060.1|	PREDICTED: Salmo salar cyclic nucleotide-binding domain-containing protein 2-like (LOC106574924), mRNA	80	2e-09	57/66 (86%)
comp115794_c0_seq1	69.36	-0.043032	0.26967	-0.159573	0.873218	0.950353	BLASTN1	1078	ref|XM_014175838.1|	PREDICTED: Salmo salar dual specificity mitogen-activated protein kinase kinase 7-like (LOC106587435), transcript variant X2, mRNA	1842	0	1024/1080 (94%)
comp11580_c0_seq1	1192.75	1.87717	0.40639	4.61914	3.85329e-06	0.000728063	BLASTX1	4159	ref|XP_013982170.1|	PREDICTED: eukaryotic translation initiation factor 4 gamma 2-like, partial [Salmo salar]	4048	0	881/895 (98%)
comp11581_c0_seq1	782.738	0.148083	0.289318	0.511834	0.608767	0.825926	BLASTX1	1636	ref|XP_014058863.1|	PREDICTED: ER membrane protein complex subunit 10-like isoform X2 [Salmo salar]	1099	7e-144	247/250 (98%)
comp115823_c0_seq1	78.3676	-0.0466787	0.31585	-0.147788	0.88251	0.954064	BLASTX1	985	ref|NP_001133786.1|	copper chaperone for superoxide dismutase [Salmo salar]_x0001_gb|ACI33896.1| Copper chaperone for superoxide dismutase [Salmo salar]	1392	0	266/270 (98%)
comp115838_c0_seq1	43.861	-0.13926	0.31204	-0.446287	0.65539	0.85025	BLASTX1	592	ref|XP_014056660.1|	PREDICTED: male-enhanced antigen 1 isoform X1 [Salmo salar]	217	5e-18	43/43 (100%)
comp11584_c0_seq1	1154.19	-0.205386	0.468903	-0.438013	0.661377	0.853112	BLASTX1	1352	ref|XP_013989408.1|	PREDICTED: uncharacterized protein LOC106566092 isoform X1 [Salmo salar]_x0001_ref|XP_013989409.1| PREDICTED: uncharacterized protein LOC106566092 isoform X1 [Salmo salar]	890	4e-114	199/202 (98%)
comp115854_c0_seq1	24.3139	-0.444896	0.457643	-0.972146	0.330978	0.639195	BLASTX1	245	gb|AEA52584.1|	Conserved protein [Lactobacillus casei LC2W]_x0001_gb|AEA53244.1| Conserved protein [Lactobacillus casei LC2W]_x0001_gb|AEA53260.1| Conserved protein [Lactobacillus casei LC2W]_x0001_gb|AEA54338.1| Conserved protein [Lactobacillus casei LC2W]_x0001_gb|AEA55007.1| Conserved protein [Lactobacillus casei LC2W]_x0001_gb|AEA55757.1| Conserved protein [Lactobacillus casei BD-II]_x0001_gb|AEA56405.1| Co…	174	1e-13	40/66 (60%)
comp115884_c0_seq1	30.2806	0.0640187	0.304122	0.210503	0.833275	0.935082	BLASTN1	489	ref|XM_014167260.1|	PREDICTED: Salmo salar methyltransferase like 1 (mettl1), transcript variant X3, mRNA	730	0	448/501 (89%)
comp115908_c0_seq1	52.4693	0.00365124	0.26943	0.0135517	0.989188	0.995964	BLASTX1	903	ref|XP_014017749.1|	PREDICTED: SID1 transmembrane family member 2-like isoform X1 [Salmo salar]	354	2e-33	78/79 (98%)
comp1159203_c0_seq1	0.905071	0.183558	0.401118	0.457616	0.647228	NA	BLASTX1	205	ref|XP_014070255.1|	PREDICTED: serine-protein kinase ATM isoform X2 [Salmo salar]	339	4e-34	61/65 (93%)
comp115927_c0_seq1	39.2398	0.109631	0.288903	0.379475	0.704335	0.874976	BLASTN1	509	ref|XM_014192293.1|	PREDICTED: Salmo salar reticulocalbin 3, EF-hand calcium binding domain (rcn3), transcript variant X2, mRNA	584	6e-146	435/525 (82%)
comp115934_c0_seq1	65.7459	-0.53446	0.25674	-2.08172	0.0373682	0.223573	BLASTN1	1216	ref|XM_014168027.1|	PREDICTED: Salmo salar probable peptidyl-tRNA hydrolase 2 (LOC106583630), transcript variant X2, mRNA	1364	0	967/1146 (84%)
comp115948_c0_seq1	80.0424	-0.06191	0.319355	-0.19386	0.846286	0.940028	BLASTN1	1569	ref|XM_014129038.1|	PREDICTED: Salmo salar spectrin beta chain, non-erythrocytic 1-like (LOC106563448), transcript variant X5, mRNA	1144	0	1160/1557 (74%)
comp115953_c0_seq1	60.3202	0.158624	0.271445	0.58437	0.558971	0.797816	BLASTN1	931	ref|XR_001322624.1|	PREDICTED: Salmo salar uncharacterized LOC106579295 (LOC106579295), ncRNA	1708	0	901/931 (96%)
comp115957_c0_seq1	31.0196	0.66078	0.284851	2.31974	0.0203548	0.158846	BLASTN1	903	ref|XM_014171945.1|	PREDICTED: Salmo salar BTB/POZ domain-containing protein KCTD9 (LOC106585572), transcript variant X2, mRNA	1264	0	759/833 (91%)
comp115959_c0_seq1	12.9428	0.517425	0.390732	1.32424	0.185422	0.495696	BLASTN1	232	ref|XM_014179204.1|	PREDICTED: Salmo salar Golgi to ER traffic protein 4 homolog (LOC106589355), mRNA	288	6e-66	202/236 (85%)
comp115967_c0_seq1	17.0593	1.02763	0.419422	2.45012	0.0142807	0.130187	BLASTN1	389	ref|XM_014132845.1|	PREDICTED: Salmo salar ubiquitin carboxyl-terminal hydrolase 4 (LOC100380707), mRNA	694	7e-176	375/392 (95%)
comp115978_c0_seq1	56.2824	1.086	0.481113	2.25726	NA	NA	BLASTX1	1033	ref|XP_014019981.1|	PREDICTED: ATP-dependent RNA helicase DDX3X isoform X8 [Salmo salar]	1115	2e-143	254/257 (98%)
comp115987_c0_seq1	85.4152	-0.722451	0.274491	-2.63197	0.00848926	0.0970138	BLASTX1	1496	ref|XP_014007201.1|	PREDICTED: gem-associated protein 8 [Salmo salar]	888	3e-113	209/219 (95%)
comp115998_c0_seq1	28.8927	0.231912	0.319604	0.725623	0.46807	0.739937	BLASTX1	371	ref|NP_001133600.1|	UDP-N-acetylglucosamine transporter [Salmo salar]_x0001_ref|XP_014055341.1| PREDICTED: probable UDP-sugar transporter protein SLC35A4 isoform X1 [Salmo salar]_x0001_gb|ACI33550.1| UDP-N-acetylglucosamine transporter [Salmo salar]	282	3e-27	61/81 (75%)
comp11601_c0_seq1	610.169	0.838894	0.448755	1.86938	NA	NA	BLASTN1	881	ref|XM_014139844.1|	PREDICTED: Salmo salar angiopoietin-related protein 4-like (LOC106568957), mRNA	914	0	703/859 (81%)
comp116012_c0_seq1	37.713	0.820155	0.357924	2.29142	0.0219391	0.165685	BLASTX1	587	ref|XP_014010577.1|	PREDICTED: ribosomal protein 63, mitochondrial-like [Salmo salar]_x0001_gb|ACI69365.1| Mitochondrial ribosomal protein 63 [Salmo salar]	537	2e-66	100/101 (99%)
comp11602_c0_seq1	759.759	0.00967138	0.136288	0.0709631	0.943427	0.978938	BLASTX1	4529	ref|XP_014059503.1|	PREDICTED: LIM and SH3 domain protein 1-like [Salmo salar]	992	1e-119	241/242 (99%)
comp116034_c0_seq1	30.7998	0.401303	0.367233	1.09278	0.274492	0.590978	BLASTN1	598	ref|XM_014208107.1|	PREDICTED: Salmo salar neuroepithelial cell-transforming gene 1 protein-like (LOC106609352), transcript variant X3, mRNA	1008	0	570/610 (93%)
comp116058_c0_seq1	18.5809	-0.966574	0.398798	-2.42372	0.0153626	0.134846	BLASTN1	326	ref|XM_014180733.1|	PREDICTED: Salmo salar plexin domain-containing protein 2-like (LOC106590128), mRNA	622	2e-156	320/326 (98%)
comp116082_c0_seq1	20.1315	0.940095	0.460542	2.04128	0.0412231	0.235545	BLASTX1	205	ref|XP_013987820.1|	PREDICTED: peptidyl-prolyl cis-trans isomerase FKBP5-like [Salmo salar]	313	5e-32	59/68 (86%)
comp116116_c0_seq1	20.601	-0.112216	0.436271	-0.257217	0.797011	0.918179	BLASTN1	231	ref|XR_001325989.1|	PREDICTED: Salmo salar uncharacterized LOC106593888 (LOC106593888), ncRNA	72	3e-07	47/53 (88%)
comp116122_c0_seq1	41.421	-0.69197	0.376346	-1.83865	0.0659664	0.300846	BLASTN1	765	ref|XM_014199388.1|	PREDICTED: Salmo salar nucleophosmin-like (LOC106604595), mRNA	1158	0	618/641 (96%)
comp116126_c0_seq1	54.4324	-0.68184	0.332318	-2.05177	0.0401919	0.232316	BLASTX1	1092	ref|XP_013980511.1|	PREDICTED: peroxisomal coenzyme A diphosphatase NUDT7 isoform X1 [Salmo salar]_x0001_gb|ACI70039.1| Peroxisomal coenzyme A diphosphatase NUDT7 [Salmo salar]	996	1e-131	215/221 (97%)
comp11613_c0_seq1	190.424	-0.709207	0.30908	-2.29458	0.0217573	0.164768	BLASTN1	936	ref|XM_014177037.1|	PREDICTED: Salmo salar nuclear factor of activated T-cells, cytoplasmic 1-like (LOC106588230), transcript variant X2, mRNA	544	9e-135	434/549 (79%)
comp116135_c0_seq1	9.81489	0.804988	0.391737	2.05492	0.0398865	0.23148	BLASTN1	278	ref|XM_014211221.1|	PREDICTED: Salmo salar proteasome activator complex subunit 4A-like (LOC106611227), mRNA	406	7e-98	233/253 (92%)
comp116136_c0_seq1	22.56	0.463454	0.380642	1.21756	0.223391	0.539903	BLASTN1	219	ref|XM_014164860.1|	PREDICTED: Salmo salar uncharacterized LOC106582112 (LOC106582112), mRNA	272	1e-61	202/257 (78%)
comp11614_c0_seq1	859.801	0.294475	0.438428	0.671661	0.5018	0.761928	BLASTX1	2570	ref|XP_014049403.1|	PREDICTED: solute carrier family 35 member B1-like [Salmo salar]	1580	0	315/317 (99%)
comp116141_c0_seq1	111.723	-0.864063	0.268029	-3.22376	0.00126518	0.0307877	BLASTX1	1665	ref|XP_013991212.1|	PREDICTED: ankyrin repeat and SOCS box protein 8-like [Salmo salar]_x0001_gb|ACI33115.1| Ankyrin repeat and SOCS box protein 8 [Salmo salar]	1398	0	288/289 (99%)
comp116146_c0_seq1	14.7523	0.194422	0.384282	0.505936	0.612901	0.828086	BLASTN1	283	gb|GQ505859.1|	Salmo salar clone BAC CHORI214-439H13 genomic sequence	438	1e-106	259/283 (91%)
comp11615_c0_seq1	181.169	1.4923	0.371189	4.02032	5.81188e-05	0.00446883	BLASTX1	211	ref|XP_014060596.1|	PREDICTED: gap junction Cx32.2 protein-like [Salmo salar]	369	5e-41	69/70 (98%)
comp116163_c0_seq1	9.76132	-0.0750605	0.342769	-0.218983	0.826664	0.931979	BLASTX1	289	ref|XP_010868349.2|	PREDICTED: redox-regulatory protein FAM213A isoform X1 [Esox lucius]	221	3e-19	44/63 (69%)
comp116166_c0_seq1	11.2386	-0.50593	0.452787	-1.11737	0.263836	0.582157	BLASTX1	236	gb|ACI33589.1|	Proactivator polypeptide precursor [Salmo salar]	273	6e-26	70/78 (89%)
comp116168_c0_seq1	68.436	0.000777361	0.154305	0.00503783	0.99598	0.998345	BLASTX1	1817	ref|XP_013992621.1|	PREDICTED: interferon regulatory factor 2-binding protein 1-like [Salmo salar]	983	5e-121	231/256 (90%)
comp116177_c0_seq1	30.8274	-0.114599	0.379116	-0.302279	0.762439	0.903542	BLASTN1	430	ref|XM_014211182.1|	PREDICTED: Salmo salar E3 ubiquitin-protein ligase HECTD1 (LOC100380626), transcript variant X8, mRNA	728	0	401/430 (93%)
comp116181_c0_seq1	18.2245	0.454181	0.351517	1.29206	0.196336	0.507705	BLASTX1	248	ref|XP_014046043.1|	PREDICTED: target of EGR1 protein 1-like [Salmo salar]	348	2e-36	68/74 (91%)
comp116222_c0_seq1	19.7849	-0.250892	0.327555	-0.765953	0.443704	0.723999	BLASTN1	335	ref|XM_014197345.1|	PREDICTED: Salmo salar protein EURL homolog (LOC106603527), mRNA	112	5e-18	68/76 (89%)
comp116238_c0_seq1	68.8653	0.395437	0.284603	1.38943	0.164701	0.469984	BLASTX1	1502	ref|NP_001167300.1|	Tuftelin-interacting protein 11 [Salmo salar]_x0001_gb|ACN11319.1| Tuftelin-interacting protein 11 [Salmo salar]	2343	0	448/449 (99%)
comp116249_c0_seq1	43.511	0.565922	0.28506	1.98527	0.0471145	0.253613	BLASTX1	597	ref|XP_014065000.1|	PREDICTED: acidic leucine-rich nuclear phosphoprotein 32 family member B-like isoform X1 [Salmo salar]	159	7e-19	47/112 (41%)
comp11629_c0_seq1	132.919	-0.385406	0.390755	-0.986309	0.323981	0.633218	BLASTN1	241	ref|XM_014161939.1|	PREDICTED: Salmo salar 60S ribosomal protein L35a (LOC106580649), transcript variant X2, mRNA	88	1e-11	62/73 (84%)
comp116308_c0_seq1	34.0513	-0.229492	0.272059	-0.843536	0.398929	0.691947	BLASTX1	498	ref|XP_014016951.1|	PREDICTED: tropomyosin alpha-3 chain-like isoform X9 [Salmo salar]	552	3e-67	125/138 (90%)
comp116359_c0_seq1	35.214	0.140706	0.306966	0.458377	0.646682	0.845979	BLASTN1	574	ref|XM_014176567.1|	PREDICTED: Salmo salar ADP-ribosylation factor GTPase-activating protein 2-like (LOC106587908), mRNA	554	1e-137	294/305 (96%)
comp116366_c0_seq1	34.1187	0.498434	0.324583	1.53562	0.124633	0.411571	BLASTN1	730	ref|XM_014155640.1|	PREDICTED: Salmo salar RNA-binding protein 4.1-like (LOC106577530), transcript variant X6, mRNA	1086	0	667/740 (90%)
comp116369_c0_seq1	66.818	-0.101027	0.27215	-0.371217	0.710476	0.877999	BLASTX1	1447	ref|NP_001135291.1|	nuclear factor interleukin-3-regulated protein [Salmo salar]_x0001_ref|XP_014000550.1| PREDICTED: nuclear factor interleukin-3-regulated protein isoform X1 [Salmo salar]_x0001_gb|ACI34322.1| Nuclear factor interleukin-3-regulated protein [Salmo salar]	2025	0	384/389 (98%)
comp116382_c0_seq1	47.7289	-0.663679	0.405879	-1.63516	0.102015	0.374266	BLASTX1	831	ref|XP_014004852.1|	PREDICTED: interferon-induced protein 44-like isoform X4 [Salmo salar]	311	2e-29	60/62 (96%)
comp116399_c0_seq1	17.4848	0.195661	0.288368	0.678511	0.497448	0.759698	No Hit Found	NA			NA	NA
comp1164_c0_seq1	6714.21	-1.47135	0.366412	-4.01556	5.93043e-05	0.00453103	BLASTX1	2103	ref|NP_001135372.1|	Membrane-spanning 4-domains subfamily A member 12 [Salmo salar]_x0001_gb|ACI69743.1| Membrane-spanning 4-domains subfamily A member 12 [Salmo salar]	875	5e-109	200/213 (93%)
comp116401_c0_seq1	67.5278	0.448721	0.290564	1.54431	0.122513	0.408367	BLASTX1	1723	ref|NP_001167098.1|	type-2 angiotensin II receptor [Salmo salar]_x0001_ref|XP_014052081.1| PREDICTED: type-2 angiotensin II receptor isoform X1 [Salmo salar]_x0001_gb|ACN10813.1| Type-2 angiotensin II receptor [Salmo salar]	924	1e-115	172/175 (98%)
comp116421_c0_seq1	78.7472	0.901622	0.336833	2.67676	0.00743374	0.0894092	BLASTX1	1253	ref|XP_012269497.1|	PREDICTED: RNA-directed DNA polymerase from mobile element jockey-like [Athalia rosae]	497	5e-51	119/299 (39%)
comp116433_c0_seq1	33.1021	0.284597	0.304476	0.934713	0.349936	0.653632	BLASTN1	638	ref|XM_014199075.1|	PREDICTED: Salmo salar ETS-related transcription factor Elf-1-like (LOC106604448), transcript variant X8, mRNA	388	1e-92	309/385 (80%)
comp116440_c0_seq1	20.2925	-0.323043	0.330224	-0.978255	0.327948	0.636613	BLASTN1	420	ref|XM_014192633.1|	PREDICTED: Salmo salar SUMO-conjugating enzyme UBC9-like (LOC106600883), mRNA	758	0	411/429 (95%)
comp116441_c0_seq1	15.8297	0.265873	0.327899	0.81084	0.417458	0.705607	BLASTN1	265	ref|XM_014154859.1|	PREDICTED: Salmo salar echinoderm microtubule-associated protein-like 6 (LOC106577113), transcript variant X5, mRNA	292	6e-67	195/230 (84%)
comp116449_c0_seq1	37.2893	0.246332	0.35203	0.699747	0.484085	0.749947	BLASTN1	638	ref|XM_014213257.1|	PREDICTED: Salmo salar proton-coupled amino acid transporter 1-like (LOC106612256), transcript variant X3, mRNA	602	1e-150	527/673 (78%)
comp116452_c0_seq1	63.7227	0.548395	0.300605	1.8243	0.0681062	0.305866	BLASTX1	882	ref|NP_001134987.1|	CG030 protein [Salmo salar]_x0001_gb|ACI69755.1| C7orf30 [Salmo salar]	1227	2e-167	227/243 (93%)
comp116453_c0_seq1	17.7433	0.959268	0.392939	2.44127	0.0146359	0.132013	BLASTN1	310	ref|XM_014180418.1|	PREDICTED: Salmo salar nucleolar and coiled-body phosphoprotein 1-like (LOC106589953), transcript variant X5, mRNA	422	4e-102	271/309 (87%)
comp11646_c0_seq1	323.237	0.217231	0.473686	0.458597	0.646523	0.845979	BLASTN1	547	ref|XM_014186286.1|	PREDICTED: Salmo salar E3 ubiquitin-protein ligase MYLIP-A-like (LOC106594900), mRNA	212	7e-45	132/152 (86%)
comp116465_c0_seq1	19.5548	0.031902	0.345994	0.0922038	0.926536	0.972539	BLASTN1	298	ref|XM_014141207.1|	PREDICTED: Salmo salar probable G-protein coupled receptor 148 (LOC106569648), mRNA	80	2e-09	48/53 (90%)
comp116486_c0_seq1	16.8558	-0.159012	0.347612	-0.457441	0.647354	0.846203	No Hit Found	NA			NA	NA
comp116502_c0_seq1	14.545	-0.0537821	0.444093	-0.121105	NA	NA	BLASTN1	259	ref|XM_014212603.1|	PREDICTED: Salmo salar early growth response protein 1-like (LOC106611930), mRNA	302	1e-69	212/266 (79%)
comp116504_c0_seq1	88.9989	-0.673907	0.275831	-2.44319	0.0145581	0.131798	BLASTX1	1830	ref|XP_013985282.1|	PREDICTED: solute carrier family 46 member 3-like isoform X1 [Salmo salar]_x0001_ref|XP_013985283.1| PREDICTED: solute carrier family 46 member 3-like isoform X1 [Salmo salar]	2157	0	458/471 (97%)
comp116517_c0_seq1	23.3093	-0.0472848	0.424513	-0.111386	0.91131	0.96507	BLASTX1	291	ref|XP_010858714.1|	PREDICTED: AP-2 complex subunit mu-like [Bison bison bison]_x0001_ref|XP_010858821.1| PREDICTED: AP-2 complex subunit mu-like [Bison bison bison]	487	1e-59	95/97 (97%)
comp116524_c0_seq1	21.4683	0.481253	0.438255	1.09811	0.272157	0.588548	BLASTX1	577	ref|XP_013988211.1|	PREDICTED: guanine nucleotide-binding protein G(i) subunit alpha-2 isoform X1 [Salmo salar]	333	3e-33	66/68 (97%)
comp116526_c0_seq1	26.4729	-0.370567	0.253457	-1.46205	0.143727	0.439622	BLASTN1	654	ref|XM_014148039.1|	PREDICTED: Salmo salar F-box/LRR-repeat protein 14-like (LOC106573211), mRNA	518	7e-128	353/424 (83%)
comp116533_c0_seq1	18.0228	0.205737	0.369392	0.556962	0.577553	0.807762	BLASTN1	341	ref|XM_014216108.1|	PREDICTED: Salmo salar kelch-like protein 26 (LOC106613638), transcript variant X6, mRNA	78	9e-09	47/52 (90%)
comp116546_c0_seq1	106.512	0.127522	0.273155	0.466848	0.640609	0.84364	BLASTX1	1388	ref|XP_014023331.1|	PREDICTED: probable tRNA pseudouridine synthase 2 [Salmo salar]	1659	0	331/342 (96%)
comp116560_c0_seq1	92.473	0.331998	0.259819	1.27781	0.201318	0.514717	BLASTX1	1876	ref|XP_013980832.1|	PREDICTED: transmembrane protein 263 [Salmo salar]	300	4e-28	104/111 (93%)
comp116579_c0_seq1	75.45	0.69403	0.454029	1.5286	0.126363	0.413787	BLASTX1	2066	ref|XP_014035712.1|	PREDICTED: probable E3 ubiquitin-protein ligase TRIM8 [Salmo salar]	2301	0	485/492 (98%)
comp11658_c0_seq1	638.052	-0.906466	0.354765	-2.55512	0.0106152	0.110452	BLASTX1	1201	ref|XP_013983320.1|	PREDICTED: glutathione S-transferase theta-2B [Salmo salar]	1244	2e-168	236/241 (97%)
comp116598_c0_seq1	20.5152	0.183197	0.442288	0.414204	0.678724	0.861959	BLASTX1	621	ref|XP_013985879.1|	PREDICTED: tether containing UBX domain for GLUT4-like [Salmo salar]	919	3e-117	199/201 (99%)
comp1166_c0_seq1	3296.9	0.00982285	0.365094	0.026905	0.978535	0.992641	BLASTX1	500	ref|XP_010863802.1|	PREDICTED: 60S ribosomal protein L35 isoform X1 [Esox lucius]	567	1e-70	135/145 (93%)
comp11663_c0_seq1	399.618	0.323184	0.317144	1.01904	0.308182	0.620099	BLASTN1	1259	ref|XM_014154885.1|	PREDICTED: Salmo salar coiled-coil domain containing 172 (ccdc172), transcript variant X3, mRNA	370	2e-87	261/307 (85%)
comp116634_c0_seq1	33.7438	-0.449043	0.253572	-1.77087	0.0765822	0.326274	BLASTN1	496	ref|XM_014195202.1|	PREDICTED: Salmo salar palmitoyltransferase ZDHHC5-like (LOC106602527), mRNA	536	7e-133	414/512 (80%)
comp116639_c0_seq1	71.2625	-0.66306	0.300845	-2.20399	0.0275247	0.188233	BLASTN1	1621	ref|XM_014133452.1|	PREDICTED: Salmo salar protein tyrosine phosphatase, receptor type, G (ptprg), transcript variant X2, mRNA	2454	0	1475/1643 (89%)
comp116653_c0_seq1	61.8266	0.768525	0.231371	3.32162	0.000894974	0.0251028	BLASTX1	1058	gb|ACI66244.1|	28S ribosomal protein S18a, mitochondrial precursor [Salmo salar]	1084	3e-145	205/209 (98%)
comp116663_c0_seq1	19.0969	-0.649066	0.366344	-1.77174	0.076438	0.325897	No Hit Found	NA			NA	NA
comp116696_c0_seq1	33.4472	0.310149	0.288639	1.07452	0.28259	0.598687	BLASTN1	724	ref|XM_014191980.1|	PREDICTED: Salmo salar YTH domain-containing family protein 1-like (LOC106600546), transcript variant X2, mRNA	1064	0	662/746 (88%)
comp1167_c0_seq1	5140.37	0.414054	0.305916	1.35349	0.175899	0.484534	BLASTX1	705	ref|NP_001135053.1|	60S ribosomal protein L19 [Salmo salar]_x0001_ref|XP_014048285.1| PREDICTED: 60S ribosomal protein L19-like [Salmo salar]_x0001_gb|ABY28370.1| ribosomal protein L19 [Oncorhynchus masou formosanus]_x0001_gb|ACI66883.1| 60S ribosomal protein L19 [Salmo salar]_x0001_gb|ACI70029.1| 60S ribosomal protein L19 [Salmo salar]_x0001_gb|ACI70055.1| 60S ribosomal protein L19 [Salmo salar]_x0001_gb|ACN10055.1…	685	6e-87	158/158 (100%)
comp116701_c0_seq1	23.6193	0.246267	0.279347	0.881583	0.378003	0.675488	BLASTN1	716	gb|AF375027.1|	Oncorhynchus mykiss microsatellite OMM1121 sequence	200	2e-41	146/177 (82%)
comp116704_c0_seq1	19.1373	0.474131	0.347653	1.36381	0.172628	0.480417	BLASTN1	308	ref|XM_014166125.1|	PREDICTED: Salmo salar potassium voltage-gated channel subfamily D member 3-like (LOC106582742), transcript variant X2, mRNA	324	1e-75	258/320 (80%)
comp116708_c0_seq1	11.3688	-0.478304	0.349052	-1.3703	0.170595	0.477685	BLASTN1	209	ref|XM_014197285.1|	PREDICTED: Salmo salar nuclear receptor corepressor 1-like (LOC106603505), transcript variant X7, mRNA	300	3e-69	197/229 (86%)
comp116723_c0_seq1	38.092	-0.742559	0.319952	-2.32084	0.0202952	0.158535	BLASTN1	520	ref|XM_014157210.1|	PREDICTED: Salmo salar uncharacterized LOC106578436 (LOC106578436), transcript variant X2, mRNA	134	9e-24	98/118 (83%)
comp11673_c0_seq1	902.856	-0.389069	0.235707	-1.65065	0.098811	0.368753	BLASTX1	2271	ref|XP_014021581.1|	PREDICTED: monocarboxylate transporter 1-like [Salmo salar]	1972	0	431/442 (97%)
comp116733_c0_seq1	59.4501	-0.0981153	0.273791	-0.358358	0.720075	0.882718	BLASTN1	872	ref|XM_014151294.1|	PREDICTED: Salmo salar neuropilin 2 (nrp2), transcript variant X1, mRNA	1392	0	813/887 (91%)
comp116739_c0_seq1	26.8374	0.760732	0.352327	2.15916	0.0308375	0.200694	BLASTN1	512	ref|XM_014205732.1|	PREDICTED: Salmo salar glycerophosphocholine phosphodiesterase GPCPD1-like (LOC106608056), transcript variant X2, mRNA	858	0	490/530 (92%)
comp116741_c0_seq1	11.9393	0.613008	0.32309	1.89733	0.0577844	0.28112	BLASTN1	221	ref|XM_014192494.1|	PREDICTED: Salmo salar NEDD8-conjugating enzyme Ubc12 (LOC106600804), mRNA	398	8e-96	214/223 (95%)
comp116766_c0_seq1	14.465	0.193655	0.342665	0.565145	0.571975	0.80459	BLASTX1	241	ref|XP_014016076.1|	PREDICTED: long-chain-fatty-acid--CoA ligase ACSBG2-like isoform X2 [Salmo salar]	394	2e-42	76/79 (96%)
comp116774_c0_seq1	11.5819	-0.363742	0.397208	-0.915748	0.359799	0.660812	BLASTN1	269	ref|XM_014144799.1|	PREDICTED: Salmo salar actin-related protein 10-like (LOC106571574), mRNA	476	7e-117	255/266 (95%)
comp116775_c0_seq1	18.682	0.163596	0.256817	0.637014	0.524116	0.776323	BLASTN1	264	ref|XM_014128752.1|	PREDICTED: Salmo salar ras-related protein Rab-14-like (LOC106563285), transcript variant X2, mRNA	394	1e-94	246/275 (89%)
comp116797_c0_seq1	37.6321	0.468407	0.452966	1.03409	0.301095	0.615357	BLASTX1	497	ref|XP_014038114.1|	PREDICTED: piggyBac transposable element-derived protein 3-like [Salmo salar]	561	7e-69	110/162 (67%)
comp116814_c0_seq1	8.69937	0.615632	0.453118	1.35866	0.174255	0.482434	BLASTN1	201	ref|NM_001124451.1|	Oncorhynchus mykiss prion-like protein (LOC100136172), mRNA_x0001_gb|AY188582.1| Oncorhynchus mykiss prion-like protein mRNA, complete cds	282	2e-64	154/162 (95%)
comp116834_c0_seq1	92.2412	-0.0998361	0.309241	-0.322842	0.746815	0.895745	BLASTX1	1676	ref|XP_014029487.1|	PREDICTED: uncharacterized protein C3orf38 homolog isoform X2 [Salmo salar]	1476	0	294/302 (97%)
comp116837_c0_seq1	9.9678	0.221809	0.370621	0.598479	0.54952	0.792753	BLASTN1	237	ref|XM_014195840.1|	PREDICTED: Salmo salar junctional adhesion molecule A-like (LOC106602884), mRNA	288	6e-66	167/180 (92%)
comp11686_c0_seq1	199.352	-0.0735767	0.275407	-0.267156	0.789349	0.914916	BLASTN1	263	ref|XM_014209803.1|	PREDICTED: Salmo salar semaphorin-4F-like (LOC106610434), mRNA	376	9e-90	235/263 (89%)
comp116880_c0_seq1	41.3553	0.541947	0.422742	1.28198	NA	NA	BLASTN1	715	gb|DQ174103.1|	Atlantic salmon swim bladder sarcoma virus from USA, complete genome	196	2e-40	342/481 (71%)
comp116881_c0_seq1	17.7298	0.539238	0.301813	1.78666	0.0739927	0.320829	BLASTN1	295	ref|XM_014156891.1|	PREDICTED: Salmo salar solute carrier family 25 (mitochondrial carrier; oxoglutarate carrier), member 11 (slc25a11), transcript variant X1, mRNA	328	1e-76	220/254 (86%)
comp116882_c0_seq1	22.8791	0.320358	0.273499	1.17133	0.241465	0.558941	BLASTX1	300	ref|XP_013994876.1|	PREDICTED: nucleolin-like [Salmo salar]	341	4e-35	65/68 (95%)
comp116895_c0_seq1	42.5673	-0.280732	0.314086	-0.893806	0.371426	0.670048	BLASTX1	552	ref|XP_014020251.1|	PREDICTED: M-phase phosphoprotein 8-like isoform X1 [Salmo salar]	388	3e-44	80/89 (89%)
comp1169_c0_seq1	7523.53	-0.126462	0.301376	-0.419616	0.674766	0.860292	BLASTX1	1462	ref|XP_014037089.1|	PREDICTED: eukaryotic translation initiation factor 5A-1-like isoform X1 [Salmo salar]	868	3e-111	163/164 (99%)
comp116900_c0_seq1	124.119	-0.127813	0.341192	-0.374608	0.707952	0.876901	BLASTX1	2547	ref|XP_014057434.1|	PREDICTED: protein virilizer homolog [Salmo salar]	3782	0	837/843 (99%)
comp116902_c0_seq1	28.1664	-0.76758	0.414532	-1.85168	0.0640723	0.295804	BLASTN1	525	ref|XM_014195468.1|	PREDICTED: Salmo salar butyrophilin subfamily 1 member A1-like (LOC106602685), transcript variant X15, mRNA	644	3e-162	433/501 (86%)
comp116911_c0_seq1	40.2275	0.174411	0.297246	0.586754	0.557369	0.796837	BLASTN1	751	ref|XM_014161367.1|	PREDICTED: Salmo salar phosphatidylinositol transfer protein beta isoform (LOC106580376), transcript variant X2, mRNA	1156	0	696/773 (90%)
comp116918_c0_seq1	25.2557	-0.375493	0.411126	-0.913328	0.36107	0.661683	BLASTN1	443	ref|XM_014142536.1|	PREDICTED: Salmo salar LSM10, U7 small nuclear RNA associated (lsm10), transcript variant X2, mRNA	772	0	423/446 (94%)
comp11693_c0_seq1	763.398	-0.873271	0.429679	-2.03238	0.0421152	0.238659	BLASTX1	1146	ref|XP_006798380.1|	PREDICTED: kinectin-like [Neolamprologus brichardi]	337	2e-33	86/176 (48%)
comp116935_c0_seq1	11.8747	0.474649	0.477363	0.994314	NA	NA	No Hit Found	NA			NA	NA
comp116935_c1_seq1	24.3817	0.221635	0.326495	0.678831	0.497245	0.759581	BLASTN1	381	ref|XM_014215857.1|	PREDICTED: Salmo salar dynamin-like 120 kDa protein, mitochondrial (LOC106613511), transcript variant X10, mRNA	502	9e-124	282/301 (93%)
comp116960_c0_seq1	41.0372	0.466398	0.359207	1.29841	0.194146	0.504918	BLASTX1	931	ref|XP_014063743.1|	PREDICTED: leucine-rich repeats and immunoglobulin-like domains protein 3 [Salmo salar]	890	2e-106	164/175 (93%)
comp116979_c0_seq1	55.9737	-0.518872	0.336545	-1.54176	0.123132	0.409256	BLASTN1	1306	ref|XM_014216607.1|	PREDICTED: Salmo salar formin-binding protein 1-like (LOC106613886), transcript variant X3, mRNA	832	0	1009/1418 (71%)
comp116982_c0_seq1	71.2881	-0.345325	0.322351	-1.07127	0.284048	0.59977	BLASTX1	1612	ref|XP_008275162.1|	PREDICTED: LOW QUALITY PROTEIN: protein yippee-like 5 [Stegastes partitus]	658	1e-78	122/122 (100%)
comp116989_c0_seq1	24.0148	-0.398887	0.375836	-1.06133	0.288539	0.603745	BLASTN1	410	ref|XM_014212118.1|	PREDICTED: Salmo salar selenoprotein H-like (LOC106611674), mRNA	106	3e-16	58/61 (95%)
comp117_c0_seq1	24219.4	-0.0864862	0.420157	-0.205843	0.836914	0.935662	BLASTX1	502	gb|ACO08124.1|	60S ribosomal protein L23 [Oncorhynchus mykiss]	662	3e-85	129/129 (100%)
comp117018_c0_seq1	90.1714	1.22656	0.375446	3.26695	0.00108713	0.0283242	BLASTX1	1502	ref|XP_014059508.1|	PREDICTED: ADP-ribosylation factor-like protein 5B isoform X2 [Salmo salar]	941	7e-122	177/179 (98%)
comp117023_c0_seq1	44.3818	0.13719	0.356405	0.384927	0.700291	0.873153	BLASTN1	885	ref|XM_014137168.1|	PREDICTED: Salmo salar vacuolar protein sorting 11 homolog (S. cerevisiae) (vps11), mRNA	1152	0	722/834 (86%)
comp117024_c0_seq1	5.1866	0.0955515	0.480505	0.198856	0.842375	NA	BLASTN1	229	ref|XR_001321965.1|	PREDICTED: Salmo salar methionine-R-sulfoxide reductase B3-like (LOC106576618), transcript variant X4, misc_RNA	332	7e-78	206/229 (89%)
comp117025_c0_seq1	72.3383	0.49057	0.361211	1.35812	0.174424	0.48279	BLASTX1	1000	ref|XP_014031985.1|	PREDICTED: casein kinase II subunit alpha'-like [Salmo salar]_x0001_gb|ACN11308.1| Casein kinase II subunit alpha [Salmo salar]	916	5e-118	170/171 (99%)
comp117037_c0_seq1	20.1604	-0.140765	0.245264	-0.573932	NA	NA	BLASTX1	210	ref|XP_014067041.1|	PREDICTED: uncharacterized protein LOC106611396 [Salmo salar]	195	3e-16	40/78 (51%)
comp117038_c0_seq1	45.167	-0.763609	0.453351	-1.68436	0.0921113	0.356471	BLASTX1	540	ref|XP_014048991.1|	PREDICTED: uncharacterized protein LOC106601354 isoform X1 [Salmo salar]_x0001_ref|XP_014049000.1| PREDICTED: uncharacterized protein LOC106601354 isoform X1 [Salmo salar]	131	8e-06	40/43 (93%)
comp117042_c0_seq1	9.33439	1.21213	0.468589	2.58677	0.00968801	0.104886	BLASTN1	209	ref|XM_014145840.1|	PREDICTED: Salmo salar contactin-4-like (LOC106572063), transcript variant X2, mRNA	102	2e-15	90/118 (76%)
comp11708_c0_seq1	159.54	-0.529961	0.405477	-1.30701	0.19121	0.501838	BLASTN1	401	ref|XM_014190156.1|	PREDICTED: Salmo salar actin-related protein 2/3 complex subunit 5-like (LOC106599093), mRNA	658	4e-166	379/411 (92%)
comp117081_c0_seq1	51.8218	0.828532	0.479085	1.72941	0.0837365	0.339903	BLASTX1	1150	ref|XP_014005899.1|	PREDICTED: kelch-like ECH-associated protein 1 [Salmo salar]_x0001_ref|XP_014005900.1| PREDICTED: kelch-like ECH-associated protein 1 [Salmo salar]	805	2e-97	147/148 (99%)
comp117082_c0_seq1	9.45288	-0.456069	0.431059	-1.05802	0.290047	0.604953	BLASTN1	249	ref|XM_014138764.1|	PREDICTED: Salmo salar uncharacterized protein KIAA2026-like (LOC106568436), mRNA	224	2e-48	206/262 (78%)
comp117086_c0_seq1	32.9635	-0.39885	0.367754	-1.08456	0.278118	0.593918	BLASTN1	874	ref|XM_008299901.1|	PREDICTED: Stegastes partitus clustered mitochondria (cluA/CLU1) homolog (cluh), transcript variant X5, mRNA	104	2e-15	149/210 (70%)
comp117095_c0_seq1	25.9388	0.718429	0.481637	1.49164	NA	NA	BLASTN1	589	ref|XM_014141301.1|	PREDICTED: Salmo salar hematopoietically-expressed homeobox protein hhex-like (LOC106569727), transcript variant X1, mRNA	380	2e-90	241/273 (88%)
comp117096_c0_seq1	67.465	1.32299	0.257948	5.12891	2.91425e-07	0.000133883	BLASTX1	1388	ref|XP_014035376.1|	PREDICTED: unhealthy ribosome biogenesis protein 2 homolog [Salmo salar]	2240	0	427/444 (96%)
comp117108_c0_seq1	34.1831	0.423789	0.291222	1.45521	0.145611	0.443206	BLASTX1	506	ref|XP_008432649.1|	PREDICTED: ras-related protein Rab-8A isoform X1 [Poecilia reticulata]	845	8e-112	162/166 (97%)
comp11712_c0_seq1	542.621	0.736647	0.183973	4.00411	6.22526e-05	0.00460829	BLASTX1	1635	ref|XP_014066422.1|	PREDICTED: piggyBac transposable element-derived protein 4-like [Salmo salar]	204	1e-29	66/147 (44%)
comp117121_c0_seq1	21.6624	0.309333	0.274582	1.12656	0.259929	0.578552	BLASTN1	311	ref|XM_014188623.1|	PREDICTED: Salmo salar chromosome ssa03 open reading frame, human C7orf25 (cssa03h7orf25), transcript variant X2, mRNA	404	3e-97	292/360 (81%)
comp11714_c0_seq1	977.611	-0.239709	0.169654	-1.41293	0.157677	0.460034	BLASTX1	1734	ref|XP_013991355.1|	PREDICTED: dnaJ homolog subfamily C member 22 [Salmo salar]	1724	0	341/346 (98%)
comp117182_c0_seq1	84.5938	0.934877	0.255687	3.65633	0.00025585	0.0113818	BLASTX1	1805	ref|XP_014031077.1|	PREDICTED: nuclear mitotic apparatus protein 1-like [Salmo salar]	1804	0	381/404 (94%)
comp117206_c0_seq1	19.2033	-0.275642	0.394264	-0.69913	0.484471	0.750403	BLASTN1	351	ref|XM_014194914.1|	PREDICTED: Salmo salar hemogen-like (LOC106602333), mRNA	72	4e-07	36/36 (100%)
comp117215_c0_seq1	38.9273	0.240828	0.385506	0.624705	0.532164	0.781523	BLASTX1	1369	ref|XP_013985515.1|	PREDICTED: PDZ and LIM domain protein 5-like isoform X3 [Salmo salar]	1338	3e-178	243/251 (96%)
comp117216_c0_seq1	75.7816	0.265546	0.277323	0.957531	0.338299	0.644797	BLASTX1	2002	ref|XP_013997596.1|	PREDICTED: pre-B-cell leukemia transcription factor-interacting protein 1-like isoform X2 [Salmo salar]	969	2e-115	256/288 (88%)
comp11722_c0_seq1	502.288	-0.942727	0.245002	-3.84783	0.000119169	0.00694442	BLASTX1	2305	ref|XP_014039423.1|	PREDICTED: 2-hydroxyacyl-CoA lyase 1 [Salmo salar]	2854	0	554/568 (97%)
comp117248_c0_seq1	78.478	0.557607	0.297422	1.8748	0.06082	0.288311	BLASTX1	1320	ref|XP_010771564.1|	PREDICTED: E3 ubiquitin-protein ligase UBR5-like [Notothenia coriiceps]	1444	0	287/290 (98%)
comp117257_c0_seq1	24.2584	0.301137	0.346165	0.869923	0.384342	0.680476	BLASTN1	397	ref|XM_014134244.1|	PREDICTED: Salmo salar monocarboxylate transporter 1-like (LOC106566331), mRNA	446	1e-108	351/444 (79%)
comp117297_c0_seq1	17.1243	0.380916	0.371716	1.02475	0.305481	0.618391	BLASTN1	366	ref|XM_014172200.1|	PREDICTED: Salmo salar ubiquitin-associated protein 2-like (LOC106585693), transcript variant X9, mRNA	562	4e-140	349/399 (87%)
comp11731_c0_seq1	132.285	1.7079	0.405236	4.21459	2.50238e-05	0.00250936	BLASTN1	614	ref|XM_014193466.1|	PREDICTED: Salmo salar solute carrier family 25 member 38-B-like (LOC106601335), transcript variant X2, mRNA	784	0	431/455 (94%)
comp11731_c0_seq2	134.661	1.72332	0.388882	4.43147	9.35933e-06	0.00126599	BLASTN1	614	ref|XM_014193466.1|	PREDICTED: Salmo salar solute carrier family 25 member 38-B-like (LOC106601335), transcript variant X2, mRNA	784	0	431/455 (94%)
comp11733_c0_seq1	1138.15	-0.139344	0.239489	-0.581838	0.560676	0.798412	BLASTX1	1568	ref|XP_014063381.1|	PREDICTED: ADP-sugar pyrophosphatase-like isoform X1 [Salmo salar]	1171	2e-155	219/230 (95%)
comp117338_c0_seq1	20.0271	0.236057	0.246776	0.956561	0.338789	0.645132	BLASTN1	414	ref|XM_014197343.1|	PREDICTED: Salmo salar coxsackievirus and adenovirus receptor homolog (LOC106603525), mRNA	706	4e-179	392/415 (94%)
comp117347_c0_seq1	75.2865	-0.775478	0.305562	-2.53787	0.0111529	0.114075	BLASTX1	1760	ref|XP_014050419.1|	PREDICTED: type II inositol 3,4-bisphosphate 4-phosphatase-like isoform X2 [Salmo salar]	1639	0	304/308 (98%)
comp11737_c0_seq1	441.138	-0.516927	0.439283	-1.17675	0.239295	0.556549	BLASTX1	581	gb|ACI67668.1|	ATPase inhibitor, mitochondrial precursor [Salmo salar]	383	3e-43	106/108 (98%)
comp1173819_c0_seq1	0.71506	0.190947	0.397071	0.480889	0.630596	NA	No Hit Found	NA			NA	NA
comp117412_c0_seq1	36.6121	-0.887656	0.279099	-3.18044	0.00147054	0.034063	BLASTN1	883	ref|XM_014152209.1|	PREDICTED: Salmo salar carboxy-terminal domain RNA polymerase II polypeptide A small phosphatase 1-like (LOC106575604), mRNA	1344	0	820/917 (89%)
comp117420_c0_seq1	46.8628	0.615744	0.298424	2.06332	0.0390823	0.228855	BLASTX1	869	ref|XP_014004337.1|	PREDICTED: zinc finger protein 708-like [Salmo salar]	1065	8e-136	198/204 (97%)
comp117422_c0_seq1	70.7261	0.00844289	0.23063	0.0366079	0.970798	0.989589	BLASTX1	1411	gb|AAX76804.1|	annexin [Oncorhynchus tshawytscha]	1752	0	336/339 (99%)
comp117423_c0_seq1	49.9868	0.356174	0.249292	1.42874	0.153079	0.452877	BLASTX1	838	ref|XP_014061680.1|	PREDICTED: translation initiation factor eIF-2B subunit delta-like [Salmo salar]	1230	1e-163	232/235 (98%)
comp117447_c0_seq1	28.454	-0.0550293	0.381321	-0.144312	0.885254	0.955014	No Hit Found	NA			NA	NA
comp117465_c0_seq1	54.6036	0.685166	0.265722	2.5785	0.0099229	0.106376	BLASTX1	1217	ref|XP_014008688.1|	PREDICTED: RNA polymerase II-associated protein 3 isoform X3 [Salmo salar]	802	4e-97	182/193 (94%)
comp117482_c0_seq1	70.5812	0.523306	0.46334	1.12942	0.25872	0.57734	BLASTX1	1512	ref|XP_012995355.1|	PREDICTED: LOW QUALITY PROTEIN: fibronectin type III domain-containing protein 3B [Esox lucius]	1135	2e-138	241/265 (90%)
comp117498_c0_seq1	54.1456	-0.353232	0.260499	-1.35598	0.175106	0.483574	BLASTN1	1069	ref|XM_014127105.1|	PREDICTED: Salmo salar AP-2 complex subunit alpha-2 (LOC106562310), transcript variant X4, mRNA	1768	0	1000/1074 (93%)
comp117502_c0_seq1	43.6899	-0.421902	0.420437	-1.00349	0.315626	0.626555	BLASTN1	596	ref|NM_001139632.1|	Salmo salar DNA-damage-inducible transcript 4-like (ddit4l), mRNA_x0001_gb|BT043581.1| Salmo salar clone HM4_2669 DNA-damage-inducible transcript 4-like (Ddit4l) mRNA, complete cds	896	0	565/642 (88%)
comp117503_c0_seq1	20.543	0.375429	0.355917	1.05482	0.291507	0.606527	BLASTN1	580	ref|XM_014201820.1|	PREDICTED: Salmo salar ras-interacting protein 1-like (LOC106605844), mRNA	984	0	563/621 (90%)
comp117514_c0_seq1	22.7538	0.517843	0.290298	1.78383	0.0744511	0.321526	BLASTX1	299	ref|XP_014028510.1|	PREDICTED: WD repeat-containing protein 75-like isoform X2 [Salmo salar]	222	3e-18	43/45 (95%)
comp117526_c0_seq1	35.179	1.00736	0.2795	3.60415	0.000313179	0.0126137	BLASTN1	551	ref|XM_014122875.1|	PREDICTED: Salmo salar ubiquitin carboxyl-terminal hydrolase 24-like (LOC106560231), transcript variant X4, mRNA	914	0	520/563 (92%)
comp117527_c0_seq1	56.0475	0.939626	0.357112	2.63118	0.00850888	0.0970997	BLASTX1	1406	ref|XP_014031039.1|	PREDICTED: polycomb protein suz12-B-like isoform X1 [Salmo salar]	218	4e-15	61/62 (98%)
comp117533_c0_seq1	81.4855	0.178838	0.366502	0.487959	0.625579	0.83542	BLASTX1	1816	ref|XP_010864312.1|	PREDICTED: nuclear factor 7, brain-like [Esox lucius]	1487	0	279/397 (70%)
comp117548_c0_seq1	25.3756	0.347273	0.268948	1.29123	0.196624	0.508096	BLASTN1	388	ref|XM_014216478.1|	PREDICTED: Salmo salar ER degradation enhancer, mannosidase alpha-like 3 (edem3), transcript variant X3, mRNA	674	2e-170	354/364 (97%)
comp11755_c0_seq1	205.035	0.105769	0.350745	0.301555	0.762991	0.903686	No Hit Found	NA			NA	NA
comp117567_c0_seq1	80.2716	0.371334	0.21852	1.69932	0.0892596	0.351015	BLASTX1	1780	ref|XP_013993332.1|	PREDICTED: uncharacterized protein LOC106567941 isoform X2 [Salmo salar]	1808	0	382/404 (94%)
comp117579_c0_seq1	36.3533	0.0586428	0.471753	0.124308	NA	NA	BLASTN1	752	gb|EU025715.1|	Salmo salar homeobox protein HoxC13ab (HoxC13ab), homeobox protein HoxC12ab (HoxC12ab), homeobox protein HoxC11ab (HoxC11ab), homeobox protein HoxC10ab (HoxC10ab), homeobox protein HoxC9ab (HoxC9ab), homeobox protein HoxC8ab (HoxC8ab), homeobox protein HoxC6ab (HoxC6ab), homeobox protein HoxC5ab (HoxC5ab), and homeobox protein HoxC4ab (HoxC4ab) genes, complete cds; homeobox protein HoxC3ab (HoxC3…	694	1e-175	479/564 (84%)
comp117590_c0_seq1	12.7443	-0.185331	0.370265	-0.500536	0.616698	0.830139	BLASTN1	342	ref|XM_014129424.1|	PREDICTED: Salmo salar glycerol-3-phosphate acyltransferase 3 (gpat3), mRNA	210	1e-44	258/372 (69%)
comp117593_c0_seq1	16.8616	-0.360741	0.463591	-0.778145	0.436483	0.720071	BLASTX1	227	ref|XP_014007643.1|	PREDICTED: uncharacterized protein LOC106575578 [Salmo salar]_x0001_ref|XP_014007644.1| PREDICTED: uncharacterized protein LOC106575578 [Salmo salar]	347	1e-36	69/75 (92%)
comp11761_c0_seq1	1053.04	0.18206	0.236989	0.76822	0.442356	0.723568	BLASTX1	1540	ref|NP_001233255.1|	Eukaryotic translation initiation factor 3 subunit 6 [Oncorhynchus mykiss]_x0001_gb|ACO08186.1| Eukaryotic translation initiation factor 3 subunit 6 [Oncorhynchus mykiss]	2528	0	471/485 (97%)
comp117613_c0_seq1	50.3332	0.326861	0.25842	1.26484	0.205928	0.519505	BLASTX1	1261	ref|XP_013981953.1|	PREDICTED: NEDD8-activating enzyme E1 regulatory subunit-like [Salmo salar]	1610	0	297/307 (96%)
comp117635_c0_seq1	83.5821	0.0518811	0.421838	0.122988	0.902116	0.961738	BLASTX1	1152	ref|XP_014006525.1|	PREDICTED: transmembrane protein 41A-B-like [Salmo salar]	1125	8e-150	279/288 (96%)
comp117652_c0_seq1	18.0468	-0.0791513	0.438203	-0.180627	0.85666	0.944504	BLASTN1	307	ref|XM_014160352.1|	PREDICTED: Salmo salar malectin-like (LOC106579938), transcript variant X2, mRNA	218	8e-47	237/312 (75%)
comp117663_c0_seq1	22.545	0.459581	0.311577	1.47502	0.140208	0.434395	BLASTN1	336	ref|XM_014204868.1|	PREDICTED: Salmo salar claudin 20 (cldn20), transcript variant X3, mRNA	382	3e-91	263/303 (86%)
comp117664_c0_seq1	64.1421	0.363161	0.279544	1.29912	0.193904	0.504789	BLASTN1	1039	ref|XR_001329608.1|	PREDICTED: Salmo salar uncharacterized LOC106608884 (LOC106608884), transcript variant X3, ncRNA	206	5e-43	168/209 (80%)
comp1176753_c0_seq1	1.06877	0.621601	0.419298	1.48248	0.138212	NA	BLASTX1	225	ref|XP_014068334.1|	PREDICTED: protein DDX26B [Salmo salar]	415	8e-45	75/75 (100%)
comp117720_c0_seq1	68.1314	0.335928	0.327227	1.02659	0.304613	0.617981	BLASTX1	1053	ref|NP_001134602.1|	F54F2.7 [Salmo salar]_x0001_gb|ACI68168.1| F54F2.7 [Salmo salar]	915	4e-120	173/174 (99%)
comp117721_c0_seq1	17.6423	0.8078	0.320532	2.52019	0.0117293	0.117092	BLASTN1	207	ref|XM_014170660.1|	PREDICTED: Salmo salar AP-1 complex subunit beta-1 (LOC106584973), transcript variant X5, mRNA	278	3e-63	183/210 (87%)
comp117771_c0_seq1	10.0883	0.598625	0.459371	1.30314	0.192526	0.503153	BLASTN1	204	ref|XM_014168547.1|	PREDICTED: Salmo salar uncharacterized LOC106583903 (LOC106583903), transcript variant X1, mRNA	336	5e-79	197/213 (92%)
comp117779_c0_seq1	8.72212	0.660296	0.376685	1.75291	0.079617	0.33157	BLASTN1	244	ref|XM_014159564.1|	PREDICTED: Salmo salar ER membrane protein complex subunit 9-like (LOC106579550), transcript variant X2, mRNA	458	4e-112	238/244 (97%)
comp117789_c0_seq1	27.866	-0.105549	0.437125	-0.241461	0.809198	0.923786	BLASTX1	479	ref|XP_014017425.1|	PREDICTED: AP-2 complex subunit mu-like isoform X4 [Salmo salar]	688	2e-85	159/159 (100%)
comp1178_c0_seq1	6074.96	-0.118519	0.456612	-0.259561	0.795203	0.917637	BLASTX1	1135	ref|XP_014045395.1|	PREDICTED: 15 kDa selenoprotein-like [Salmo salar]	738	2e-93	155/157 (98%)
comp117806_c0_seq1	24.4173	1.05363	0.474243	2.22172	0.0263026	0.182955	BLASTX1	458	ref|XP_012723257.1|	PREDICTED: heterogeneous nuclear ribonucleoprotein Q-like isoform X1 [Fundulus heteroclitus]	638	2e-76	120/136 (88%)
comp117811_c0_seq1	29.4945	-0.341181	0.294772	-1.15744	0.247092	0.564594	BLASTN1	510	ref|XM_014168901.1|	PREDICTED: Salmo salar tensin-3-like (LOC106584067), mRNA	158	3e-30	122/152 (80%)
comp117821_c0_seq1	16.0339	0.922302	0.385346	2.39344	0.0166912	0.141306	BLASTX1	241	ref|XP_012714387.1|	PREDICTED: outer dynein arm protein 1-like [Fundulus heteroclitus]	179	2e-13	35/57 (61%)
comp117824_c0_seq1	15.3248	0.728501	0.388937	1.87306	0.0610603	0.288767	BLASTN1	334	ref|XM_014194507.1|	PREDICTED: Salmo salar coilin-like (LOC106602057), transcript variant X2, mRNA	390	2e-93	222/239 (92%)
comp117852_c0_seq1	26.4887	0.32721	0.394768	0.828867	0.40718	0.697744	BLASTX1	326	ref|XP_014027562.1|	PREDICTED: pescadillo homolog isoform X2 [Salmo salar]	387	3e-41	88/110 (80%)
comp117853_c0_seq1	74.2882	-0.935493	0.320496	-2.91889	0.00351279	0.0580648	BLASTN1	771	ref|XM_014208488.1|	PREDICTED: Salmo salar differentially expressed in FDCP 6-like (LOC106609557), transcript variant X5, mRNA	1324	0	738/784 (94%)
comp117866_c0_seq1	23.505	0.167685	0.293289	0.571741	0.567498	0.802399	BLASTN1	677	ref|XM_014139275.1|	PREDICTED: Salmo salar tetratricopeptide repeat protein 33-like (LOC106568686), transcript variant X5, mRNA	1202	0	650/683 (95%)
comp117882_c0_seq1	4.62215	0.705729	0.436794	1.6157	0.106159	NA	BLASTX1	253	ref|XP_013978951.1|	PREDICTED: zinc finger protein 638-like [Salmo salar]	201	2e-15	35/40 (87%)
comp117883_c0_seq1	80.8072	0.221314	0.324562	0.681887	0.49531	0.758079	BLASTX1	1612	ref|XP_014020971.1|	PREDICTED: methylmalonic aciduria and homocystinuria type D protein, mitochondrial-like isoform X2 [Salmo salar]	1555	0	286/315 (90%)
comp117891_c0_seq1	13.5614	-0.264889	0.424632	-0.623807	0.532754	0.782007	BLASTX1	226	ref|XP_014029649.1|	PREDICTED: alpha/beta hydrolase domain-containing protein 13-like [Salmo salar]	394	6e-44	75/75 (100%)
comp1179_c0_seq1	2123.8	-0.282616	0.391995	-0.720969	0.470929	0.741558	BLASTN1	574	ref|XR_001321354.1|	PREDICTED: Salmo salar uncharacterized LOC106573482 (LOC106573482), ncRNA	960	0	533/568 (93%)
comp11791_c0_seq1	193.714	-0.213092	0.304836	-0.699038	0.484528	0.750443	BLASTN1	301	gb|DQ246664.1|	Oncorhynchus mykiss SYPG1 (SYPG1), PHF1 (PHF1), and RGL2 (RGL2) genes, complete cds; DNaseII pseudogene, complete sequence; LGN-like, PBX2 (PBX2), NOTCH-like, TAP1 (TAP1), and BRD2 (BRD2) genes, complete cds; and MHCII-alpha and Raftlin-like pseudogenes, complete sequence	492	3e-121	279/301 (92%)
comp117939_c0_seq1	14.0619	-0.144206	0.330246	-0.436662	0.662357	0.853461	BLASTN1	234	ref|XR_001327439.1|	PREDICTED: Salmo salar V-type proton ATPase 21 kDa proteolipid subunit (LOC106599388), transcript variant X3, misc_RNA	342	1e-80	212/235 (90%)
comp117961_c0_seq1	68.6199	-0.0490386	0.310496	-0.157936	0.874507	0.950934	BLASTX1	915	ref|XP_013982001.1|	PREDICTED: protein C19orf12 homolog isoform X1 [Salmo salar]	534	7e-64	135/141 (95%)
[truncated: 40,303 more rows]
