# Supplementary material for: Sea lampreys elicit strong transcriptomic responses in the lake trout liver during parasitism
Source: BMC Genomics. 2016 Aug 24;17(1):675. doi: 10.1186/s12864-016-2959-9 (PMC4997766; doi:10.1186/s12864-016-2959-9)
Supplement: Additional file 4: — Lean edgeR: edgeR analysis of transcripts from parasitized versus nonparasitized lean livers. (XLSX 6360 kb) [file 12864_2016_2959_MOESM4_ESM.xlsx]

## Sheet: npl_pl.edgeR.new_blast.case2.cs
Additional File 4: EdgeR analysis of transcrips from parasitized versus nonparasitized lean livers A: Row.names | Transcript ID B: logFC | The log 2 foldchange between the two groups C: logCPM | The average log2-counts-per-million D: PValue | P-value for the test (two-sided) E: FDR | Adjusted p-value F: Btype | The database where the BLAST hit came from G: Length | The length of the contig H: Hit…
Row.names	logFC	logCPM	PValue	FDR	BType	Length	Hit	Desc	Score	EValue	Ident
comp0_c0_seq1	-0.347947	16.2319	0.552022	0.880694	BLASTX1	638	ref|XP_014006414.1|	PREDICTED: uncharacterized protein LOC106574835 [Salmo salar]_x0001_ref|XP_014057325.1| PREDICTED: uncharacterized protein LOC106605867 [Salmo salar]	677	1e-86	148/153 (96%)
comp1_c0_seq1	-0.477351	16.3643	0.367843	0.777506	BLASTX1	866	ref|XP_014011091.1|	PREDICTED: uncharacterized protein LOC106577517 [Salmo salar]	605	9e-75	135/143 (94%)
comp100_c0_seq1	-0.996959	11.717	0.0640501	0.422461	BLASTX1	1054	gb|ACI66713.1|	Ferritin, middle subunit [Salmo salar]	949	3e-125	175/181 (96%)
comp1000_c0_seq1	0.082258	8.88979	0.8324	0.988155	BLASTX1	860	ref|NP_001135169.1|	60S ribosomal protein L6 [Salmo salar]_x0001_ref|XP_014026066.1| PREDICTED: 60S ribosomal protein L6 isoform X1 [Salmo salar]_x0001_gb|ACH70868.1| ribosomal protein L6 [Salmo salar]	1138	9e-154	256/259 (98%)
comp1000110_c0_seq1	0.0390376	-2.20256	1	1	BLASTX1	204	ref|XP_014063955.1|	PREDICTED: selenoprotein O-like isoform X2 [Salmo salar]	361	4e-38	67/68 (98%)
comp100023_c0_seq1	0.373354	1.54628	0.400119	0.797928	BLASTN1	1004	ref|XM_014209045.1|	PREDICTED: Salmo salar ribosomal protein S6 kinase beta-2-like (LOC106609967), transcript variant X4, mRNA	1256	0	871/1029 (84%)
comp100025_c0_seq1	-1.11807	-0.174122	0.0666128	0.427788	BLASTN1	244	ref|XM_014216352.1|	PREDICTED: Salmo salar cyclic AMP-responsive element-binding protein 3-like protein 3-B (LOC106613765), mRNA	182	4e-37	112/124 (90%)
comp10003_c0_seq1	0.56958	4.92797	0.363297	0.773783	BLASTX1	2367	ref|XP_014028164.1|	PREDICTED: endothelial lipase-like [Salmo salar]	2555	0	487/504 (96%)
comp100051_c0_seq1	-0.264955	2.10324	0.5755	0.891657	BLASTX1	1174	ref|XP_014007900.1|	PREDICTED: histone-lysine N-methyltransferase SETDB2-like isoform X1 [Salmo salar]	1514	0	328/341 (96%)
comp100063_c0_seq1	0.128359	1.77663	0.72997	0.952203	BLASTN1	967	ref|XM_014139625.1|	PREDICTED: Salmo salar 5'-3' exoribonuclease 1-like (LOC106568870), transcript variant X4, mRNA	1534	0	899/977 (92%)
comp1000763_c0_seq1	0.365895	-1.95837	0.706346	0.943878	BLASTX1	253	gb|ACF75917.1|	glucocorticoid receptor [Salmo marmoratus]	447	4e-52	83/84 (98%)
comp100084_c0_seq1	0.102591	-0.182068	0.77804	0.969342	BLASTN1	240	ref|XM_014170364.1|	PREDICTED: Salmo salar patatin-like phospholipase domain containing 2 (pnpla2), transcript variant X19, mRNA	110	1e-17	61/65 (93%)
comp100091_c0_seq1	-0.852724	2.50665	0.0732411	0.442401	BLASTX1	1228	ref|NP_001134697.1|	Probable palmitoyltransferase ZDHHC12 [Salmo salar]_x0001_gb|ACI68524.1| Probable palmitoyltransferase ZDHHC12 [Salmo salar]	1080	7e-143	262/267 (98%)
comp100098_c0_seq1	0.346109	3.23459	0.459184	0.833612	BLASTX1	3237	ref|XP_014038320.1|	PREDICTED: klotho [Salmo salar]	5364	0	998/1020 (97%)
comp1001_c0_seq1	-0.246522	9.01441	0.791251	0.973787	BLASTX1	1162	emb|CAQ60111.1|	cathelicidin 2 [Salvelinus fontinalis]	481	9e-55	157/159 (98%)
comp100104_c0_seq1	-0.164723	1.47884	0.718597	0.948871	BLASTN1	554	ref|XM_014146906.1|	PREDICTED: Salmo salar coatomer subunit zeta-1-like (LOC106572587), transcript variant X2, mRNA	934	0	518/550 (94%)
comp100108_c0_seq1	0.684679	1.76479	0.3285	0.747168	BLASTX1	691	ref|XP_010182720.1|	PREDICTED: coatomer subunit beta'-like, partial [Mesitornis unicolor]	1083	4e-146	197/201 (98%)
comp1001239_c0_seq1	0.549339	-1.98553	0.425286	0.813436	BLASTX1	296	gb|KPP66593.1|	neuropathy target esterase-like [Scleropages formosus]	504	2e-56	93/98 (94%)
comp100140_c0_seq1	-0.755796	2.50694	0.149673	0.57636	BLASTX1	1307	ref|XP_014035694.1|	PREDICTED: suppressor of cytokine signaling 3-like [Salmo salar]	645	1e-77	121/123 (98%)
comp100145_c0_seq1	0.830448	0.0137077	0.0783497	0.453906	BLASTN1	372	ref|XM_014143782.1|	PREDICTED: Salmo salar poly(A) polymerase type 3-like (LOC106571105), mRNA	388	7e-93	318/411 (77%)
comp100161_c0_seq1	0.490355	2.01868	0.289665	0.71991	BLASTX1	1294	ref|XP_014057872.1|	PREDICTED: 39S ribosomal protein L12, mitochondrial-like isoform X1 [Salmo salar]	765	4e-96	187/193 (96%)
comp10017_c0_seq1	-0.21929	5.62879	0.572278	0.89074	BLASTN1	1918	ref|XM_014126673.1|	PREDICTED: Salmo salar mannosidase, alpha, class 2A, member 1 (man2a1), transcript variant X2, mRNA	2386	0	1354/1461 (92%)
comp100170_c0_seq1	-0.125052	1.74225	0.752423	0.960461	No Hit Found	NA			NA	NA
comp1001800_c0_seq1	3.98415	-1.64153	0.00137226	0.0697352	BLASTX1	209	ref|XP_014031743.1|	PREDICTED: thrombospondin-1-like [Salmo salar]	367	4e-38	68/69 (98%)
comp100227_c0_seq1	0.110758	2.87424	0.75756	0.961999	BLASTX1	1618	ref|XP_014042889.1|	PREDICTED: tripartite motif-containing protein 47-like isoform X1 [Salmo salar]	2007	0	399/426 (93%)
comp100236_c0_seq1	-0.304525	1.07515	0.443961	0.825076	BLASTN1	495	ref|XM_014126093.1|	PREDICTED: Salmo salar Golgi phosphoprotein 3-like (LOC106561827), mRNA	892	0	479/496 (96%)
comp100241_c0_seq1	1.50818	0.772658	0.000946495	0.0553089	BLASTN1	558	ref|XM_014177061.1|	PREDICTED: Salmo salar mitochondrial import receptor subunit TOM40 homolog (LOC106588243), mRNA	250	3e-55	137/145 (94%)
comp100247_c0_seq1	0.0915917	0.809927	0.852006	0.993539	BLASTX1	382	ref|NP_001135256.1|	guanine nucleotide-binding protein G(k) subunit alpha [Salmo salar]_x0001_gb|ACI33946.1| Guanine nucleotide-binding protein Gk subunit alpha [Salmo salar]	666	1e-83	124/127 (97%)
comp1002637_c0_seq1	-0.992971	-2.24992	0.220633	0.659136	BLASTN1	283	gb|KF845941.1|	Salmo salar C21orf62-like protein, CRFB1a, CRFB3, CRFB4a, CRFB5c, CRFBx, IFNGR2-related protein, and transmembrane 50B-like protein genes, complete cds	76	3e-08	46/51 (90%)
comp100265_c0_seq1	0.644605	2.75346	0.153747	0.581562	BLASTX1	1585	ref|XP_014013591.1|	PREDICTED: uncharacterized protein C17orf62 homolog isoform X1 [Salmo salar]	855	4e-108	190/205 (92%)
comp10027_c0_seq1	0.276323	3.91032	0.658772	0.927559	BLASTX1	581	ref|XP_014040456.1|	PREDICTED: cytochrome P450 3A27-like [Salmo salar]	804	1e-105	152/154 (98%)
comp100271_c0_seq1	0.207943	0.36667	0.711894	0.94681	BLASTN1	262	ref|XM_014160691.1|	PREDICTED: Salmo salar calphotin-like (LOC106580076), transcript variant X2, mRNA	78	7e-09	46/49 (93%)
comp100281_c0_seq1	0.649955	0.235084	0.28079	0.713119	BLASTN1	259	ref|XM_014206240.1|	PREDICTED: Salmo salar L-threonine 3-dehydrogenase, mitochondrial-like (LOC106608345), transcript variant X3, mRNA	422	3e-102	241/259 (93%)
comp100285_c0_seq1	-0.143766	1.87312	0.741565	0.956203	BLASTX1	731	ref|XP_014059349.1|	PREDICTED: cytochrome c oxidase assembly factor 3 homolog, mitochondrial-like [Salmo salar]	469	1e-55	90/92 (97%)
comp100289_c0_seq1	0.536839	-0.294763	0.30343	0.730402	BLASTN1	286	ref|NM_001139654.1|	Salmo salar Ssu72 RNA polymerase II CTD phosphatase-like (ssu72l), mRNA_x0001_gb|BT043622.1| Salmo salar clone HM4_3830 Ssu72 RNA polymerase II CTD phosphatase-like (ssu72l) mRNA, complete cds	438	1e-106	229/234 (97%)
comp100307_c0_seq1	0.131997	0.925529	0.749738	0.959199	BLASTN1	297	ref|XM_014216157.1|	PREDICTED: Salmo salar serine/arginine-rich splicing factor 11-like (LOC106613665), transcript variant X2, mRNA	526	2e-130	285/297 (95%)
comp10031_c0_seq1	0.810988	6.11134	0.032843	0.319804	BLASTX1	2139	ref|XP_014056652.1|	PREDICTED: purine nucleoside phosphorylase-like [Salmo salar]	1602	0	298/298 (100%)
comp100320_c0_seq1	-0.662987	2.23213	0.135454	0.554499	BLASTX1	1100	ref|XP_014066637.1|	PREDICTED: ankyrin repeat domain-containing protein 9 [Salmo salar]	1464	0	272/285 (95%)
comp100333_c0_seq1	-0.170471	1.37459	0.702891	0.942377	BLASTX1	542	ref|NP_001133263.1|	CP068 protein [Salmo salar]_x0001_gb|ACI32924.1| C16orf68 [Salmo salar]	887	9e-116	169/172 (98%)
comp100334_c0_seq1	2.00029	2.37809	0.00246837	0.0951987	BLASTX1	964	ref|XP_014059416.1|	PREDICTED: vascular cell adhesion protein 1-like [Salmo salar]	794	8e-96	167/177 (94%)
comp1003372_c0_seq1	-0.21119	-2.03662	0.88282	1	BLASTX1	231	ref|NP_001154046.1|	Checkpoint protein HUS1 [Oncorhynchus mykiss]_x0001_gb|ACO07662.1| Checkpoint protein HUS1 [Oncorhynchus mykiss]	411	3e-47	76/76 (100%)
comp100368_c0_seq1	-0.200063	1.77047	0.598528	0.902113	BLASTN1	896	ref|XM_014158187.1|	PREDICTED: Salmo salar calcium/calmodulin-dependent protein kinase type II subunit gamma (LOC100380658), transcript variant X9, mRNA	1228	0	785/904 (86%)
comp100374_c0_seq1	0.163324	1.46081	0.700004	0.941546	BLASTN1	686	ref|XM_014135799.1|	PREDICTED: Salmo salar isocitrate dehydrogenase [NAD] subunit gamma, mitochondrial-like (LOC106567023), transcript variant X2, mRNA	1238	0	664/693 (95%)
comp100390_c0_seq1	0.485783	0.882758	0.258106	0.69384	BLASTN1	317	ref|XM_014150886.1|	PREDICTED: Salmo salar cullin-4A-like (LOC106574804), mRNA	430	2e-104	284/327 (86%)
comp1004_c0_seq1	-0.754392	9.34611	0.226562	0.665064	BLASTX1	1474	ref|XP_004557580.1|	PREDICTED: uncharacterized protein LOC101477581 [Maylandia zebra]	341	2e-32	89/207 (42%)
comp1004119_c0_seq1	0.601426	-2.33372	0.569697	0.889994	BLASTN1	217	ref|XM_014160432.1|	PREDICTED: Salmo salar ral guanine nucleotide dissociation stimulator-like (LOC106579966), transcript variant X2, mRNA	372	9e-89	211/230 (91%)
comp100417_c0_seq1	-1.15836	2.92396	0.00339994	0.112426	BLASTX1	2323	ref|XP_014048368.1|	PREDICTED: serine/threonine-protein kinase 17A-like [Salmo salar]	1087	2e-137	227/231 (98%)
comp100432_c0_seq1	1.39969	0.903216	0.0746839	0.445867	BLASTX1	361	ref|XP_014003331.1|	PREDICTED: eukaryotic translation initiation factor 4 gamma 2-like, partial [Salmo salar]	361	1e-36	106/106 (100%)
comp100442_c0_seq1	-0.295316	1.52014	0.518259	0.863884	BLASTX1	479	ref|XP_014016725.1|	PREDICTED: eukaryotic translation initiation factor 4E-binding protein 2-like [Salmo salar]_x0001_gb|ACI69942.1| Eukaryotic translation initiation factor 4E-binding protein 2 [Salmo salar]	410	1e-47	78/81 (96%)
comp1004420_c0_seq1	0.111663	-1.85829	0.895045	1	BLASTX1	282	ref|XP_014067192.1|	PREDICTED: zinc finger FYVE domain-containing protein 26-like [Salmo salar]	469	4e-51	93/94 (98%)
comp100472_c0_seq1	-0.288168	1.58269	0.559427	0.88452	BLASTX1	836	ref|XP_013996813.1|	PREDICTED: far upstream element-binding protein 1-like isoform X2 [Salmo salar]	1292	3e-171	261/264 (98%)
comp100505_c0_seq1	0.75959	1.54894	0.0653908	0.424713	BLASTX1	621	ref|XP_013988706.1|	PREDICTED: ADP-ribosylation factor-like protein 8B [Salmo salar]	835	4e-110	158/158 (100%)
comp100511_c0_seq1	2.43242	0.393461	0.00489542	0.131452	BLASTX1	679	ref|XP_007240610.1|	PREDICTED: uncharacterized protein LOC103039471 isoform X1 [Astyanax mexicanus]	162	5e-17	49/129 (37%)
comp100511_c0_seq2	2.31394	0.400753	0.014852	0.22295	BLASTX1	680	ref|XP_007240610.1|	PREDICTED: uncharacterized protein LOC103039471 isoform X1 [Astyanax mexicanus]	162	5e-17	49/129 (37%)
comp100516_c0_seq1	-1.28636	0.408858	0.00713174	0.157276	BLASTN1	271	ref|XM_014151654.1|	PREDICTED: Salmo salar glycerol-3-phosphate dehydrogenase [NAD(+)], cytoplasmic-like (LOC106575257), mRNA	470	3e-115	254/265 (95%)
comp100526_c0_seq1	-0.0630893	0.0289879	0.904456	1	BLASTN1	208	ref|XM_014164862.1|	PREDICTED: Salmo salar nuclear receptor subfamily 1 group D member 2-like (LOC106582110), mRNA	316	1e-73	189/208 (90%)
comp100528_c0_seq1	0.322343	0.544521	0.461386	0.834425	BLASTX1	208	ref|XP_014063548.1|	PREDICTED: solute carrier family 41 member 2-like [Salmo salar]_x0001_ref|XP_014063549.1| PREDICTED: solute carrier family 41 member 2-like [Salmo salar]	356	9e-38	69/69 (100%)
comp100546_c0_seq1	0.186545	2.13483	0.666066	0.929453	BLASTN1	1319	ref|XM_014196809.1|	PREDICTED: Salmo salar TBC1 domain family member 8B-like (LOC106603301), transcript variant X3, mRNA	2368	0	1269/1323 (95%)
comp100553_c0_seq1	1.25862	-0.0642994	0.0163744	0.23323	BLASTN1	215	ref|XM_014215063.1|	PREDICTED: Salmo salar eukaryotic translation initiation factor 4 gamma 1-like (LOC106613115), transcript variant X12, mRNA	330	2e-77	195/213 (91%)
comp100564_c0_seq1	-0.379265	0.930411	0.444161	0.825193	BLASTN1	394	ref|XM_014141181.1|	PREDICTED: Salmo salar tropomyosin alpha-1 chain-like (LOC106569628), transcript variant X2, mRNA	496	4e-122	330/386 (85%)
comp1005753_c0_seq1	0.692507	-2.30312	0.481655	0.844477	BLASTN1	205	ref|XR_001325046.1|	PREDICTED: Salmo salar uncharacterized LOC106590415 (LOC106590415), ncRNA	120	2e-20	62/63 (98%)
comp100581_c0_seq1	0.48539	2.44708	0.244898	0.680752	BLASTX1	1412	ref|XP_014059068.1|	PREDICTED: uncharacterized protein C19orf43-like [Salmo salar]	499	1e-56	147/151 (97%)
comp10059_c0_seq1	-0.298431	4.42929	0.525506	0.867199	BLASTN1	255	ref|XM_014201560.1|	PREDICTED: Salmo salar keratinocyte-associated protein 2-like (LOC106605672), mRNA	414	4e-100	233/247 (94%)
comp100614_c0_seq1	0.400052	1.1862	0.394237	0.794344	BLASTN1	484	ref|XM_014123755.1|	PREDICTED: Salmo salar SEC16 homolog A, endoplasmic reticulum export factor (sec16a), mRNA	678	2e-171	430/495 (86%)
comp100623_c0_seq1	-0.729216	1.16542	0.0839559	0.466035	BLASTX1	858	ref|XP_014051212.1|	PREDICTED: protein NipSnap homolog 2-like [Salmo salar]	830	1e-106	153/157 (97%)
comp100626_c0_seq1	-0.70518	1.77554	0.082924	0.463292	BLASTX1	828	ref|XP_013990578.1|	PREDICTED: 5-aminolevulinate synthase, nonspecific, mitochondrial-like isoform X2 [Salmo salar]_x0001_gb|ACN11116.1| 5-aminolevulinate synthase, nonspecific, mitochondrial precursor [Salmo salar]	1374	0	274/275 (99%)
comp100630_c0_seq1	0.0544445	1.31007	0.910149	1	BLASTN1	619	ref|XM_010898364.1|	PREDICTED: Esox lucius transmembrane protein 179 (LOC105026723), mRNA	330	7e-77	393/536 (73%)
comp100646_c0_seq1	0.87229	0.113868	0.0801791	0.458654	BLASTN1	230	ref|XM_014195299.1|	PREDICTED: Salmo salar syntaxin-3-like (LOC106602583), transcript variant X3, mRNA	74	7e-08	37/37 (100%)
comp100651_c0_seq1	0.545797	1.72149	0.193723	0.630699	BLASTX1	967	ref|XP_014051238.1|	PREDICTED: DNA-directed RNA polymerase III subunit RPC9 [Salmo salar]	590	5e-72	132/132 (100%)
comp100662_c0_seq1	-0.313818	1.49021	0.56679	0.888057	BLASTX1	652	ref|NP_001140128.1|	Melanoma-derived growth regulatory protein precursor [Salmo salar]_x0001_gb|ACM08797.1| Melanoma-derived growth regulatory protein precursor [Salmo salar]	693	2e-89	127/130 (97%)
comp10068_c0_seq1	-0.653304	5.95228	0.151675	0.578711	BLASTX1	1664	ref|XP_014027219.1|	PREDICTED: C-type lectin domain family 4 member E-like isoform X2 [Salmo salar]	1117	1e-146	229/242 (94%)
comp100684_c0_seq1	-0.594459	0.335233	0.263527	0.698614	BLASTN1	394	ref|XM_014126155.1|	PREDICTED: Salmo salar bifunctional glutamate/proline--tRNA ligase-like (LOC106561878), transcript variant X4, mRNA	616	1e-154	363/398 (91%)
comp100690_c0_seq1	0.0700069	2.87496	0.875565	1	BLASTX1	3155	ref|XP_013990104.1|	PREDICTED: membrane-bound O-acyltransferase domain-containing protein 2-like [Salmo salar]	2590	0	488/510 (95%)
comp100699_c0_seq1	-0.398919	3.08402	0.287607	0.718198	BLASTX1	2865	ref|XP_013979582.1|	PREDICTED: COUP transcription factor 2 isoform X2 [Salmo salar]	1933	0	357/357 (100%)
comp100701_c0_seq1	-0.0226434	0.124568	0.948946	1	BLASTN1	248	ref|XM_014199477.1|	PREDICTED: Salmo salar beta-1,4-galactosyltransferase 1-like (LOC106604638), mRNA	382	2e-91	227/252 (90%)
comp10071_c0_seq1	-0.322797	2.76777	0.648825	0.923347	BLASTN1	1025	ref|XM_014139805.1|	PREDICTED: Salmo salar homer protein homolog 3-like (LOC106568943), transcript variant X2, mRNA	1212	0	795/930 (85%)
comp100714_c0_seq1	-0.105173	0.724136	0.866633	0.997787	BLASTN1	531	ref|XM_014169936.1|	PREDICTED: Salmo salar RNA-binding Raly-like protein (LOC106584532), transcript variant X5, mRNA	88	3e-11	57/64 (89%)
comp1007203_c0_seq1	-0.287591	-2.28244	0.857046	0.995004	No Hit Found	NA			NA	NA
comp100734_c0_seq1	0.0219507	0.0574275	1	1	BLASTN1	221	ref|XM_014212313.1|	PREDICTED: Salmo salar ubiquitin-like protein 3 (LOC106611763), transcript variant X2, mRNA	366	4e-87	211/231 (91%)
comp100741_c0_seq1	-2.07352	1.21625	0.000176513	0.0214246	BLASTN1	758	ref|XM_014163882.1|	PREDICTED: Salmo salar collagen alpha-1(XVIII) chain-like (LOC106581675), transcript variant X1, mRNA	1066	0	625/687 (90%)
comp10075_c0_seq1	-0.413373	3.2629	0.298852	0.726369	BLASTN1	975	ref|XM_014175264.1|	PREDICTED: Salmo salar pre-mRNA-splicing factor ATP-dependent RNA helicase PRP16-like (LOC106587179), transcript variant X2, mRNA	1054	0	673/776 (86%)
comp100751_c0_seq1	0.422073	1.56335	0.314242	0.737632	BLASTN1	1358	ref|XM_014138835.1|	PREDICTED: Salmo salar dymeclin-like (LOC106568469), mRNA	1652	0	985/1087 (90%)
comp100751_c0_seq2	0.0717934	1.12371	0.887068	1	BLASTN1	1330	ref|XM_014138835.1|	PREDICTED: Salmo salar dymeclin-like (LOC106568469), mRNA	1630	0	969/1069 (90%)
comp100769_c0_seq1	-0.468812	0.260554	0.300517	0.727972	BLASTN1	265	ref|XR_001330269.1|	PREDICTED: Salmo salar serine/arginine-rich splicing factor 2-like (LOC106612293), transcript variant X4, misc_RNA	362	6e-86	235/273 (86%)
comp100772_c0_seq1	-0.717337	2.47994	0.0932691	0.485537	BLASTN1	1485	ref|XM_014214444.1|	PREDICTED: Salmo salar breast carcinoma amplified sequence 3 (bcas3), transcript variant X6, mRNA	2050	0	1184/1288 (91%)
comp100775_c0_seq1	-0.212424	1.03701	0.691232	0.937858	BLASTN1	546	ref|XM_014137912.1|	PREDICTED: Salmo salar active breakpoint cluster region-related protein-like (LOC106567975), transcript variant X8, mRNA	968	0	508/525 (96%)
comp1007763_c0_seq1	-0.0352659	-2.18163	1	1	BLASTX1	242	ref|XP_014040302.1|	PREDICTED: ATP-binding cassette sub-family A member 3-like [Salmo salar]	401	4e-44	78/80 (97%)
comp100781_c0_seq1	1.5733	1.34775	0.000470023	0.0368977	BLASTN1	981	ref|XM_014190989.1|	PREDICTED: Salmo salar proteasome subunit alpha type-7 (LOC106599691), mRNA	252	2e-55	155/177 (87%)
comp10079_c0_seq1	-0.0747474	5.96775	0.829447	0.987324	BLASTX1	3161	ref|XP_014056680.1|	PREDICTED: nuclear receptor coactivator 4 isoform X1 [Salmo salar]	2423	0	530/621 (85%)
comp100793_c0_seq1	-0.441877	1.11967	0.327801	0.746691	BLASTN2	469	ref|NM_001141799.1|	Salmo salar Solute carrier family 22 member 2 (s22a2), mRNA_x0001_gb|BT045846.1| Salmo salar clone ssal-rgf-534-221 Solute carrier family 22 member 2 putative mRNA, complete cds	738	0	423/463 (91%)
comp100821_c0_seq1	0.755377	0.266926	0.107316	0.511275	BLASTN1	301	gb|EU221178.1|	Salmo salar clone 257A09 TCR gamma locus region	110	2e-17	182/264 (68%)
comp100839_c0_seq1	0.589122	1.15386	0.168283	0.601449	BLASTN1	533	ref|XM_010873856.2|	PREDICTED: Esox lucius A kinase (PRKA) anchor protein 1 (akap1), mRNA	384	1e-91	387/518 (74%)
comp100873_c0_seq1	0.493686	1.55962	0.264444	0.698846	BLASTN1	599	ref|XM_014201206.1|	PREDICTED: Salmo salar maestro heat-like repeat-containing protein family member 1 (LOC106605486), mRNA	846	0	534/605 (88%)
comp100876_c0_seq1	-0.0812919	1.28061	0.925495	1	BLASTN1	619	ref|XM_014191934.1|	PREDICTED: Salmo salar unconventional myosin-IXb-like (LOC106600513), transcript variant X10, mRNA	322	1e-74	288/368 (78%)
comp100878_c0_seq1	0.529964	1.71638	0.229609	0.667436	BLASTN1	824	ref|XM_014199128.1|	PREDICTED: Salmo salar solute carrier family 30 (zinc transporter), member 9 (slc30a9), mRNA	1400	0	788/847 (93%)
comp100880_c0_seq1	-1.29913	1.47883	0.00970069	0.182444	BLASTN1	626	ref|XM_010892456.1|	PREDICTED: Esox lucius growth hormone receptor-like (LOC105023337), transcript variant X3, mRNA	144	2e-26	116/143 (81%)
comp1008918_c0_seq1	-1.14371	-2.37293	0.194867	0.631792	BLASTN1	236	ref|XM_014140982.1|	PREDICTED: Salmo salar transcription factor 3 (tcf3), transcript variant X6, mRNA	412	1e-99	226/237 (95%)
comp10090_c0_seq1	0.00905067	5.46476	0.985886	1	BLASTX1	1195	ref|XP_013987822.1|	PREDICTED: serine/arginine-rich splicing factor 3-like [Salmo salar]_x0001_ref|XP_013987824.1| PREDICTED: serine/arginine-rich splicing factor 3-like [Salmo salar]_x0001_gb|ACI67960.1| Splicing factor, arginine/serine-rich 3 [Salmo salar]_x0001_gb|ACM09831.1| Splicing factor, arginine/serine-rich 3 [Salmo salar]_x0001_gb|ADM16100.1| Splicing factor, arginine/serine-rich 3 [Salmo salar]	484	8e-55	89/89 (100%)
comp100915_c0_seq1	-2.46086	0.255148	2.31224e-05	0.00670981	BLASTN1	247	ref|XM_014137806.1|	PREDICTED: Salmo salar non-histone chromosomal protein HMG-14-like (LOC106567917), mRNA	460	1e-112	244/251 (97%)
comp10092_c0_seq1	-0.895336	5.42833	0.0294684	0.305681	BLASTN1	2065	ref|XM_014156516.1|	PREDICTED: Salmo salar protein NDRG2-like (LOC106577998), mRNA	3150	0	1878/2092 (89%)
comp100920_c0_seq1	0.662627	0.650919	0.0986866	0.495966	BLASTN1	422	ref|XM_014208777.1|	PREDICTED: Salmo salar KRR1 small subunit processome component homolog (LOC106609767), mRNA	654	5e-165	373/398 (93%)
comp100925_c0_seq1	0.210218	3.22733	0.572784	0.89074	BLASTN1	2355	ref|XM_014212965.1|	PREDICTED: Salmo salar glypican-4-like (LOC106612107), transcript variant X2, mRNA	2588	0	1445/1542 (93%)
comp100928_c0_seq1	-0.565652	1.66317	0.117016	0.528171	BLASTN1	898	ref|XM_014137011.1|	PREDICTED: Salmo salar tumor necrosis factor receptor superfamily member 10A-like (LOC106567553), mRNA	1424	0	815/888 (91%)
comp10093_c0_seq1	-0.401945	3.35533	0.353208	0.765999	BLASTN1	693	ref|XM_014137102.1|	PREDICTED: Salmo salar histone H3.3 (LOC106567593), mRNA	1024	0	623/691 (90%)
comp100959_c0_seq1	3.30933	0.317961	4.50122e-05	0.00991611	BLASTN1	321	ref|XM_014212572.1|	PREDICTED: Salmo salar dual specificity protein phosphatase 1-like (LOC106611914), mRNA	492	4e-121	292/323 (90%)
comp1009688_c0_seq1	0.27918	-2.30096	0.739162	0.955265	BLASTX1	223	ref|XP_014051848.1|	PREDICTED: spectrin beta chain, non-erythrocytic 1-like isoform X4 [Salmo salar]	301	5e-29	72/73 (98%)
comp100971_c0_seq1	3.71013	2.47575	0.00176465	0.0795831	BLASTX1	1063	emb|CBN80957.1|	Gag-protease [Dicentrarchus labrax]	634	6e-72	146/331 (44%)
comp100994_c0_seq1	0.35253	-0.259154	0.507823	0.858113	BLASTN1	222	ref|XR_001325440.1|	PREDICTED: Salmo salar uncharacterized LOC106591632 (LOC106591632), ncRNA	340	4e-80	205/229 (89%)
comp1009996_c0_seq1	-0.183271	-2.3807	1	1	BLASTX1	203	ref|XP_013983030.1|	PREDICTED: glutamine and serine-rich protein 1-like [Salmo salar]	365	8e-38	66/67 (98%)
comp1010_c0_seq1	0.22416	9.23956	0.607069	0.905905	BLASTN1	1705	dbj|AB162343.1|	Oncorhynchus mykiss genes, MHC class I b region, complete cds	420	7e-101	373/489 (76%)
comp10100_c0_seq1	1.63965	5.23739	0.00685887	0.154167	BLASTX1	2084	ref|XP_014020745.1|	PREDICTED: 60 kDa heat shock protein, mitochondrial isoform X1 [Salmo salar]	2869	0	554/565 (98%)
comp101001_c0_seq1	1.18987	3.00361	0.003049	0.106095	BLASTX1	2003	ref|XP_014006456.1|	PREDICTED: pyridoxal phosphate phosphatase PHOSPHO2-like [Salmo salar]_x0001_ref|XP_014006457.1| PREDICTED: pyridoxal phosphate phosphatase PHOSPHO2-like [Salmo salar]_x0001_ref|XP_014006458.1| PREDICTED: pyridoxal phosphate phosphatase PHOSPHO2-like [Salmo salar]	1052	2e-135	225/227 (99%)
comp101014_c0_seq1	0.116777	0.535664	0.830582	0.987511	BLASTN1	345	gb|BT150013.1|	Salmo salar clone HJ4_1958 ribosomal protein S9 mRNA, complete cds	542	1e-134	318/346 (91%)
comp101030_c0_seq1	0.407179	1.5461	0.814212	0.981883	BLASTX1	464	ref|XP_014053854.1|	PREDICTED: UDP-glucuronosyltransferase 2C1-like [Salmo salar]	809	2e-102	151/154 (98%)
comp101036_c0_seq1	0.517535	1.17402	0.169689	0.603434	BLASTN1	524	ref|XM_014171023.1|	PREDICTED: Salmo salar dual specificity testis-specific protein kinase 2 (LOC100195200), transcript variant X2, mRNA	72	6e-07	55/66 (83%)
comp101051_c0_seq1	0.914159	0.730118	0.0239487	0.277677	BLASTX1	337	ref|NP_001133801.1|	Bifunctional 3-phosphoadenosine 5-phosphosulfate synthetase 2 [Salmo salar]_x0001_gb|ACI33921.1| Bifunctional 3-phosphoadenosine 5-phosphosulfate synthetase 2 [Salmo salar]	385	8e-41	71/72 (98%)
comp101052_c0_seq1	-1.31936	1.97031	0.0090809	0.177174	BLASTX1	736	ref|XP_014028045.1|	PREDICTED: probable gluconokinase [Salmo salar]	877	4e-116	180/183 (98%)
comp101056_c0_seq1	0.865802	0.360275	0.0436141	0.361321	BLASTN1	240	ref|XM_014177181.1|	PREDICTED: Salmo salar interleukin enhancer-binding factor 2 homolog (LOC106588321), mRNA	438	1e-106	231/239 (96%)
comp101059_c0_seq1	-0.0762769	0.92797	0.877239	1	BLASTX1	464	ref|XP_014031279.1|	PREDICTED: ras-related protein Rab-27A-like [Salmo salar]	450	2e-52	85/85 (100%)
comp101081_c0_seq1	1.01285	0.503723	0.0330817	0.320954	BLASTN1	438	ref|XM_014180536.1|	PREDICTED: Salmo salar kinesin-1 heavy chain (LOC106590040), mRNA	686	1e-173	406/444 (91%)
comp1011217_c0_seq1	0.539518	-2.00297	0.768514	0.965825	BLASTX1	222	ref|XP_014032503.1|	PREDICTED: uncharacterized protein LOC106588226 [Salmo salar]	360	2e-37	71/73 (97%)
comp101129_c0_seq1	-0.778442	0.61461	0.129759	0.546326	BLASTN1	337	ref|XM_014177311.1|	PREDICTED: Salmo salar zinc transporter Slc39a7-like (LOC106588393), mRNA	288	9e-66	264/339 (77%)
comp101139_c0_seq1	-0.158773	0.136033	0.777504	0.969304	BLASTN1	213	ref|XM_014204741.1|	PREDICTED: Salmo salar S-adenosylmethionine decarboxylase proenzyme (dcam), transcript variant X1, mRNA	178	4e-36	153/200 (76%)
comp101144_c0_seq1	-0.620428	2.01503	0.138342	0.558803	BLASTX1	1400	gb|ACN58737.1|	Spectrin alpha chain, brain [Salmo salar]	1927	0	378/378 (100%)
comp10115_c0_seq1	-0.510751	6.35967	0.193223	0.630225	BLASTX1	2118	ref|XP_014040909.1|	PREDICTED: solute carrier family 2, facilitated glucose transporter member 2-like isoform X2 [Salmo salar]	2068	0	499/512 (97%)
comp101162_c0_seq1	-0.752952	1.86898	0.131717	0.550045	BLASTX1	872	ref|XP_013985409.1|	PREDICTED: bone morphogenetic protein 10-like [Salmo salar]	554	5e-63	115/131 (87%)
comp101164_c0_seq1	-1.02085	2.31436	0.0373554	0.338714	BLASTN1	1313	ref|XM_014155764.1|	PREDICTED: Salmo salar nuclear factor 1 B-type-like (LOC106577586), transcript variant X6, mRNA	2452	0	1290/1330 (96%)
comp101172_c0_seq1	0.137846	2.76202	0.713917	0.947268	BLASTX1	2366	ref|XP_014068216.1|	PREDICTED: iduronate 2-sulfatase isoform X1 [Salmo salar]	2768	0	527/561 (93%)
comp1011756_c0_seq1	1.68745	-1.97361	0.0706465	0.436643	BLASTX1	227	ref|XP_013989342.1|	PREDICTED: importin-9 [Salmo salar]	386	1e-40	75/75 (100%)
comp10121_c0_seq1	-0.629692	5.11876	0.143368	0.567229	BLASTX1	839	ref|XP_014058245.1|	PREDICTED: protein FAM195A-like [Salmo salar]	293	2e-28	58/62 (93%)
comp1012144_c0_seq1	0.987059	-2.10747	0.428093	0.815619	BLASTX1	242	ref|XP_013995581.1|	PREDICTED: RB1-inducible coiled-coil protein 1-like isoform X1 [Salmo salar]	306	1e-29	77/80 (96%)
comp101216_c0_seq1	0.0284309	1.20113	0.947264	1	BLASTN1	625	ref|XM_014197343.1|	PREDICTED: Salmo salar coxsackievirus and adenovirus receptor homolog (LOC106603525), mRNA	1014	0	543/566 (95%)
comp101221_c0_seq1	0.401119	-0.0350426	0.343052	0.758159	BLASTN1	290	ref|XM_014194419.1|	PREDICTED: Salmo salar uncharacterized LOC106601271 (LOC106601271), transcript variant X2, mRNA	380	8e-91	237/267 (88%)
comp101233_c0_seq1	0.289854	2.80069	0.484373	0.845947	BLASTX1	2000	ref|XP_014010310.1|	PREDICTED: atlastin-2-like isoform X1 [Salmo salar]	2941	0	565/576 (98%)
comp1012467_c0_seq1	0.219606	-2.37246	1	1	BLASTN1	202	ref|XM_014128237.1|	PREDICTED: Salmo salar E3 ubiquitin-protein ligase pellino homolog 1 (LOC106563028), mRNA	68	3e-06	84/112 (75%)
comp1012469_c0_seq1	-1.12248	-2.41618	0.223023	0.661026	BLASTX1	223	ref|NP_001167292.1|	MAP3K12-binding inhibitory protein 1 [Salmo salar]_x0001_gb|ACN11299.1| MAP3K12-binding inhibitory protein 1 [Salmo salar]	244	6e-23	46/46 (100%)
comp101258_c0_seq1	0.546849	2.72524	0.273066	0.706596	BLASTX1	1941	ref|XP_014015692.1|	PREDICTED: U5 small nuclear ribonucleoprotein 200 kDa helicase-like [Salmo salar]	2942	0	570/571 (99%)
comp101270_c0_seq1	-0.126679	0.31857	0.820446	0.984557	BLASTX1	220	ref|NP_001134714.1|	Sjoegren syndrome/scleroderma autoantigen 1 homolog [Salmo salar]_x0001_gb|ACI68560.1| Sjoegren syndrome/scleroderma autoantigen 1 homolog [Salmo salar]_x0001_gb|ADM16152.1| Sjoegren syndrome/scleroderma autoantigen 1 homolog [Salmo salar]	374	2e-42	72/73 (98%)
comp101273_c0_seq1	-0.772063	-0.401987	0.094697	0.488664	BLASTN1	219	ref|XM_014129390.1|	PREDICTED: Salmo salar choline-phosphate cytidylyltransferase B-like (LOC106563634), mRNA	338	1e-79	184/194 (94%)
comp101287_c0_seq1	0.1684	2.57993	0.663294	0.929016	BLASTX1	2072	ref|XP_014001856.1|	PREDICTED: diphosphoinositol polyphosphate phosphohydrolase 1 isoform X2 [Salmo salar]	761	1e-92	165/168 (98%)
comp101305_c0_seq1	-0.08203	0.823338	0.861235	0.996019	BLASTN1	392	ref|XM_014198963.1|	PREDICTED: Salmo salar autophagy-related protein 2 homolog A-like (LOC106604389), mRNA	646	7e-163	367/394 (93%)
comp101313_c0_seq1	1.24089	-0.107295	0.080921	0.459678	No Hit Found	NA			NA	NA
comp101315_c0_seq1	-1.74399	2.35968	0.0319832	0.3165	BLASTX1	1599	ref|XP_014050690.1|	PREDICTED: endonuclease domain-containing 1 protein-like [Salmo salar]_x0001_gb|ACN11483.1| Endonuclease domain-containing 1 protein precursor [Salmo salar]	1422	0	275/313 (87%)
comp101351_c0_seq1	-0.31229	2.22906	0.447611	0.826922	BLASTX1	1205	ref|XP_014050750.1|	PREDICTED: GTPase IMAP family member 7-like isoform X2 [Salmo salar]	1091	2e-144	216/242 (89%)
comp101374_c0_seq1	0.428182	0.529561	0.316793	0.739941	BLASTX1	1036	ref|XP_014058590.1|	PREDICTED: F-box only protein 28-like [Salmo salar]	140	4e-06	31/38 (81%)
comp101378_c0_seq1	-0.34945	2.64349	0.328932	0.747376	BLASTX1	2013	ref|XP_014026719.1|	PREDICTED: WD repeat and SOCS box-containing protein 2 [Salmo salar]	2177	0	407/410 (99%)
comp101409_c0_seq1	-0.192953	2.59581	0.679592	0.933483	BLASTN1	2137	ref|XM_014209556.1|	PREDICTED: Salmo salar protein phosphatase 1K, mitochondrial-like (LOC106610284), mRNA	3554	0	1987/2122 (93%)
comp101415_c0_seq1	0.222471	1.85661	0.579912	0.894276	BLASTX1	1665	ref|XP_014007101.1|	PREDICTED: matrix-remodeling-associated protein 5-like [Salmo salar]	1666	0	312/317 (98%)
comp10142_c0_seq1	-1.42018	6.55154	0.130748	0.54823	BLASTX1	5796	ref|XP_014041911.1|	PREDICTED: uncharacterized protein LOC106595063 [Salmo salar]	725	4e-142	136/186 (73%)
comp10143_c0_seq1	-0.327763	3.28277	0.403315	0.799844	BLASTN1	429	ref|XM_010904377.2|	PREDICTED: Esox lucius ADP-ribosylation factor-like 6 interacting protein 1 (arl6ip1), mRNA	112	7e-18	181/254 (71%)
comp1014317_c0_seq1	-0.21004	-2.16751	0.762665	0.963433	BLASTN1	206	ref|XM_014159997.1|	PREDICTED: Salmo salar F-box protein 21 (fbxo21), transcript variant X2, mRNA	160	3e-31	123/148 (83%)
comp101435_c0_seq1	1.04456	1.51964	0.0140161	0.217382	BLASTN1	1375	ref|XM_014131133.1|	PREDICTED: Salmo salar protein phosphatase PTC7 homolog (LOC106564772), mRNA	1112	0	829/1008 (82%)
comp101439_c0_seq1	-0.878375	1.07011	0.151144	0.578161	BLASTN1	367	ref|XM_014186750.1|	PREDICTED: Salmo salar lysosomal alpha-glucosidase-like (LOC106595381), transcript variant X1, mRNA	402	1e-96	306/382 (80%)
comp1014606_c0_seq1	-0.705734	-2.09768	0.466356	0.836898	BLASTX1	220	ref|XP_013986300.1|	PREDICTED: uncharacterized protein LOC106564648 isoform X1 [Salmo salar]	143	5e-09	29/42 (69%)
comp101465_c0_seq1	-0.154622	2.98442	0.684726	0.935738	BLASTN1	2005	ref|XM_014170967.1|	PREDICTED: Salmo salar vesicle-associated membrane protein 8-like (LOC106585118), transcript variant X2, mRNA	3402	0	1882/1996 (94%)
comp101491_c0_seq1	-1.7427	2.30651	0.00194694	0.0839359	BLASTN1	1346	ref|XM_005931495.2|	PREDICTED: Haplochromis burtoni vitamin D3 receptor A (LOC102299085), transcript variant X3, mRNA	100	4e-14	69/80 (86%)
comp101527_c0_seq1	-0.836809	2.64389	0.101897	0.501061	BLASTX1	2367	ref|XP_014061688.1|	PREDICTED: E3 ubiquitin-protein ligase RNF19A-like isoform X1 [Salmo salar]_x0001_ref|XP_014061689.1| PREDICTED: E3 ubiquitin-protein ligase RNF19A-like isoform X1 [Salmo salar]	2904	0	655/661 (99%)
comp10153_c0_seq1	-0.964197	4.97691	0.114033	0.524161	BLASTX1	735	ref|XP_014012364.1|	PREDICTED: profilin-2-like [Salmo salar]_x0001_gb|ACI66108.1| Profilin-2 [Salmo salar]_x0001_gb|ACI68511.1| Profilin-2 [Salmo salar]_x0001_gb|ACN09882.1| Profilin-2 [Salmo salar]_x0001_gb|ACN12229.1| Profilin-2 [Salmo salar]	748	5e-97	140/143 (97%)
comp1015302_c0_seq1	0.261269	-2.23298	1	1	BLASTX1	228	ref|XP_014056312.1|	PREDICTED: tyrosine-protein phosphatase non-receptor type 23-like isoform X1 [Salmo salar]	182	4e-13	73/75 (97%)
comp10154_c0_seq1	0.67195	3.06607	0.157717	0.586885	BLASTN1	345	ref|XM_014129301.1|	PREDICTED: Salmo salar eukaryotic translation initiation factor 1A, X-chromosomal-like (LOC106563585), mRNA	442	1e-107	227/231 (98%)
comp1015573_c0_seq1	1.03078	-2.1315	0.361541	0.772532	BLASTX1	268	ref|XP_014011557.1|	PREDICTED: PERQ amino acid-rich with GYF domain-containing protein 1-like isoform X1 [Salmo salar]_x0001_ref|XP_014011558.1| PREDICTED: PERQ amino acid-rich with GYF domain-containing protein 1-like isoform X1 [Salmo salar]_x0001_ref|XP_014011559.1| PREDICTED: PERQ amino acid-rich with GYF domain-containing protein 1-like isoform X1 [Salmo salar]	411	7e-44	87/89 (97%)
comp101567_c0_seq1	-0.858132	2.07301	0.0493871	0.381454	BLASTX1	871	ref|XP_014059088.1|	PREDICTED: GTPase IMAP family member 7-like isoform X2 [Salmo salar]	981	2e-128	227/258 (87%)
comp1015709_c0_seq1	1.41878	-1.84487	0.110626	0.517525	BLASTX1	304	ref|XP_014001949.1|	PREDICTED: protein bicaudal D homolog 2-like isoform X1 [Salmo salar]_x0001_ref|XP_014001950.1| PREDICTED: protein bicaudal D homolog 2-like isoform X1 [Salmo salar]	392	2e-41	97/100 (97%)
comp101578_c0_seq1	-0.182296	-0.721561	0.80772	0.97986	BLASTN1	213	ref|XM_014211624.1|	PREDICTED: Salmo salar enhancer of rudimentary homolog (LOC106611428), mRNA	170	6e-34	162/215 (75%)
comp101579_c0_seq1	-0.216873	2.59368	0.568852	0.889666	BLASTX1	1706	ref|XP_014066065.1|	PREDICTED: ubiquinone biosynthesis monooxygenase COQ6 isoform X1 [Salmo salar]	2536	0	473/481 (98%)
comp10159_c0_seq1	0.694654	5.22993	0.0725222	0.440665	BLASTX1	927	ref|XP_014008807.1|	PREDICTED: CL031 protein isoform X1 [Salmo salar]_x0001_gb|ACM08291.1| C12orf31 homolog [Salmo salar]_x0001_gb|ACM08882.1| C12orf31 homolog [Salmo salar]	438	1e-49	127/129 (98%)
comp10161_c0_seq1	0.75487	3.11837	0.155165	0.58351	BLASTN1	249	ref|XM_014196207.1|	PREDICTED: Salmo salar spermidine/spermine N1-acetyltransferase 1 (sat1), mRNA	456	2e-111	241/248 (97%)
comp101616_c0_seq1	-0.120618	-0.174787	0.830001	0.987407	BLASTN1	551	ref|XM_014136721.1|	PREDICTED: Salmo salar cytoplasmic polyadenylation element-binding protein 4-like (LOC106567449), transcript variant X2, mRNA	1062	0	543/551 (98%)
comp101630_c0_seq1	0.334409	1.60523	0.420912	0.810893	BLASTN1	586	ref|XM_014132811.1|	PREDICTED: Salmo salar ras-related protein Rab-7a (LOC106565552), mRNA	940	0	552/602 (91%)
comp1016542_c0_seq1	1.63964	-2.27998	0.122427	0.536046	BLASTX1	205	ref|XP_014017031.1|	PREDICTED: E3 ubiquitin-protein ligase CHFR-like isoform X1 [Salmo salar]_x0001_ref|XP_014017032.1| PREDICTED: E3 ubiquitin-protein ligase CHFR-like isoform X1 [Salmo salar]	365	1e-38	66/68 (97%)
comp1016781_c0_seq1	1.05811	-2.08393	0.334287	0.752302	BLASTX1	220	ref|XP_014054461.1|	PREDICTED: SH2 domain-containing protein 4A-like [Salmo salar]	387	6e-44	72/73 (98%)
comp10168_c0_seq1	0.129219	4.47966	0.81177	0.981037	BLASTX1	994	ref|XP_014053444.1|	PREDICTED: CDKN2AIP N-terminal-like protein [Salmo salar]	500	7e-59	93/96 (96%)
comp101699_c0_seq1	-1.73244	1.4074	0.00262946	0.0980848	BLASTN1	827	ref|XR_001329351.1|	PREDICTED: Salmo salar uncharacterized LOC106607966 (LOC106607966), ncRNA	1422	0	793/841 (94%)
comp101706_c0_seq1	0.386504	1.88384	0.361398	0.772306	BLASTX1	1572	ref|XP_013978462.1|	PREDICTED: transmembrane protein 165-like [Salmo salar]	1369	0	289/306 (94%)
comp101707_c0_seq1	-0.644146	1.17546	0.157383	0.586485	BLASTN1	658	ref|XM_014144882.1|	PREDICTED: Salmo salar gamma-secretase subunit Aph-1b-like (LOC106571615), mRNA	1066	0	616/676 (91%)
comp101716_c0_seq1	-0.432359	2.22882	0.281138	0.713119	BLASTN1	1103	ref|XM_014125245.1|	PREDICTED: Salmo salar cat eye syndrome critical region protein 2-like (LOC106561369), transcript variant X2, mRNA	2052	0	1080/1110 (97%)
comp101725_c0_seq1	-0.207885	0.214463	0.684433	0.935561	BLASTX1	204	ref|XP_014003213.1|	PREDICTED: phosphate carrier protein, mitochondrial isoform X2 [Salmo salar]	354	9e-39	66/67 (98%)
comp101739_c0_seq1	0.217984	2.50369	0.725882	0.951294	BLASTX1	1530	ref|XP_014007349.1|	PREDICTED: UDP-glucose:glycoprotein glucosyltransferase 1-like isoform X2 [Salmo salar]	2409	0	440/442 (99%)
comp101744_c0_seq1	0.603593	0.0709792	0.295051	0.723814	BLASTX1	279	ref|XP_014034422.1|	PREDICTED: phosphatidylinositol-glycan biosynthesis class F protein [Salmo salar]_x0001_ref|XP_014034423.1| PREDICTED: phosphatidylinositol-glycan biosynthesis class F protein [Salmo salar]	330	2e-35	62/63 (98%)
comp101748_c0_seq1	0.741639	-0.194319	0.130998	0.548894	BLASTN1	209	ref|XM_014160060.1|	PREDICTED: Salmo salar adaptor-related protein complex 3, sigma 1 subunit (ap3s1), transcript variant X4, mRNA	358	5e-85	201/214 (93%)
comp1017488_c0_seq1	0.803643	-2.39406	0.323498	0.744607	BLASTX1	220	ref|XP_014022542.1|	PREDICTED: la-related protein 4-like isoform X1 [Salmo salar]	369	8e-39	70/72 (97%)
comp10176_c0_seq1	-0.323136	5.75731	0.403311	0.799844	BLASTX1	2073	ref|XP_013983090.1|	PREDICTED: fumarylacetoacetase [Salmo salar]	2314	0	435/444 (97%)
comp1017609_c0_seq1	-0.238701	-1.77518	0.693783	0.938991	BLASTX1	265	ref|XP_013979896.1|	PREDICTED: aminopeptidase N-like [Salmo salar]	350	2e-35	68/69 (98%)
comp101764_c0_seq1	-1.03117	1.02953	0.0455403	0.3685	BLASTN1	410	ref|XM_014209483.1|	PREDICTED: Salmo salar GRB2-associated-binding protein 1-like (LOC106610242), transcript variant X2, mRNA	680	4e-172	396/436 (90%)
comp101800_c0_seq1	1.54683	-0.367783	0.00642271	0.149474	BLASTN1	283	ref|XM_014130619.1|	PREDICTED: Salmo salar low-density lipoprotein receptor-like (LOC106564497), mRNA	470	3e-115	276/304 (90%)
comp101802_c0_seq1	-0.288021	-0.763967	0.629007	0.916247	BLASTN1	224	ref|XM_014139270.1|	PREDICTED: Salmo salar chromosomal protein D1-like (LOC106568700), transcript variant X2, mRNA	300	3e-69	205/238 (86%)
comp101810_c0_seq1	1.10999	0.385915	0.0304078	0.309998	BLASTN1	389	ref|XM_014140753.1|	PREDICTED: Salmo salar transcription factor AP-1-like (LOC106569413), mRNA	742	0	382/389 (98%)
comp1018301_c0_seq1	-0.638722	-2.50416	0.672962	0.931487	BLASTN1	215	ref|XM_013137321.1|	PREDICTED: Esox lucius epidermal growth factor receptor pathway substrate 8 (eps8), mRNA	226	4e-49	159/187 (85%)
comp10186_c0_seq1	-0.703267	6.10093	0.118488	0.530711	BLASTX1	1354	gb|ACN10237.1|	Alcohol dehydrogenase class-3 [Salmo salar]_x0001_gb|ACN12592.1| Alcohol dehydrogenase class-3 [Salmo salar]_x0001_gb|ACN62250.1| alcohol dehydrogenase class 3 [Salmo salar]	1955	0	369/376 (98%)
comp101861_c0_seq1	-0.26747	1.00536	0.552792	0.88092	BLASTN1	513	ref|XM_014142737.1|	PREDICTED: Salmo salar serine/threonine-protein phosphatase 6 catalytic subunit-like (LOC106570422), mRNA	810	0	476/520 (91%)
comp1019_c0_seq1	0.100126	8.94462	0.835826	0.989262	BLASTX1	2772	ref|XP_013979099.1|	PREDICTED: ceruloplasmin [Salmo salar]	4221	0	827/844 (97%)
comp101912_c0_seq1	0.351605	2.28934	0.362375	0.773207	BLASTX1	1344	ref|XP_014006231.1|	PREDICTED: FUN14 domain-containing protein 1-like isoform X1 [Salmo salar]_x0001_ref|XP_014007708.1| PREDICTED: FUN14 domain-containing protein 1-like isoform X1 [Salmo salar]_x0001_gb|ACI34094.1| FUN14 domain-containing protein 1 [Salmo salar]	711	3e-88	146/146 (100%)
comp101976_c0_seq1	0.254531	1.11663	0.582867	0.895477	BLASTN1	499	ref|XM_014128123.1|	PREDICTED: Salmo salar protein kinase, AMP-activated, alpha 1 catalytic subunit (prkaa1), mRNA	846	0	477/510 (93%)
comp101979_c0_seq1	-0.126149	2.45907	0.784955	0.971807	BLASTX1	1550	ref|XP_014026002.1|	PREDICTED: heparan sulfate glucosamine 3-O-sulfotransferase 1-like [Salmo salar]	1389	0	269/275 (97%)
comp1019996_c0_seq1	0.596008	-2.5211	0.650715	0.924599	BLASTN1	205	ref|XM_014178784.1|	PREDICTED: Salmo salar sodium-dependent lysophosphatidylcholine symporter 1-B-like (LOC106589095), mRNA	318	4e-74	193/213 (90%)
comp102_c0_seq1	-0.797159	9.87661	0.238712	0.675677	BLASTX1	297	ref|XP_010767672.1|	PREDICTED: beta-microseminoprotein-like [Notothenia coriiceps]	126	1e-06	24/34 (70%)
comp10200_c0_seq1	-0.221187	5.30365	0.648546	0.923252	BLASTX1	1134	ref|NP_001135086.1|	3-hydroxyacyl-CoA dehydrogenase type-2 [Salmo salar]_x0001_gb|ACI70101.1| 3-hydroxyacyl-CoA dehydrogenase type-2 [Salmo salar]_x0001_gb|ACI70145.1| 3-hydroxyacyl-CoA dehydrogenase type-2 [Salmo salar]	1351	0	260/260 (100%)
comp102001_c0_seq1	0.112321	2.67192	0.828875	0.987291	BLASTX1	1378	ref|XP_014001105.1|	PREDICTED: protein LZIC isoform X1 [Salmo salar]	736	2e-91	191/200 (95%)
comp10201_c0_seq1	0.724762	4.3619	0.472015	0.839946	BLASTX1	464	gb|AAG40610.1|	complement component C3-4 [Oncorhynchus mykiss]	725	8e-85	138/154 (89%)
comp102024_c0_seq1	1.26359	1.59916	0.0367987	0.336919	BLASTN1	600	ref|XM_014178737.1|	PREDICTED: Salmo salar transcription factor SOX-4-like (LOC106589061), mRNA	630	3e-158	353/375 (94%)
comp1020539_c0_seq1	1.81854	-2.24206	0.0519336	0.388758	BLASTX1	211	ref|XP_014048709.1|	PREDICTED: TRIO and F-actin-binding protein-like [Salmo salar]	365	5e-39	68/69 (98%)
comp102057_c0_seq1	0.259468	2.42518	0.590559	0.898858	BLASTX1	2441	ref|XP_014003299.1|	PREDICTED: dual specificity protein phosphatase 6-like [Salmo salar]	1523	0	319/329 (96%)
comp10206_c0_seq1	0.941773	5.0615	0.131388	0.549483	BLASTX1	1000	ref|XP_014040525.1|	PREDICTED: cystathionine beta-synthase-like [Salmo salar]	1356	0	253/255 (99%)
comp102075_c0_seq1	-0.542385	1.70333	0.199327	0.636688	BLASTN1	861	ref|XR_001327438.1|	PREDICTED: Salmo salar V-type proton ATPase 21 kDa proteolipid subunit (LOC106599388), transcript variant X2, misc_RNA	1458	0	821/879 (93%)
comp102089_c0_seq1	-0.0852816	3.63691	0.809138	0.980451	BLASTX1	3456	ref|XP_014048312.1|	PREDICTED: stAR-related lipid transfer protein 3-like isoform X1 [Salmo salar]	1885	0	397/406 (97%)
comp102096_c0_seq1	-1.47573	3.05969	0.00868395	0.173615	BLASTX1	1330	ref|XP_014055832.1|	PREDICTED: nuclear receptor subfamily 0 group B member 2-like [Salmo salar]	1270	3e-171	241/257 (93%)
comp102098_c0_seq1	0.665588	2.29788	0.189627	0.625602	BLASTX1	1398	ref|XP_014000418.1|	PREDICTED: AN1-type zinc finger protein 3-like isoform X1 [Salmo salar]_x0001_gb|ACN10766.1| AN1-type zinc finger protein 3 [Salmo salar]	851	6e-108	215/234 (91%)
comp102102_c0_seq1	0.755178	3.06376	0.0482416	0.377919	BLASTX1	2121	ref|NP_001268353.1|	interleukin 1 receptor-like 1 (ST2L) [Oncorhynchus mykiss]_x0001_emb|CCT61382.1| interleukin 1 receptor-like 1 (ST2L) [Oncorhynchus mykiss]	2636	0	553/597 (92%)
comp102110_c0_seq1	-1.32404	2.18565	0.00562571	0.141519	BLASTN1	1388	ref|XR_001322981.1|	PREDICTED: Salmo salar PTB-containing, cubilin and LRP1-interacting protein pseudogene (LOC106580906), misc_RNA	1820	0	1038/1130 (91%)
comp102118_c0_seq1	0.307773	2.13921	0.488642	0.84823	BLASTX1	1841	ref|XP_014048468.1|	PREDICTED: inactive rhomboid protein 1 isoform X2 [Salmo salar]	1895	0	384/390 (98%)
comp102120_c0_seq1	0.134867	0.696417	0.770107	0.966441	BLASTN1	438	ref|XM_014135658.1|	PREDICTED: Salmo salar exosome complex component RRP4-like (LOC106566956), mRNA	448	4e-109	241/252 (95%)
comp102132_c0_seq1	0.335931	0.084767	0.441557	0.823591	BLASTN1	326	ref|XM_014204694.1|	PREDICTED: Salmo salar axin interactor, dorsalization-associated protein (LOC106607601), transcript variant X4, mRNA	428	9e-104	289/337 (85%)
comp102155_c0_seq1	0.625477	1.59405	0.559021	0.884293	BLASTX1	1684	ref|XP_014007837.1|	PREDICTED: transmembrane protein 131-like, partial [Salmo salar]	2537	0	554/562 (98%)
comp102156_c0_seq1	0.943926	2.03999	0.0140014	0.217234	BLASTX1	1068	ref|XP_014071492.1|	PREDICTED: RNA 3'-terminal phosphate cyclase [Salmo salar]	900	5e-115	170/171 (99%)
comp102172_c0_seq1	0.83474	-0.0342324	0.269055	0.702628	BLASTX1	267	ref|XP_013996941.1|	PREDICTED: acetyl-coenzyme A synthetase, cytoplasmic-like [Salmo salar]_x0001_ref|XP_013996942.1| PREDICTED: acetyl-coenzyme A synthetase, cytoplasmic-like [Salmo salar]	434	7e-48	77/89 (86%)
comp1021721_c0_seq1	-0.0351387	-2.55728	1	1	BLASTN1	201	ref|XM_010740612.1|	PREDICTED: Larimichthys crocea histone deacetylase 9 (hdac9), transcript variant X2, mRNA	78	5e-09	110/156 (70%)
comp1021850_c0_seq1	0.263773	-2.25748	0.872161	0.999655	No Hit Found	NA			NA	NA
comp102190_c0_seq1	0.546717	2.17738	0.12951	0.546122	BLASTN1	1322	ref|XM_014187731.1|	PREDICTED: Salmo salar aconitate hydratase, mitochondrial-like (LOC106596448), mRNA	1550	0	887/962 (92%)
comp102197_c0_seq1	1.19205	1.29231	0.00538162	0.138159	BLASTN1	750	ref|XM_014189387.1|	PREDICTED: Salmo salar proteasome activator complex subunit 3-like (LOC106598343), partial mRNA	1152	0	680/741 (91%)
comp102203_c0_seq1	-0.029133	2.15181	0.9486	1	BLASTN1	1249	ref|XM_014178752.1|	PREDICTED: Salmo salar alpha-taxilin-like (LOC106589073), mRNA	1328	0	899/1051 (85%)
comp102207_c0_seq1	-0.22306	-0.647577	0.76845	0.965773	BLASTN1	449	gb|KF845941.1|	Salmo salar C21orf62-like protein, CRFB1a, CRFB3, CRFB4a, CRFB5c, CRFBx, IFNGR2-related protein, and transmembrane 50B-like protein genes, complete cds	222	1e-47	161/192 (83%)
comp10221_c0_seq1	-0.321753	4.54887	0.513731	0.862064	BLASTN1	684	ref|XM_014211981.1|	PREDICTED: Salmo salar calnexin (canx), transcript variant X4, mRNA	1108	0	646/709 (91%)
comp1022293_c0_seq1	0.43275	-2.19633	0.635051	0.917909	BLASTX1	239	ref|XP_014036242.1|	PREDICTED: methyltransferase-like protein 4 isoform X3 [Salmo salar]	407	3e-45	77/79 (97%)
comp1022435_c0_seq1	0.0827892	-2.15585	1	1	BLASTX1	209	ref|XP_013993785.1|	PREDICTED: ARF GTPase-activating protein GIT2-like isoform X4 [Salmo salar]	280	1e-26	65/69 (94%)
comp102263_c0_seq1	-0.121668	3.05513	0.759428	0.96259	BLASTX1	2483	ref|XP_014070159.1|	PREDICTED: acetolactate synthase-like protein [Salmo salar]	3011	0	618/621 (99%)
comp102277_c0_seq1	0.578119	1.19438	0.140133	0.562415	BLASTN1	552	ref|XM_014205732.1|	PREDICTED: Salmo salar glycerophosphocholine phosphodiesterase GPCPD1-like (LOC106608056), transcript variant X2, mRNA	734	0	511/609 (83%)
comp10228_c0_seq1	-0.550494	4.84733	0.230894	0.668026	BLASTX1	1095	ref|XP_014070418.1|	PREDICTED: ES1 protein homolog, mitochondrial-like [Salmo salar]_x0001_ref|XP_014070419.1| PREDICTED: ES1 protein homolog, mitochondrial-like [Salmo salar]_x0001_ref|XP_014070420.1| PREDICTED: ES1 protein homolog, mitochondrial-like [Salmo salar]	1156	8e-156	213/224 (95%)
comp102283_c0_seq1	0.183115	0.0944857	0.791526	0.973946	BLASTN1	217	ref|XM_014214438.1|	PREDICTED: Salmo salar pre-mRNA-processing-splicing factor 8-like (LOC106612861), mRNA	318	4e-74	196/220 (89%)
comp102285_c0_seq1	0.419766	0.965048	0.304685	0.731373	BLASTN1	441	ref|XM_014204774.1|	PREDICTED: Salmo salar serine/threonine-protein phosphatase 4 regulatory subunit 3-like (LOC106607635), transcript variant X4, mRNA	666	3e-168	403/444 (90%)
comp10230_c0_seq1	-0.615916	3.45629	0.11186	0.520206	BLASTN1	329	dbj|AB889394.1|	Oncorhynchus mykiss IUNH mRNA for inosine-uridine preferring nucleoside hydrolase, partial cds	548	2e-136	289/299 (96%)
comp102305_c0_seq1	0.326974	0.187528	0.483623	0.845515	BLASTN1	206	ref|XM_014198943.1|	PREDICTED: Salmo salar retinoic acid receptor responder protein 3-like (LOC106604378), mRNA	286	2e-65	179/206 (86%)
comp1023346_c0_seq1	0.338048	-2.21222	0.632156	0.917032	BLASTX1	302	ref|XP_013997387.1|	PREDICTED: uncharacterized protein LOC106570022 isoform X3 [Salmo salar]	170	1e-11	44/45 (97%)
comp102336_c0_seq1	0.0556041	0.619459	0.927261	1	BLASTN1	311	gb|GQ505860.1|	Salmo salar clone BAC CHORI214-68O19 genomic sequence	144	1e-26	95/110 (86%)
comp1023372_c0_seq1	-0.672042	-2.41839	0.580488	0.894499	BLASTN1	272	ref|XM_014160802.1|	PREDICTED: Salmo salar apoptosis-inducing factor 3-like (LOC106580115), transcript variant X3, mRNA	382	2e-91	246/280 (87%)
comp10234_c0_seq1	-0.618798	5.44928	0.0897662	0.478294	BLASTX1	2897	gb|KKF31014.1|	Xin actin-binding repeat-containing protein 2 [Larimichthys crocea]	1213	2e-150	314/601 (52%)
comp102350_c0_seq1	0.150044	2.29223	0.698568	0.941079	BLASTX1	1187	ref|NP_001134266.1|	NFU1 iron-sulfur cluster scaffold homolog, mitochondrial [Salmo salar]_x0001_gb|ACI66848.1| NFU1 iron-sulfur cluster scaffold homolog [Salmo salar]	1188	2e-159	256/263 (97%)
comp102363_c0_seq1	0.193475	0.256105	0.705902	0.943707	BLASTN1	283	ref|XM_014126518.1|	PREDICTED: Salmo salar histamine H3 receptor-like (LOC106562003), mRNA	490	1e-120	272/288 (94%)
comp102367_c0_seq1	0.975253	1.64864	0.0147415	0.222402	BLASTN1	608	ref|XM_014145195.1|	PREDICTED: Salmo salar Golgi resident protein GCP60-like (LOC106571761), transcript variant X4, mRNA	1050	0	579/611 (94%)
comp102372_c0_seq1	1.16961	2.84495	0.0439357	0.362345	BLASTX1	1734	ref|XP_013996971.1|	PREDICTED: kynurenine--oxoglutarate transaminase 1-like isoform X1 [Salmo salar]_x0001_ref|XP_013996977.1| PREDICTED: kynurenine--oxoglutarate transaminase 1-like isoform X1 [Salmo salar]	2361	0	436/446 (97%)
comp102375_c0_seq1	-0.819143	1.93969	0.0373097	0.338635	BLASTX1	978	ref|NP_001133685.1|	protein phosphatase methylesterase 1 [Salmo salar]_x0001_gb|ACI33696.1| phosphatase methylesterase 1 [Salmo salar]	1180	1e-157	242/245 (98%)
comp102376_c0_seq1	-1.76194	2.61811	1.6311e-05	0.00549054	BLASTX1	1552	ref|XP_014015468.1|	PREDICTED: protein NipSnap homolog 1-like [Salmo salar]	1473	0	270/273 (98%)
comp102395_c0_seq1	-0.499549	2.45284	0.257407	0.693171	BLASTN1	1627	ref|XM_014151260.1|	PREDICTED: Salmo salar intersectin-1 (LOC100286499), transcript variant X8, mRNA	2240	0	1461/1693 (86%)
comp1024_c0_seq1	-0.0504579	9.39576	0.903931	1	BLASTX1	4291	ref|XP_013996270.1|	PREDICTED: myosin heavy chain, striated muscle-like isoform X1 [Salmo salar]	3646	0	795/822 (96%)
comp102408_c0_seq1	0.739268	1.12407	0.0708435	0.437336	BLASTN1	419	ref|XM_014162807.1|	PREDICTED: Salmo salar signal recognition particle receptor subunit alpha-like (LOC106581092), transcript variant X3, mRNA	650	6e-164	398/449 (88%)
comp10241_c0_seq1	1.98567	3.43556	0.00238706	0.0931729	BLASTX1	436	ref|XP_014061916.1|	PREDICTED: acyl-CoA desaturase-like [Salmo salar]_x0001_ref|XP_014061917.1| PREDICTED: acyl-CoA desaturase-like [Salmo salar]_x0001_ref|XP_014061918.1| PREDICTED: acyl-CoA desaturase-like [Salmo salar]_x0001_ref|XP_014061919.1| PREDICTED: acyl-CoA desaturase-like [Salmo salar]_x0001_ref|XP_014061926.1| PREDICTED: acyl-CoA desaturase-like [Salmo salar]	441	5e-50	84/86 (97%)
comp102410_c0_seq1	0.482606	2.44439	0.177416	0.612176	BLASTX1	1604	gb|ACV49698.1|	akirin 2(1b) [Salvelinus alpinus]	744	8e-92	182/184 (98%)
comp102416_c0_seq1	0.831318	1.94942	0.0738756	0.443686	BLASTN1	1167	ref|XR_001328532.1|	PREDICTED: Salmo salar uncharacterized LOC106603905 (LOC106603905), ncRNA	888	0	763/966 (78%)
comp10242_c0_seq1	1.48023	3.9623	0.00337033	0.111951	BLASTN1	624	ref|XM_014209848.1|	PREDICTED: Salmo salar translocase of inner mitochondrial membrane 10 homolog (yeast) (timm10), mRNA	868	0	550/627 (87%)
comp102422_c0_seq1	-0.565965	1.77463	0.127365	0.543358	BLASTX1	876	ref|XP_014036779.1|	PREDICTED: uncharacterized protein C18orf8-like isoform X3 [Salmo salar]	1518	0	283/291 (97%)
comp102426_c0_seq1	-1.07768	2.37143	0.0129373	0.209452	BLASTX1	2023	ref|XP_014017625.1|	PREDICTED: delta-like protein C isoform X2 [Salmo salar]	1469	0	276/289 (95%)
comp102458_c0_seq1	0.226807	2.21077	0.531977	0.87043	BLASTN1	1268	ref|XM_010888773.2|	PREDICTED: Esox lucius protein phosphatase, Mg2+/Mn2+ dependent, 1B (ppm1b), transcript variant X3, mRNA	762	0	961/1323 (72%)
comp102463_c0_seq1	-0.757104	0.671013	0.105044	0.507058	BLASTN1	501	ref|XM_014209635.1|	PREDICTED: Salmo salar cAMP-dependent protein kinase type I-alpha regulatory subunit (LOC106610329), transcript variant X2, mRNA	800	0	474/523 (90%)
comp10247_c0_seq1	-0.348439	4.3962	0.5421	0.875622	BLASTX1	383	ref|XP_532081.4|	PREDICTED: U6 snRNA-associated Sm-like protein LSm2 [Canis lupus familiaris]	519	4e-63	95/95 (100%)
comp102472_c0_seq1	-0.0508443	1.92737	0.910653	1	BLASTN1	1036	ref|XM_014137999.1|	PREDICTED: Salmo salar zinc finger protein 346-like (LOC106568014), transcript variant X3, mRNA	1124	0	880/1087 (80%)
comp102478_c0_seq1	-1.11418	2.31918	0.0563837	0.400591	BLASTX1	840	ref|XP_014024735.1|	PREDICTED: tripartite motif-containing protein 16-like isoform X1 [Salmo salar]	582	3e-109	117/143 (81%)
comp10248_c0_seq1	0.0101912	5.23842	0.980829	1	BLASTX1	798	ref|XP_014062104.1|	PREDICTED: cystatin-B-like [Salmo salar]_x0001_gb|ACI66582.1| Cystatin-B [Salmo salar]_x0001_gb|ACI69580.1| Cystatin-B [Salmo salar]	508	5e-61	95/99 (95%)
comp102482_c0_seq1	-0.504777	0.280337	0.290967	0.720893	BLASTN1	291	ref|XM_014156350.1|	PREDICTED: Salmo salar SH3 domain and tetratricopeptide repeat-containing protein 1-like (LOC106577910), mRNA	350	1e-82	206/225 (91%)
comp1025272_c0_seq1	3.13455	-2.46392	0.0323577	0.317272	BLASTX1	224	ref|XP_014035376.1|	PREDICTED: unhealthy ribosome biogenesis protein 2 homolog [Salmo salar]	244	2e-21	74/74 (100%)
comp102533_c0_seq1	-0.390994	1.75597	0.461721	0.834611	BLASTX1	923	ref|XP_014055242.1|	PREDICTED: serum amyloid P-component-like [Salmo salar]	1050	5e-141	195/202 (96%)
comp102535_c0_seq1	0.710663	0.0499051	0.165519	0.597009	BLASTN1	252	ref|XM_014127831.1|	PREDICTED: Salmo salar RNA-binding protein NOB1-like (LOC106562814), mRNA	272	1e-61	194/227 (85%)
comp102538_c0_seq1	-0.480849	2.90023	0.2853	0.715836	BLASTX1	1766	ref|XP_014063685.1|	PREDICTED: liprin-beta-1-like isoform X2 [Salmo salar]	2328	0	437/459 (95%)
comp10254_c0_seq1	0.799919	5.77582	0.0799694	0.458344	BLASTX1	2054	ref|XP_014014592.1|	PREDICTED: calcium-binding and coiled-coil domain-containing protein 2-like [Salmo salar]	2199	0	442/476 (92%)
comp102542_c0_seq1	-0.393693	1.91589	0.420364	0.810584	BLASTX1	1376	ref|XP_014057179.1|	PREDICTED: hepatic leukemia factor-like isoform X2 [Salmo salar]	1223	6e-162	305/382 (79%)
comp10256_c0_seq1	-0.259436	5.2673	0.632386	0.917043	BLASTX1	1251	ref|XP_014037734.1|	PREDICTED: probable ergosterol biosynthetic protein 28 isoform X2 [Salmo salar]_x0001_gb|ACM09162.1| Probable ergosterol biosynthetic protein 28 [Salmo salar]	740	3e-93	139/143 (97%)
comp1025633_c0_seq1	0.831598	-2.1672	0.361106	0.772145	BLASTN1	275	ref|XM_014125938.1|	PREDICTED: Salmo salar AT-rich interactive domain-containing protein 3B-like (LOC106561720), transcript variant X2, mRNA	200	6e-42	127/145 (87%)
comp102568_c0_seq1	0.613983	2.25766	0.0963881	0.491238	BLASTX1	1098	ref|XP_013980384.1|	PREDICTED: uncharacterized protein LOC106561205 [Salmo salar]	648	4e-79	126/146 (86%)
comp102572_c0_seq1	-0.395618	2.6783	0.265948	0.700239	BLASTX1	2804	ref|NP_001158792.1|	autophagy-related protein 7 [Salmo salar]_x0001_gb|ACN10481.1| Autophagy-related protein 7 [Salmo salar]	2967	0	576/594 (96%)
comp102575_c0_seq1	-0.113006	0.544568	0.858364	0.995435	No Hit Found	NA			NA	NA
comp102579_c0_seq1	0.115135	0.7259	0.865404	0.997346	BLASTX1	662	ref|XP_013996268.1|	PREDICTED: apoptotic chromatin condensation inducer in the nucleus [Salmo salar]	905	4e-112	211/220 (95%)
comp102580_c0_seq1	1.29144	0.82288	0.00472692	0.129827	BLASTN1	419	ref|XM_014125393.1|	PREDICTED: Salmo salar inositol 1,4,5-trisphosphate receptor type 2 (LOC100196824), transcript variant X2, mRNA	158	2e-30	159/210 (75%)
comp102584_c0_seq1	-1.62961	2.73037	0.000828599	0.0511967	BLASTX1	1309	ref|XP_014048451.1|	PREDICTED: L-serine dehydratase/L-threonine deaminase-like [Salmo salar]	1585	0	322/324 (99%)
comp102590_c0_seq1	-0.843551	2.63322	0.0444819	0.364633	BLASTN1	1556	ref|XM_014132181.1|	PREDICTED: Salmo salar protein turtle homolog A-like (LOC106565253), transcript variant X4, mRNA	2874	0	1515/1562 (96%)
comp102600_c0_seq1	-0.492351	0.340881	0.229746	0.667436	BLASTN1	303	ref|XM_014131071.1|	PREDICTED: Salmo salar UPF0669 protein C6orf120 homolog (LOC106564749), mRNA	466	4e-114	286/318 (89%)
comp102615_c0_seq1	-0.445354	2.21785	0.261019	0.696699	BLASTX1	1154	ref|XP_013986546.1|	PREDICTED: UPF0669 protein C6orf120 homolog [Salmo salar]	747	3e-94	158/171 (92%)
comp102616_c0_seq1	-0.386744	0.612384	0.461093	0.834204	BLASTN1	459	ref|XM_014206759.1|	PREDICTED: Salmo salar PHD finger protein 23B-like (LOC106608667), mRNA	762	0	417/439 (94%)
comp102632_c0_seq1	-0.492128	1.16275	0.23111	0.668162	BLASTN1	429	ref|XM_014195909.1|	PREDICTED: Salmo salar RAC-beta serine/threonine-protein kinase-like (LOC106602915), mRNA	578	2e-144	386/445 (86%)
comp102660_c0_seq1	-0.254228	0.566076	0.569916	0.889994	BLASTN1	454	ref|XM_014200438.1|	PREDICTED: Salmo salar tetratricopeptide repeat protein 7A-like (LOC106605097), transcript variant X5, mRNA	222	1e-47	195/249 (78%)
comp102666_c0_seq1	-0.28826	2.76637	0.418149	0.809248	BLASTX1	2823	ref|XP_014018349.1|	PREDICTED: mitochondrial intermediate peptidase-like isoform X1 [Salmo salar]	3603	0	678/701 (96%)
comp102683_c0_seq1	-0.0427012	1.83194	0.907223	1	BLASTN1	1236	ref|XM_014158081.1|	PREDICTED: Salmo salar dual specificity mitogen-activated protein kinase kinase 4-like (LOC106578855), mRNA	412	8e-99	424/563 (75%)
comp102689_c0_seq1	1.59382	2.92582	0.00184825	0.0816181	BLASTX1	2277	ref|XP_013983977.1|	PREDICTED: K0020 protein isoform X2 [Salmo salar]	2975	0	593/605 (98%)
comp10271_c0_seq1	0.101829	6.11235	0.806242	0.979309	BLASTX1	2119	ref|XP_014039400.1|	PREDICTED: derlin-1 isoform X1 [Salmo salar]_x0001_ref|XP_014039401.1| PREDICTED: derlin-1 isoform X2 [Salmo salar]_x0001_gb|ACI33717.1| Derlin-1 [Salmo salar]	1121	5e-145	217/218 (99%)
comp102710_c0_seq1	0.13489	0.314793	0.805572	0.979033	BLASTN1	356	ref|XM_014171141.1|	PREDICTED: Salmo salar UPF0600 protein C5orf51 homolog (LOC106585203), mRNA	628	5e-158	343/358 (95%)
comp102787_c0_seq1	0.172641	0.266054	0.703484	0.942574	BLASTN1	225	ref|XM_014200843.1|	PREDICTED: Salmo salar sterol regulatory element-binding protein cleavage-activating protein-like (LOC106605338), transcript variant X5, mRNA	238	2e-52	182/234 (77%)
comp102791_c0_seq1	0.626634	0.282736	0.217195	0.655944	BLASTN1	352	ref|XM_014147113.1|	PREDICTED: Salmo salar isocitrate dehydrogenase [NAD] subunit gamma, mitochondrial-like (LOC106572708), transcript variant X1, mRNA	444	4e-108	307/357 (85%)
comp102803_c0_seq1	0.58041	2.47458	0.1257	0.540972	BLASTN1	1465	ref|XM_014145573.1|	PREDICTED: Salmo salar protein slowmo homolog 2-like (LOC106571960), transcript variant X2, mRNA	2102	0	1254/1386 (90%)
comp10281_c0_seq1	-0.0259256	6.0061	0.954183	1	BLASTX1	3872	ref|XP_014032748.1|	PREDICTED: ectonucleotide pyrophosphatase/phosphodiesterase family member 2-like [Salmo salar]	4485	0	839/854 (98%)
comp102813_c0_seq1	-0.925942	-0.237314	0.131119	0.549018	BLASTN1	310	gb|HQ287747.1|	Coregonus clupeaformis malate dehydrogenase, cytoplasmic (MDH) gene, complete cds	444	4e-108	264/289 (91%)
comp10282_c0_seq1	-0.0370403	5.21899	0.932537	1	BLASTN1	1033	ref|XM_014194264.1|	PREDICTED: Salmo salar cytochrome P450 2K1-like (LOC106601851), transcript variant X2, mRNA	586	4e-146	367/419 (87%)
comp102847_c0_seq1	0.530605	-0.0408722	0.31464	0.73768	BLASTX1	224	ref|XP_014013066.1|	PREDICTED: zinc finger protein 501-like [Salmo salar]	207	3e-17	45/57 (78%)
comp102865_c0_seq1	-0.0594764	0.920738	0.909466	1	BLASTN1	427	ref|XM_014158728.1|	PREDICTED: Salmo salar polymerase I and transcript release factor (ptrf), mRNA	668	8e-169	356/367 (97%)
comp102874_c0_seq1	-0.18442	0.658137	0.678848	0.933278	BLASTN1	341	ref|XR_001326141.1|	PREDICTED: Salmo salar uncharacterized LOC106594522 (LOC106594522), ncRNA	196	9e-41	174/218 (79%)
comp102879_c0_seq1	-0.126783	2.70171	0.746153	0.958038	BLASTX1	1435	ref|XP_014015599.1|	PREDICTED: NFU1 iron-sulfur cluster scaffold homolog, mitochondrial-like [Salmo salar]	1334	1e-180	251/251 (100%)
comp10288_c0_seq1	0.13287	5.78398	0.736827	0.954093	BLASTX1	5945	ref|XP_014014220.1|	PREDICTED: glycerol-3-phosphate acyltransferase 1, mitochondrial [Salmo salar]	3521	0	675/680 (99%)
comp102880_c0_seq1	0.911602	0.999347	0.0676604	0.429808	BLASTX1	676	ref|XP_014041586.1|	PREDICTED: thrombospondin type-1 domain-containing protein 4-like [Salmo salar]	525	3e-58	131/135 (97%)
comp1028858_c0_seq1	1.19644	-2.07546	0.330588	0.748664	BLASTX1	279	ref|XP_010766734.1|	PREDICTED: neuropathy target esterase [Notothenia coriiceps]	483	1e-53	91/92 (98%)
comp1028917_c0_seq1	0.03325	-2.076	1	1	BLASTX1	243	ref|XP_014032360.1|	PREDICTED: pygopus homolog 2-like [Salmo salar]_x0001_ref|XP_014032361.1| PREDICTED: pygopus homolog 2-like [Salmo salar]	251	1e-22	59/59 (100%)
comp102922_c0_seq1	-1.22836	-0.023482	0.015453	0.22644	BLASTN1	269	ref|XM_014175813.1|	PREDICTED: Salmo salar cell cycle progression protein 1-like (LOC106587427), transcript variant X8, mRNA	448	3e-109	257/283 (90%)
comp102925_c0_seq1	-0.964061	0.138775	0.03831	0.341663	BLASTN1	308	ref|XM_014127844.1|	PREDICTED: Salmo salar serine/threonine-protein phosphatase 6 catalytic subunit (LOC100380848), mRNA	520	9e-129	287/307 (93%)
comp1029261_c0_seq1	0.625639	-2.17881	0.53316	0.871113	BLASTN1	216	ref|XM_014202335.1|	PREDICTED: Salmo salar dihydrouridine synthase 1-like (dus1l), transcript variant X1, mRNA	310	6e-72	187/205 (91%)
comp102930_c0_seq1	1.18605	2.18951	0.0332056	0.321859	BLASTX1	1643	ref|XP_014064252.1|	PREDICTED: KRR1 small subunit processome component homolog [Salmo salar]	1647	0	365/373 (97%)
comp1029314_c0_seq1	0.281757	-2.17114	0.784607	0.971756	BLASTX1	204	ref|XP_013997496.1|	PREDICTED: carnitine O-acetyltransferase-like [Salmo salar]	154	1e-09	29/29 (100%)
comp102932_c0_seq1	0.903901	0.115544	0.114363	0.524521	BLASTN1	313	ref|XM_014195228.1|	PREDICTED: Salmo salar oxysterol-binding protein 1-like (LOC106602545), transcript variant X12, mRNA	592	3e-148	306/311 (98%)
comp102937_c0_seq1	-1.00199	2.93776	0.0236208	0.276371	BLASTX1	2185	ref|XP_014033716.1|	PREDICTED: protein asteroid homolog 1 [Salmo salar]_x0001_ref|XP_014033717.1| PREDICTED: protein asteroid homolog 1 [Salmo salar]	951	6e-113	251/278 (90%)
comp102944_c0_seq1	-0.014979	1.99748	0.976306	1	BLASTN1	869	ref|XM_014147228.1|	PREDICTED: Salmo salar transmembrane protein 106C (tmem106c), transcript variant X3, mRNA	1166	0	750/866 (86%)
comp102954_c0_seq1	0.532279	1.7835	0.204994	0.643107	BLASTX1	831	ref|NP_001167389.1|	NEDD8-conjugating enzyme Ubc12 [Salmo salar]_x0001_ref|XP_010873011.1| PREDICTED: NEDD8-conjugating enzyme Ubc12 [Esox lucius]_x0001_ref|XP_014047969.1| PREDICTED: NEDD8-conjugating enzyme Ubc12 [Salmo salar]_x0001_gb|ACN11425.1| NEDD8-conjugating enzyme Ubc12 [Salmo salar]	980	5e-131	185/185 (100%)
comp1029688_c0_seq1	-0.29095	-2.19367	0.862277	0.996466	BLASTX1	216	ref|XP_014051630.1|	PREDICTED: dnaJ homolog subfamily C member 18-like isoform X2 [Salmo salar]	232	7e-21	44/45 (97%)
comp102983_c0_seq1	-0.23061	1.86654	0.663602	0.929016	BLASTN1	680	ref|XM_014142532.1|	PREDICTED: Salmo salar mediator complex subunit 10 (med10), mRNA	936	0	593/684 (86%)
comp103_c0_seq1	0.126813	11.7744	0.777075	0.969304	BLASTX1	9274	ref|XP_013999413.1|	PREDICTED: apolipoprotein B-100-like [Salmo salar]	15256	0	2875/2958 (97%)
comp103_c1_seq1	1.58066	4.70438	0.0856127	0.469639	BLASTX1	1041	ref|XP_013999413.1|	PREDICTED: apolipoprotein B-100-like [Salmo salar]	1631	0	340/344 (98%)
comp1030_c0_seq1	-0.0570759	7.5882	0.923401	1	BLASTX1	604	ref|NP_001117036.1|	RING-box protein 1 [Salmo salar]_x0001_gb|AAK29182.1| hyperosmotic protein 21 [Salmo salar]_x0001_gb|AAY18084.1| hyperosmotic protein 21 [Salmo salar]_x0001_gb|AAY18085.1| hyperosmotic protein 21 [Salmo salar]	600	9e-75	111/112 (99%)
comp103002_c0_seq1	-0.283189	0.54927	0.634423	0.917643	BLASTX1	577	ref|XP_013993426.1|	PREDICTED: flotillin-2a isoform X2 [Salmo salar]	167	3e-10	30/39 (76%)
comp103014_c0_seq1	-0.039155	2.38274	0.937393	1	BLASTX1	1916	ref|XP_014036953.1|	PREDICTED: spermatogenesis-associated protein 13-like isoform X4 [Salmo salar]	2072	0	423/448 (94%)
comp103018_c0_seq1	0.090833	0.211651	0.824741	0.986326	BLASTN1	289	ref|XM_014154860.1|	PREDICTED: Salmo salar coiled-coil domain containing 88A (ccdc88a), mRNA	350	1e-82	261/318 (82%)
comp103020_c0_seq1	-0.558547	2.44173	0.311515	0.735578	BLASTN1	1292	ref|XM_014134478.1|	PREDICTED: Salmo salar peptidyl-prolyl cis-trans isomerase FKBP1A-like (LOC106566440), mRNA	2124	0	1202/1281 (93%)
comp103029_c0_seq1	-0.765421	2.76707	0.0417632	0.353806	BLASTX1	1483	ref|XP_013991921.1|	PREDICTED: uncharacterized protein LOC106567309 [Salmo salar]	274	2e-37	57/98 (58%)
comp103030_c0_seq1	0.047317	1.41465	0.943745	1	BLASTN1	950	ref|XM_014133928.1|	PREDICTED: Salmo salar Rho guanine nucleotide exchange factor (GEF) 3 (arhgef3), transcript variant X3, mRNA	1592	0	902/971 (92%)
comp103036_c0_seq1	-0.910169	2.29734	0.0871607	0.472368	BLASTN1	957	ref|XM_014180219.1|	PREDICTED: Salmo salar suppressor of cytokine signaling 3-like (LOC106589833), mRNA	488	1e-119	271/286 (94%)
comp10305_c0_seq1	-0.253965	2.71995	0.49962	0.854333	BLASTN1	234	gb|EU621899.1|	Salmo salar clone 63I10 growth hormone 2 gene, complete cds; and skeletal muscle sodium channel alpha subunit-like, myosin alkali light chain-like, and microtubule-associated protein Tau-like genes, complete sequence	314	5e-73	206/238 (86%)
comp103063_c0_seq1	-0.276074	1.87188	0.479122	0.842987	BLASTX1	877	ref|XP_014068960.1|	PREDICTED: transmembrane protein 160 [Salmo salar]	917	6e-121	207/211 (98%)
comp103067_c0_seq1	0.3935	1.90819	0.485729	0.846845	BLASTN1	1053	ref|XM_014196303.1|	PREDICTED: Salmo salar chordin-like 2 (chrdl2), mRNA	1656	0	975/1083 (90%)
comp1030750_c0_seq1	0.365979	-2.03024	0.714586	0.94732	BLASTX1	208	ref|XP_014011178.1|	PREDICTED: PHD finger protein 23B-like [Salmo salar]	152	9e-10	67/69 (97%)
comp1030902_c0_seq1	3.61849	-2.13953	0.0213396	0.262744	BLASTN1	219	ref|XM_014175728.1|	PREDICTED: Salmo salar carboxylesterase 3-like (LOC106587376), transcript variant X7, mRNA	162	9e-32	118/143 (82%)
comp103117_c0_seq1	0.513507	0.641019	0.366175	0.776152	BLASTX1	366	ref|XP_008283759.1|	PREDICTED: serine/arginine-rich splicing factor 5 isoform X2 [Stegastes partitus]	397	3e-44	71/72 (98%)
comp10315_c0_seq1	-0.940174	5.74477	0.0434298	0.360399	BLASTX1	871	ref|XP_014009603.1|	PREDICTED: transmembrane protein 229B-like isoform X2 [Salmo salar]	840	8e-110	173/178 (97%)
comp103156_c0_seq1	0.483466	2.16286	0.244419	0.68025	BLASTX1	994	ref|XP_014012555.1|	PREDICTED: uncharacterized protein LOC106578363 isoform X1 [Salmo salar]	236	3e-24	49/70 (70%)
comp103181_c0_seq1	-0.75328	2.04642	0.0455973	0.368677	BLASTX1	1215	ref|XP_010893511.1|	PREDICTED: parafibromin isoform X2 [Esox lucius]	539	7e-59	97/98 (98%)
comp103188_c0_seq1	-0.447148	1.29661	0.376976	0.784277	BLASTN1	575	ref|XM_014211048.1|	PREDICTED: Salmo salar EH domain-containing protein 4 (ehd4), transcript variant X1, mRNA	878	0	521/577 (90%)
comp103190_c0_seq1	0.00153558	1.88781	1	1	BLASTX1	1114	ref|XP_014033875.1|	PREDICTED: ras-related protein Rab-5A [Salmo salar]_x0001_ref|XP_014033876.1| PREDICTED: ras-related protein Rab-5A [Salmo salar]_x0001_ref|XP_014033877.1| PREDICTED: ras-related protein Rab-5A [Salmo salar]_x0001_ref|XP_014033878.1| PREDICTED: ras-related protein Rab-5A [Salmo salar]_x0001_ref|XP_014033879.1| PREDICTED: ras-related protein Rab-5A [Salmo salar]	431	8e-47	95/97 (97%)
comp103191_c0_seq1	-0.0358354	0.16839	0.974272	1	BLASTN1	211	ref|XM_014152234.1|	PREDICTED: Salmo salar FUN14 domain-containing protein 1-like (LOC106575622), transcript variant X2, mRNA	372	8e-89	204/212 (96%)
comp103210_c0_seq1	0.041647	0.179651	0.952355	1	BLASTN1	208	ref|XM_014168014.1|	PREDICTED: Salmo salar TP53 regulating kinase (tp53rk), mRNA	316	1e-73	192/214 (89%)
comp10323_c0_seq1	-0.237118	4.62308	0.659781	0.928016	BLASTX1	652	ref|XP_013999408.1|	PREDICTED: protein disulfide-isomerase A6-like [Salmo salar]_x0001_gb|ACI34364.1| disulfide-isomerase A6 precursor [Salmo salar]	858	7e-110	176/197 (89%)
comp103234_c0_seq1	0.367005	2.39858	0.462239	0.834924	BLASTX1	2741	ref|XP_014046137.1|	PREDICTED: ATP-dependent RNA helicase A isoform X1 [Salmo salar]	4572	0	875/881 (99%)
comp1032389_c0_seq1	0.624291	-2.05426	0.460022	0.833836	BLASTX1	235	ref|XP_014067193.1|	PREDICTED: N-lysine methyltransferase SMYD2-A-like [Salmo salar]	408	3e-45	76/78 (97%)
comp103253_c0_seq1	0.210076	2.94089	0.615642	0.909021	BLASTX1	1687	ref|XP_014068235.1|	PREDICTED: macrophage erythroblast attacher [Salmo salar]	1995	0	398/398 (100%)
comp103257_c0_seq1	-0.261993	-0.829729	0.634937	0.917909	BLASTN1	206	ref|XM_014177263.1|	PREDICTED: Salmo salar TatD DNase domain containing 1 (tatdn1), transcript variant X4, mRNA	206	9e-44	114/121 (94%)
comp103259_c0_seq1	0.0487495	0.974668	0.922382	1	BLASTN1	512	ref|XM_014212731.1|	PREDICTED: Salmo salar protein FAM199X-like (LOC106611985), mRNA	736	0	423/456 (92%)
comp103263_c0_seq1	0.314462	-0.253385	0.563332	0.886707	BLASTN1	328	ref|XR_001326639.1|	PREDICTED: Salmo salar uncharacterized LOC106596312 (LOC106596312), ncRNA	414	6e-100	274/328 (83%)
comp1032780_c0_seq1	0.00855009	-2.32443	1	1	BLASTX1	245	ref|NP_001135199.1|	Bactericidal permeability-increasing protein precursor [Salmo salar]_x0001_gb|ACI33182.1| Bactericidal permeability-increasing protein precursor [Salmo salar]	399	1e-43	74/78 (94%)
comp103283_c0_seq1	-1.46486	0.811263	0.000670494	0.0455773	BLASTX1	689	ref|XP_014034582.1|	PREDICTED: activating transcription factor 7-interacting protein 1-like, partial [Salmo salar]	659	5e-80	117/118 (99%)
comp103291_c0_seq1	-0.328909	1.10743	0.433521	0.818218	BLASTN1	445	ref|XM_014140772.1|	PREDICTED: Salmo salar chromosome ssa14 open reading frame, human C14orf119 (cssa14h14orf119), transcript variant X1, mRNA	732	0	403/424 (95%)
comp1033020_c0_seq1	1.01754	-1.93004	0.288216	0.718843	BLASTN1	239	ref|XM_014157127.1|	PREDICTED: Salmo salar myeloid/lymphoid or mixed-lineage leukemia; translocated to, 10 (mllt10), transcript variant X4, mRNA	452	2e-110	234/239 (97%)
comp103303_c0_seq1	-0.051677	0.433605	0.924986	1	BLASTN1	360	ref|XM_014176892.1|	PREDICTED: Salmo salar pre-B-cell leukemia transcription factor-interacting protein 1-like (LOC106588170), transcript variant X4, mRNA	396	5e-95	236/260 (90%)
comp10331_c0_seq1	-0.30731	3.69528	0.544029	0.876602	BLASTN1	243	ref|XM_014179503.1|	PREDICTED: Salmo salar histone H3.3 (LOC106589474), mRNA	368	1e-87	221/244 (90%)
comp10333_c0_seq1	0.598744	6.06198	0.134202	0.552796	BLASTX1	1930	ref|XP_014010565.1|	PREDICTED: voltage-dependent anion-selective channel protein 2-like [Salmo salar]_x0001_ref|XP_014010566.1| PREDICTED: voltage-dependent anion-selective channel protein 2-like [Salmo salar]_x0001_gb|ACH71031.1| voltage-dependent anion channel 2-3 [Salmo salar]_x0001_gb|ACI69626.1| Voltage-dependent anion-selective channel protein 2 [Salmo salar]_x0001_gb|ADM15887.1| Voltage-dependent anion-select…	1360	0	261/274 (95%)
comp103339_c0_seq1	-0.568556	2.83026	0.328895	0.747376	BLASTX1	1839	ref|XP_014032910.1|	PREDICTED: caspase recruitment domain-containing protein 14-like [Salmo salar]	1804	0	349/355 (98%)
comp103362_c0_seq1	0.989673	2.15402	0.00925906	0.178631	BLASTX1	938	ref|NP_001135331.1|	Gastric cancer antigen Zg14 homolog [Salmo salar]_x0001_gb|ACI67773.1| Gastric cancer antigen Zg14 homolog [Salmo salar]	1349	0	275/281 (97%)
comp103364_c0_seq1	-0.189688	1.45051	0.674782	0.932186	BLASTN1	719	ref|XM_014211211.1|	PREDICTED: Salmo salar neuronal PAS domain-containing protein 3-like (LOC106611225), transcript variant X9, mRNA	124	7e-21	79/89 (88%)
comp1033742_c0_seq1	0.179001	-2.16167	0.879508	1	BLASTX1	226	ref|XP_014060579.1|	PREDICTED: interleukin-20 receptor subunit alpha-like [Salmo salar]_x0001_gb|ACN11305.1| Interleukin-20 receptor alpha chain precursor [Salmo salar]	340	3e-35	69/91 (75%)
comp103396_c0_seq1	-0.363753	0.412495	0.462266	0.834924	BLASTN1	427	ref|XM_014148879.1|	PREDICTED: Salmo salar cell cycle control protein 50A-like (LOC106573624), mRNA	632	5e-159	392/441 (88%)
comp103405_c0_seq1	0.0179961	0.655655	1	1	BLASTN1	396	ref|XM_012612427.1|	PREDICTED: Gossypium raimondii shaggy-related protein kinase kappa (LOC105786117), transcript variant X2, mRNA	80	3e-09	43/45 (95%)
comp103423_c0_seq1	-0.695131	2.23797	0.157793	0.586936	BLASTX1	887	ref|NP_001134534.1|	COMM domain-containing protein 6 [Salmo salar]_x0001_gb|ACI67913.1| COMM domain-containing protein 6 [Salmo salar]	1025	2e-137	194/199 (97%)
comp103428_c0_seq1	0.321549	1.72109	0.417655	0.8088	BLASTN1	1012	ref|XM_014123419.1|	PREDICTED: Salmo salar Janus kinase 1 (jak1), mRNA	1240	0	760/863 (88%)
comp103436_c0_seq1	0.92869	0.51291	0.0652643	0.424419	BLASTN1	516	ref|XM_014205139.1|	PREDICTED: Salmo salar dehydrodolichyl diphosphate syntase complex subunit nus1-like (LOC106607785), mRNA	352	6e-83	333/436 (76%)
comp103439_c0_seq1	0.296092	2.46588	0.428458	0.815867	BLASTX1	1284	ref|XP_013996773.1|	PREDICTED: E3 ubiquitin-protein ligase HECTD3 isoform X1 [Salmo salar]	1790	0	333/335 (99%)
comp103462_c0_seq1	2.06231	1.19266	0.00501268	0.133324	BLASTN1	665	ref|XM_014207570.1|	PREDICTED: Salmo salar sn1-specific diacylglycerol lipase beta-like (LOC106609120), mRNA	486	3e-119	316/363 (87%)
comp103471_c0_seq1	-0.0283593	2.50709	0.971139	1	BLASTX1	1767	ref|XP_013994339.1|	PREDICTED: E3 ubiquitin-protein ligase NEDD4-like isoform X12 [Salmo salar]	1724	0	313/313 (100%)
comp103487_c0_seq1	-0.602393	0.810626	0.180937	0.616014	BLASTN1	318	ref|XM_014145517.1|	PREDICTED: Salmo salar nuclear receptor coactivator 3-like (LOC106571934), transcript variant X9, mRNA	506	6e-125	280/296 (94%)
comp103499_c0_seq1	1.13514	0.131951	0.0281556	0.299243	BLASTX1	265	ref|XP_008318538.1|	PREDICTED: ras-related protein Rab-7a isoform X1 [Cynoglossus semilaevis]	193	1e-15	38/38 (100%)
comp103507_c0_seq1	-0.234824	0.35518	0.699794	0.941476	BLASTN1	333	ref|XM_014124787.1|	PREDICTED: Salmo salar CAP-Gly domain-containing linker protein 1-like (LOC106561138), mRNA	96	1e-13	72/86 (83%)
comp103515_c0_seq1	1.40699	0.2976	0.0416109	0.353238	BLASTX1	256	ref|XP_014050984.1|	PREDICTED: zinc finger protein 36, C3H1 type-like 1 [Salmo salar]	423	8e-48	83/85 (97%)
comp103516_c0_seq1	-1.60235	1.19943	9.22844e-05	0.0150506	BLASTN1	590	ref|XM_014204113.1|	PREDICTED: Salmo salar signal transducer and activator of transcription 5B-like (LOC106607295), mRNA	626	3e-157	438/528 (82%)
comp1035351_c0_seq1	0.587844	-2.18825	0.504396	0.856536	BLASTX1	219	ref|XP_014009987.1|	PREDICTED: tetratricopeptide repeat protein 27 isoform X2 [Salmo salar]	321	5e-32	60/60 (100%)
comp103537_c0_seq1	0.436086	0.0599438	0.300489	0.727944	BLASTX1	336	ref|XP_013989434.1|	PREDICTED: ATP-dependent RNA helicase DDX19A-like [Salmo salar]	445	1e-49	84/86 (97%)
comp10354_c0_seq1	0.454595	6.41335	0.236272	0.673122	BLASTX1	4702	ref|XP_014065028.1|	PREDICTED: ras GTPase-activating protein-binding protein 2-like isoform X7 [Salmo salar]	1631	0	430/432 (99%)
comp10355_c0_seq1	0.11544	3.78931	0.806607	0.979498	BLASTX1	373	gb|AAU21475.1|	alpha-tubulin, partial [Camellia sinensis]	203	2e-17	38/39 (97%)
comp103560_c0_seq1	0.242731	1.82648	0.591657	0.899293	BLASTX1	757	ref|XP_012818073.1|	PREDICTED: eukaryotic initiation factor 4A-II isoform X2 [Xenopus tropicalis]	376	7e-51	84/138 (60%)
comp103561_c0_seq1	0.324356	2.68432	0.39019	0.791918	BLASTX1	2299	ref|XP_014055087.1|	PREDICTED: histone-lysine N-methyltransferase SETD7 isoform X1 [Salmo salar]	1767	0	381/387 (98%)
comp103565_c0_seq1	-0.618514	2.64425	0.127734	0.543633	BLASTX1	1751	ref|NP_001167083.1|	Peptide-N4-N-acetyl-beta-D-glucosaminylasparagine amidase F precursor [Salmo salar]_x0001_gb|ACN10767.1| Peptide-N4-N-acetyl-beta-D-glucosaminylasparagine amidase F precursor [Salmo salar]	1738	0	317/323 (98%)
comp103575_c0_seq1	-0.273493	0.612826	0.644369	0.921195	BLASTX1	294	gb|AAY79241.1|	differentially regulated trout protein [Siniperca chuatsi]	328	1e-36	58/76 (76%)
comp103577_c0_seq1	0.151366	0.636109	0.730168	0.952243	BLASTN1	368	ref|XM_014200401.1|	PREDICTED: Salmo salar lysophospholipid acyltransferase 5-like (LOC106605098), mRNA	476	9e-117	326/384 (84%)
comp103593_c0_seq1	0.320536	2.13839	0.387325	0.790729	BLASTN1	1540	ref|XM_010880861.2|	PREDICTED: Esox lucius protein phosphatase 1, regulatory subunit 15B (ppp1r15b), mRNA	150	1e-27	148/191 (77%)
comp10360_c0_seq1	-1.414	4.85756	0.00668986	0.152403	BLASTN1	742	ref|XM_014181078.1|	PREDICTED: Salmo salar phosphoenolpyruvate carboxykinase 2 (mitochondrial) (pck2), transcript variant X3, mRNA	1128	0	677/753 (89%)
comp103604_c0_seq1	-0.502559	0.73248	0.413016	0.806111	BLASTN1	420	ref|XM_014133723.1|	PREDICTED: Salmo salar RNA-binding protein 5-like (LOC106565987), transcript variant X3, mRNA	288	1e-65	225/274 (82%)
comp10362_c0_seq1	0.496818	5.62522	0.261186	0.696731	BLASTX1	902	gb|ACI69629.1|	Eukaryotic translation initiation factor 3 subunit K [Salmo salar]	1181	1e-160	219/220 (99%)
comp103637_c0_seq1	1.23407	2.20149	0.00268682	0.0989961	BLASTX1	1174	ref|XP_013988196.1|	PREDICTED: uncharacterized protein LOC106565503 [Salmo salar]	157	5e-08	28/45 (62%)
comp103639_c0_seq1	0.650891	0.778755	0.158251	0.587794	BLASTN1	416	ref|XM_014179448.1|	PREDICTED: Salmo salar ADP-ribosylation factor-binding protein GGA1-like (LOC106589449), mRNA	388	8e-93	235/260 (90%)
comp103647_c0_seq1	-0.485484	1.49852	0.420971	0.810893	BLASTN1	525	ref|XM_014184605.1|	PREDICTED: Salmo salar uncharacterized LOC106593263 (LOC106593263), mRNA	750	0	479/538 (89%)
comp103648_c0_seq1	0.862377	1.50754	0.0683617	0.431576	BLASTN1	776	ref|XM_014207728.1|	PREDICTED: Salmo salar synaptophysin-like protein 1 (LOC106609206), mRNA	1312	0	726/771 (94%)
comp103655_c0_seq1	-0.235614	-0.35434	0.729366	0.952161	BLASTN1	220	ref|XM_014199777.1|	PREDICTED: Salmo salar ancient ubiquitous protein 1-like (LOC106604766), transcript variant X1, mRNA	424	7e-103	217/220 (98%)
comp103656_c0_seq1	-0.138653	-0.550089	0.76661	0.965115	BLASTN1	212	ref|XM_014180028.1|	PREDICTED: Salmo salar stonin-1-like (LOC106589740), mRNA	134	3e-24	87/100 (87%)
comp103678_c0_seq1	0.494504	1.00473	0.267136	0.701394	BLASTN1	563	ref|XM_014166925.1|	PREDICTED: Salmo salar adaptin ear-binding coat-associated protein 2-like (LOC106583104), transcript variant X1, mRNA	824	0	510/572 (89%)
comp10369_c0_seq1	-0.229906	6.0564	0.554071	0.881915	BLASTX1	2248	ref|NP_001135118.1|	Estradiol 17-beta-dehydrogenase 12-B [Salmo salar]_x0001_gb|ACI33951.1| Estradiol 17-beta-dehydrogenase 12-B [Salmo salar]_x0001_gb|ACN11404.1| Estradiol 17-beta-dehydrogenase 12-B [Salmo salar]	1505	0	301/310 (97%)
comp103699_c0_seq1	-0.213343	3.2055	0.677503	0.933108	BLASTX1	2498	ref|XP_014027664.1|	PREDICTED: proprotein convertase subtilisin/kexin type 5 isoform X3 [Salmo salar]	3013	0	556/560 (99%)
comp103701_c0_seq1	0.766356	1.35388	0.0520282	0.388982	BLASTN1	469	ref|XM_014209012.1|	PREDICTED: Salmo salar coiled-coil domain-containing protein 86-like (LOC106609946), mRNA	460	3e-112	408/533 (76%)
comp103705_c0_seq1	0.0270327	1.1665	0.962516	1	BLASTN1	383	ref|XM_014192799.1|	PREDICTED: Salmo salar LIM and SH3 domain protein 1-like (LOC106600981), mRNA	590	1e-147	354/391 (90%)
comp103719_c0_seq1	0.217757	1.82583	0.705897	0.943707	BLASTX1	1320	ref|XP_014004392.1|	PREDICTED: NEDD4-like E3 ubiquitin-protein ligase WWP2 isoform X2 [Salmo salar]_x0001_gb|ACN10802.1| NEDD4-like E3 ubiquitin-protein ligase WWP2 [Salmo salar]	2166	0	417/419 (99%)
comp103737_c0_seq1	0.191326	0.476522	0.696521	0.939985	BLASTX1	212	ref|XP_013983618.1|	PREDICTED: protein ERGIC-53-like, partial [Salmo salar]_x0001_ref|XP_014042387.1| PREDICTED: protein ERGIC-53-like, partial [Salmo salar]	370	2e-40	69/70 (98%)
comp103739_c0_seq1	0.920187	2.10191	0.0645069	0.422943	BLASTX1	1339	ref|XP_014006474.1|	PREDICTED: periodic tryptophan protein 2 homolog [Salmo salar]	2279	0	424/426 (99%)
comp103759_c0_seq1	-0.337187	1.36076	0.429347	0.816366	BLASTN1	839	ref|XM_014201517.1|	PREDICTED: Salmo salar frizzled-6-like (LOC106605646), transcript variant X3, mRNA	1406	0	790/841 (93%)
comp103766_c0_seq1	1.52949	0.980597	0.00124044	0.0654883	BLASTN1	383	ref|XM_014127772.1|	PREDICTED: Salmo salar neuronal acetylcholine receptor subunit alpha-7-like (LOC106562772), transcript variant X2, mRNA	216	4e-46	206/274 (75%)
comp103782_c0_seq1	-0.0969609	0.237225	0.825777	0.986331	BLASTX1	423	ref|XP_014030503.1|	PREDICTED: CD151 antigen-like [Salmo salar]	272	7e-26	51/51 (100%)
comp103783_c0_seq1	0.257537	0.389966	0.577403	0.892633	BLASTN1	356	ref|XM_014176153.1|	PREDICTED: Salmo salar AKT-interacting protein-like (LOC106587594), transcript variant X11, mRNA	556	2e-138	318/344 (92%)
comp103785_c0_seq1	0.609279	0.0826657	0.146061	0.570983	BLASTX1	230	gb|AET85182.1|	TC1-like transposase [Cyprinus carpio]	153	2e-11	31/55 (56%)
comp1038_c0_seq1	0.0266557	9.29224	0.943909	1	BLASTX1	2810	ref|NP_001291032.1|	60S ribosomal protein L17 [Esox lucius]_x0001_gb|ACO13957.1| 60S ribosomal protein L17 [Esox lucius]	903	4e-111	181/184 (98%)
comp103802_c0_seq1	0.864279	1.63194	0.155771	0.584465	BLASTX1	941	ref|XP_003966165.1|	PREDICTED: casein kinase II subunit alpha [Takifugu rubripes]_x0001_ref|XP_011604069.1| PREDICTED: casein kinase II subunit alpha [Takifugu rubripes]	1110	4e-147	228/232 (98%)
comp103804_c0_seq1	-0.258862	1.27667	0.600816	0.902905	BLASTN1	907	ref|XM_014124459.1|	PREDICTED: Salmo salar twinfilin-1-like (LOC106560970), mRNA	604	4e-151	643/887 (72%)
comp103810_c0_seq1	-0.131213	3.21559	0.727245	0.951828	BLASTX1	2623	ref|XP_013984276.1|	PREDICTED: F-box/WD repeat-containing protein 5-like [Salmo salar]_x0001_ref|XP_013984277.1| PREDICTED: F-box/WD repeat-containing protein 5-like [Salmo salar]	2914	0	597/601 (99%)
comp103840_c0_seq1	-0.687687	2.15868	0.196827	0.633319	BLASTX1	1081	ref|NP_001134570.1|	kynurenine formamidase [Salmo salar]_x0001_ref|XP_014038735.1| PREDICTED: kynurenine formamidase isoform X2 [Salmo salar]_x0001_sp|B5XB27.1|KFA_SALSA RecName: Full=Kynurenine formamidase; Short=KFA; Short=KFase; AltName: Full=Arylformamidase; AltName: Full=N-formylkynurenine formamidase; Short=FKF_x0001_gb|ACI68047.1| Probable arylformamidase [Salmo salar]	1349	0	289/294 (98%)
comp103859_c0_seq1	-0.0942825	2.12096	0.850495	0.992889	BLASTX1	811	ref|NP_001134999.1|	Transmembrane protein 126A [Salmo salar]_x0001_gb|ACI69815.1| Transmembrane protein 126A [Salmo salar]	996	2e-133	201/206 (97%)
comp10387_c0_seq1	1.54753	1.17946	0.00329522	0.111114	BLASTN1	239	ref|XM_014211954.1|	PREDICTED: Salmo salar ELOVL fatty acid elongase 6 (elovl6), mRNA	378	2e-90	207/219 (94%)
comp1038880_c0_seq1	1.25636	-2.19799	0.0784398	0.454146	No Hit Found	NA			NA	NA
comp103896_c0_seq1	0.331752	3.11998	0.497411	0.853191	BLASTX1	2745	ref|XP_014011607.1|	PREDICTED: matrix metalloproteinase-14-like [Salmo salar]_x0001_ref|XP_014011608.1| PREDICTED: matrix metalloproteinase-14-like [Salmo salar]	2363	0	500/505 (99%)
comp1038983_c0_seq1	-1.23537	-2.29146	0.326712	0.746433	BLASTN1	202	ref|XR_001321573.1|	PREDICTED: Salmo salar uncharacterized LOC106574697 (LOC106574697), ncRNA	350	7e-83	194/206 (94%)
comp103915_c0_seq1	0.701568	0.35102	0.157313	0.586485	BLASTN1	274	ref|XM_014144809.1|	PREDICTED: Salmo salar ADP-ribosylation factor 6 (LOC106571580), transcript variant X1, mRNA	408	2e-98	246/274 (89%)
comp103917_c0_seq1	0.317985	1.67267	0.436383	0.820062	BLASTN1	787	ref|XR_001321049.1|	PREDICTED: Salmo salar TAR DNA binding protein (tardbp), transcript variant X3, misc_RNA	692	5e-175	400/436 (91%)
comp10394_c0_seq1	-0.178826	5.18863	0.714693	0.94732	BLASTX1	1487	ref|NP_001135020.1|	CF105 protein [Salmo salar]_x0001_gb|ACI69900.1| C6orf105 [Salmo salar]_x0001_gb|AGH92611.1| CF105 protein [Salmo salar]	1069	3e-140	232/243 (95%)
comp103946_c0_seq1	-0.875745	1.54046	0.131638	0.549933	BLASTN1	705	ref|XM_014206509.1|	PREDICTED: Salmo salar C-C motif chemokine 4-like (LOC106608548), mRNA	606	1e-151	390/453 (86%)
comp103947_c0_seq1	1.10831	2.34698	0.0141018	0.218068	BLASTX1	1455	ref|NP_001133120.1|	brain protein 16 [Salmo salar]_x0001_gb|ACH70726.1| brain protein 16 [Salmo salar]	1920	0	374/380 (98%)
comp103959_c0_seq1	0.378607	0.970535	0.470844	0.839276	BLASTN1	787	ref|XM_014160352.1|	PREDICTED: Salmo salar malectin-like (LOC106579938), transcript variant X2, mRNA	556	4e-138	615/832 (73%)
comp103963_c0_seq1	3.06796	0.393278	0.00184448	0.0816181	No Hit Found	NA			NA	NA
comp10397_c0_seq1	-0.224967	6.0426	0.542685	0.875978	BLASTX1	1465	ref|XP_014042252.1|	PREDICTED: actin-related protein 2/3 complex subunit 1A [Salmo salar]	1894	0	369/370 (99%)
comp103980_c0_seq1	-0.153444	2.03758	0.71558	0.947852	BLASTX1	857	ref|NP_001117948.1|	14-3-3A1 protein [Oncorhynchus mykiss]_x0001_gb|AAQ72495.1| 14-3-3A1 protein [Oncorhynchus mykiss]	938	1e-123	180/180 (100%)
comp103986_c0_seq1	0.000550479	0.629333	1	1	BLASTN1	863	ref|XR_001328755.1|	PREDICTED: Salmo salar uncharacterized LOC106604917 (LOC106604917), ncRNA	1412	0	798/850 (93%)
comp103990_c0_seq1	-0.673451	1.32558	0.120758	0.533678	BLASTX1	814	ref|XP_013996781.1|	PREDICTED: collagen alpha-1(VI) chain-like [Salmo salar]	816	1e-104	157/163 (96%)
comp103991_c0_seq1	0.197811	2.0674	0.631879	0.917032	BLASTX1	924	ref|XP_013997534.1|	PREDICTED: dnaJ homolog subfamily C member 8-like [Salmo salar]	1188	5e-161	253/257 (98%)
comp103994_c0_seq1	0.722126	2.26844	0.116111	0.527373	BLASTX1	1314	ref|XP_014028689.1|	PREDICTED: glucose-6-phosphatase 2 [Salmo salar]_x0001_ref|XP_014028690.1| PREDICTED: glucose-6-phosphatase 2 [Salmo salar]_x0001_ref|XP_014028691.1| PREDICTED: glucose-6-phosphatase 2 [Salmo salar]_x0001_ref|XP_014028692.1| PREDICTED: glucose-6-phosphatase 2 [Salmo salar]	2029	0	380/385 (98%)
comp104009_c0_seq1	1.01637	2.39596	0.184325	0.619716	BLASTX1	1402	ref|XP_014034901.1|	PREDICTED: protein quaking-A-like [Salmo salar]	1690	0	319/322 (99%)
comp10402_c0_seq1	-0.134334	4.35808	0.816598	0.982872	BLASTX1	480	ref|XP_006807353.1|	PREDICTED: PHD finger-like domain-containing protein 5A-like [Neolamprologus brichardi]	590	2e-74	112/115 (97%)
comp104021_c0_seq1	1.21411	2.86715	0.0182709	0.245479	BLASTX1	2512	ref|XP_013988920.1|	PREDICTED: nicotinamide phosphoribosyltransferase-like [Salmo salar]	2196	0	407/410 (99%)
comp104028_c0_seq1	0.937349	2.2669	0.0371916	0.338388	BLASTN1	1479	ref|XM_014144025.1|	PREDICTED: Salmo salar lamin B1 (lmnb1), transcript variant X2, mRNA	2278	0	1373/1511 (90%)
comp104043_c0_seq1	0.286762	0.877406	0.556976	0.883174	BLASTN1	586	ref|XM_014162190.1|	PREDICTED: Salmo salar adapter molecule crk-like (LOC106580783), mRNA	800	0	524/607 (86%)
comp104048_c0_seq1	-0.12053	0.758857	0.80934	0.980603	BLASTN1	580	ref|XM_014155518.1|	PREDICTED: Salmo salar uncharacterized protein KIAA0232-like (LOC106577488), transcript variant X4, mRNA	584	7e-146	336/362 (92%)
comp10405_c0_seq1	0.178342	2.4017	0.764758	0.964359	BLASTN1	225	gb|EF427377.1|	Salmo salar clone BAC CH189M18, complete sequence	174	5e-35	118/137 (86%)
comp104050_c0_seq1	0.901057	2.36998	0.0235231	0.276089	BLASTX1	1409	ref|XP_014030046.1|	PREDICTED: tRNA (guanine-N(7)-)-methyltransferase non-catalytic subunit WDR4 [Salmo salar]	2046	0	413/421 (98%)
comp104059_c0_seq1	0.315503	1.26173	0.486841	0.84711	BLASTN1	493	gb|GU129140.1|	Salmo salar IgH locus B genomic sequence	122	2e-20	66/69 (95%)
comp104069_c0_seq1	0.307376	1.9656	0.499638	0.854333	BLASTX1	1269	ref|XP_014028010.1|	PREDICTED: vacuolar protein sorting-associated protein 54-like isoform X2 [Salmo salar]	1618	0	299/303 (98%)
comp1040859_c0_seq1	0.845622	-2.48435	0.355055	0.767048	BLASTX1	230	ref|NP_001167044.1|	EGF, latrophilin and seven transmembrane domain containing 1 precursor [Salmo salar]_x0001_ref|XP_014024092.1| PREDICTED: EGF, latrophilin and seven transmembrane domain-containing protein 1 isoform X1 [Salmo salar]_x0001_gb|ACN10648.1| EGF, latrophilin seven transmembrane domain-containing protein 1 precursor [Salmo salar]	306	4e-30	76/76 (100%)
comp104107_c0_seq1	1.02658	0.204931	0.126997	0.542557	BLASTN1	285	gb|EU888959.1|	Oncorhynchus mykiss BAC 100C24 BamH1 subclone Eco 2	126	7e-22	79/88 (89%)
comp104128_c0_seq1	0.0372539	1.39303	0.950772	1	BLASTN1	608	gb|HM159471.1|	Salmo salar clone BAC 217E24 Foxl2 pseudogene, complete sequence	108	1e-16	60/64 (93%)
comp104140_c0_seq1	0.309775	2.64566	0.455224	0.831174	BLASTX1	1731	ref|XP_014005096.1|	PREDICTED: claudin-1-like [Salmo salar]	1104	7e-145	209/217 (96%)
comp104146_c0_seq1	0.200308	1.76676	0.716083	0.948076	BLASTX1	790	ref|XP_014020337.1|	PREDICTED: nuclear receptor subfamily 1 group D member 2-like [Salmo salar]	783	1e-95	163/168 (97%)
comp104161_c0_seq1	1.91859	1.27644	0.000371509	0.0318371	BLASTN1	780	ref|XR_001328547.1|	PREDICTED: Salmo salar uncharacterized LOC106603962 (LOC106603962), transcript variant X1, ncRNA	1022	0	696/814 (85%)
comp104167_c0_seq1	0.307622	1.20964	0.477174	0.842199	BLASTX1	579	ref|XP_013986882.1|	PREDICTED: DNA polymerase subunit gamma-2, mitochondrial-like isoform X3 [Salmo salar]	133	4e-06	26/44 (59%)
comp104179_c0_seq1	0.464973	0.771007	0.370001	0.779054	BLASTN1	362	ref|XM_014159414.1|	PREDICTED: Salmo salar eukaryotic translation initiation factor 1A, X-chromosomal (LOC106579473), mRNA	208	5e-44	185/238 (77%)
comp104183_c0_seq1	-1.13703	1.19013	0.00954382	0.181111	BLASTN1	640	ref|XM_014164309.1|	PREDICTED: Salmo salar solute carrier family 35, member A5 (slc35a5), transcript variant X4, mRNA	1080	0	606/643 (94%)
comp104187_c0_seq1	0.301965	0.580669	0.529973	0.869189	BLASTN1	412	ref|XM_014169928.1|	PREDICTED: Salmo salar ferritin, heavy subunit-like (LOC106584527), mRNA	304	5e-70	294/387 (75%)
comp104193_c0_seq1	0.25184	0.463552	0.600645	0.902855	BLASTN1	305	ref|XM_010895807.1|	PREDICTED: Esox lucius transmembrane protein 115 (tmem115), mRNA	168	3e-33	164/210 (78%)
comp104199_c0_seq1	0.0997372	0.8639	0.859044	0.995592	BLASTN1	472	ref|XM_014158739.1|	PREDICTED: Salmo salar V-type proton ATPase subunit C 1-A (LOC106579140), mRNA	780	0	443/476 (93%)
comp104203_c0_seq1	0.0376658	1.54406	0.95305	1	BLASTN1	871	ref|XM_014199479.1|	PREDICTED: Salmo salar RE1-silencing transcription factor B-like (LOC106604639), transcript variant X2, mRNA	1090	0	622/671 (92%)
comp1042189_c0_seq1	0.310411	-2.40978	0.84541	0.991553	BLASTX1	204	ref|XP_014060261.1|	PREDICTED: C-1-tetrahydrofolate synthase, cytoplasmic-like isoform X2 [Salmo salar]	347	1e-35	65/66 (98%)
comp104220_c0_seq1	0.675081	0.517381	0.106759	0.510126	BLASTN1	398	ref|XM_014129395.1|	PREDICTED: Salmo salar mitochondrial ribosomal protein S18C (mrps18c), transcript variant X1, mRNA	564	1e-140	312/331 (94%)
comp104226_c0_seq1	0.316616	1.74637	0.418411	0.809454	BLASTX1	957	ref|XP_014006452.1|	PREDICTED: indian hedgehog B protein-like [Salmo salar]	546	4e-64	104/106 (98%)
comp104233_c0_seq1	1.02206	2.51356	0.049646	0.382196	BLASTX1	1888	ref|XP_014025221.1|	PREDICTED: RNA polymerase II elongation factor ELL [Salmo salar]	1836	0	445/473 (94%)
comp104244_c0_seq1	-0.210844	0.744619	0.708529	0.944989	BLASTN1	414	ref|XM_014161249.1|	PREDICTED: Salmo salar coiled-coil domain-containing protein 117-like (LOC106580338), transcript variant X4, mRNA	718	0	398/426 (93%)
comp10425_c0_seq1	0.337239	4.01163	0.513706	0.862057	BLASTN1	433	ref|XM_014136660.1|	PREDICTED: Salmo salar High affinity copper uptake protein 1 (copt1), transcript variant X2, mRNA	586	2e-146	399/469 (85%)
comp104250_c0_seq1	-0.65885	0.601359	0.138744	0.559678	BLASTN1	350	gb|GQ505859.1|	Salmo salar clone BAC CHORI214-439H13 genomic sequence	222	8e-48	225/295 (76%)
comp104252_c0_seq1	-0.0725033	1.45408	0.840686	0.990161	BLASTN1	946	ref|XM_014149363.1|	PREDICTED: Salmo salar regulator of nonsense transcripts 1-like (LOC106573910), transcript variant X2, mRNA	780	0	456/498 (91%)
comp104267_c0_seq1	0.164972	1.08775	0.741009	0.956005	BLASTN1	400	ref|XM_014177355.1|	PREDICTED: Salmo salar tubulin beta chain (LOC106588409), mRNA	678	2e-171	377/401 (94%)
comp1042785_c0_seq1	1.60983	-2.01212	0.0654813	0.424713	BLASTX1	290	ref|XP_013993466.1|	PREDICTED: BRCA1-A complex subunit RAP80-like isoform X1 [Salmo salar]_x0001_ref|XP_013993467.1| PREDICTED: BRCA1-A complex subunit RAP80-like isoform X1 [Salmo salar]	199	4e-15	37/39 (94%)
comp104281_c0_seq1	0.205621	2.15667	0.606642	0.905762	BLASTN1	1153	ref|XM_014154531.1|	PREDICTED: Salmo salar F-box only protein 28-like (LOC106576958), mRNA	2056	0	1106/1154 (95%)
comp104292_c0_seq1	0.0980635	2.29261	0.811331	0.980941	BLASTX1	1474	ref|XP_014031533.1|	PREDICTED: threonine--tRNA ligase, cytoplasmic-like [Salmo salar]	1884	0	345/348 (99%)
comp104321_c0_seq1	0.20702	1.77616	0.6304	0.916745	BLASTN1	1251	ref|XR_001327292.1|	PREDICTED: Salmo salar uncharacterized LOC106598819 (LOC106598819), ncRNA	1414	0	917/1061 (86%)
comp104335_c0_seq1	1.04179	1.44513	0.00793189	0.165442	BLASTN1	733	ref|XM_014136628.1|	PREDICTED: Salmo salar 3-hydroxy-3-methylglutaryl-coenzyme A reductase (hmdh), transcript variant X2, mRNA	1136	0	667/734 (90%)
comp104337_c0_seq1	1.01828	0.925946	0.0216245	0.264427	BLASTN1	346	ref|XM_014137999.1|	PREDICTED: Salmo salar zinc finger protein 346-like (LOC106568014), transcript variant X3, mRNA	628	5e-158	329/339 (97%)
comp10434_c0_seq1	0.472603	4.83522	0.185803	0.621662	BLASTN1	513	ref|XR_001324507.1|	PREDICTED: Salmo salar uncharacterized LOC106587821 (LOC106587821), ncRNA	896	0	495/525 (94%)
comp104347_c0_seq1	-0.0626111	0.240015	0.856672	0.994926	BLASTN1	473	ref|XM_014171789.1|	PREDICTED: Salmo salar lysine-specific demethylase 2B-like (LOC106585505), transcript variant X5, mRNA	838	0	454/475 (95%)
comp104348_c0_seq1	-0.128248	2.35765	0.771658	0.96683	BLASTX1	2228	ref|XP_014071643.1|	PREDICTED: nicalin-1-like isoform X1 [Salmo salar]	2440	0	473/484 (97%)
comp104350_c0_seq1	-0.190875	2.56761	0.621555	0.912313	BLASTX1	2279	ref|XP_014014645.1|	PREDICTED: next to BRCA1 gene 1 protein-like isoform X2 [Salmo salar]	2248	0	527/555 (94%)
comp104351_c0_seq1	-0.378145	1.48544	0.36938	0.778834	BLASTN1	819	ref|XM_014147242.1|	PREDICTED: Salmo salar mitogen activated protein kinase p38b (p38b), transcript variant X3, mRNA	500	7e-123	582/797 (73%)
comp1043553_c0_seq1	-0.000305921	-2.35004	1	1	No Hit Found	NA			NA	NA
comp104356_c0_seq1	1.13352	1.22288	0.0248438	0.282604	BLASTN1	728	ref|XM_014151639.1|	PREDICTED: Salmo salar guanine nucleotide-binding protein G(I)/G(S)/G(O) subunit gamma-7-like (LOC106575248), mRNA	148	2e-27	110/133 (82%)
comp10436_c0_seq1	-0.476247	4.87656	0.351245	0.764422	BLASTN1	937	ref|XM_014138947.1|	PREDICTED: Salmo salar cyclin-I-like (LOC106568525), transcript variant X2, mRNA	1472	0	858/933 (91%)
comp104393_c0_seq1	1.25584	-0.0837235	0.0528836	0.390276	BLASTX1	249	ref|XP_013978942.1|	PREDICTED: torsin-1A-interacting protein 2-like [Salmo salar]	155	1e-09	42/79 (53%)
comp104397_c0_seq1	0.331298	0.656209	0.483718	0.845515	BLASTN1	1107	ref|XM_014168051.1|	PREDICTED: Salmo salar solute carrier family 41 member 3-like (LOC106583640), mRNA	314	3e-72	181/198 (91%)
comp10440_c0_seq1	-0.0340558	6.17698	0.94423	1	BLASTX1	2864	ref|XP_014017452.1|	PREDICTED: eukaryotic translation initiation factor 4H-like isoform X2 [Salmo salar]	533	3e-57	139/139 (100%)
comp104416_c0_seq1	0.528525	0.25411	0.249941	0.685891	BLASTN1	267	ref|XM_014129090.1|	PREDICTED: Salmo salar adenylosuccinate synthetase isozyme 2-like (LOC106563477), mRNA	388	5e-93	223/241 (92%)
comp1044411_c0_seq1	-1.71036	-2.57603	0.125696	0.540972	BLASTN1	208	emb|FQ310508.3|	Dicentrarchus labrax chromosome sequence corresponding to linkage group 18, complete sequence	100	6e-15	94/119 (78%)
comp104445_c0_seq1	-0.0476122	2.65468	0.928913	1	BLASTX1	1436	ref|XP_014014837.1|	PREDICTED: SH3 domain-containing kinase-binding protein 1-like isoform X1 [Salmo salar]	710	6e-82	287/293 (97%)
comp104450_c0_seq1	-0.972482	-0.574761	0.181821	0.61733	BLASTN1	214	ref|XM_014211763.1|	PREDICTED: Salmo salar lipopolysaccharide-induced tumor necrosis factor-alpha factor homolog (LOC106611499), mRNA	360	2e-85	199/212 (93%)
comp1044646_c0_seq1	-0.722994	-2.30536	0.457733	0.832794	BLASTX1	234	ref|XP_010870461.1|	PREDICTED: anaphase-promoting complex subunit 4 [Esox lucius]	412	1e-44	76/78 (97%)
comp104466_c0_seq1	-0.000373324	2.03495	1	1	BLASTN1	1511	ref|XM_014125490.1|	PREDICTED: Salmo salar homeodomain interacting protein kinase 3 (hipk3), transcript variant X3, mRNA	2476	0	1414/1519 (93%)
comp104501_c0_seq1	-0.255458	0.379176	0.585176	0.896633	BLASTN1	254	ref|XM_014130490.1|	PREDICTED: Salmo salar zinc finger protein 664-like (LOC106564402), transcript variant X1, mRNA	326	3e-76	176/183 (96%)
comp10451_c0_seq1	-0.251002	4.80248	0.675279	0.932422	BLASTX1	858	ref|XP_013831559.1|	PREDICTED: DNA-directed RNA polymerases I, II, and III subunit RPABC5, partial [Capra hircus]	367	4e-39	67/67 (100%)
comp104545_c0_seq1	-0.697651	1.37941	0.242328	0.678586	BLASTX1	632	gb|ACI68032.1|	Caspase-1 precursor [Salmo salar]	387	9e-44	78/91 (85%)
comp104553_c0_seq1	0.05893	0.0124067	0.928074	1	BLASTX1	256	ref|XP_014035985.1|	PREDICTED: dihydrolipoyllysine-residue succinyltransferase component of 2-oxoglutarate dehydrogenase complex, mitochondrial-like [Salmo salar]	351	7e-37	71/80 (88%)
comp104557_c0_seq1	-0.429252	0.752728	0.465505	0.836482	BLASTN1	525	ref|XM_014156544.1|	PREDICTED: Salmo salar urokinase plasminogen activator surface receptor-like (LOC106578012), mRNA	928	0	505/533 (94%)
comp104576_c0_seq1	0.0350781	2.41857	0.924674	1	BLASTX1	1806	ref|XP_013988854.1|	PREDICTED: transcriptional adapter 3-like [Salmo salar]_x0001_ref|XP_013988855.1| PREDICTED: transcriptional adapter 3-like [Salmo salar]	2088	0	429/429 (100%)
comp104594_c0_seq1	1.15245	2.27528	0.0343152	0.326966	BLASTX1	1582	ref|XP_014040852.1|	PREDICTED: protein RRP5 homolog, partial [Salmo salar]	1657	0	340/346 (98%)
comp104616_c0_seq1	1.18358	1.51391	0.0627072	0.41925	BLASTX1	638	ref|XP_014063326.1|	PREDICTED: optineurin isoform X1 [Salmo salar]	981	6e-127	203/212 (95%)
comp104618_c0_seq1	0.196692	-0.0386453	0.783444	0.971218	BLASTN1	237	ref|XM_014163346.1|	PREDICTED: Salmo salar KH domain-containing, RNA-binding, signal transduction-associated protein 1-like (LOC106581236), transcript variant X3, mRNA	434	1e-105	229/237 (96%)
comp10463_c0_seq1	0.0654096	6.04663	0.877387	1	BLASTX1	1592	ref|NP_001133505.1|	ras-related protein Rab-2A [Salmo salar]_x0001_gb|ACH70764.1| RAB2A, member RAS oncogene family [Salmo salar]_x0001_gb|ACI33367.1| Ras-related protein Rab-2A [Salmo salar]_x0001_gb|ACN10423.1| Ras-related protein Rab-2A [Salmo salar]_x0001_gb|ACN11420.1| Ras-related protein Rab-2A [Salmo salar]_x0001_gb|ACN12789.1| Ras-related protein Rab-2A [Salmo salar]	1064	2e-139	212/212 (100%)
comp104632_c0_seq1	0.559838	0.246644	0.253106	0.689517	BLASTN1	274	ref|XM_014191222.1|	PREDICTED: Salmo salar ADP-ribosylation factor 1 (LOC106599871), mRNA	392	4e-94	249/284 (87%)
comp104633_c0_seq1	-0.0363788	-0.483355	0.960874	1	BLASTX1	207	gb|ABD83935.1|	transposase [Ictalurus punctatus]	170	6e-13	38/51 (74%)
comp104641_c0_seq1	1.40926	1.29388	0.0383352	0.341744	BLASTN1	361	ref|XM_014198217.1|	PREDICTED: Salmo salar carbonic anhydrase 4-like (LOC106603953), mRNA	244	9e-54	149/169 (88%)
comp104642_c0_seq1	0.157246	2.34756	0.774553	0.968525	BLASTX1	1302	ref|XP_014056855.1|	PREDICTED: zinc finger protein 576 isoform X1 [Salmo salar]	1727	0	371/426 (87%)
comp104648_c0_seq1	0.141506	1.6386	0.724964	0.951022	BLASTN1	932	ref|XM_010788117.1|	PREDICTED: Notothenia coriiceps GLIS family zinc finger 2 (glis2), mRNA	356	9e-84	341/441 (77%)
comp104661_c0_seq1	-0.702884	0.819184	0.157961	0.587382	BLASTN1	691	ref|XM_014190333.1|	PREDICTED: Salmo salar protein jagged-2-like (LOC106599208), transcript variant X2, mRNA	734	0	530/648 (81%)
comp104678_c0_seq1	0.314451	1.74052	0.498706	0.853843	BLASTN1	1098	ref|XM_010880696.2|	PREDICTED: Esox lucius RAB22A, member RAS oncogene family (rab22a), mRNA	288	3e-65	674/1007 (66%)
comp1046789_c0_seq1	0.250804	-2.43648	1	1	No Hit Found	NA			NA	NA
comp1046881_c0_seq1	1.59841	-2.28458	0.200314	0.637789	BLASTX1	202	ref|XP_014049702.1|	PREDICTED: extracellular serine/threonine protein kinase FAM20C-like [Salmo salar]	372	7e-40	67/67 (100%)
comp1047_c0_seq1	-0.774062	9.47524	0.0626094	0.419018	BLASTX1	1787	ref|NP_001118198.1|	translocon-associated protein subunit alpha precursor [Oncorhynchus mykiss]_x0001_sp|P45433.1|SSRA_ONCMY RecName: Full=Translocon-associated protein subunit alpha; Short=TRAP-alpha; AltName: Full=Signal sequence receptor subunit alpha; Short=SSR-alpha; Flags: Precursor [Oncorhynchus mykiss]_x0001_emb|CAA78291.1| SSR alpha subunit [Oncorhynchus mykiss]	1291	1e-171	283/288 (98%)
comp104702_c0_seq1	0.827826	2.73094	0.0413533	0.352448	BLASTX1	1886	ref|XP_014000619.1|	PREDICTED: tRNA (adenine(58)-N(1))-methyltransferase non-catalytic subunit TRM6 [Salmo salar]	2188	0	467/476 (98%)
comp104703_c0_seq1	0.285002	1.02732	0.466563	0.836952	BLASTN1	431	ref|XM_014165445.1|	PREDICTED: Salmo salar UBX domain protein 4 (ubxn4), transcript variant X1, mRNA	538	2e-133	362/434 (83%)
comp104718_c0_seq1	-1.00391	0.623867	0.0293211	0.305081	BLASTN1	637	ref|XM_014166608.1|	PREDICTED: Salmo salar delta-1-pyrroline-5-carboxylate dehydrogenase, mitochondrial-like (LOC106582961), mRNA	758	0	421/450 (93%)
comp104727_c0_seq1	-0.526067	1.8924	0.167652	0.600164	BLASTN1	1489	ref|XM_014148395.1|	PREDICTED: Salmo salar ubiquitin-conjugating enzyme E2 H-like (LOC106573382), mRNA	1934	0	1302/1554 (83%)
comp104728_c0_seq1	-0.295344	0.746004	0.63357	0.917494	BLASTX1	514	gb|ACN10676.1|	Butyrophilin subfamily 1 member A1 precursor [Salmo salar]	747	1e-96	141/160 (88%)
comp10474_c0_seq1	1.20115	3.14835	0.0424887	0.356101	BLASTN1	243	ref|XM_014133618.1|	PREDICTED: Salmo salar ERBB receptor feedback inhibitor 1-like (LOC106565918), transcript variant X2, mRNA	388	4e-93	239/272 (87%)
comp104750_c0_seq1	0.523469	0.918815	0.290251	0.72024	BLASTN1	392	ref|XM_014142037.1|	PREDICTED: Salmo salar dolichyl-diphosphooligosaccharide--protein glycosyltransferase subunit STT3B-like (LOC106570075), mRNA	496	4e-122	352/425 (82%)
comp104765_c0_seq1	-1.2807	1.37782	0.210466	0.649597	BLASTX1	532	ref|NP_001081400.1|	early endoderm-specific nuclear factor Xenf [Xenopus laevis]_x0001_dbj|BAA88673.1| early endoderm-specific nuclear factor Xenf [Xenopus laevis]	136	2e-06	32/84 (38%)
comp104787_c0_seq1	-0.985002	2.91829	0.0133903	0.211992	BLASTX1	2181	ref|XP_014036817.1|	PREDICTED: xylulose kinase isoform X1 [Salmo salar]	2710	0	523/532 (98%)
comp1047901_c0_seq1	1.53824	-1.94743	0.212351	0.651543	BLASTX1	259	ref|XP_013984171.1|	PREDICTED: transforming growth factor beta receptor type 3-like [Salmo salar]	281	6e-27	72/72 (100%)
comp1047998_c0_seq1	2.98356	-1.93362	0.014354	0.220131	BLASTX1	211	ref|XP_014009391.1|	PREDICTED: protein FAM111A-like isoform X1 [Salmo salar]_x0001_ref|XP_014009392.1| PREDICTED: protein FAM111A-like isoform X1 [Salmo salar]	321	1e-32	62/69 (89%)
comp10480_c0_seq1	0.714586	5.30521	0.0544477	0.394807	BLASTX1	2149	ref|XP_014003660.1|	PREDICTED: fibroblast growth factor 23-like [Salmo salar]	1097	9e-142	210/225 (93%)
comp104804_c0_seq1	-0.146773	1.40725	0.750003	0.959345	BLASTN1	809	ref|XM_014201217.1|	PREDICTED: Salmo salar activating signal cointegrator 1 complex subunit 3-like (LOC106605493), partial mRNA	1256	0	721/776 (92%)
comp10481_c0_seq1	0.768818	2.36413	0.0601325	0.41128	BLASTN1	836	ref|XM_014133465.1|	PREDICTED: Salmo salar guanine nucleotide-binding protein-like 3 (LOC106565861), mRNA	414	2e-99	244/270 (90%)
comp104858_c0_seq1	0.628486	0.528175	0.264544	0.698846	No Hit Found	NA			NA	NA
comp104859_c0_seq1	-0.70757	0.587459	0.148555	0.574094	BLASTN1	341	ref|XM_014157119.1|	PREDICTED: Salmo salar methionine-R-sulfoxide reductase B2, mitochondrial-like (LOC106578379), mRNA	534	2e-132	283/292 (96%)
comp104866_c0_seq1	-0.0162006	2.19666	0.962529	1	BLASTN1	1552	ref|XM_014131611.1|	PREDICTED: Salmo salar copine-3-like (LOC106565032), transcript variant X2, mRNA	1404	0	1001/1219 (82%)
comp10488_c0_seq1	-0.0720556	4.85222	0.887649	1	BLASTN1	546	dbj|AB162343.1|	Oncorhynchus mykiss genes, MHC class I b region, complete cds	82	1e-09	220/322 (68%)
comp104880_c0_seq1	-0.31797	2.35007	0.429046	0.816249	BLASTX1	2348	ref|XP_014022726.1|	PREDICTED: sulfite oxidase, mitochondrial isoform X1 [Salmo salar]	2861	0	564/588 (95%)
comp104889_c0_seq1	-0.0459784	-0.288951	0.940334	1	BLASTN1	240	ref|XM_014208953.1|	PREDICTED: Salmo salar thioredoxin-related transmembrane protein 2-B (LOC106609908), mRNA	374	3e-89	213/229 (93%)
comp104898_c0_seq1	-0.949328	1.25308	0.0175933	0.241131	BLASTN1	599	ref|XM_014202232.1|	PREDICTED: Salmo salar sugar transporter SWEET1-like (LOC106606111), transcript variant X2, mRNA	828	0	454/479 (94%)
comp10490_c0_seq1	0.385735	2.98632	0.54587	0.877331	BLASTX1	253	gb|ACI66446.1|	Surfeit locus protein 4 [Salmo salar]	157	1e-10	29/29 (100%)
comp104920_c0_seq1	0.121606	0.249674	0.770478	0.966556	BLASTN1	274	ref|XM_014200843.1|	PREDICTED: Salmo salar sterol regulatory element-binding protein cleavage-activating protein-like (LOC106605338), transcript variant X5, mRNA	494	9e-122	264/274 (96%)
comp104978_c0_seq1	-0.00386286	0.237094	1	1	BLASTN1	326	ref|XM_013134770.1|	PREDICTED: Esox lucius myotubularin-related protein 4 (LOC105006830), mRNA	190	3e-39	225/306 (73%)
comp104996_c0_seq1	0.17961	0.529214	0.731	0.952516	BLASTX1	418	ref|XP_013988235.1|	PREDICTED: glycoprotein-N-acetylgalactosamine 3-beta-galactosyltransferase 1-B-like [Salmo salar]	749	2e-95	138/139 (99%)
comp105_c0_seq1	-0.341911	10.9954	0.552733	0.88092	BLASTX1	643	ref|XP_014068050.1|	PREDICTED: trypsin inhibitor ClTI-1-like [Salmo salar]	296	3e-30	69/80 (86%)
comp105018_c0_seq1	0.352332	0.284647	0.51743	0.863662	BLASTX1	265	ref|XP_013992266.1|	PREDICTED: E3 ubiquitin-protein ligase RNF14 isoform X2 [Salmo salar]	316	4e-32	72/88 (81%)
comp105029_c0_seq1	-0.146448	1.20255	0.849407	0.9926	BLASTX1	829	gb|ADM93273.1|	insulin-like growth factor II [Salvelinus alpinus]	1048	5e-141	212/214 (99%)
comp105034_c0_seq1	-0.298054	1.30786	0.522734	0.866118	BLASTN1	714	ref|XM_014215090.1|	PREDICTED: Salmo salar 2-phosphoxylose phosphatase 1-like (LOC106613131), transcript variant X2, mRNA	1078	0	650/722 (90%)
comp105037_c0_seq1	-0.803546	1.03539	0.0600623	0.411	BLASTN1	652	ref|XM_014187677.1|	PREDICTED: Salmo salar DnaJ (Hsp40) homolog, subfamily B, member 4 (dnajb4), transcript variant X3, mRNA	700	3e-177	567/709 (79%)
comp105045_c0_seq1	0.0740868	0.560056	0.891502	1	BLASTN1	326	ref|XR_001324140.1|	PREDICTED: Salmo salar uncharacterized LOC106586161 (LOC106586161), ncRNA	338	2e-79	259/326 (79%)
comp105056_c0_seq1	-0.178519	1.70141	0.637596	0.918899	BLASTX1	1001	ref|NP_001133957.1|	Transmembrane protein 39B [Salmo salar]_x0001_gb|ACI34211.1| Transmembrane protein 39B [Salmo salar]	1559	0	290/290 (100%)
comp105058_c0_seq1	0.670814	3.2893	0.168567	0.601783	BLASTX1	2923	ref|XP_014060850.1|	PREDICTED: WD repeat-containing protein 26-like isoform X2 [Salmo salar]	1791	0	329/338 (97%)
comp1050650_c0_seq1	0.225838	-2.58576	0.820317	0.984498	BLASTN1	205	ref|XM_014161542.1|	PREDICTED: Salmo salar ATPase family AAA domain-containing protein 1-A-like (LOC106580455), transcript variant X2, mRNA	370	3e-88	197/205 (96%)
comp105084_c0_seq1	0.0917447	0.791134	0.846876	0.992244	BLASTN1	331	ref|XM_010777046.1|	PREDICTED: Notothenia coriiceps Janus kinase 1 (jak1), partial mRNA	114	2e-18	117/149 (78%)
comp105103_c0_seq1	0.172006	1.15738	0.680652	0.933805	BLASTN1	951	ref|XM_014171006.1|	PREDICTED: Salmo salar serine/threonine-protein kinase A-Raf-like (LOC106585138), mRNA	1526	0	894/970 (92%)
comp105109_c0_seq1	-0.386562	1.85138	0.302121	0.728919	BLASTX1	1230	ref|XP_014003371.1|	PREDICTED: poly [ADP-ribose] polymerase 12-like [Salmo salar]_x0001_gb|ACN10904.1| Poly polymerase 12 [Salmo salar]	1332	4e-175	267/280 (95%)
comp105139_c0_seq1	0.837835	0.802649	0.0889808	0.47707	BLASTX1	424	ref|XP_014017756.1|	PREDICTED: transgelin-like isoform X1 [Salmo salar]	512	4e-62	96/97 (98%)
comp105140_c0_seq1	-0.0808651	0.0224039	0.896658	1	BLASTN1	223	ref|XM_014132570.1|	PREDICTED: Salmo salar leucine-rich repeat flightless-interacting protein 2-like (LOC106565433), transcript variant X2, mRNA	258	8e-58	201/247 (81%)
comp105141_c0_seq1	0.694902	0.596997	0.328	0.746915	BLASTX1	513	ref|XP_014028811.1|	PREDICTED: NADH-ubiquinone oxidoreductase 75 kDa subunit, mitochondrial-like [Salmo salar]_x0001_gb|ACI33930.1| NADH-ubiquinone oxidoreductase 75 kDa subunit, mitochondrial precursor [Salmo salar]	835	8e-104	154/155 (99%)
comp10515_c0_seq1	-0.495674	5.11495	0.368926	0.778442	BLASTX1	874	ref|XP_014009759.1|	PREDICTED: cytochrome c oxidase subunit 5B, mitochondrial-like [Salmo salar]_x0001_gb|ACH70877.1| cytochrome c oxidase subunit vb [Salmo salar]_x0001_gb|ACI68884.1| Cytochrome c oxidase subunit 5B, mitochondrial precursor [Salmo salar]	668	2e-84	125/127 (98%)
comp105151_c0_seq1	1.50387	0.544994	0.0283863	0.299862	BLASTN1	207	ref|NM_001141679.1|	Salmo salar BCL2/adenovirus E1B interacting protein 3-like (bnip3l), mRNA_x0001_gb|BT043546.1| Salmo salar clone HM4_1979 BCL2/adenovirus E1B interacting protein 3-like (bnip3l) mRNA, complete cds	376	7e-90	201/208 (96%)
comp105155_c0_seq1	-0.182577	2.25224	0.653057	0.9258	BLASTX1	1881	ref|XP_010869190.1|	PREDICTED: protein orai-2 [Esox lucius]_x0001_ref|XP_010869191.1| PREDICTED: protein orai-2 [Esox lucius]_x0001_ref|XP_010869192.1| PREDICTED: protein orai-2 [Esox lucius]	358	2e-34	80/93 (86%)
comp105157_c0_seq1	0.952453	1.36289	0.0227299	0.270707	BLASTN1	667	ref|XR_001321805.1|	PREDICTED: Salmo salar uncharacterized LOC106575587 (LOC106575587), ncRNA	900	0	577/673 (85%)
comp105165_c0_seq1	-0.0811443	1.98089	0.825329	0.986331	BLASTX1	944	ref|XP_014005797.1|	PREDICTED: uncharacterized protein LOC106574428 isoform X2 [Salmo salar]	351	4e-34	136/157 (86%)
comp105172_c0_seq1	0.503685	0.302474	0.297576	0.72517	BLASTX1	223	ref|NP_001117034.1|	myeloid leukemia differentiation protein homologue [Salmo salar]_x0001_emb|CAJ90909.1| myeloid leukemia differentiation protein homologue [Salmo salar]	343	4e-37	64/74 (86%)
comp105175_c0_seq1	0.17321	-0.259179	0.811883	0.981037	BLASTN1	235	ref|XM_014179697.1|	PREDICTED: Salmo salar interleukin enhancer-binding factor 3 homolog (LOC106589563), partial mRNA	324	1e-75	202/229 (88%)
comp105178_c0_seq1	-0.610932	1.47413	0.153465	0.581115	BLASTX1	506	ref|XP_014031813.1|	PREDICTED: acidic leucine-rich nuclear phosphoprotein 32 family member A, partial [Salmo salar]	563	8e-70	125/127 (98%)
comp105191_c0_seq1	0.534588	2.78353	0.235451	0.672611	BLASTX1	2342	ref|XP_014008073.1|	PREDICTED: cyclin-T2-like isoform X1 [Salmo salar]	2171	0	476/487 (97%)
comp1051982_c0_seq1	-0.338845	-2.18089	0.751023	0.959969	BLASTX1	217	ref|XP_014016790.1|	PREDICTED: uncharacterized protein LOC106580363 [Salmo salar]	406	2e-45	71/71 (100%)
comp105221_c0_seq1	-0.230365	0.154646	0.775742	0.96891	BLASTN1	278	ref|XM_014129724.1|	PREDICTED: Salmo salar ubiquitin-like 3 (ubl3), mRNA	428	7e-104	257/283 (90%)
comp105226_c0_seq1	0.0694125	0.801411	0.900193	1	BLASTN1	358	ref|XM_010897675.2|	PREDICTED: Esox lucius nuclear receptor binding factor 2 (nrbf2), transcript variant X2, mRNA	86	7e-11	163/237 (68%)
comp105230_c0_seq1	0.295933	0.535086	0.481618	0.844469	BLASTN1	533	ref|XM_014141252.1|	PREDICTED: Salmo salar 5'-AMP-activated protein kinase subunit beta-2-like (LOC106569689), transcript variant X2, mRNA	692	3e-175	448/533 (84%)
comp10524_c0_seq1	-0.0867166	4.84688	0.821214	0.9849	BLASTX1	877	gb|ACI69694.1|	NADH dehydrogenase 1 beta subcomplex subunit 9 [Salmo salar]	911	2e-120	171/175 (97%)
comp105247_c0_seq1	-1.63761	2.824	0.00521869	0.136051	BLASTX1	937	ref|XP_014017009.1|	PREDICTED: purpurin-like [Salmo salar]	843	1e-109	157/158 (99%)
comp10526_c0_seq1	2.20487	3.56229	1.46006e-05	0.00529613	BLASTX1	274	ref|XP_014011538.1|	PREDICTED: glyceraldehyde-3-phosphate dehydrogenase [Salmo salar]_x0001_gb|ACI33883.1| Glyceraldehyde-3-phosphate dehydrogenase [Salmo salar]_x0001_gb|ACM08390.1| Glyceraldehyde-3-phosphate dehydrogenase [Salmo salar]_x0001_gb|ACM09819.1| Glyceraldehyde-3-phosphate dehydrogenase [Salmo salar]_x0001_gb|ACN10376.1| Glyceraldehyde-3-phosphate dehydrogenase [Salmo salar]_x0001_gb|ACN10827.1| Glyceral…	423	4e-48	91/91 (100%)
comp105285_c0_seq1	0.321637	2.20433	0.520439	0.864986	BLASTX1	1182	ref|XP_014057658.1|	PREDICTED: retinoic acid receptor RXR-beta-A-like isoform X1 [Salmo salar]	1471	0	324/324 (100%)
comp10529_c0_seq1	-0.218505	3.34789	0.603898	0.904456	BLASTX1	249	ref|XP_015230269.1|	PREDICTED: 60S ribosomal protein L19-like [Cyprinodon variegatus]	370	1e-41	70/76 (92%)
comp105290_c0_seq1	0.0411151	-0.723629	1	1	BLASTX1	201	gb|KPP75834.1|	protein tyrosine phosphatase type IVA 2-like [Scleropages formosus]	119	1e-05	21/26 (80%)
comp105330_c0_seq1	-0.402541	2.09543	0.27232	0.706078	BLASTX1	1157	ref|XP_014031935.1|	PREDICTED: keratin, type I cytoskeletal 13-like [Salmo salar]	1475	0	276/280 (98%)
comp105332_c0_seq1	-1.22055	2.82293	0.00571505	0.142945	BLASTX1	2556	ref|XP_013981271.1|	PREDICTED: pseudouridine-metabolizing bifunctional protein C1861.05-like isoform X2 [Salmo salar]	3621	0	701/721 (97%)
comp105342_c0_seq1	0.140014	1.10431	0.748033	0.958771	BLASTN1	550	ref|XR_001321584.1|	PREDICTED: Salmo salar MOB-like protein phocein (LOC106574807), transcript variant X3, misc_RNA	790	0	456/495 (92%)
comp105359_c0_seq1	0.212817	1.19277	0.668221	0.930456	BLASTN1	619	ref|XM_014197965.1|	PREDICTED: Salmo salar protein Jade-1-like (LOC106603811), transcript variant X3, mRNA	220	5e-47	178/217 (82%)
comp105361_c0_seq1	-1.65393	0.871194	0.0251885	0.284678	BLASTN1	300	gb|CP013693.1|	Propionibacterium acnes strain A1-14 genome	596	2e-149	298/298 (100%)
comp105364_c0_seq1	0.786648	2.47486	0.105054	0.507058	BLASTX1	2020	ref|XP_014034933.1|	PREDICTED: lethal(2) giant larvae protein homolog 2-like [Salmo salar]	2077	0	439/445 (98%)
comp105372_c0_seq1	-0.11645	2.64216	0.814354	0.981883	BLASTX1	1761	ref|XP_014021027.1|	PREDICTED: pyridoxal kinase-like [Salmo salar]_x0001_gb|ACI33126.1| Pyridoxal kinase [Salmo salar]_x0001_gb|ACI33864.1| Pyridoxal kinase [Salmo salar]	1608	0	299/306 (97%)
comp105373_c0_seq1	-0.918709	2.03619	0.0346737	0.32848	BLASTN1	974	ref|XM_014177780.1|	PREDICTED: Salmo salar SH3 domain-binding glutamic acid-rich-like protein 3 (LOC106588618), mRNA	1398	0	861/969 (88%)
comp105378_c0_seq1	-1.98657	2.83221	0.00116499	0.0632285	BLASTX1	1501	ref|XP_013993856.1|	PREDICTED: calcium release-activated calcium channel protein 1-like [Salmo salar]	1175	2e-156	223/224 (99%)
comp105386_c0_seq1	0.486144	1.25565	0.380991	0.786372	BLASTX1	514	ref|XP_013994795.1|	PREDICTED: discoidin domain-containing receptor 2-like isoform X3 [Salmo salar]	517	2e-57	94/94 (100%)
comp105394_c0_seq1	0.478874	0.373136	0.324519	0.745439	BLASTN1	215	ref|XR_001320713.1|	PREDICTED: Salmo salar uncharacterized LOC106570588 (LOC106570588), ncRNA	202	1e-42	140/168 (83%)
comp1054025_c0_seq1	-1.99832	-2.31054	0.0268393	0.293024	BLASTN1	204	ref|XM_014210557.1|	PREDICTED: Salmo salar macoilin-2-like (LOC106610893), mRNA	364	1e-86	196/204 (96%)
comp105407_c0_seq1	0.601339	0.614836	0.17144	0.606032	BLASTN1	235	ref|XM_014201591.1|	PREDICTED: Salmo salar probable ATP-dependent RNA helicase ddx6 (LOC106605696), transcript variant X3, mRNA	366	4e-87	214/235 (91%)
comp105421_c0_seq1	-1.05105	0.500963	0.0508774	0.385724	BLASTN1	268	ref|XM_014144936.1|	PREDICTED: Salmo salar serine/threonine-protein phosphatase PP1-beta catalytic subunit-like (LOC106571634), mRNA	424	8e-103	250/270 (92%)
comp105430_c0_seq1	-1.88145	2.24669	0.126476	0.542185	BLASTN1	996	dbj|AB162343.1|	Oncorhynchus mykiss genes, MHC class I b region, complete cds	684	9e-173	448/522 (85%)
comp105446_c0_seq1	-0.71902	2.59008	0.0623748	0.418521	BLASTX1	1498	ref|XP_013994592.1|	PREDICTED: MLN64 N-terminal domain homolog [Salmo salar]_x0001_ref|XP_013994593.1| PREDICTED: MLN64 N-terminal domain homolog [Salmo salar]	844	1e-106	173/177 (97%)
comp105476_c0_seq1	-0.0141282	2.06395	0.983151	1	BLASTX1	822	ref|XP_014034114.1|	PREDICTED: C-Myc-binding protein-like [Salmo salar]_x0001_ref|XP_014034115.1| PREDICTED: C-Myc-binding protein-like [Salmo salar]_x0001_ref|XP_014034116.1| PREDICTED: C-Myc-binding protein-like [Salmo salar]_x0001_ref|XP_014034117.1| PREDICTED: C-Myc-binding protein-like [Salmo salar]_x0001_gb|ACI69041.1| C-Myc-binding protein [Salmo salar]	517	2e-62	101/103 (98%)
comp10549_c0_seq1	0.564281	5.61634	0.178693	0.613434	BLASTX1	1942	ref|XP_014056772.1|	PREDICTED: protein LYRIC-like isoform X2 [Salmo salar]	441	2e-43	107/108 (99%)
comp105513_c0_seq1	-0.182629	-0.0422297	0.722683	0.950201	BLASTN1	214	ref|NM_001139638.1|	Salmo salar GDP dissociation inhibitor 2 (gdi2), mRNA_x0001_gb|BT043591.1| Salmo salar clone HM4_2916 GDP dissociation inhibitor 2 (gdi2) mRNA, complete cds	408	1e-98	210/214 (98%)
comp105514_c0_seq1	1.62985	1.98081	0.000684195	0.0460622	BLASTN1	1116	ref|XR_001321276.1|	PREDICTED: Salmo salar uncharacterized LOC106573152 (LOC106573152), ncRNA	1868	0	1050/1120 (93%)
comp105516_c0_seq1	0.165407	0.553797	0.714955	0.947471	No Hit Found	NA			NA	NA
comp105526_c0_seq1	0.459216	2.2006	0.212718	0.65199	BLASTX1	1754	ref|NP_001135270.1|	Geranylgeranyl transferase type-2 subunit alpha [Salmo salar]_x0001_gb|ACI34098.1| Geranylgeranyl transferase type-2 subunit alpha [Salmo salar]	1958	0	370/372 (99%)
comp10553_c0_seq1	-0.32479	4.36502	0.39328	0.794044	BLASTN1	368	ref|XM_014198680.1|	PREDICTED: Salmo salar NEDD4 family-interacting protein 1-like (LOC106604226), transcript variant X1, mRNA	604	2e-151	344/370 (92%)
comp1055307_c0_seq1	-0.627755	-2.27675	0.629783	0.916435	BLASTN1	246	ref|XM_014180853.1|	PREDICTED: Salmo salar SWI/SNF-related matrix-associated actin-dependent regulator of chromatin subfamily D member 3-like (LOC106590169), transcript variant X7, mRNA	382	2e-91	227/247 (91%)
comp105535_c0_seq1	1.85048	1.96592	0.0297375	0.306909	BLASTX1	1257	ref|XP_014007600.1|	PREDICTED: ATP-dependent RNA helicase DDX3X-like isoform X9 [Salmo salar]	1653	0	323/331 (97%)
comp105540_c0_seq1	0.764079	2.07961	0.0509558	0.38604	BLASTX1	1293	ref|XP_014027974.1|	PREDICTED: zinc phosphodiesterase ELAC protein 1 [Salmo salar]	1818	0	369/370 (99%)
comp105551_c0_seq1	1.02934	0.392039	0.103172	0.503558	BLASTN1	267	ref|XM_010897963.2|	PREDICTED: Esox lucius peptidyl-prolyl cis-trans isomerase FKBP5-like (LOC105026479), transcript variant X3, mRNA	312	2e-72	225/269 (83%)
comp105552_c0_seq1	-0.5335	2.13044	0.30952	0.734059	BLASTX1	1099	ref|XP_014022833.1|	PREDICTED: mediator of RNA polymerase II transcription subunit 18 [Salmo salar]_x0001_gb|ACI69933.1| Mediator of RNA polymerase II transcription subunit 18 [Salmo salar]	1021	1e-135	206/208 (99%)
comp10557_c0_seq1	-0.604288	4.59168	0.214974	0.654046	BLASTN1	1013	ref|XM_010892456.1|	PREDICTED: Esox lucius growth hormone receptor-like (LOC105023337), transcript variant X3, mRNA	226	2e-48	284/389 (73%)
comp105602_c0_seq1	0.0377612	1.84529	0.919468	1	BLASTX1	1061	ref|XP_010874819.1|	PREDICTED: septin-2 [Esox lucius]	402	3e-41	77/80 (96%)
comp105632_c0_seq1	0.27857	2.48807	0.593574	0.900388	BLASTX1	2226	ref|XP_014011605.1|	PREDICTED: low-density lipoprotein receptor-related protein 10-like [Salmo salar]_x0001_ref|XP_014011606.1| PREDICTED: low-density lipoprotein receptor-related protein 10-like [Salmo salar]	2030	0	567/614 (92%)
comp10564_c0_seq1	-1.24449	6.16709	0.0140706	0.217746	BLASTX1	1834	ref|XP_014029801.1|	PREDICTED: mitochondrial pyruvate carrier 2-like [Salmo salar]_x0001_gb|ACH70732.1| brain protein 44 [Salmo salar]_x0001_gb|ACI33402.1| Brain protein 44 [Salmo salar]_x0001_gb|ACI67538.1| Brain protein 44 [Salmo salar]_x0001_gb|ACI69119.1| Brain protein 44 [Salmo salar]_x0001_gb|ADM16043.1| Brain protein 44 [Salmo salar]_x0001_gb|ADM16096.1| Brain protein 44 [Salmo salar]	602	1e-70	114/115 (99%)
comp105640_c0_seq1	-0.787227	0.23824	0.142546	0.566357	No Hit Found	NA			NA	NA
comp1056410_c0_seq1	1.0535	-2.3049	0.132821	0.551698	BLASTN1	202	ref|XM_014155506.1|	PREDICTED: Salmo salar stromal interaction molecule 2-like (LOC106577483), transcript variant X2, mRNA	94	2e-13	156/222 (70%)
comp105660_c0_seq1	-0.551448	2.37037	0.229715	0.667436	BLASTX1	2441	ref|XP_013998687.1|	PREDICTED: sodium-dependent lysophosphatidylcholine symporter 1-B-like isoform X1 [Salmo salar]	2364	0	476/489 (97%)
comp105673_c0_seq1	0.730075	1.52305	0.0620999	0.417475	BLASTN1	723	ref|XM_014167596.1|	PREDICTED: Salmo salar tumor suppressor candidate 2-like (LOC106583437), mRNA	1266	0	684/715 (95%)
comp105683_c0_seq1	0.0618839	0.357022	0.915841	1	BLASTN1	330	ref|XM_014146753.1|	PREDICTED: Salmo salar DAZ-associated protein 2-like (LOC106572518), mRNA	542	1e-134	299/315 (94%)
comp105690_c0_seq1	0.535586	1.01358	0.306748	0.73248	BLASTN1	548	ref|XM_014204774.1|	PREDICTED: Salmo salar serine/threonine-protein phosphatase 4 regulatory subunit 3-like (LOC106607635), transcript variant X4, mRNA	820	0	501/566 (88%)
comp105703_c0_seq1	1.45049	1.98315	0.00164325	0.0776015	BLASTX1	683	ref|NP_001133147.1|	ribosomal protein L3-like [Salmo salar]_x0001_ref|XP_014049681.1| PREDICTED: 60S ribosomal protein L3-like [Salmo salar]_x0001_ref|XP_014058425.1| PREDICTED: 60S ribosomal protein L3-like [Salmo salar]_x0001_ref|XP_014058457.1| PREDICTED: 60S ribosomal protein L3-like [Salmo salar]_x0001_ref|XP_014040507.1| PREDICTED: ribosomal protein L3-like isoform X1 [Salmo salar]_x0001_gb|ACH70797.1| ribosom…	1199	8e-162	226/227 (99%)
comp105706_c0_seq1	-0.123854	0.549778	0.81334	0.981612	BLASTN1	242	gb|EU221180.1|	Salmo salar clone 272P16 chaperonin gene, complete cds; myosin 1 gene, partial cds; and TCR-gamma locus, partial sequence	302	1e-69	212/256 (82%)
comp105708_c0_seq1	0.00776459	2.03413	0.992495	1	BLASTX1	659	ref|XP_014049957.1|	PREDICTED: mannose-binding protein C-like [Salmo salar]	721	2e-92	131/143 (91%)
comp105717_c0_seq1	0.00702045	1.9565	0.991842	1	BLASTX1	1163	ref|XP_013996506.1|	PREDICTED: armadillo repeat-containing protein 6 [Salmo salar]	1224	5e-162	248/249 (99%)
comp105722_c0_seq1	0.577198	2.05439	0.350883	0.764228	BLASTX1	921	ref|XP_014010337.1|	PREDICTED: prolyl-tRNA synthetase associated domain-containing protein 1-like [Salmo salar]	781	9e-101	166/170 (97%)
comp1057222_c0_seq1	-0.12308	-2.02046	1	1	BLASTX1	234	ref|XP_013980714.1|	PREDICTED: adenosine deaminase CECR1 [Salmo salar]	422	5e-47	78/78 (100%)
comp105727_c0_seq1	0.194809	1.32663	0.720862	0.949812	BLASTN1	542	ref|XM_014156740.1|	PREDICTED: Salmo salar zinc finger protein 714-like (LOC106578125), mRNA	100	2e-14	53/55 (96%)
comp10574_c0_seq1	-2.07042	4.46417	0.00109945	0.0609505	BLASTX1	1104	gb|AAK97642.1|AF406956_1	immunoglobulin light chain [Salmo salar]	465	1e-51	106/145 (73%)
comp105750_c0_seq1	0.719164	2.62991	0.179384	0.614379	BLASTX1	1769	ref|XP_014050047.1|	PREDICTED: phosphatidylinositol 4-kinase type 2-beta [Salmo salar]	2251	0	477/496 (96%)
comp105755_c0_seq1	-0.077503	-0.370582	0.932762	1	BLASTN1	237	ref|XM_010882695.2|	PREDICTED: Esox lucius RAP1B, member of RAS oncogene family (rap1b), transcript variant X2, mRNA	82	5e-10	82/105 (78%)
comp105758_c0_seq1	-0.0419336	2.43922	0.925566	1	BLASTX1	2164	ref|XP_014061266.1|	PREDICTED: actin-related protein 10-like isoform X1 [Salmo salar]	2186	0	412/417 (98%)
comp105762_c0_seq1	0.591355	0.65143	0.475973	0.841893	BLASTX1	371	ref|XP_006005063.1|	PREDICTED: transcription factor BTF3 homolog 4 isoform X1 [Latimeria chalumnae]	318	1e-33	73/75 (97%)
comp105786_c0_seq1	-1.31889	2.95476	0.000698271	0.0462548	BLASTX1	2451	ref|XP_013990635.1|	PREDICTED: aminomethyltransferase, mitochondrial-like [Salmo salar]	2119	0	418/429 (97%)
comp1058_c0_seq1	-0.984258	9.07412	0.0233121	0.274686	BLASTX1	1466	ref|NP_001117099.1|	fructose-bisphosphate aldolase B [Salmo salar]_x0001_gb|AAD11573.1| aldolase B [Salmo salar]_x0001_gb|ACI68048.1| Fructose-bisphosphate aldolase B [Salmo salar]_x0001_gb|ACI70174.1| Fructose-bisphosphate aldolase B [Salmo salar]	1853	0	359/362 (99%)
comp105830_c0_seq1	-0.300572	0.524717	0.49327	0.850913	BLASTN1	479	ref|XM_014129132.1|	PREDICTED: Salmo salar tankyrase-1-like (LOC106563476), transcript variant X5, mRNA	444	6e-108	284/320 (88%)
comp105832_c0_seq1	0.0949616	3.39875	0.827046	0.986544	BLASTX1	3283	ref|XP_014063182.1|	PREDICTED: conserved oligomeric Golgi complex subunit 5-like [Salmo salar]	4045	0	783/787 (99%)
comp105844_c0_seq1	0.0386696	1.7774	0.935924	1	BLASTN1	1024	ref|XM_014175654.1|	PREDICTED: Salmo salar E3 ubiquitin-protein ligase Arkadia-like (LOC106587339), transcript variant X6, mRNA	1044	0	569/595 (95%)
comp10585_c0_seq1	0.604691	5.80026	0.20587	0.644352	BLASTX1	1681	ref|XP_014054170.1|	PREDICTED: cyclin-G1-like isoform X1 [Salmo salar]_x0001_gb|ACI67798.1| Cyclin-G1 [Salmo salar]	1486	0	294/299 (98%)
comp105858_c0_seq1	-0.99396	0.602312	0.108381	0.513091	BLASTN1	333	ref|XM_014156655.1|	PREDICTED: Salmo salar uncharacterized LOC106578075 (LOC106578075), mRNA	68	5e-06	39/42 (92%)
comp105863_c0_seq1	-0.216953	-1.39928	0.777587	0.969304	BLASTN1	219	ref|XM_014198248.1|	PREDICTED: Salmo salar calcium modulating ligand (camlg), mRNA	336	5e-79	193/212 (91%)
comp105867_c0_seq1	-0.267536	2.06444	0.49311	0.85084	BLASTX1	825	ref|XP_013995867.1|	PREDICTED: dnaJ homolog subfamily B member 6-like [Salmo salar]	476	4e-53	105/105 (100%)
comp105882_c0_seq1	1.07582	0.76046	0.0215249	0.263515	BLASTX1	427	ref|XP_014034257.1|	PREDICTED: tyrosine--tRNA ligase, cytoplasmic [Salmo salar]	530	3e-61	112/114 (98%)
comp1058871_c0_seq1	-0.0472751	-2.40721	1	1	BLASTN1	211	ref|XM_014197269.1|	PREDICTED: Salmo salar T-box transcription factor TBX6L-like (LOC106603496), transcript variant X4, mRNA	200	4e-42	121/138 (87%)
comp105894_c0_seq1	0.981131	0.741554	0.03455	0.327866	BLASTN1	364	ref|XM_014148847.1|	PREDICTED: Salmo salar A-kinase anchor protein 13-like (LOC106573623), transcript variant X7, mRNA	644	2e-162	351/368 (95%)
comp105905_c0_seq1	0.58885	2.66538	0.15197	0.578998	BLASTX1	1818	ref|XP_013980439.1|	PREDICTED: pre-mRNA-splicing factor 18 isoform X2 [Salmo salar]	1680	0	335/343 (97%)
comp105937_c0_seq1	0.898255	0.334505	0.127937	0.543678	BLASTN1	305	ref|XM_014134244.1|	PREDICTED: Salmo salar monocarboxylate transporter 1-like (LOC106566331), mRNA	342	2e-80	200/218 (91%)
comp105939_c0_seq1	0.188266	0.746603	0.727663	0.952075	BLASTN1	412	ref|XR_001327836.1|	PREDICTED: Salmo salar glycine-rich RNA-binding protein-like (LOC106600554), transcript variant X3, misc_RNA	512	2e-126	346/399 (86%)
comp105959_c0_seq1	-0.415477	0.0576584	0.427763	0.815245	BLASTN1	281	gb|EU331437.1|	Salvelinus namaycush clone Sna_MSU12 microsatellite sequence	114	1e-18	181/251 (72%)
comp10596_c0_seq1	-0.681024	2.11231	0.262787	0.698104	BLASTN1	399	ref|XM_014145574.1|	PREDICTED: Salmo salar ATP synthase, H+ transporting, mitochondrial F1 complex, epsilon subunit (atp5e), mRNA	646	7e-163	370/401 (92%)
comp1059635_c0_seq1	-0.0838389	-2.47643	1	1	BLASTX1	205	ref|XP_014060428.1|	PREDICTED: probable arginine--tRNA ligase, mitochondrial [Salmo salar]	344	5e-36	67/68 (98%)
comp105964_c0_seq1	0.316734	0.476334	0.48415	0.845819	BLASTN1	335	ref|XM_014212786.1|	PREDICTED: Salmo salar caspase-3-like (LOC106612018), mRNA	100	1e-14	99/132 (75%)
comp1060_c0_seq1	-0.286269	7.84368	0.588156	0.898269	BLASTN1	587	dbj|AB291973.1|	Salvelinus leucomaenis leucomaenis DNA, satellite marker 37	158	3e-30	145/186 (77%)
comp106007_c0_seq1	-0.288608	1.35854	0.472235	0.839977	BLASTN1	828	ref|XM_014124402.1|	PREDICTED: Salmo salar uncharacterized LOC106560934 (LOC106560934), transcript variant X2, mRNA	228	5e-49	179/220 (81%)
comp10601_c0_seq1	0.377296	3.45791	0.326931	0.746469	BLASTN1	294	ref|NM_001124447.1|	Oncorhynchus mykiss CCAAT/enhancer-binding protein beta (LOC100136165), mRNA_x0001_gb|AY144611.1| Oncorhynchus mykiss CCAAT/enhancer-binding protein beta mRNA, complete cds	502	6e-124	282/302 (93%)
comp106017_c0_seq1	0.806335	0.31586	0.115925	0.527041	BLASTN1	371	ref|XM_014202218.1|	PREDICTED: Salmo salar diacylglycerol O-acyltransferase 1-like (LOC106606100), mRNA	548	3e-136	326/362 (90%)
comp106065_c0_seq1	1.40247	-0.0641793	0.0527359	0.390183	BLASTN1	314	gb|GU552297.1|	Salmo salar clone BAC 24B13 genomic sequence	222	7e-48	165/199 (82%)
comp106084_c0_seq1	-0.241211	0.553074	0.664478	0.929016	BLASTX1	268	ref|XP_014032651.1|	PREDICTED: chromatin target of PRMT1 protein-like isoform X1 [Salmo salar]_x0001_ref|XP_014032653.1| PREDICTED: chromatin target of PRMT1 protein-like isoform X1 [Salmo salar]	403	4e-46	77/77 (100%)
comp106089_c0_seq1	1.06759	2.01044	0.186196	0.62193	BLASTN1	1257	ref|XM_014188394.1|	PREDICTED: Salmo salar transferrin receptor protein 1-like (LOC106597167), mRNA	1788	0	1133/1287 (88%)
comp106092_c0_seq1	0.335507	1.89693	0.374712	0.782435	BLASTX1	1961	ref|XP_014015044.1|	PREDICTED: 5-oxoprolinase [Salmo salar]_x0001_ref|XP_014015045.1| PREDICTED: 5-oxoprolinase [Salmo salar]	2103	0	428/436 (98%)
comp106107_c0_seq1	-0.233633	0.510982	0.554966	0.882152	BLASTN1	350	ref|XM_004563987.2|	PREDICTED: Maylandia zebra zinc finger and BTB domain containing 20 (zbtb20), mRNA	120	4e-20	160/219 (73%)
comp1061105_c0_seq1	-0.240411	-2.17218	0.783454	0.971218	BLASTX1	236	ref|XP_014030220.1|	PREDICTED: bromodomain-containing protein 3-like isoform X5 [Salmo salar]	291	4e-28	75/77 (97%)
comp1061186_c0_seq1	0.0503585	-2.27225	1	1	BLASTX1	215	ref|XP_014003064.1|	PREDICTED: AP-4 complex subunit beta-1 [Salmo salar]	299	3e-29	61/69 (88%)
comp106144_c0_seq1	-0.245333	0.555324	0.571014	0.890285	BLASTN1	332	ref|XM_014128081.1|	PREDICTED: Salmo salar torsin-1A-like (LOC106562949), transcript variant X2, mRNA	538	1e-133	309/332 (93%)
comp10615_c0_seq1	-0.531712	5.97416	0.252073	0.688323	BLASTX1	1116	gb|ACN10128.1|	Ferritin, heavy subunit [Salmo salar]_x0001_gb|ACN12479.1| Ferritin, heavy subunit [Salmo salar]	921	1e-120	169/175 (96%)
comp1061800_c0_seq1	1.05772	-2.12159	0.254063	0.689875	BLASTX1	213	ref|XP_012991478.1|	PREDICTED: trinucleotide repeat-containing gene 18 protein isoform X1 [Esox lucius]	169	2e-11	60/72 (83%)
comp106186_c0_seq1	0.972993	1.41718	0.0444721	0.364633	BLASTN1	564	ref|XR_001327183.1|	PREDICTED: Salmo salar uncharacterized LOC106598429 (LOC106598429), ncRNA	808	0	503/559 (89%)
comp106199_c0_seq1	-0.399691	1.43913	0.504747	0.85678	BLASTX1	586	ref|XP_013989176.1|	PREDICTED: regulator of G-protein signaling 3-like isoform X1 [Salmo salar]	309	2e-28	57/59 (96%)
comp10622_c0_seq1	0.109822	5.50095	0.843237	0.990629	BLASTX1	802	gb|ACM08608.1|	UPF0139 membrane protein C19orf56 homolog [Salmo salar]	631	2e-78	143/208 (68%)
comp106228_c0_seq1	-0.245745	0.374943	0.608096	0.906106	BLASTN1	332	ref|XM_014198544.1|	PREDICTED: Salmo salar matrin-3-like (LOC106604140), transcript variant X2, mRNA	472	1e-115	283/312 (90%)
comp106230_c0_seq1	1.76809	2.13768	0.0107101	0.191404	BLASTX1	1631	ref|XP_014011807.1|	PREDICTED: plasminogen activator inhibitor 1-like [Salmo salar]	2075	0	387/391 (98%)
comp106236_c0_seq1	0.643533	2.63554	0.0730358	0.44205	BLASTX1	1511	ref|XP_013987097.1|	PREDICTED: sperm-associated antigen 1 [Salmo salar]_x0001_gb|ACI68497.1| Mitochondrial import receptor subunit TOM34 [Salmo salar]	1289	2e-172	278/303 (91%)
comp10624_c0_seq1	-0.415197	5.42347	0.293196	0.722623	BLASTX1	1406	gb|ACO07857.1|	Cathepsin Z precursor [Oncorhynchus mykiss]	1574	0	291/300 (97%)
comp1062507_c0_seq1	0.178247	-2.2745	1	1	BLASTX1	232	ref|XP_013998881.1|	PREDICTED: cell cycle checkpoint protein RAD17 [Salmo salar]_x0001_ref|XP_013998882.1| PREDICTED: cell cycle checkpoint protein RAD17 [Salmo salar]	398	5e-43	76/77 (98%)
comp106252_c0_seq1	-0.880545	3.22201	0.0372739	0.338522	BLASTX1	2817	ref|XP_014056556.1|	PREDICTED: hemojuvelin-like [Salmo salar]_x0001_ref|XP_014056558.1| PREDICTED: hemojuvelin-like [Salmo salar]_x0001_ref|XP_014056559.1| PREDICTED: hemojuvelin-like [Salmo salar]	1829	0	422/426 (99%)
comp1062539_c0_seq1	-1.64647	-2.56823	0.126213	0.541678	BLASTX1	215	ref|NP_001134111.1|	pleckstrin [Salmo salar]_x0001_gb|ACI66265.1| Pleckstrin [Salmo salar]	358	1e-38	66/71 (92%)
comp106265_c0_seq1	1.31692	2.69435	0.0138308	0.215611	BLASTX1	1424	ref|XP_014048679.1|	PREDICTED: probable ATP-dependent RNA helicase DDX47 [Salmo salar]	2270	0	443/451 (98%)
comp10627_c0_seq1	0.0695268	5.6936	0.874256	1	BLASTX1	1334	gb|ACO07433.1|	Probable COP9 signalosome complex subunit 7 [Oncorhynchus mykiss]	1918	0	373/375 (99%)
comp1062995_c0_seq1	0.67629	-2.27929	0.360541	0.771839	BLASTN1	236	ref|XM_014123595.1|	PREDICTED: Salmo salar solute carrier family 25 member 47-B-like (LOC106560560), transcript variant X1, mRNA	332	7e-78	206/234 (88%)
comp106301_c0_seq1	0.778976	0.175075	0.382987	0.788326	BLASTX1	289	gb|AAG40610.1|	complement component C3-4 [Oncorhynchus mykiss]	163	2e-10	46/101 (45%)
comp106304_c0_seq1	0.346657	-0.939649	0.683789	0.93531	BLASTN1	218	ref|XM_014189409.1|	PREDICTED: Salmo salar ras-related protein Rab-21-like (LOC106598368), partial mRNA	398	8e-96	210/216 (97%)
comp106317_c0_seq1	0.0991502	0.319332	0.868372	0.998565	BLASTN1	346	ref|XM_014215358.1|	PREDICTED: Salmo salar acetyl-coenzyme A transporter 1-like (LOC106613271), mRNA	184	2e-37	214/287 (74%)
comp1063178_c0_seq1	-3.00393	-2.33762	0.00150944	0.073938	BLASTX1	238	gb|ACN58599.1|	T-cell acute lymphocytic leukemia protein 1 homolog [Salmo salar]	328	3e-35	76/78 (97%)
comp106330_c0_seq1	0.0253107	0.91343	0.980165	1	BLASTN1	503	ref|XM_014160601.1|	PREDICTED: Salmo salar long-chain-fatty-acid--CoA ligase ACSBG2-like (LOC106580039), transcript variant X3, mRNA	870	0	476/501 (95%)
comp106335_c0_seq1	-0.236191	-0.223834	0.679601	0.933483	BLASTN1	225	ref|XM_014206627.1|	PREDICTED: Salmo salar ubiquitin thioesterase OTUB1-like (LOC106608596), mRNA	252	3e-56	182/220 (82%)
comp106351_c0_seq1	-1.61176	0.497916	0.00168764	0.0783817	BLASTN1	430	ref|XM_014160780.1|	PREDICTED: Salmo salar forkhead box N4 (foxn4), transcript variant X1, mRNA	612	1e-153	382/424 (90%)
comp1063518_c0_seq1	0.594502	-2.3073	0.478617	0.842828	BLASTN1	207	ref|XM_014176901.1|	PREDICTED: Salmo salar sorting nexin-27-like (LOC106588177), transcript variant X1, mRNA	292	4e-67	190/219 (86%)
comp106358_c0_seq1	-1.5391	0.503355	0.00165844	0.077964	BLASTN1	298	ref|XM_014197368.1|	PREDICTED: Salmo salar diacylglycerol O-acyltransferase 2-like (LOC106603538), transcript variant X3, mRNA	468	1e-114	271/298 (90%)
comp106371_c0_seq1	0.233865	2.47108	0.610907	0.907272	BLASTX1	2749	ref|XP_014025451.1|	PREDICTED: alpha-aminoadipic semialdehyde synthase, mitochondrial-like [Salmo salar]_x0001_ref|XP_014025452.1| PREDICTED: alpha-aminoadipic semialdehyde synthase, mitochondrial-like [Salmo salar]_x0001_ref|XP_014025453.1| PREDICTED: alpha-aminoadipic semialdehyde synthase, mitochondrial-like [Salmo salar]_x0001_ref|XP_014025454.1| PREDICTED: alpha-aminoadipic semialdehyde synthase, mitochondrial-…	2415	0	452/458 (98%)
comp106388_c0_seq1	1.12077	2.62087	0.0046862	0.129384	BLASTX1	1781	gb|ACN11149.1|	Caprin-1 [Salmo salar]	1936	0	393/424 (92%)
comp106403_c0_seq1	-0.267024	1.78186	0.500594	0.855051	BLASTN1	1152	ref|XM_014173113.1|	PREDICTED: Salmo salar striatin-like (LOC106586164), transcript variant X3, mRNA	1904	0	1084/1165 (93%)
comp10641_c0_seq1	0.320437	3.64159	0.445957	0.826013	BLASTX1	262	gb|ACN11475.1|	Transposable element Tcb1 transposase [Salmo salar]	369	1e-40	71/87 (81%)
comp106418_c0_seq1	-0.416118	0.979673	0.407895	0.802816	BLASTN1	372	ref|XM_014192184.1|	PREDICTED: Salmo salar serine/arginine repetitive matrix protein 2-like (LOC106600666), mRNA	326	5e-76	178/185 (96%)
comp10642_c0_seq1	0.574006	5.90907	0.12484	0.539537	BLASTX1	1597	ref|XP_010880202.1|	PREDICTED: 26S protease regulatory subunit 6A isoform X1 [Esox lucius]	2277	0	430/432 (99%)
comp106421_c0_seq1	-0.367292	0.827731	0.436925	0.820185	BLASTN1	368	ref|XM_014167917.1|	PREDICTED: Salmo salar KIAA1161 ortholog (kiaa1161), mRNA	622	2e-156	333/346 (96%)
comp106432_c0_seq1	0.461401	-0.790606	0.460555	0.833986	BLASTN1	207	ref|XM_014192200.1|	PREDICTED: Salmo salar coiled-coil domain containing 137 (ccdc137), transcript variant X2, mRNA	330	2e-77	185/198 (93%)
comp106439_c0_seq1	1.14211	0.730198	0.013185	0.210684	BLASTN1	459	ref|XM_014177767.1|	PREDICTED: Salmo salar nuclear migration protein nudC-like (LOC106588611), mRNA	498	1e-122	350/418 (83%)
comp106440_c0_seq1	1.66875	0.0614368	0.000816175	0.0507583	BLASTN1	337	ref|XM_014181064.1|	PREDICTED: Salmo salar importin 4 (ipo4), mRNA	548	2e-136	318/343 (92%)
comp106446_c0_seq1	0.432792	-0.217368	0.451021	0.828529	BLASTN1	213	ref|XM_014131310.1|	PREDICTED: Salmo salar actin-related protein 2-A (LOC106564849), mRNA	368	1e-87	206/223 (92%)
comp106449_c0_seq1	1.17699	2.24185	0.00412353	0.121937	BLASTX1	1853	ref|XP_014055558.1|	PREDICTED: C-X-C motif chemokine 14-like isoform X2 [Salmo salar]	465	2e-51	98/100 (98%)
comp106457_c0_seq1	0.911385	1.42714	0.257879	0.693497	BLASTX1	849	ref|XP_013998581.1|	PREDICTED: wiskott-Aldrich syndrome protein family member 2-like [Salmo salar]	1195	4e-159	243/249 (97%)
comp10646_c0_seq1	-0.546371	5.35176	0.230502	0.667693	BLASTX1	1465	ref|NP_001158648.1|	Vacuolar ATP synthase subunit G 1 [Oncorhynchus mykiss]_x0001_gb|ACO08624.1| Vacuolar ATP synthase subunit G 1 [Oncorhynchus mykiss]	434	2e-47	117/118 (99%)
comp10647_c0_seq1	0.865342	6.84464	0.0692361	0.433454	BLASTX1	3495	ref|XP_014017466.1|	PREDICTED: NADPH--cytochrome P450 reductase-like isoform X1 [Salmo salar]	3646	0	669/681 (98%)
comp106481_c0_seq1	-0.509132	1.68761	0.235722	0.672734	BLASTN1	1129	ref|XM_014204824.1|	PREDICTED: Salmo salar protein sel-1 homolog 1-like (LOC106607650), transcript variant X2, mRNA	1732	0	1034/1155 (89%)
comp106512_c0_seq1	-0.782417	1.52492	0.081535	0.46038	BLASTN1	796	ref|XM_014177330.1|	PREDICTED: Salmo salar retinoic acid receptor RXR-beta-A (LOC106588394), transcript variant X18, mRNA	1418	0	771/807 (95%)
comp106522_c0_seq1	0.565978	0.598128	0.309014	0.733607	BLASTN1	395	ref|XM_014205946.1|	PREDICTED: Salmo salar zinc finger protein 36, C3H1 type-like 1 (LOC106608164), transcript variant X10, mRNA	624	7e-157	372/412 (90%)
comp1065251_c0_seq1	0.844895	-2.47088	0.345836	0.760016	BLASTN1	201	ref|XM_014177919.1|	PREDICTED: Salmo salar uncharacterized LOC106588684 (LOC106588684), transcript variant X3, mRNA	286	2e-65	183/208 (87%)
comp10653_c0_seq1	1.8557	6.21089	0.00061787	0.0435161	BLASTX1	2499	ref|XP_014026565.1|	PREDICTED: lipid phosphate phosphohydrolase 1-like [Salmo salar]	1475	0	276/283 (97%)
comp106530_c0_seq1	-0.636171	2.84879	0.132562	0.551223	BLASTX1	2274	ref|XP_010883127.1|	PREDICTED: glucosylceramidase [Esox lucius]	2159	0	458/518 (88%)
comp106538_c0_seq1	0.488521	2.12794	0.337149	0.754266	BLASTX1	897	ref|XP_014002378.1|	PREDICTED: chromobox protein homolog 5-like [Salmo salar]_x0001_ref|XP_014002379.1| PREDICTED: chromobox protein homolog 5-like [Salmo salar]	515	3e-60	98/98 (100%)
comp10656_c0_seq1	0.294606	6.05064	0.465477	0.836482	BLASTX1	1756	ref|XP_014058855.1|	PREDICTED: eukaryotic translation initiation factor 3 subunit D [Salmo salar]	2820	0	530/530 (100%)
comp106570_c0_seq1	-0.342205	0.751169	0.525474	0.867199	BLASTN1	469	ref|XM_014131611.1|	PREDICTED: Salmo salar copine-3-like (LOC106565032), transcript variant X2, mRNA	198	3e-41	261/361 (72%)
comp106573_c0_seq1	1.65366	0.0883334	0.0398541	0.34669	BLASTN1	246	gb|AF488997.1|AF488993S5	Salmo trutta isolate Str-19 transferrin gene, exons 5 through 7_x0001_gb|AF489005.1|AF489001S5 Salmo trutta isolate Str-20 transferrin gene, exons 5 through 7_x0001_gb|AF489013.1|AF489009S5 Salmo trutta isolate Str-21 transferrin gene, exons 5 through 7	420	9e-102	231/245 (94%)
comp106580_c0_seq1	-0.389486	0.441613	0.471977	0.839946	BLASTN1	231	ref|XM_010891874.2|	PREDICTED: Esox lucius forkhead box protein K2-like (LOC105023019), mRNA	164	3e-32	134/169 (79%)
comp106586_c0_seq1	0.564463	0.566974	0.226998	0.665649	BLASTN1	545	ref|XM_014132424.1|	PREDICTED: Salmo salar golgin subfamily A member 7-like (LOC106565378), transcript variant X2, mRNA	90	8e-12	61/70 (87%)
comp1066_c0_seq1	-1.39076	6.8654	0.00095768	0.0554282	BLASTX1	624	ref|XP_013999800.1|	PREDICTED: protein LEG1 homolog [Salmo salar]	171	7e-11	32/32 (100%)
comp106619_c0_seq1	-0.433949	0.155518	0.526606	0.867438	BLASTN1	212	gb|CP000290.1|	Cryptococcus gattii WM276 chromosome E, complete sequence	70	8e-07	81/105 (77%)
comp106625_c0_seq1	-0.623437	1.03978	0.156599	0.585655	BLASTX1	583	gb|AAP49009.1|	transposase [Rana pipiens]_x0001_tpg|DAA01561.1| TPA_exp: transposase [Rana pipiens]	129	1e-05	26/40 (65%)
comp106640_c0_seq1	-0.254241	0.22776	0.568752	0.889609	BLASTX1	259	gb|AAP49009.1|	transposase [Rana pipiens]_x0001_tpg|DAA01561.1| TPA_exp: transposase [Rana pipiens]	204	5e-17	36/42 (85%)
comp106665_c0_seq1	0.328236	1.11685	0.402309	0.799228	BLASTN1	450	ref|XM_014148052.1|	PREDICTED: Salmo salar BTB/POZ domain-containing protein 10-like (LOC106573214), transcript variant X4, mRNA	648	2e-163	436/516 (84%)
comp10668_c0_seq1	1.92606	3.45693	0.00371955	0.11596	BLASTN1	298	ref|XM_014191239.1|	PREDICTED: Salmo salar 5-beta-cholestane-3-alpha,7-alpha-diol 12-alpha-hydroxylase (LOC106599887), mRNA	212	3e-45	120/129 (93%)
comp106698_c0_seq1	-0.379054	0.344354	0.400401	0.798052	BLASTN1	484	ref|XM_014210139.1|	PREDICTED: Salmo salar protein phosphatase 1G-like (LOC106610676), transcript variant X1, mRNA	844	0	470/498 (94%)
comp10672_c0_seq1	2.56192	4.79887	1.33618e-05	0.00501988	BLASTX1	982	ref|XP_014028790.1|	PREDICTED: cytochrome c [Salmo salar]_x0001_ref|XP_014028791.1| PREDICTED: cytochrome c [Salmo salar]_x0001_gb|ACM08737.1| Cytochrome c [Salmo salar]	539	6e-65	101/104 (97%)
comp1067236_c0_seq1	2.48811	-2.14888	0.0524032	0.389599	BLASTX1	203	ref|XP_014015486.1|	PREDICTED: collagen alpha-1(XXVII) chain B-like [Salmo salar]	195	5e-15	64/66 (96%)
comp106724_c0_seq1	-0.493331	1.10637	0.310958	0.735232	BLASTX1	509	ref|XP_014035489.1|	PREDICTED: golgin subfamily A member 4 isoform X5 [Salmo salar]	420	2e-43	73/77 (94%)
comp106734_c0_seq1	1.17266	1.64854	0.0191849	0.251478	BLASTX1	1730	ref|XP_014027913.1|	PREDICTED: nucleolar protein 6 isoform X1 [Salmo salar]	2740	0	514/524 (98%)
comp106742_c0_seq1	0.00589047	-0.0363248	0.975059	1	BLASTN1	244	ref|XM_014167719.1|	PREDICTED: Salmo salar DNA damage-regulated autophagy modulator protein 2-like (LOC106583486), transcript variant X2, mRNA	248	5e-55	199/247 (80%)
comp106774_c0_seq1	-0.257783	2.08012	0.492412	0.850512	BLASTN1	1216	ref|XM_014193975.1|	PREDICTED: Salmo salar lysocardiolipin acyltransferase 1 (lclat1), mRNA	2154	0	1153/1201 (96%)
comp106788_c0_seq1	0.173717	1.46506	0.655255	0.926596	BLASTN1	590	ref|XM_014123467.1|	PREDICTED: Salmo salar torsin-1A-interacting protein 2-like (LOC106560502), mRNA	770	0	519/620 (83%)
comp106802_c0_seq1	0.302326	2.43833	0.529141	0.868797	BLASTX1	2259	ref|XP_014007632.1|	PREDICTED: SHC-transforming protein 1-like [Salmo salar]	971	4e-119	182/183 (99%)
comp106821_c0_seq1	0.981146	1.98636	0.111996	0.520265	BLASTX1	1116	ref|XP_014047719.1|	PREDICTED: U1 small nuclear ribonucleoprotein 70 kDa-like [Salmo salar]	927	4e-117	224/225 (99%)
comp106827_c0_seq1	-0.202059	-0.245315	0.697511	0.94038	BLASTN1	209	ref|XM_014213991.1|	PREDICTED: Salmo salar serine/threonine-protein kinase SIK3 homolog (LOC106612637), transcript variant X2, mRNA	362	4e-86	200/212 (94%)
comp106832_c0_seq1	-0.124674	1.76105	0.742564	0.95668	BLASTX1	1308	ref|XP_013997608.1|	PREDICTED: ubiquitin-associated protein 2-like isoform X3 [Salmo salar]	388	2e-36	107/112 (95%)
comp106848_c0_seq1	-0.0636742	3.18077	0.862372	0.996466	BLASTX1	2062	ref|NP_001133513.1|	protein YIPF3 [Salmo salar]_x0001_gb|ACI33381.1| YIPF3 [Salmo salar]	1511	0	343/345 (99%)
comp106866_c0_seq1	-0.0117378	0.487072	0.978862	1	BLASTN1	425	ref|XM_014198943.1|	PREDICTED: Salmo salar retinoic acid receptor responder protein 3-like (LOC106604378), mRNA	622	3e-156	387/433 (89%)
comp106878_c0_seq1	-0.350557	-0.0159666	0.432902	0.817999	BLASTN1	274	ref|XM_014170267.1|	PREDICTED: Salmo salar disintegrin and metalloproteinase domain-containing protein 10-like (LOC106584732), transcript variant X5, mRNA	462	4e-113	259/276 (93%)
comp106903_c0_seq1	0.473536	-0.64273	0.576851	0.892405	BLASTN1	234	ref|XM_014182920.1|	PREDICTED: Salmo salar uncharacterized LOC106591698 (LOC106591698), mRNA	340	5e-80	215/247 (87%)
comp106906_c0_seq1	0.306702	2.84184	0.404005	0.800341	BLASTN1	1909	ref|XM_014204647.1|	PREDICTED: Salmo salar zinc finger CCHC domain-containing protein 10-like (LOC106607575), transcript variant X2, mRNA	3154	0	1828/2013 (90%)
comp106970_c0_seq1	0.391519	0.611992	0.310665	0.734864	BLASTN1	320	ref|XM_014142011.1|	PREDICTED: Salmo salar casein kinase II subunit beta (LOC106570061), transcript variant X3, mRNA	316	2e-73	244/302 (80%)
comp106973_c0_seq1	-0.19152	-0.00268428	0.713389	0.947214	BLASTN1	205	ref|XM_014161602.1|	PREDICTED: Salmo salar TM2 domain-containing protein 2 (tm2d2), transcript variant X1, mRNA	248	4e-55	141/152 (92%)
comp106974_c0_seq1	-0.0482149	1.5654	0.928371	1	BLASTX1	582	ref|XP_014049431.1|	PREDICTED: protein crumbs homolog 3-like [Salmo salar]_x0001_ref|XP_014049432.1| PREDICTED: protein crumbs homolog 3-like [Salmo salar]_x0001_ref|XP_014049475.1| PREDICTED: protein crumbs homolog 3-like [Salmo salar]_x0001_ref|XP_014049476.1| PREDICTED: protein crumbs homolog 3-like [Salmo salar]	473	1e-56	108/117 (92%)
comp106978_c0_seq1	-0.0262995	1.88471	0.971402	1	BLASTX1	1034	ref|XP_009305259.1|	PREDICTED: vinculin-like [Danio rerio]	920	1e-115	171/176 (97%)
comp106980_c0_seq1	0.958245	1.40381	0.0231627	0.273922	BLASTN1	684	ref|XM_014128304.1|	PREDICTED: Salmo salar myocyte-specific enhancer factor 2C-like (LOC106563077), transcript variant X3, mRNA	82	2e-09	78/102 (76%)
comp106998_c0_seq1	1.54788	0.344211	0.188066	0.623547	BLASTN1	271	ref|XR_001330557.1|	PREDICTED: Salmo salar uncharacterized LOC106613777 (LOC106613777), ncRNA	394	1e-94	222/236 (94%)
comp107000_c0_seq1	0.830576	0.629456	0.0778781	0.452795	BLASTN1	490	ref|XM_014141426.1|	PREDICTED: Salmo salar cysteine/serine-rich nuclear protein 1-like (LOC106569802), mRNA	614	4e-154	338/357 (94%)
comp1070013_c0_seq1	-0.4716	-2.54349	0.653719	0.926115	BLASTN1	213	ref|XM_014157366.1|	PREDICTED: Salmo salar cyclin Y (ccny), transcript variant X4, mRNA	406	5e-98	208/211 (98%)
comp107012_c0_seq1	0.534781	2.0229	0.262287	0.697483	BLASTX1	1021	ref|XP_014048558.1|	PREDICTED: Golgi SNAP receptor complex member 2-like [Salmo salar]	1013	1e-134	206/212 (97%)
comp1070121_c0_seq1	-0.940909	-2.20676	0.363776	0.773921	BLASTN1	226	ref|XM_014198611.1|	PREDICTED: Salmo salar probable E3 ubiquitin-protein ligase MID2 (LOC106604183), mRNA	416	1e-100	219/226 (96%)
comp107016_c0_seq1	-0.666104	-0.637207	0.236374	0.673186	BLASTX1	221	gb|ACN10103.1|	Transposable element Tcb1 transposase [Salmo salar]_x0001_gb|ACN12451.1| Transposable element Tcb1 transposase [Salmo salar]	190	7e-16	40/54 (74%)
comp10702_c0_seq1	-0.505957	4.58478	0.366037	0.775978	BLASTN1	534	ref|XM_014147078.1|	PREDICTED: Salmo salar Myosin light polypeptide 6B (myl6b), transcript variant X1, mRNA	884	0	499/534 (93%)
comp107037_c0_seq1	-0.354858	0.699857	0.467178	0.837175	BLASTX1	289	gb|AAP20193.1|	proliferating cell nuclear antigen, partial [Pagrus major]	509	7e-63	95/96 (98%)
comp107040_c0_seq1	1.15824	0.0972846	0.0333847	0.322852	BLASTN1	209	ref|XM_014195884.1|	PREDICTED: Salmo salar gamma-aminobutyric acid receptor-associated protein (LOC106602900), mRNA	356	2e-84	195/205 (95%)
comp107042_c0_seq1	0.0160975	2.63159	0.982066	1	BLASTX1	2072	ref|XP_014053691.1|	PREDICTED: myotubularin-related protein 4-like [Salmo salar]	2168	0	499/533 (93%)
comp107045_c0_seq1	-0.47239	1.25987	0.234725	0.6722	BLASTN1	577	ref|XM_014197265.1|	PREDICTED: Salmo salar dehydrogenase/reductase SDR family member 11-like (LOC106603495), mRNA	450	2e-109	292/332 (87%)
comp1070526_c0_seq1	1.87216	-2.19617	0.104589	0.506209	BLASTN1	221	ref|XM_014212615.1|	PREDICTED: Salmo salar receptor expression-enhancing protein 2-like (LOC106611932), transcript variant X9, mRNA	402	6e-97	215/223 (96%)
comp107075_c0_seq1	1.01874	0.0975287	0.104456	0.506068	BLASTN1	418	ref|XM_014143795.1|	PREDICTED: Salmo salar serine/threonine-protein kinase MRCK beta-like (LOC106571112), transcript variant X4, mRNA	700	2e-177	392/419 (93%)
comp107086_c0_seq1	0.895271	-0.13223	0.231107	0.668162	BLASTN1	247	ref|XR_001321965.1|	PREDICTED: Salmo salar methionine-R-sulfoxide reductase B3-like (LOC106576618), transcript variant X4, misc_RNA	336	6e-79	229/277 (82%)
comp107087_c0_seq1	0.121062	1.97558	0.765973	0.965057	BLASTX1	1267	ref|NP_001134989.1|	CA050 protein [Salmo salar]_x0001_gb|ACI68119.1| C1orf50 homolog [Salmo salar]_x0001_gb|ACI69758.1| C1orf50 homolog [Salmo salar]	1006	1e-132	185/189 (97%)
comp107094_c0_seq1	1.24805	2.59615	0.047164	0.37493	BLASTX1	2487	ref|XP_014011145.1|	PREDICTED: zinc finger and BTB domain-containing protein 38-like [Salmo salar]_x0001_ref|XP_014011146.1| PREDICTED: zinc finger and BTB domain-containing protein 38-like [Salmo salar]_x0001_ref|XP_014011147.1| PREDICTED: zinc finger and BTB domain-containing protein 38-like [Salmo salar]_x0001_ref|XP_014011148.1| PREDICTED: zinc finger and BTB domain-containing protein 38-like [Salmo salar]_x0001…	537	7e-53	110/113 (97%)
comp1071_c0_seq1	-0.888222	5.97996	0.16082	0.590782	BLASTN1	233	ref|XM_014134197.1|	PREDICTED: Salmo salar pancreatic progenitor cell differentiation and proliferation factor B-like (LOC106566296), mRNA	358	6e-85	221/248 (89%)
comp1071098_c0_seq1	-0.424656	-2.28862	0.773544	0.968055	BLASTX1	253	ref|XP_014003418.1|	PREDICTED: nuclear pore complex protein Nup205 [Salmo salar]	429	5e-46	84/84 (100%)
comp1071302_c0_seq1	0.865277	-2.24642	0.394152	0.79425	BLASTN1	204	ref|XM_010903681.2|	PREDICTED: Esox lucius RNA-binding protein 4.1 (LOC105030039), mRNA	106	1e-16	145/203 (71%)
comp1071612_c0_seq1	-0.636999	-2.48772	0.686517	0.936575	BLASTN1	206	ref|XM_014129481.1|	PREDICTED: Salmo salar phosphatidylinositol-binding clathrin assembly protein-like (LOC106563683), transcript variant X6, mRNA	360	1e-85	195/205 (95%)
comp107167_c0_seq1	0.384355	2.18348	0.567478	0.888608	BLASTX1	1376	ref|XP_008397847.1|	PREDICTED: trafficking protein particle complex subunit 12 [Poecilia reticulata]	621	5e-111	111/140 (79%)
comp107188_c0_seq1	-1.82009	1.36074	0.202629	0.640188	BLASTX1	439	ref|XP_014067042.1|	PREDICTED: uncharacterized protein LOC106611397 [Salmo salar]	319	7e-33	75/150 (50%)
comp107195_c0_seq1	0.568247	2.63109	0.119833	0.532438	BLASTX1	1737	ref|XP_013989698.1|	PREDICTED: nucleolar complex protein 4 homolog [Salmo salar]	2608	0	502/513 (97%)
comp107196_c0_seq1	-0.346655	1.0345	0.363376	0.773783	BLASTX1	558	ref|XP_014001470.1|	PREDICTED: uncharacterized protein KIAA2013 homolog [Salmo salar]	175	3e-11	32/32 (100%)
comp107201_c0_seq1	-0.511952	0.540947	0.333461	0.751565	BLASTN1	380	emb|LN591104.1|	Cyprinus carpio genome assembly common carp genome ,scaffold 000002131	132	2e-23	170/232 (73%)
comp107211_c0_seq1	0.868175	1.77302	0.0709716	0.437672	BLASTX1	854	ref|XP_014005892.1|	PREDICTED: coiled-coil domain-containing protein 94-like [Salmo salar]	929	6e-121	250/251 (99%)
comp10722_c0_seq1	3.38013	4.38552	5.98715e-06	0.00299906	BLASTX1	670	ref|NP_001167173.1|	Heat shock protein HSP 90-alpha [Salmo salar]_x0001_gb|ACN10985.1| Heat shock protein HSP 90-alpha [Salmo salar]_x0001_gb|AGT57165.1| heat shock protein 90-alpha 1 [Salmo salar]	458	6e-49	89/90 (98%)
comp107225_c0_seq1	0.277774	2.34404	0.449469	0.827448	BLASTX1	2380	gb|ACN11462.1|	Myeloid-associated differentiation marker [Salmo salar]	1417	0	286/294 (97%)
comp107229_c0_seq1	-1.02876	-0.322409	0.0851955	0.468965	BLASTN1	253	gb|GQ505860.1|	Salmo salar clone BAC CHORI214-68O19 genomic sequence	188	9e-39	114/127 (89%)
comp107249_c0_seq1	0.060549	1.02505	0.928431	1	BLASTN1	491	gb|EU221180.1|	Salmo salar clone 272P16 chaperonin gene, complete cds; myosin 1 gene, partial cds; and TCR-gamma locus, partial sequence	80	4e-09	58/68 (85%)
comp107255_c0_seq1	0.280213	0.127864	0.636768	0.918705	BLASTX1	202	ref|XP_004541581.1|	PREDICTED: retinoic acid receptor RXR-beta-A-like isoform X1 [Maylandia zebra]_x0001_ref|XP_004541582.1| PREDICTED: retinoic acid receptor RXR-beta-A-like isoform X1 [Maylandia zebra]_x0001_ref|XP_005738489.1| PREDICTED: retinoic acid receptor RXR-beta-A-like isoform X1 [Pundamilia nyererei]_x0001_ref|XP_005738490.1| PREDICTED: retinoic acid receptor RXR-beta-A-like isoform X1 [Pundamilia nyerere…	353	1e-37	67/67 (100%)
comp107275_c0_seq1	-1.17546	0.876949	0.0145015	0.220607	BLASTN1	785	ref|XM_014173178.1|	PREDICTED: Salmo salar growth factor receptor-bound protein 14-like (LOC106586192), transcript variant X10, mRNA	632	1e-158	395/438 (90%)
comp107309_c0_seq1	-0.0405472	1.9308	0.914823	1	BLASTX1	1387	ref|XP_009916095.1|	PREDICTED: SWI/SNF-related matrix-associated actin-dependent regulator of chromatin subfamily D member 1-like [Haliaeetus albicilla]	509	4e-58	94/95 (98%)
comp107310_c0_seq1	0.455639	-1.1041	0.551105	0.879932	BLASTN1	411	ref|XM_014214674.1|	PREDICTED: Salmo salar tsukushin-like (LOC106612955), transcript variant X5, mRNA	636	4e-160	359/386 (93%)
comp107326_c0_seq1	-0.227976	1.85654	0.658602	0.927531	BLASTN1	1083	ref|XM_014152610.1|	PREDICTED: Salmo salar zyxin (zyx), transcript variant X5, mRNA	1784	0	1027/1114 (92%)
comp107336_c0_seq1	0.123251	1.73593	0.782606	0.970697	BLASTX1	596	gb|KPP74833.1|	ubiquitin-associated protein 2-like [Scleropages formosus]	436	2e-45	94/109 (86%)
comp10734_c0_seq1	0.486564	4.38778	0.26685	0.701171	BLASTX1	874	ref|XP_014032709.1|	PREDICTED: probable ATP-dependent RNA helicase DDX5 [Salmo salar]	300	9e-27	135/137 (98%)
comp1073536_c0_seq1	-0.277859	-2.55752	1	1	BLASTN1	204	ref|XM_014175779.1|	PREDICTED: Salmo salar glucose-fructose oxidoreductase domain-containing protein 2-like (LOC106587411), transcript variant X9, mRNA	340	4e-80	192/204 (94%)
comp107356_c0_seq1	-0.636979	2.36897	0.146043	0.570983	BLASTN1	1125	ref|XM_014150310.1|	PREDICTED: Salmo salar metalloreductase STEAP3-like (LOC106574427), transcript variant X2, mRNA	1848	0	1072/1177 (91%)
comp1073573_c0_seq1	1.01845	-2.10042	0.402565	0.799337	BLASTX1	222	ref|XP_010789588.1|	PREDICTED: protein argonaute-4, partial [Notothenia coriiceps]	301	9e-30	72/74 (97%)
comp107360_c0_seq1	1.02075	2.20395	0.0198922	0.256121	BLASTX1	1066	ref|XP_013983768.1|	PREDICTED: zinc finger CCHC domain-containing protein 9 [Salmo salar]	717	1e-88	152/153 (99%)
comp10738_c0_seq1	0.238508	2.94906	0.67866	0.933237	BLASTX1	203	ref|XP_014062784.1|	PREDICTED: purine nucleoside phosphorylase-like [Salmo salar]	346	1e-37	67/67 (100%)
comp1073892_c0_seq1	0.799338	-2.22105	0.462665	0.835168	BLASTN1	227	ref|XM_014216123.1|	PREDICTED: Salmo salar small integral membrane protein 7-like (LOC106613643), mRNA	108	4e-17	94/119 (78%)
comp1073899_c0_seq1	0.170695	-2.5465	1	1	BLASTX1	228	ref|XP_014013460.1|	PREDICTED: equilibrative nucleoside transporter 3 [Salmo salar]	367	3e-39	75/75 (100%)
comp107394_c0_seq1	2.10689	1.78447	0.000698393	0.0462548	BLASTN1	985	ref|XM_014137451.1|	PREDICTED: Salmo salar Long-chain-fatty-acid--CoA ligase 4 (acsl4), transcript variant X5, mRNA	534	5e-132	389/466 (83%)
comp1074_c0_seq1	-0.457409	9.2725	0.256239	0.692159	BLASTX1	2309	ref|XP_013979393.1|	PREDICTED: fatty acid hydroxylase domain-containing protein 2 [Salmo salar]	1713	0	331/344 (96%)
comp10740_c0_seq1	0.0110378	4.31613	0.980134	1	BLASTX1	630	ref|NP_001117859.1|	Nedd4 WW domain-binding protein 5 [Oncorhynchus mykiss]_x0001_emb|CAD66668.1| Nedd4 WW domain-binding protein 5 [Oncorhynchus mykiss]	760	2e-98	165/165 (100%)
comp107418_c0_seq1	0.304638	0.85441	0.497278	0.853191	BLASTN1	372	ref|XM_014213317.1|	PREDICTED: Salmo salar matrin-3-like (LOC106612286), transcript variant X2, mRNA	586	1e-146	350/384 (91%)
comp107422_c0_seq1	0.15862	0.102358	0.777693	0.969304	BLASTN1	206	ref|XM_014196063.1|	PREDICTED: Salmo salar GTP cyclohydrolase 1-like (LOC106602973), mRNA	282	2e-64	180/204 (88%)
comp10745_c0_seq1	0.0484001	6.06627	0.910121	1	BLASTX1	2085	ref|XP_010893781.1|	PREDICTED: ER lumen protein-retaining receptor 2 [Esox lucius]	1041	8e-134	211/212 (99%)
comp107458_c0_seq1	0.452947	1.18538	0.268044	0.702227	BLASTX1	502	ref|XP_014025107.1|	PREDICTED: ER degradation-enhancing alpha-mannosidase-like protein 3 isoform X7 [Salmo salar]	150	4e-08	30/31 (96%)
comp1075_c0_seq1	0.186362	7.64531	0.669184	0.930476	BLASTX1	550	ref|XP_014057399.1|	PREDICTED: 40S ribosomal protein S27-like [Salmo salar]	475	4e-57	91/99 (91%)
comp107513_c0_seq1	0.311994	0.797919	0.496237	0.852628	BLASTN1	478	ref|XM_014167196.1|	PREDICTED: Salmo salar tetraspanin-31-like (LOC106583248), mRNA	200	1e-41	110/115 (95%)
comp1075219_c0_seq1	0.174606	-2.22017	0.882257	1	BLASTX1	261	ref|XP_014046605.1|	PREDICTED: DNA repair-scaffolding protein [Salmo salar]	335	1e-33	83/86 (96%)
comp107537_c0_seq1	0.679711	-0.446647	0.191277	0.627992	BLASTX1	249	ref|XP_010874533.1|	PREDICTED: protein SET [Esox lucius]	132	8e-07	36/65 (55%)
comp107548_c0_seq1	0.40168	2.03567	0.314054	0.737578	BLASTN1	931	ref|XM_014212612.1|	PREDICTED: Salmo salar NPL4 homolog, ubiquitin recognition factor (nploc4), mRNA	1562	0	879/939 (93%)
comp107555_c0_seq1	-0.369837	2.40029	0.371746	0.780538	BLASTX1	1314	ref|NP_001140111.1|	Protein-L-isoaspartateD-aspartate O-methyltransferase precursor [Salmo salar]_x0001_ref|XP_014065437.1| PREDICTED: protein-L-isoaspartateD-aspartate O-methyltransferase isoform X1 [Salmo salar]_x0001_gb|ACM09770.1| Protein-L-isoaspartateD-aspartate O-methyltransferase [Salmo salar]	1283	2e-173	248/249 (99%)
comp107563_c0_seq1	-0.747113	2.13072	0.190533	0.626871	BLASTX1	1225	ref|XP_014012144.1|	PREDICTED: glyoxal reductase-like [Salmo salar]_x0001_ref|XP_014012145.1| PREDICTED: glyoxal reductase-like [Salmo salar]_x0001_ref|XP_014012146.1| PREDICTED: glyoxal reductase-like [Salmo salar]_x0001_ref|XP_014012147.1| PREDICTED: glyoxal reductase-like [Salmo salar]_x0001_ref|XP_014012148.1| PREDICTED: glyoxal reductase-like [Salmo salar]	1404	0	278/283 (98%)
comp10758_c0_seq1	-0.493728	4.94918	0.303781	0.730656	BLASTX1	1457	ref|XP_014056296.1|	PREDICTED: cathepsin S-like [Salmo salar]	1714	0	319/330 (96%)
comp1075837_c0_seq1	-0.392623	-2.62736	1	1	BLASTN1	214	ref|XM_014216437.1|	PREDICTED: Salmo salar hepatoma-derived growth factor-related protein 2 (LOC106613807), mRNA	390	1e-93	207/214 (96%)
comp107602_c0_seq1	-0.102707	1.3615	0.800724	0.977562	BLASTX1	591	ref|XP_014022683.1|	PREDICTED: NADH-cytochrome b5 reductase 3-like [Salmo salar]	665	5e-83	130/134 (97%)
comp107607_c0_seq1	1.09374	0.147161	0.0878131	0.474193	BLASTN1	546	ref|XM_014135773.1|	PREDICTED: Salmo salar prostaglandin E synthase 3-like (LOC106567008), mRNA	814	0	504/577 (87%)
comp10761_c0_seq1	-0.287873	4.4413	0.476562	0.842013	BLASTN1	770	ref|XM_014203343.1|	PREDICTED: Salmo salar serine/threonine-protein phosphatase alpha-2 isoform-like (LOC106606888), transcript variant X2, mRNA	1212	0	690/738 (93%)
comp107617_c0_seq1	-0.616959	0.918096	0.293612	0.722815	BLASTN1	365	gb|GU129140.1|	Salmo salar IgH locus B genomic sequence	96	1e-13	58/63 (92%)
comp107619_c0_seq1	0.169952	0.589874	0.779294	0.969928	BLASTX1	561	ref|NP_001134660.1|	PCNA-associated factor [Salmo salar]_x0001_gb|ACI68391.1| PCNA-associated factor [Salmo salar]	419	1e-48	102/104 (98%)
comp10762_c0_seq1	-0.30984	5.65919	0.466661	0.836993	BLASTX1	1382	ref|XP_010901867.1|	PREDICTED: retinol-binding protein 1-like [Esox lucius]	664	2e-81	122/138 (88%)
comp107626_c0_seq1	0.298709	2.21367	0.517579	0.863718	BLASTX1	1411	ref|NP_001167255.1|	TRAF2-binding protein [Salmo salar]_x0001_ref|XP_014062282.1| PREDICTED: TRAF2-binding protein isoform X1 [Salmo salar]_x0001_gb|ACN11209.1| TRAF2-binding protein [Salmo salar]	1025	1e-134	191/198 (96%)
comp1076495_c0_seq1	1.22873	-2.188	0.125886	0.541289	BLASTN1	217	ref|XM_014173258.1|	PREDICTED: Salmo salar DDB1 and CUL4 associated factor 17 (dcaf17), mRNA	408	1e-98	212/217 (97%)
comp1076590_c0_seq1	0.202512	-2.30669	0.853008	0.993798	BLASTN1	207	ref|XM_014165629.1|	PREDICTED: Salmo salar FTS and Hook-interacting protein homolog (LOC106582473), mRNA	312	2e-72	183/198 (92%)
comp10766_c0_seq1	0.0602097	6.3632	0.886848	1	BLASTX1	2177	ref|XP_014048265.1|	PREDICTED: prohibitin isoform X1 [Salmo salar]	1332	9e-176	276/302 (91%)
comp107666_c0_seq1	-0.409863	-0.558465	0.47219	0.839977	BLASTN1	212	ref|XM_014165623.1|	PREDICTED: Salmo salar heterogeneous nuclear ribonucleoprotein A3-like (LOC106582471), mRNA	368	1e-87	201/212 (94%)
comp107669_c0_seq1	-0.918018	2.1816	0.0793572	0.456475	BLASTX1	975	ref|XP_014047194.1|	PREDICTED: transmembrane protein 69-like [Salmo salar]	1225	2e-166	252/259 (97%)
comp107687_c0_seq1	0.351508	2.98519	0.479071	0.842931	BLASTX1	1804	ref|XP_010869610.1|	PREDICTED: actin-like protein 6A isoform X1 [Esox lucius]	2331	0	428/434 (98%)
comp107688_c0_seq1	-0.39895	2.35321	0.380216	0.786005	BLASTX1	1433	ref|NP_001135008.1|	PolyADP-ribose glycohydrolase ARH3 [Salmo salar]_x0001_gb|ACI69858.1| PolyADP-ribose glycohydrolase ARH3 [Salmo salar]	2008	0	379/381 (99%)
comp107693_c0_seq1	0.715791	1.87156	0.100773	0.499673	BLASTX1	1021	ref|NP_001290898.1|	tRNA (guanine-N(7)-)-methyltransferase [Esox lucius]_x0001_gb|ACO13860.1| tRNA guanine-N7 methyltransferase [Esox lucius]	1207	1e-163	222/241 (92%)
comp1077_c0_seq1	0.0282809	9.29695	0.95455	1	BLASTX1	2657	ref|XP_014005348.1|	PREDICTED: complement C1r-A subcomponent-like isoform X1 [Salmo salar]	3578	0	662/707 (93%)
comp107715_c0_seq1	0.678132	-0.381415	0.250306	0.686163	BLASTN1	234	gb|EF210363.1|	Salmo salar clone CH214-714P22 MHC Class I (Sasa-UBA) gene, Sasa-UBA*0601 allele, partial cds; and proteasome subunit beta type 8 (PSMB8a), proteasome subunit beta type 10 (PSMB10a), PSMB9a-like (PSMB9a-like), proteosome subunit beta type 9 (PSMB9), transporter 2 ATP binding cassette (TAP2a), bromodomain containing 2 (BRD2), collagen Type XI Alpha2 (COL11A2), retinoid X receptor beta (RXRB), solu…	76	2e-08	38/38 (100%)
comp107724_c0_seq1	-0.608454	1.43002	0.19741	0.634029	BLASTN1	467	ref|XM_014189705.1|	PREDICTED: Salmo salar cAMP-responsive element-binding protein-like 2 (LOC106598687), mRNA	352	6e-83	368/505 (72%)
comp107728_c0_seq1	0.120741	2.59763	0.769511	0.966204	BLASTX1	1329	ref|XP_010864316.1|	PREDICTED: vacuolar-sorting protein SNF8 [Esox lucius]	1272	2e-171	254/258 (98%)
comp107731_c0_seq1	0.918428	1.35968	0.11693	0.528101	BLASTN1	936	ref|XM_014214926.1|	PREDICTED: Salmo salar semaphorin-4G-like (LOC106613040), transcript variant X2, mRNA	1448	0	845/930 (90%)
comp107740_c0_seq1	1.11057	-0.125778	0.023459	0.275696	No Hit Found	NA			NA	NA
comp107741_c0_seq1	-1.87499	2.03127	9.57226e-05	0.0152565	BLASTX1	989	tpg|DAA64401.1|	TPA_inf: aldehyde oxidase beta [Salmo salar]	1345	6e-171	246/253 (97%)
comp1077447_c0_seq1	-1.23459	-2.68977	0.292173	0.721884	BLASTN1	237	ref|XM_014213362.1|	PREDICTED: Salmo salar SH3 domain-binding glutamic acid-rich-like protein (LOC106612317), mRNA	364	1e-86	225/254 (88%)
comp107749_c0_seq1	-0.592965	0.520345	0.480733	0.844127	BLASTN1	620	ref|XR_001323566.1|	PREDICTED: Salmo salar uncharacterized LOC106583595 (LOC106583595), ncRNA	804	0	477/528 (90%)
comp107751_c0_seq1	0.0571945	1.2034	0.896309	1	BLASTN1	502	ref|XM_014124143.1|	PREDICTED: Salmo salar aspartate aminotransferase, mitochondrial-like (LOC106560816), mRNA	866	0	481/511 (94%)
comp1077671_c0_seq1	-0.670977	-2.32173	0.447065	0.826823	BLASTN1	207	ref|XM_014205680.1|	PREDICTED: Salmo salar NHS-like 1 (nhsl1), transcript variant X9, mRNA	354	6e-84	195/207 (94%)
comp107770_c0_seq1	0.664602	2.16188	0.0918689	0.483193	BLASTN1	1081	ref|XM_014134133.1|	PREDICTED: Salmo salar uncharacterized protein PFB0145c-like (LOC106566242), mRNA	1440	0	952/1099 (86%)
comp1077720_c0_seq1	3.0582	-2.35148	0.0240838	0.278247	No Hit Found	NA			NA	NA
comp107774_c0_seq1	0.674689	0.582285	0.153414	0.581078	BLASTN1	406	ref|XM_014124338.1|	PREDICTED: Salmo salar anamorsin-B (LOC106560909), transcript variant X4, mRNA	696	2e-176	384/407 (94%)
comp107790_c0_seq1	0.639195	1.64069	0.13948	0.561415	BLASTN1	717	ref|XM_010895488.2|	PREDICTED: Esox lucius polymerase (RNA) III (DNA directed) polypeptide E (80kD) (polr3e), transcript variant X4, mRNA	106	5e-16	83/103 (80%)
comp10780_c0_seq1	-0.752891	4.26456	0.16911	0.602561	BLASTN1	375	ref|XM_014174492.1|	PREDICTED: Salmo salar thymosin beta-12 (LOC106586813), mRNA	358	1e-84	317/408 (77%)
comp107813_c0_seq1	0.165174	0.642981	0.730345	0.952364	BLASTN1	369	ref|XM_014212731.1|	PREDICTED: Salmo salar protein FAM199X-like (LOC106611985), mRNA	650	6e-164	353/371 (95%)
comp1078304_c0_seq1	-1.18917	-2.28635	0.403444	0.799874	BLASTX1	238	ref|XP_014026195.1|	PREDICTED: transmembrane protein 248-like isoform X2 [Salmo salar]	382	4e-43	70/71 (98%)
comp107838_c0_seq1	-0.382936	0.995904	0.403404	0.79987	BLASTN1	892	ref|XM_014168766.1|	PREDICTED: Salmo salar phosphatidylinositol 3-kinase regulatory subunit gamma (LOC106584012), transcript variant X4, mRNA	1402	0	822/893 (92%)
comp107844_c0_seq1	0.286426	2.03376	0.494317	0.851563	BLASTX1	1560	ref|XP_013979903.1|	PREDICTED: nucleolar protein 14 isoform X1 [Salmo salar]	2145	0	444/459 (96%)
comp1078451_c0_seq1	1.25706	-2.05499	0.126123	0.541631	BLASTN1	212	ref|XM_014173930.1|	PREDICTED: Salmo salar E3 SUMO-protein ligase RanBP2-like (LOC106586530), transcript variant X4, mRNA	388	4e-93	205/212 (96%)
comp107851_c0_seq1	-0.558008	0.515001	0.243569	0.679674	BLASTN1	382	ref|XM_014149968.1|	PREDICTED: Salmo salar RNA-binding motif, single-stranded-interacting protein 1-like (LOC106574238), transcript variant X9, mRNA	148	1e-27	134/171 (78%)
comp10787_c0_seq1	0.369493	3.70091	0.513073	0.861476	BLASTX1	201	ref|XP_014071402.1|	PREDICTED: cytochrome b-c1 complex subunit 6, mitochondrial-like isoform X2 [Salmo salar]_x0001_gb|ACI66499.1| Cytochrome b-c1 complex subunit 6, mitochondrial precursor [Salmo salar]	280	7e-30	55/56 (98%)
comp107878_c0_seq1	0.188339	-0.0658368	0.688468	0.937105	BLASTN1	244	ref|XM_014171735.1|	PREDICTED: Salmo salar ras-related protein Rab-35-like (LOC106585482), mRNA	466	3e-114	241/245 (98%)
comp10788_c0_seq1	0.334135	4.91255	0.462862	0.835168	BLASTX1	735	ref|XP_014015376.1|	PREDICTED: transcription elongation factor B polypeptide 1 [Salmo salar]	704	4e-90	135/152 (88%)
comp107880_c0_seq1	0.0605769	0.805433	0.874102	1	BLASTN1	389	ref|XM_014197965.1|	PREDICTED: Salmo salar protein Jade-1-like (LOC106603811), transcript variant X3, mRNA	526	3e-130	313/344 (90%)
comp107882_c0_seq1	0.654815	1.29044	0.161246	0.591471	BLASTX1	641	ref|XP_013978532.1|	PREDICTED: glutaredoxin 2 isoform X2 [Salmo salar]	708	4e-91	135/137 (98%)
comp107912_c0_seq1	-0.257008	1.5234	0.506435	0.85766	BLASTN1	925	ref|XM_014159466.1|	PREDICTED: Salmo salar G-protein coupled receptor 12-like (LOC106579510), transcript variant X3, mRNA	360	8e-85	279/335 (83%)
comp107933_c0_seq1	0.11571	0.541908	0.858849	0.995532	BLASTN1	373	ref|XM_014143535.1|	PREDICTED: Salmo salar zinc finger RNA binding protein (zfr), transcript variant X9, mRNA	558	5e-139	352/395 (89%)
comp107942_c0_seq1	-0.183419	0.941161	0.747808	0.958744	BLASTX1	537	ref|XP_014018123.1|	PREDICTED: tripartite motif-containing protein 3-like isoform X1 [Salmo salar]_x0001_ref|XP_014018124.1| PREDICTED: tripartite motif-containing protein 3-like isoform X1 [Salmo salar]	666	1e-78	120/122 (98%)
comp107962_c0_seq1	1.44485	-1.75435	0.0737399	0.443504	BLASTN1	222	ref|XM_014209529.1|	PREDICTED: Salmo salar fatty acid synthase-like (LOC106610271), transcript variant X1, mRNA	404	2e-97	214/222 (96%)
comp107967_c0_seq1	0.358008	2.39777	0.357009	0.768609	BLASTX1	1439	ref|XP_014000478.1|	PREDICTED: RNA-binding protein 25-like isoform X2 [Salmo salar]	1150	3e-144	216/219 (98%)
comp1079876_c0_seq1	1.0616	-2.3791	0.335939	0.753506	BLASTX1	209	ref|XP_014019812.1|	PREDICTED: ribosomal RNA processing protein 1 homolog B-like isoform X3 [Salmo salar]	258	1e-23	50/53 (94%)
comp107989_c0_seq1	-0.500324	0.588524	0.208775	0.647452	BLASTN1	504	gb|GU817337.1|	Salmo salar clone BAC CHORI214-107E05 complete sequence	234	6e-51	129/137 (94%)
comp107991_c0_seq1	1.75776	1.98695	0.000322544	0.0302939	BLASTX1	800	ref|NP_001133398.1|	Spliceosome RNA helicase BAT1 [Salmo salar]_x0001_gb|ACI33160.1| Spliceosome RNA helicase BAT1 [Salmo salar]	465	8e-51	88/88 (100%)
comp1079939_c0_seq1	0.287659	-2.53137	1	1	BLASTN1	205	ref|XM_014159447.1|	PREDICTED: Salmo salar PAN3 poly(A) specific ribonuclease subunit (pan3), transcript variant X1, mRNA	234	2e-51	151/170 (88%)
comp108012_c0_seq1	0.00983865	-0.461247	1	1	BLASTN1	303	ref|XM_014145619.1|	PREDICTED: Salmo salar nicotinamide nucleotide adenylyltransferase 1 (nmnat1), transcript variant X4, mRNA	144	1e-26	179/255 (70%)
comp1080142_c0_seq1	-0.547029	-2.53384	0.818842	0.983766	No Hit Found	NA			NA	NA
comp108015_c0_seq1	0.102769	1.17668	0.871928	0.999581	BLASTN1	354	ref|XR_001324502.1|	PREDICTED: Salmo salar uncharacterized LOC106587770 (LOC106587770), ncRNA	620	7e-156	338/355 (95%)
comp108026_c0_seq1	-0.74479	1.23325	0.0558303	0.398908	BLASTN1	505	ref|XM_014212409.1|	PREDICTED: Salmo salar F-box/WD repeat-containing protein 11 (LOC106611815), transcript variant X5, mRNA	424	2e-102	397/516 (76%)
comp108029_c0_seq1	0.34939	-0.51022	0.645491	0.921626	BLASTX1	309	gb|ABS58548.1|	MHC class I antigen [Oncorhynchus mykiss]	449	1e-53	80/101 (79%)
comp1080460_c0_seq1	0.272386	-2.48871	0.822642	0.985517	BLASTX1	211	ref|XP_014052164.1|	PREDICTED: protein phosphatase 1D-like isoform X4 [Salmo salar]_x0001_ref|XP_014052165.1| PREDICTED: protein phosphatase 1D-like isoform X4 [Salmo salar]	402	1e-44	69/69 (100%)
comp10807_c0_seq1	0.0116501	5.97624	0.978194	1	BLASTX1	2519	ref|XP_014065280.1|	PREDICTED: polyadenylate-binding protein-interacting protein 2B-like isoform X2 [Salmo salar]	555	1e-62	132/134 (98%)
comp108086_c0_seq1	1.18817	1.52536	0.00333743	0.111383	BLASTN1	718	ref|XM_014128609.1|	PREDICTED: Salmo salar WD repeat-containing protein 5 (LOC106563227), transcript variant X2, mRNA	1150	0	680/756 (89%)
comp1081_c0_seq1	-0.09093	7.16489	0.834162	0.988785	BLASTN1	326	ref|XM_014207573.1|	PREDICTED: Salmo salar L-lactate dehydrogenase B chain (LOC106609123), transcript variant X2, mRNA	502	7e-124	287/309 (92%)
comp108104_c0_seq1	-0.10992	0.0562679	0.913031	1	BLASTN1	206	ref|XM_014172559.1|	PREDICTED: Salmo salar arrestin domain-containing protein 3-like (LOC106585857), mRNA	348	3e-82	190/201 (94%)
comp108112_c0_seq1	0.376888	2.69531	0.33049	0.748521	BLASTX1	1880	ref|XP_014051499.1|	PREDICTED: HIV Tat-specific factor 1 [Salmo salar]	1853	0	439/449 (97%)
comp10812_c0_seq1	-0.0789265	4.85599	0.864398	0.997075	BLASTX1	852	ref|XP_013998985.1|	PREDICTED: NADH dehydrogenase [ubiquinone] iron-sulfur protein 4, mitochondrial [Salmo salar]	801	5e-104	150/154 (97%)
comp108148_c0_seq1	-1.51229	2.11432	0.000364184	0.0315954	BLASTX1	1238	ref|XP_014011534.1|	PREDICTED: NXPE family member 3-like [Salmo salar]	1166	2e-151	266/304 (87%)
comp10821_c0_seq1	-0.364822	5.13045	0.437683	0.820695	BLASTN1	716	ref|XM_012817612.1|	PREDICTED: Clupea harengus transferrin receptor 2 (tfr2), mRNA	120	8e-20	83/97 (85%)
comp108222_c0_seq1	-0.32339	1.75468	0.466011	0.83669	BLASTN1	622	ref|XM_014146629.1|	PREDICTED: Salmo salar proteolipid protein 2-like (LOC106572444), mRNA	1072	0	594/626 (94%)
comp108223_c0_seq1	0.465371	1.74279	0.294475	0.723477	BLASTN1	879	ref|XM_014129599.1|	PREDICTED: Salmo salar glutamine--fructose-6-phosphate aminotransferase [isomerizing] 2-like (LOC106563757), mRNA	1568	0	845/885 (95%)
comp108228_c0_seq1	0.303083	-0.608846	0.616529	0.909374	BLASTN1	276	ref|XM_014196913.1|	PREDICTED: Salmo salar 39S ribosomal protein L48, mitochondrial-like (LOC106603350), transcript variant X2, mRNA	456	2e-111	260/277 (93%)
comp10824_c0_seq1	-0.492856	5.41764	0.334798	0.752526	BLASTX1	1075	gb|AAH49523.1|	H2afvl protein [Danio rerio]	568	4e-68	134/151 (88%)
comp108244_c0_seq1	1.00943	1.96873	0.0393256	0.34473	BLASTX1	709	ref|NP_001135358.1|	Coiled-coil-helix-coiled-coil-helix domain-containing protein 5 [Salmo salar]_x0001_gb|ACI69144.1| Coiled-coil-helix-coiled-coil-helix domain-containing protein 5 [Salmo salar]	568	2e-70	105/107 (98%)
comp108288_c0_seq1	-0.219008	0.28374	0.760342	0.962864	BLASTN1	605	ref|XM_014204575.1|	PREDICTED: Salmo salar oocyte zinc finger protein XlCOF19-like (LOC106607542), mRNA	520	2e-128	439/553 (79%)
comp108290_c0_seq1	-0.956929	1.1945	0.0406133	0.349549	BLASTX1	1292	gb|ACN60243.1|	Leukocyte common antigen precursor [Salmo salar]	1077	3e-137	233/236 (98%)
comp1082926_c0_seq1	-1.73452	-1.9454	0.0131193	0.2104	BLASTX1	258	ref|NP_001118110.1|	calcium/calmodulin-dependent protein kinase I [Oncorhynchus mykiss]_x0001_gb|AAU14876.1| calcium/calmodulin-dependent protein kinase I [Oncorhynchus mykiss]	194	3e-15	33/33 (100%)
comp1083115_c0_seq1	0.041708	-2.04097	0.882825	1	No Hit Found	NA			NA	NA
comp108338_c0_seq1	0.942419	1.67015	0.148539	0.574094	BLASTX1	749	ref|XP_014044883.1|	PREDICTED: translocation protein SEC62-like isoform X1 [Salmo salar]	895	2e-115	214/236 (90%)
comp108347_c0_seq1	0.219181	0.295704	0.72172	0.949915	BLASTN1	309	ref|XM_014161699.1|	PREDICTED: Salmo salar VIP36-like protein (LOC106580527), transcript variant X2, mRNA	436	6e-106	241/254 (94%)
comp108349_c0_seq1	0.183835	1.68807	0.678025	0.933108	BLASTX1	695	ref|XP_014071707.1|	PREDICTED: tax1-binding protein 3-like [Salmo salar]	726	6e-94	141/147 (95%)
comp10835_c0_seq1	-1.34866	5.30412	0.0206263	0.259356	BLASTX1	1638	ref|XP_013990321.1|	PREDICTED: cytosolic sulfotransferase 3-like isoform X2 [Salmo salar]	495	2e-53	92/97 (94%)
comp108356_c0_seq1	0.00814096	0.386011	1	1	BLASTN1	379	gb|EU621899.1|	Salmo salar clone 63I10 growth hormone 2 gene, complete cds; and skeletal muscle sodium channel alpha subunit-like, myosin alkali light chain-like, and microtubule-associated protein Tau-like genes, complete sequence	112	6e-18	64/69 (92%)
comp108359_c0_seq1	0.321636	1.90992	0.401562	0.798921	BLASTN1	779	ref|XM_014179401.1|	PREDICTED: Salmo salar glutamate dehydrogenase, mitochondrial (LOC100136404), mRNA	878	0	684/836 (81%)
comp108360_c0_seq1	-0.069975	0.174794	0.921856	1	BLASTN1	353	ref|XR_001326121.1|	PREDICTED: Salmo salar probable E3 ubiquitin-protein ligase HERC1 (LOC106594430), transcript variant X5, misc_RNA	338	3e-79	226/256 (88%)
comp108365_c0_seq1	0.624668	0.259731	0.242837	0.679109	BLASTN1	443	ref|XM_010731253.1|	PREDICTED: Larimichthys crocea protein geranylgeranyltransferase type I, beta subunit (pggt1b), mRNA	108	9e-17	132/181 (72%)
comp108367_c0_seq1	0.328475	2.54609	0.505165	0.856956	BLASTX1	2013	ref|XP_014030341.1|	PREDICTED: 2-oxoglutarate dehydrogenase, mitochondrial isoform X1 [Salmo salar]_x0001_ref|XP_014030342.1| PREDICTED: 2-oxoglutarate dehydrogenase, mitochondrial isoform X1 [Salmo salar]	2523	0	467/470 (99%)
comp108393_c0_seq1	-0.0273727	2.24147	0.958085	1	BLASTX1	1268	ref|XP_014056723.1|	PREDICTED: gamma-glutamylcyclotransferase [Salmo salar]_x0001_ref|XP_014056724.1| PREDICTED: gamma-glutamylcyclotransferase [Salmo salar]	986	1e-129	183/187 (97%)
comp108401_c0_seq1	0.288018	0.952872	0.609417	0.906259	BLASTN1	367	ref|XM_014161782.1|	PREDICTED: Salmo salar U6 snRNA-associated Sm-like protein LSm1 (LOC106580576), transcript variant X2, mRNA	688	3e-174	358/367 (97%)
comp108407_c0_seq1	-0.289921	-0.325506	0.621434	0.912272	BLASTN1	238	ref|XM_014170052.1|	PREDICTED: Salmo salar MOB kinase activator 2-like (LOC106584590), transcript variant X3, mRNA	420	9e-102	228/238 (95%)
comp108421_c0_seq1	2.00184	2.33824	0.00674916	0.153339	BLASTX1	1496	ref|XP_014015582.1|	PREDICTED: rab11 family-interacting protein 1-like isoform X2 [Salmo salar]	1800	0	390/400 (97%)
comp108452_c0_seq1	2.26842	0.321466	0.00247902	0.0952618	BLASTX1	264	ref|XP_013994668.1|	PREDICTED: ATP-binding cassette sub-family F member 2-like [Salmo salar]	304	7e-30	58/59 (98%)
comp108455_c0_seq1	0.0901627	2.77833	0.810197	0.980849	BLASTX1	1954	ref|XP_014006077.1|	PREDICTED: 28S ribosomal protein S9, mitochondrial-like [Salmo salar]	1885	0	376/385 (97%)
comp10846_c0_seq1	1.84676	6.31718	0.0157107	0.228345	BLASTX1	2899	ref|XP_014053604.1|	PREDICTED: early growth response protein 1-like [Salmo salar]	1861	0	447/514 (86%)
comp108471_c0_seq1	-0.600215	2.4855	0.134355	0.553102	BLASTN1	1391	ref|XM_014189990.1|	PREDICTED: Salmo salar DET1- and DDB1-associated protein 1-like (LOC106598960), mRNA	1048	0	882/1141 (77%)
comp108508_c0_seq1	-0.0635102	2.56509	0.881105	1	BLASTX1	2663	ref|NP_001158824.1|	Cleft lip and palate transmembrane protein 1 [Salmo salar]_x0001_gb|ACN10553.1| Cleft lip and palate transmembrane protein 1 [Salmo salar]	2696	0	536/543 (98%)
comp108509_c0_seq1	-0.259096	-0.0033649	0.632198	0.917032	BLASTN1	298	ref|XM_010872071.2|	PREDICTED: Esox lucius down-regulator of transcription 1, TBP-binding (negative cofactor 2) (dr1), mRNA	214	1e-45	233/313 (74%)
comp108513_c0_seq1	-0.0884174	0.130057	0.838738	0.989841	BLASTN1	271	ref|XM_014157445.1|	PREDICTED: Salmo salar WW domain containing E3 ubiquitin protein ligase 1 (wwp1), transcript variant X4, mRNA	494	9e-122	259/266 (97%)
comp108528_c0_seq1	-0.509532	1.56732	0.413825	0.806546	BLASTX1	1525	ref|XP_013980319.1|	PREDICTED: pro-cathepsin H-like [Salmo salar]_x0001_gb|ACI66855.1| Cathepsin H precursor [Salmo salar]	1751	0	320/328 (97%)
comp108532_c0_seq1	-0.951527	0.0990239	0.133777	0.552505	BLASTN1	312	ref|XM_014199076.1|	PREDICTED: Salmo salar tenomodulin-like (LOC106604450), mRNA	76	3e-08	59/73 (80%)
comp108535_c0_seq1	-0.92996	-0.024536	0.092239	0.484235	BLASTN1	243	ref|XM_014131071.1|	PREDICTED: Salmo salar UPF0669 protein C6orf120 homolog (LOC106564749), mRNA	322	4e-75	219/254 (86%)
comp108543_c0_seq1	0.208394	1.88985	0.629952	0.916482	BLASTN1	867	ref|XM_014148185.1|	PREDICTED: Salmo salar fibroblast growth factor 23-like (LOC106573277), mRNA	356	9e-84	340/447 (76%)
comp108547_c0_seq1	-0.0418234	-0.32926	0.964197	1	BLASTN1	390	gb|AC134460.4|	Mus musculus BAC clone RP23-373D18 from chromosome 10, complete sequence	74	1e-07	74/93 (79%)
comp10855_c0_seq1	-0.736983	5.36711	0.161398	0.591613	BLASTX1	1411	ref|XP_013984435.1|	PREDICTED: selenoprotein W [Salmo salar]_x0001_ref|XP_013984436.1| PREDICTED: selenoprotein W [Salmo salar]	645	2e-78	124/130 (95%)
comp108567_c0_seq1	2.72559	1.1781	0.00627296	0.148902	BLASTX1	557	ref|XP_013992269.1|	PREDICTED: heat shock 70 kDa protein 4-like [Salmo salar]	613	1e-70	185/185 (100%)
comp108571_c0_seq1	-0.253062	0.6899	0.642349	0.920198	BLASTX1	332	ref|XP_014016629.1|	PREDICTED: BSD domain-containing protein 1-like [Salmo salar]	198	3e-15	80/91 (87%)
comp108577_c0_seq1	0.28448	1.98472	0.531999	0.870434	BLASTX1	2016	ref|XP_013994290.1|	PREDICTED: set1/Ash2 histone methyltransferase complex subunit ASH2 isoform X1 [Salmo salar]	2870	0	579/579 (100%)
comp108579_c0_seq1	-0.389459	0.293737	0.511862	0.8608	BLASTN1	231	ref|XM_014132332.1|	PREDICTED: Salmo salar double-stranded RNA-binding protein Staufen homolog 1-like (LOC106565337), transcript variant X2, mRNA	272	1e-61	194/233 (83%)
comp108590_c0_seq1	0.508076	0.443911	0.303002	0.729973	BLASTN1	346	ref|XM_014213928.1|	PREDICTED: Salmo salar heterogeneous nuclear ribonucleoprotein L-like (LOC106612607), transcript variant X2, mRNA	564	1e-140	326/351 (92%)
comp108597_c0_seq1	0.661585	2.45675	0.236378	0.673186	BLASTX1	1747	ref|XP_013996013.1|	PREDICTED: Niemann-Pick C1 protein-like [Salmo salar]	2265	0	445/455 (97%)
comp108599_c0_seq1	1.12839	0.290328	0.0214252	0.26305	BLASTN1	318	ref|XM_014195547.1|	PREDICTED: Salmo salar ankyrin repeat domain 37 (ankrd37), mRNA	280	1e-63	238/308 (77%)
comp108602_c0_seq1	0.091375	1.07803	0.843343	0.990629	BLASTN1	699	ref|XM_014178710.1|	PREDICTED: Salmo salar phosphatidylinositide phosphatase SAC1-B-like (LOC106589044), mRNA	938	0	576/642 (89%)
comp108614_c0_seq1	0.550226	1.28662	0.296042	0.724585	BLASTN1	735	ref|XM_010905504.1|	PREDICTED: Esox lucius phosphoglycolate phosphatase (pgp), mRNA	214	3e-45	415/617 (67%)
comp108628_c0_seq1	-0.946021	0.753513	0.135924	0.555225	BLASTN1	286	ref|XM_014150438.1|	PREDICTED: Salmo salar heparan-sulfate 6-O-sulfotransferase 1-A-like (LOC106574514), mRNA	498	8e-123	272/286 (95%)
comp108629_c0_seq1	-0.780101	3.07556	0.0686655	0.432133	BLASTX1	1874	ref|XP_014022219.1|	PREDICTED: glycosyltransferase 8 domain-containing protein 1 isoform X1 [Salmo salar]	1795	0	375/381 (98%)
comp1086290_c0_seq1	0.616907	-2.37739	0.573788	0.891198	BLASTX1	213	ref|XP_014008330.1|	PREDICTED: protein DENND6B isoform X2 [Salmo salar]	390	3e-42	71/71 (100%)
comp10863_c0_seq1	-1.21673	3.87013	0.00813804	0.167555	BLASTN1	305	ref|XM_014177417.1|	PREDICTED: Salmo salar glyceraldehyde-3-phosphate dehydrogenase-like (LOC106588431), mRNA	520	9e-129	280/291 (96%)
comp1086476_c0_seq1	0.218895	-2.15627	0.884245	1	BLASTX1	237	ref|NP_001167403.1|	DNA topoisomerase 3-beta-1 [Salmo salar]_x0001_gb|ACN10865.1| DNA topoisomerase 3-beta-1 [Salmo salar]	341	1e-34	66/66 (100%)
comp108655_c0_seq1	0.361898	1.71594	0.380001	0.785908	BLASTX1	1156	ref|XP_014032208.1|	PREDICTED: conserved oligomeric Golgi complex subunit 8-like [Salmo salar]_x0001_gb|ACN11092.1| Conserved oligomeric Golgi complex component 8 [Salmo salar]	1879	0	356/384 (92%)
comp1086570_c0_seq1	0.689584	-2.19946	0.559219	0.88439	BLASTX1	210	ref|XP_014045125.1|	PREDICTED: E3 ubiquitin-protein ligase RBBP6-like, partial [Salmo salar]	209	5e-17	45/50 (90%)
comp1086594_c0_seq1	0.0692592	-2.43274	1	1	BLASTN1	216	ref|XM_014179891.1|	PREDICTED: Salmo salar uncharacterized LOC106589651 (LOC106589651), transcript variant X2, mRNA	160	3e-31	188/274 (68%)
comp108660_c0_seq1	0.617652	1.8118	0.225875	0.664585	BLASTX1	1063	ref|XP_014047674.1|	PREDICTED: coiled-coil domain-containing protein 137 isoform X1 [Salmo salar]	844	6e-108	259/270 (95%)
comp108662_c0_seq1	0.100081	0.158331	0.806124	0.979274	BLASTN1	507	ref|XM_014192360.1|	PREDICTED: Salmo salar CDP-diacylglycerol--inositol 3-phosphatidyltransferase (cdipt), mRNA	218	1e-46	129/142 (90%)
comp108672_c0_seq1	-0.0896991	4.2133	0.835199	0.989163	BLASTN1	604	ref|XM_014160227.1|	PREDICTED: Salmo salar protein cordon-bleu-like (LOC106579857), transcript variant X9, mRNA	1036	0	573/604 (94%)
comp108675_c0_seq1	0.918019	2.53469	0.0224181	0.268703	BLASTX1	1624	ref|XP_014034899.1|	PREDICTED: mitochondrial import inner membrane translocase subunit Tim23-like isoform X1 [Salmo salar]	748	6e-92	167/173 (96%)
comp108693_c0_seq1	-0.1501	0.797407	0.737594	0.954612	BLASTX1	450	ref|XP_014065509.1|	PREDICTED: UPF0568 protein C14orf166 homolog isoform X2 [Salmo salar]	238	5e-21	48/48 (100%)
comp1086981_c0_seq1	2.22709	-2.0508	0.0145914	0.221486	BLASTX1	205	ref|XP_014041485.1|	PREDICTED: protein FAM111A-like [Salmo salar]	285	1e-27	60/67 (89%)
comp10871_c0_seq1	0.211203	5.31621	0.759748	0.962708	BLASTX1	3603	ref|XP_013998852.1|	PREDICTED: 3-hydroxy-3-methylglutaryl-Coenzyme A reductase [Salmo salar]	4360	0	891/898 (99%)
comp10871_c1_seq1	0.770202	4.29093	0.0496491	0.382196	BLASTX1	1711	ref|XP_014050761.1|	PREDICTED: NADH dehydrogenase [ubiquinone] iron-sulfur protein 8, mitochondrial-like [Salmo salar]_x0001_ref|XP_014050762.1| PREDICTED: NADH dehydrogenase [ubiquinone] iron-sulfur protein 8, mitochondrial-like [Salmo salar]_x0001_ref|XP_014050764.1| PREDICTED: NADH dehydrogenase [ubiquinone] iron-sulfur protein 8, mitochondrial-like [Salmo salar]	1040	2e-135	209/210 (99%)
comp108733_c0_seq1	-0.675798	1.37896	0.11983	0.532438	BLASTN1	619	ref|XM_014145009.1|	PREDICTED: Salmo salar V-type proton ATPase subunit D (LOC106571673), mRNA	1016	0	565/601 (94%)
comp1087333_c0_seq1	1.7367	-2.33862	0.116583	0.528006	BLASTX1	201	ref|XP_014025330.1|	PREDICTED: G patch domain-containing protein 3 isoform X2 [Salmo salar]	276	6e-27	53/53 (100%)
comp108737_c0_seq1	-0.41622	2.80935	0.406909	0.802178	BLASTX1	1589	ref|XP_014010950.1|	PREDICTED: ectonucleoside triphosphate diphosphohydrolase 1 [Salmo salar]	2309	0	473/496 (95%)
comp108743_c0_seq1	-0.170458	0.606361	0.696504	0.939985	BLASTN1	364	ref|XM_014141500.1|	PREDICTED: Salmo salar Acyl-protein thioesterase 2 (lypa2), transcript variant X2, mRNA	590	1e-147	340/365 (93%)
comp1087490_c0_seq1	-0.65465	-2.61906	0.615157	0.908833	BLASTN1	207	ref|XR_001330491.1|	PREDICTED: Salmo salar uncharacterized LOC106613491 (LOC106613491), ncRNA	220	1e-47	119/125 (95%)
comp108762_c0_seq1	0.525876	0.889385	0.253939	0.689875	BLASTN1	565	ref|XM_014197649.1|	PREDICTED: Salmo salar Williams-Beuren syndrome chromosome region 16 (wbscr16), transcript variant X2, mRNA	826	0	458/491 (93%)
comp108768_c0_seq1	-0.996499	0.500754	0.0422957	0.355438	BLASTN1	273	gb|AH014877.2|SEG_AY872256S	Oncorhynchus mykiss immunoglobulin heavy chain constant region (ighd) gene, partial cds	312	2e-72	215/252 (85%)
comp1087731_c0_seq1	0.173058	-2.15088	1	1	BLASTX1	202	ref|XP_014013079.1|	PREDICTED: RNA-binding protein 33-like isoform X5 [Salmo salar]	352	3e-36	66/66 (100%)
comp108778_c0_seq1	-0.573112	0.602543	0.277215	0.70949	BLASTN1	311	ref|XM_014186053.1|	PREDICTED: Salmo salar propionyl-CoA carboxylase alpha chain, mitochondrial-like (LOC106594657), mRNA	480	6e-118	268/284 (94%)
comp108787_c0_seq1	0.405244	2.62197	0.280824	0.713119	BLASTX1	1478	ref|NP_001158542.1|	Charged multivesicular body protein 2a [Oncorhynchus mykiss]_x0001_gb|ACO08208.1| Charged multivesicular body protein 2a [Oncorhynchus mykiss]	847	3e-107	219/220 (99%)
comp108789_c0_seq1	-0.0826304	0.438324	0.876057	1	BLASTN1	273	ref|XM_014213352.1|	PREDICTED: Salmo salar FAS-associated factor 2 (LOC106612308), mRNA	384	6e-92	253/289 (87%)
comp108793_c0_seq1	0.369693	1.10259	0.355329	0.767315	BLASTN1	569	ref|XM_014180902.1|	PREDICTED: Salmo salar protein CDV3 homolog (LOC100380682), mRNA	290	5e-66	278/363 (76%)
comp108803_c0_seq1	0.632662	2.07233	0.361801	0.772728	BLASTX1	1348	ref|XP_013999710.1|	PREDICTED: S-adenosylmethionine decarboxylase proenzyme-like [Salmo salar]	1725	0	331/332 (99%)
comp10882_c0_seq1	0.0882264	5.47564	0.831608	0.987998	BLASTX1	2559	gb|KPP57404.1|	transforming protein RhoA-like [Scleropages formosus]	1009	3e-127	188/195 (96%)
comp108823_c0_seq1	-1.40381	-0.196731	0.0251875	0.284678	BLASTN1	205	ref|XM_014216028.1|	PREDICTED: Salmo salar thimet oligopeptidase-like (LOC106613599), mRNA	84	1e-10	74/95 (77%)
comp108824_c0_seq1	-0.21912	2.16518	0.657949	0.927418	BLASTX1	1708	ref|NP_001133690.1|	Transmembrane protein 180 [Salmo salar]_x0001_gb|ACI33705.1| Transmembrane protein 180 [Salmo salar]	1905	0	371/376 (98%)
comp108827_c0_seq1	-0.355656	2.73162	0.45324	0.830291	BLASTX1	1713	gb|ACV49712.1|	akirin 1(2b) [Salmo trutta]	292	2e-26	55/58 (94%)
comp108831_c0_seq1	-0.748615	-0.272025	0.251461	0.687463	BLASTN1	219	ref|XM_014137999.1|	PREDICTED: Salmo salar zinc finger protein 346-like (LOC106568014), transcript variant X3, mRNA	198	1e-41	180/224 (80%)
comp108838_c0_seq1	-0.915653	0.60296	0.0261737	0.289496	BLASTN1	387	ref|XM_014175734.1|	PREDICTED: Salmo salar transcription factor 25-like (LOC106587382), mRNA	660	1e-166	367/393 (93%)
comp108849_c0_seq1	0.822115	0.220198	0.0735372	0.443143	BLASTN1	345	ref|XM_014209635.1|	PREDICTED: Salmo salar cAMP-dependent protein kinase type I-alpha regulatory subunit (LOC106610329), transcript variant X2, mRNA	266	9e-60	263/352 (74%)
comp108853_c0_seq1	-1.18865	0.318617	0.0589174	0.408174	BLASTN1	432	ref|XM_014181125.1|	PREDICTED: Salmo salar reversion-inducing cysteine-rich protein with Kazal motifs-like (LOC106590283), mRNA	772	0	410/424 (96%)
comp108860_c0_seq1	0.634953	2.23782	0.366487	0.77639	BLASTX1	1333	ref|NP_001135217.1|	splicing factor 3A subunit 1 [Salmo salar]_x0001_ref|XP_014015536.1| PREDICTED: splicing factor 3A subunit 1 isoform X1 [Salmo salar]_x0001_ref|XP_014015539.1| PREDICTED: splicing factor 3A subunit 1 isoform X1 [Salmo salar]_x0001_gb|ACI33394.1| Splicing factor 3 subunit 1 [Salmo salar]	1528	0	403/408 (98%)
comp108878_c0_seq1	0.869009	0.797537	0.0702775	0.436074	BLASTN1	450	ref|XM_014190439.1|	PREDICTED: Salmo salar TGF-beta receptor type-1-like (LOC106599285), transcript variant X1, mRNA	746	0	420/453 (92%)
comp108880_c0_seq1	0.0789984	2.21588	0.859571	0.995872	BLASTN1	1141	ref|XM_014166828.1|	PREDICTED: Salmo salar forkhead box protein P4-like (LOC106583051), transcript variant X9, mRNA	2044	0	1099/1149 (95%)
comp108900_c0_seq1	-0.295548	0.438313	0.486037	0.846867	BLASTN1	307	ref|XM_014174865.1|	PREDICTED: Salmo salar ADAM metallopeptidase domain 9 (adam9), transcript variant X3, mRNA	454	7e-111	266/289 (92%)
comp108905_c0_seq1	0.326149	2.18892	0.575558	0.891657	BLASTX1	1308	ref|XP_012990061.1|	PREDICTED: 1,4-alpha-glucan-branching enzyme-like [Esox lucius]	1796	0	323/376 (85%)
comp108929_c0_seq1	0.347211	0.440111	0.490358	0.849389	BLASTN1	246	ref|XM_014186217.1|	PREDICTED: Salmo salar bromodomain-containing protein 9-like (LOC106594831), mRNA	376	8e-90	220/246 (89%)
comp108940_c0_seq1	-0.53176	1.17552	0.231253	0.668206	BLASTN1	1246	ref|XM_014132419.1|	PREDICTED: Salmo salar paxillin-like (LOC106565375), transcript variant X2, mRNA	2210	0	1188/1245 (95%)
comp1089655_c0_seq1	0.216707	-2.1504	0.886919	1	BLASTX1	244	ref|XP_014026285.1|	PREDICTED: DNA polymerase beta [Salmo salar]	416	3e-47	79/80 (98%)
comp108968_c0_seq1	0.790975	2.17855	0.04158	0.353238	BLASTX1	1278	ref|XP_013990425.1|	PREDICTED: mRNA export factor isoform X1 [Salmo salar]	1924	0	352/352 (100%)
comp10898_c0_seq1	0.384562	5.39425	0.293385	0.722803	BLASTX1	1698	ref|NP_001139865.1|	Elongation of very long chain fatty acids protein 1 [Salmo salar]_x0001_ref|XP_014004954.1| PREDICTED: elongation of very long chain fatty acids protein 1 isoform X1 [Salmo salar]_x0001_ref|XP_014004955.1| PREDICTED: elongation of very long chain fatty acids protein 1 isoform X1 [Salmo salar]_x0001_gb|ACM08408.1| Elongation of very long chain fatty acids protein 1 [Salmo salar]	1588	0	316/319 (99%)
comp108984_c0_seq1	0.557995	0.0791488	0.288489	0.719162	BLASTN1	245	ref|XM_014168594.1|	PREDICTED: Salmo salar U1 small nuclear ribonucleoprotein 70 kDa-like (LOC106583923), mRNA	424	8e-103	229/239 (95%)
comp10899_c0_seq1	-0.218201	4.81969	0.601075	0.902907	BLASTX1	1042	ref|XP_014008324.1|	PREDICTED: uncharacterized protein LOC106576030 isoform X3 [Salmo salar]	563	6e-68	121/124 (97%)
comp108996_c0_seq1	-0.266527	-0.051216	0.654707	0.92633	BLASTX1	207	gb|ABA42834.1|	homocysteine-responsive ER-resident ubiquitin-like domain member 1 [Oncorhynchus mykiss]	212	3e-18	41/41 (100%)
comp108999_c0_seq1	-0.158413	0.444947	0.760626	0.962899	BLASTX1	533	ref|XP_014003214.1|	PREDICTED: phosphate carrier protein, mitochondrial isoform X3 [Salmo salar]	339	3e-34	64/67 (95%)
comp109_c0_seq1	-0.624048	11.687	0.203938	0.642057	BLASTX1	1982	ref|XP_013979096.1|	PREDICTED: histidine-rich glycoprotein-like [Salmo salar]	1436	0	275/286 (96%)
comp109013_c0_seq1	-0.370828	2.36433	0.672415	0.93141	BLASTX1	1813	ref|XP_012671581.1|	PREDICTED: villin-like protein [Clupea harengus]	1371	3e-175	284/392 (72%)
comp109026_c0_seq1	-1.62236	0.015225	0.0182826	0.245479	BLASTN1	391	ref|XM_010879794.2|	PREDICTED: Esox lucius solute carrier family 40 (iron-regulated transporter), member 1 (slc40a1), transcript variant X1, mRNA	144	1e-26	109/131 (83%)
comp109028_c0_seq1	0.0679285	1.62703	0.872214	0.999662	BLASTN1	1095	ref|XM_014216381.1|	PREDICTED: Salmo salar dual specificity mitogen-activated protein kinase kinase 2 (LOC106613775), mRNA	1442	0	951/1107 (85%)
comp10903_c0_seq1	0.403351	4.2779	0.391895	0.79331	BLASTN1	375	ref|XM_014124796.1|	PREDICTED: Salmo salar chromodomain-helicase-DNA-binding protein 2-like (LOC106561145), transcript variant X7, mRNA	404	3e-97	290/348 (83%)
comp109040_c0_seq1	-0.804209	0.431902	0.088661	0.476692	BLASTN1	312	ref|NM_001139621.1|	Salmo salar voltage-dependent anion channel 3 (vdac3), mRNA_x0001_gb|BT043566.1| Salmo salar clone HM4_2328 voltage-dependent anion channel 3 (vdac3) mRNA, complete cds	576	6e-144	302/310 (97%)
comp1090541_c0_seq1	-0.0858623	-2.25726	0.859803	0.995889	BLASTX1	218	ref|XP_014003513.1|	PREDICTED: matrix metalloproteinase-15-like [Salmo salar]	185	1e-13	59/61 (96%)
comp109069_c0_seq1	0.685003	1.78842	0.284011	0.715202	BLASTX1	1301	ref|XP_014009829.1|	PREDICTED: prominin-1-A-like [Salmo salar]_x0001_ref|XP_014009830.1| PREDICTED: prominin-1-A-like [Salmo salar]_x0001_ref|XP_014009832.1| PREDICTED: prominin-1-A-like [Salmo salar]_x0001_ref|XP_014009833.1| PREDICTED: prominin-1-A-like [Salmo salar]	1804	0	356/380 (93%)
comp109072_c0_seq1	-0.248255	-0.359984	0.62939	0.916329	BLASTN1	383	ref|XM_014188373.1|	PREDICTED: Salmo salar TBC1 domain family member 9B-like (LOC106597147), mRNA	304	5e-70	261/327 (79%)
comp109084_c0_seq1	1.77258	0.67317	0.000216512	0.0240374	No Hit Found	NA			NA	NA
comp109088_c0_seq1	0.181888	2.48717	0.642215	0.920137	BLASTX1	1406	ref|XP_014048307.1|	PREDICTED: methyltransferase-like protein 2-A [Salmo salar]	1947	0	358/368 (97%)
comp109090_c0_seq1	0.395745	0.693715	0.614737	0.908755	BLASTX1	698	ref|XP_014022848.1|	PREDICTED: cell surface glycoprotein 1-like isoform X1 [Salmo salar]	798	5e-99	202/229 (88%)
comp1091_c0_seq1	0.357427	9.56919	0.370358	0.779333	BLASTX1	2193	ref|XP_014062797.1|	PREDICTED: complement C1q-like protein 2 [Salmo salar]	1105	6e-143	206/211 (97%)
comp109107_c0_seq1	0.375137	2.56108	0.298433	0.726058	BLASTX1	1595	ref|XP_013984806.1|	PREDICTED: beta-1,4-galactosyltransferase 4 [Salmo salar]_x0001_ref|XP_013984807.1| PREDICTED: beta-1,4-galactosyltransferase 4 [Salmo salar]	1734	0	341/355 (96%)
comp109112_c0_seq1	0.3041	2.36774	0.600936	0.902905	BLASTX1	1313	ref|XP_014059126.1|	PREDICTED: interleukin enhancer-binding factor 3 homolog isoform X2 [Salmo salar]	2018	0	420/424 (99%)
comp109118_c0_seq1	-0.270799	0.0152688	0.636905	0.918705	BLASTN1	330	ref|XM_014123865.1|	PREDICTED: Salmo salar carnitine O-palmitoyltransferase 1, liver isoform-like (LOC106560707), transcript variant X2, mRNA	562	4e-140	312/330 (94%)
comp109126_c0_seq1	0.366807	-0.153843	0.504638	0.85668	BLASTN1	212	ref|XM_014169443.1|	PREDICTED: Salmo salar voltage-dependent R-type calcium channel subunit alpha-1E-like (LOC106584318), transcript variant X5, mRNA	134	3e-24	110/136 (80%)
comp109133_c0_seq1	-0.105101	2.52124	0.813627	0.981789	BLASTX1	1876	ref|XP_014019463.1|	PREDICTED: interleukin-10 receptor subunit beta-like [Salmo salar]_x0001_gb|ACN10735.1| Interleukin-10 receptor beta chain precursor [Salmo salar]_x0001_gb|AIN50144.1| CRFB4a [Salmo salar]	1538	0	310/337 (91%)
comp1091506_c0_seq1	-1.64793	-1.97213	0.0182402	0.245441	BLASTN1	247	ref|XM_010891204.2|	PREDICTED: Esox lucius hippocampus abundant transcript 1 protein-like (LOC105022617), mRNA	112	4e-18	102/130 (78%)
comp109158_c0_seq1	-0.5492	1.54528	0.319337	0.741631	BLASTN1	922	ref|XM_014151274.1|	PREDICTED: Salmo salar carboxypeptidase O (cpo), transcript variant X4, mRNA	1272	0	806/921 (87%)
comp10916_c0_seq1	-0.512092	3.22488	0.230062	0.667693	BLASTX1	670	ref|XP_014024266.1|	PREDICTED: cilia- and flagella-associated protein 57-like isoform X4 [Salmo salar]	183	6e-12	37/54 (68%)
comp109170_c0_seq1	-1.00066	2.11844	0.0416226	0.353238	BLASTX1	1087	ref|XP_014060822.1|	PREDICTED: uncharacterized protein LOC106607882 [Salmo salar]	760	5e-96	157/168 (93%)
comp109171_c0_seq1	-0.599185	2.25847	0.167139	0.599242	BLASTN1	1463	ref|XM_014166877.1|	PREDICTED: Salmo salar adenosylhomocysteinase 2 (LOC106583082), transcript variant X2, mRNA	2398	0	1311/1380 (95%)
comp10920_c0_seq1	-0.695549	1.78065	0.124031	0.537988	BLASTN1	366	ref|XM_014129715.1|	PREDICTED: Salmo salar high mobility group box 1 (hmgb1), transcript variant X1, mRNA	594	9e-149	321/333 (96%)
comp109217_c0_seq1	0.0278203	1.99962	0.958491	1	BLASTX1	573	ref|XP_014023901.1|	PREDICTED: p53 and DNA damage-regulated protein 1 [Salmo salar]	659	1e-84	127/130 (97%)
comp10923_c0_seq1	0.345153	4.75047	0.357709	0.769253	BLASTN1	2310	ref|XM_014160703.1|	PREDICTED: Salmo salar riboflavin kinase-like (LOC106580082), mRNA	1320	0	1179/1526 (77%)
comp1092330_c0_seq1	1.08695	-2.04296	0.399366	0.797841	BLASTX1	216	ref|XP_014032697.1|	PREDICTED: phosphatidylinositol 4-kinase beta isoform X3 [Salmo salar]	362	1e-38	68/71 (95%)
comp109236_c0_seq1	1.2455	1.99472	0.112215	0.520868	BLASTX1	1205	ref|XP_013983891.1|	PREDICTED: sarcoplasmic/endoplasmic reticulum calcium ATPase 2 [Salmo salar]	1091	6e-135	230/231 (99%)
comp109249_c0_seq1	1.13057	1.28133	0.00541439	0.138779	BLASTN1	781	ref|XM_014203104.1|	PREDICTED: Salmo salar sphingolipid delta(4)-desaturase DES1-like (LOC106606739), mRNA	1304	0	733/785 (93%)
comp109256_c0_seq1	-0.480312	1.49694	0.419531	0.809958	BLASTX1	859	ref|XP_014036453.1|	PREDICTED: transmembrane protein 241 isoform X2 [Salmo salar]	999	4e-132	219/224 (97%)
comp109262_c0_seq1	-0.488045	2.3442	0.223056	0.661045	BLASTX1	1522	ref|XP_010864821.1|	PREDICTED: uncharacterized oxidoreductase ZK1290.5 isoform X2 [Esox lucius]	1357	0	247/284 (86%)
comp109283_c0_seq1	0.221162	0.524759	0.668783	0.930456	BLASTN1	380	ref|XM_014209635.1|	PREDICTED: Salmo salar cAMP-dependent protein kinase type I-alpha regulatory subunit (LOC106610329), transcript variant X2, mRNA	674	2e-170	366/383 (95%)
comp109284_c0_seq1	-0.0910851	0.411337	0.887682	1	BLASTX1	301	ref|XP_013997533.1|	PREDICTED: heterogeneous nuclear ribonucleoprotein R-like isoform X2 [Salmo salar]	520	6e-60	99/100 (99%)
comp109286_c0_seq1	0.917198	0.877821	0.0316241	0.315409	BLASTX1	695	ref|XP_013991826.1|	PREDICTED: dnaJ homolog subfamily C member 11-like isoform X2 [Salmo salar]_x0001_ref|XP_013991827.1| PREDICTED: dnaJ homolog subfamily C member 11-like isoform X2 [Salmo salar]_x0001_ref|XP_013991828.1| PREDICTED: dnaJ homolog subfamily C member 11-like isoform X2 [Salmo salar]	664	1e-79	125/126 (99%)
comp1092874_c0_seq1	2.99422	-2.41466	0.0742546	0.444629	BLASTN1	220	gb|GU817335.1|	Salmo salar clone BAC CHORI214-083H23 complete sequence	260	2e-58	156/173 (90%)
comp109293_c0_seq1	0.413384	0.115878	0.370806	0.779681	BLASTN1	288	gb|BT072520.1|	Salmo salar clone ssal-rgf-528-249, novel cds	386	2e-92	263/310 (84%)
comp109294_c0_seq1	-0.584557	0.63819	0.312566	0.73639	BLASTN1	257	ref|XM_014193229.1|	PREDICTED: Salmo salar Ral GTPase activating protein, alpha subunit 1 (catalytic) (ralgapa1), transcript variant X8, mRNA	110	1e-17	95/118 (80%)
comp109311_c0_seq1	-0.556041	1.58407	0.256514	0.692325	BLASTN1	546	ref|XM_014185184.1|	PREDICTED: Salmo salar exocyst complex component 5 (LOC106593771), transcript variant X1, mRNA	888	0	490/524 (93%)
comp109327_c0_seq1	0.578139	1.78063	0.127413	0.543454	BLASTN1	1218	ref|XM_014123755.1|	PREDICTED: Salmo salar SEC16 homolog A, endoplasmic reticulum export factor (sec16a), mRNA	926	0	620/714 (86%)
comp1093280_c0_seq1	-0.0280004	-2.31311	1	1	BLASTX1	210	ref|XP_014041804.1|	PREDICTED: DNA-directed RNA polymerase III subunit RPC1-like [Salmo salar]	354	3e-40	69/69 (100%)
comp10934_c0_seq1	0.14235	3.425	0.78725	0.972277	BLASTN1	656	ref|XM_014128056.1|	PREDICTED: Salmo salar electrogenic sodium bicarbonate cotransporter 1-like (LOC106562935), transcript variant X4, mRNA	198	5e-41	196/262 (74%)
comp109347_c0_seq1	-0.491976	1.04468	0.320123	0.741833	No Hit Found	NA			NA	NA
comp109349_c0_seq1	-0.442477	0.958383	0.355974	0.767763	BLASTX1	466	ref|NP_001167395.1|	Asparagine-linked glycosylation protein 11 homolog [Salmo salar]_x0001_gb|ACN10752.1| Asparagine-linked glycosylation protein 11 homolog [Salmo salar]	543	2e-63	145/146 (99%)
comp109352_c0_seq1	0.927122	2.24375	0.0381582	0.340934	BLASTX1	961	ref|XP_010902552.1|	PREDICTED: fructose-bisphosphate aldolase A [Esox lucius]	1417	0	261/271 (96%)
comp109396_c0_seq1	-0.512174	0.707254	0.211265	0.650284	BLASTN1	729	ref|XM_014192328.1|	PREDICTED: Salmo salar SH2B adaptor protein 1 (sh2b1), transcript variant X6, mRNA	1094	0	661/727 (90%)
comp109407_c0_seq1	0.906631	0.533031	0.321891	0.743168	BLASTX1	386	ref|XP_014016078.1|	PREDICTED: lysosome membrane protein 2-like isoform X2 [Salmo salar]	606	6e-73	110/128 (85%)
comp109421_c0_seq1	-0.318606	-0.178802	0.618852	0.910743	BLASTN1	292	ref|XM_014122869.1|	PREDICTED: Salmo salar lipid phosphate phosphohydrolase 3-like (LOC106560230), transcript variant X1, mRNA	506	5e-125	278/292 (95%)
comp1094310_c0_seq1	1.04116	-2.18517	0.336248	0.753563	BLASTX1	235	ref|XP_014003134.1|	PREDICTED: HMG box-containing protein 1-like isoform X3 [Salmo salar]	363	9e-39	77/78 (98%)
comp109439_c0_seq1	1.09836	-0.368706	0.0892704	0.477423	BLASTN1	242	gb|AF063216.1|	Oncorhynchus keta insulin-like growth factor I precursor (IGF-I.1) gene, complete cds	292	5e-67	202/237 (85%)
comp109459_c0_seq1	-0.409344	-0.408272	0.365497	0.775498	BLASTX1	215	ref|XP_010178808.1|	PREDICTED: ras-related protein Rap-1b [Mesitornis unicolor]_x0001_ref|XP_014127715.1| PREDICTED: ras-related protein Rap-1b isoform X2 [Zonotrichia albicollis]_x0001_ref|XP_014451371.1| PREDICTED: ras-related protein Rap-1b isoform X2 [Alligator mississippiensis]	373	2e-43	71/71 (100%)
comp109475_c0_seq1	0.203555	1.01545	0.685834	0.936244	BLASTN2	638	ref|NM_001173833.1|	Salmo salar BRI3-binding protein (bri3b), mRNA_x0001_gb|BT059610.1| Salmo salar clone ssal-rgf-539-275 BRI3-binding protein putative mRNA, complete cds	580	1e-144	302/310 (97%)
comp109480_c0_seq1	0.927004	0.419961	0.114759	0.525033	BLASTX1	350	ref|XP_013978969.1|	PREDICTED: probable rRNA-processing protein EBP2 [Salmo salar]	407	3e-45	93/96 (96%)
comp109490_c0_seq1	-0.321459	2.23062	0.507634	0.858052	BLASTX1	1587	ref|XP_014058979.1|	PREDICTED: Na(+)/H(+) exchange regulatory cofactor NHE-RF1-like [Salmo salar]	1778	0	372/378 (98%)
comp109498_c0_seq1	0.105118	0.182688	0.845685	0.991685	BLASTN1	358	ref|XM_014171797.1|	PREDICTED: Salmo salar splicing factor 3A subunit 1-like (LOC106585510), transcript variant X2, mRNA	646	7e-163	344/358 (96%)
comp1095001_c0_seq1	0.934993	-2.13621	0.333347	0.751477	BLASTN1	221	ref|XM_014147322.1|	PREDICTED: Salmo salar ski oncogene-like (LOC106572818), mRNA	416	1e-100	214/218 (98%)
comp1095028_c0_seq1	0.501555	-2.54845	0.648495	0.923252	BLASTX1	203	ref|XP_014066079.1|	PREDICTED: LOW QUALITY PROTEIN: pecanex-like protein 4 [Salmo salar]	234	3e-20	45/47 (95%)
comp10951_c0_seq1	0.0427739	4.21792	0.921335	1	BLASTN1	494	ref|XM_014184177.1|	PREDICTED: Salmo salar COX assembly mitochondrial protein homolog (LOC106592831), mRNA	718	0	445/495 (89%)
comp109511_c0_seq1	-0.301402	0.724244	0.545987	0.877356	BLASTN1	408	ref|XM_014159637.1|	PREDICTED: Salmo salar melanoma receptor tyrosine-protein kinase-like (LOC106579586), transcript variant X2, mRNA	136	2e-24	206/302 (68%)
comp109520_c0_seq1	0.313738	0.120028	0.584232	0.896197	BLASTN1	311	ref|XR_001319224.1|	PREDICTED: Salmo salar Rab9 effector protein with kelch motifs (rabepk), transcript variant X2, misc_RNA	282	4e-64	243/324 (75%)
comp109522_c0_seq1	-0.386644	1.54236	0.454516	0.830605	BLASTX1	662	ref|XP_007237603.1|	PREDICTED: E3 ubiquitin-protein ligase Itchy homolog [Astyanax mexicanus]	280	5e-28	54/60 (90%)
comp109528_c0_seq1	0.689076	1.13181	0.108928	0.514176	BLASTN1	557	ref|XM_014146702.1|	PREDICTED: Salmo salar tyrosine-protein phosphatase non-receptor type 1-like (LOC106572479), mRNA	914	0	517/556 (92%)
comp1095320_c0_seq1	1.21263	-2.10579	0.11667	0.528006	BLASTN1	268	ref|XM_014187820.1|	PREDICTED: Salmo salar zinc finger FYVE domain-containing protein 9-like (LOC106596529), transcript variant X2, mRNA	272	2e-61	227/295 (76%)
comp109533_c0_seq1	-0.188732	1.09926	0.656625	0.926968	BLASTN1	543	ref|XM_014147197.1|	PREDICTED: Salmo salar YTH domain containing 1 (ythdc1), mRNA	602	9e-151	469/578 (81%)
comp109555_c0_seq1	-0.299447	0.373615	0.668894	0.930456	BLASTN1	270	ref|XR_001324999.1|	PREDICTED: Salmo salar uncharacterized LOC106590048 (LOC106590048), ncRNA	250	1e-55	195/245 (79%)
comp109567_c0_seq1	-1.30051	2.45538	0.0170602	0.237303	BLASTX1	1317	ref|XP_014036655.1|	PREDICTED: acyl-CoA-binding domain-containing protein 5 isoform X2 [Salmo salar]	1715	0	374/400 (93%)
comp109582_c0_seq1	1.39297	0.840663	0.00955858	0.181169	BLASTN1	463	ref|XM_014160166.1|	PREDICTED: Salmo salar leucine-rich repeat LGI family member 3-like (LOC106579864), mRNA	272	3e-61	266/346 (76%)
comp109591_c0_seq1	0.13013	1.26678	0.754147	0.961226	BLASTN1	742	ref|XM_014172497.1|	PREDICTED: Salmo salar SMAD family member 4 (smad4), mRNA	1330	0	716/753 (95%)
comp109618_c0_seq1	0.733371	2.33647	0.208867	0.647593	BLASTX1	1942	ref|XP_012995957.1|	PREDICTED: pyruvate carboxylase, mitochondrial-like [Esox lucius]	2958	0	589/630 (93%)
comp10962_c0_seq1	0.863634	5.72175	0.0985459	0.495639	BLASTX1	1774	ref|XP_014063259.1|	PREDICTED: dnaJ homolog subfamily B member 9-like [Salmo salar]	832	9e-104	209/220 (95%)
comp109622_c0_seq1	-0.296223	-0.270819	0.555016	0.882152	BLASTN1	202	ref|XM_014204400.1|	PREDICTED: Salmo salar cyclic AMP-dependent transcription factor ATF-4-like (LOC106607446), mRNA	364	1e-86	194/202 (96%)
comp109626_c0_seq1	-1.40882	-0.855412	0.0173101	0.239198	BLASTN1	201	ref|XM_014172570.1|	PREDICTED: Salmo salar idnK, gluconokinase homolog (E. coli) (idnk), mRNA	124	2e-21	68/71 (95%)
comp109629_c0_seq1	-0.702316	2.04836	0.0641426	0.422461	BLASTX1	1391	ref|XP_014048710.1|	PREDICTED: uncharacterized protein LOC106601214 [Salmo salar]	305	4e-26	117/120 (97%)
comp1096386_c0_seq1	-0.00414786	-1.95659	1	1	BLASTX1	247	ref|XP_013992643.1|	PREDICTED: vacuolar protein sorting-associated protein 11 homolog [Salmo salar]	441	3e-48	80/81 (98%)
comp109641_c0_seq1	0.481042	2.36761	0.23136	0.668288	BLASTX1	1650	ref|XP_010889591.1|	PREDICTED: COP9 signalosome complex subunit 2 isoform X4 [Esox lucius]	2189	0	409/414 (98%)
comp109642_c0_seq1	0.667531	2.54146	0.183132	0.618779	BLASTX1	2112	ref|XP_014001267.1|	PREDICTED: ubiquitin conjugation factor E4 B isoform X9 [Salmo salar]	3242	0	637/644 (98%)
comp109643_c0_seq1	-0.526817	1.24831	0.177293	0.612035	BLASTN1	815	ref|XM_014142175.1|	PREDICTED: Salmo salar protein capicua homolog (LOC106570138), mRNA	1386	0	768/813 (94%)
comp109658_c0_seq1	-0.238071	2.21121	0.570044	0.889994	BLASTX1	1531	ref|NP_001133439.1|	ATP-dependent DNA helicase 2 subunit 1 [Salmo salar]_x0001_ref|XP_014062579.1| PREDICTED: ATP-dependent DNA helicase 2 subunit 1 isoform X1 [Salmo salar]_x0001_ref|XP_014062580.1| PREDICTED: ATP-dependent DNA helicase 2 subunit 1 isoform X1 [Salmo salar]_x0001_gb|ACI33233.1| ATP-dependent DNA helicase 2 subunit 1 [Salmo salar]	2245	0	419/447 (93%)
comp109660_c0_seq1	0.393878	0.278176	0.389984	0.791755	BLASTX1	379	ref|NP_001134153.1|	v-ral simian leukemia viral oncogene homolog Bb (ras related) [Salmo salar]_x0001_ref|XP_014005378.1| PREDICTED: v-ral simian leukemia viral oncogene homolog Bb (ras related) isoform X1 [Salmo salar]_x0001_ref|XP_014005379.1| PREDICTED: v-ral simian leukemia viral oncogene homolog Bb (ras related) isoform X1 [Salmo salar]_x0001_ref|XP_014005381.1| PREDICTED: v-ral simian leukemia viral oncogene h…	382	6e-43	74/74 (100%)
comp109688_c0_seq1	1.56052	0.510338	0.0010265	0.0582886	BLASTN1	328	ref|XM_014155109.1|	PREDICTED: Salmo salar hypoxia-inducible factor 1-alpha inhibitor (LOC106577208), mRNA	476	8e-117	280/305 (91%)
comp109692_c0_seq1	-0.0732388	0.243988	0.909413	1	BLASTN1	256	ref|XM_014170161.1|	PREDICTED: Salmo salar sorting and assembly machinery component 50 homolog A (LOC106584661), transcript variant X2, mRNA	266	6e-60	138/141 (97%)
comp109702_c0_seq1	0.0550204	-0.106756	0.941934	1	BLASTN1	206	ref|XM_014164048.1|	PREDICTED: Salmo salar piggyBac transposable element-derived protein 4-like (LOC106581765), mRNA	328	7e-77	193/210 (91%)
comp109724_c0_seq1	0.618483	-0.176491	0.333741	0.751759	No Hit Found	NA			NA	NA
comp109726_c0_seq1	-0.176138	-0.00124606	0.719667	0.949321	BLASTN1	299	ref|XM_014212890.1|	PREDICTED: Salmo salar zinc finger protein ubi-d4-like (LOC106612069), mRNA	518	3e-128	285/302 (94%)
comp109729_c0_seq1	-1.5487	1.72	0.000200031	0.0231801	BLASTX1	1055	ref|XP_014012565.1|	PREDICTED: tumor necrosis factor ligand superfamily member 10-like [Salmo salar]	1314	6e-179	289/291 (99%)
comp10973_c0_seq1	0.0798826	5.57702	0.83075	0.98761	BLASTX1	2369	ref|NP_001133916.1|	ETS domain-containing protein Elk-3 [Salmo salar]_x0001_gb|ACI34136.1| ETS domain-containing protein Elk-3 [Salmo salar]	1171	8e-149	420/432 (97%)
comp109736_c0_seq1	0.445544	1.64159	0.284795	0.715465	BLASTX1	850	ref|NP_001139839.1|	Ubiquitin-conjugating enzyme E2 J2 [Salmo salar]_x0001_ref|XP_014023797.1| PREDICTED: ubiquitin-conjugating enzyme E2 J2 isoform X1 [Salmo salar]_x0001_gb|ACM08280.1| Ubiquitin-conjugating enzyme E2 J2 [Salmo salar]	1018	1e-135	230/235 (97%)
comp109744_c0_seq1	0.38381	-0.485112	0.483437	0.845515	BLASTN1	242	ref|XM_014132811.1|	PREDICTED: Salmo salar ras-related protein Rab-7a (LOC106565552), mRNA	428	6e-104	234/245 (95%)
comp109767_c0_seq1	0.357546	1.15118	0.338746	0.755386	BLASTN1	506	ref|XM_014170718.1|	PREDICTED: Salmo salar sodium/potassium/calcium exchanger 6, mitochondrial-like (LOC106584999), transcript variant X2, mRNA	666	4e-168	459/550 (83%)
comp109789_c0_seq1	-0.16174	1.01235	0.724868	0.950993	BLASTN1	510	ref|XM_014156359.1|	PREDICTED: Salmo salar dynactin subunit 1-like (LOC106577911), transcript variant X9, mRNA	804	0	475/521 (91%)
comp109800_c0_seq1	0.180689	1.33995	0.665026	0.929123	BLASTN1	1395	ref|XM_014158395.1|	PREDICTED: Salmo salar mitogen-activated protein kinase 8 (LOC106579004), transcript variant X4, mRNA	1966	0	1260/1448 (87%)
comp109806_c0_seq1	-0.311239	0.376673	0.66427	0.929016	BLASTX1	274	ref|XP_013978927.1|	PREDICTED: angiopoietin-related protein 3 [Salmo salar]	209	2e-17	39/39 (100%)
comp1098155_c0_seq1	0.638797	-2.2328	0.487566	0.84746	BLASTX1	221	ref|XP_007237716.1|	PREDICTED: rho GTPase-activating protein 21-like [Astyanax mexicanus]	255	2e-24	61/72 (84%)
comp10983_c0_seq1	0.575091	5.68314	0.117006	0.528171	BLASTX1	1282	ref|NP_001290830.1|	myosin regulatory light polypeptide 9 [Esox lucius]_x0001_gb|ACO14477.1| Myosin regulatory light chain 2, smooth muscle isoform [Esox lucius]	882	4e-114	166/167 (99%)
comp109847_c0_seq1	0.286013	1.35377	0.524265	0.866862	BLASTN1	671	ref|XM_014200912.1|	PREDICTED: Salmo salar N-acetylglucosamine-1-phosphodiester alpha-N-acetylglucosaminidase-like (LOC106605373), transcript variant X1, mRNA	1036	0	596/643 (92%)
comp10987_c0_seq1	-0.90015	2.69586	0.0408345	0.350151	BLASTN1	288	ref|XR_001325954.1|	PREDICTED: Salmo salar uncharacterized LOC106593743 (LOC106593743), ncRNA	420	1e-101	268/304 (88%)
comp109873_c0_seq1	2.55448	-0.280166	0.00302076	0.105749	BLASTN1	336	gb|FJ969490.1|	Salmo salar clone BAC CHORI214-439J08 MHC class I antigen (Sasa-UDA) gene, Sasa-UDA*0101 allele, complete cds; similar to INSD AY523662 (Sasa-UCA) pseudogene, Sasa-UCA*0101 allele, complete sequence; PSMB8 (PSMB8), PSMB10 (PSMB10), PSMB9b-like protein (PSMB9b-like protein), PSMB9 (PSMB9), TAP2b (TAP2b), BRD2 (BRD2), and hydroxysteroid (17-beta) dehydrogenase 8 (HSD17B8) genes, complete cds; and C…	108	7e-17	74/86 (86%)
comp109875_c0_seq1	0.0755149	0.341765	0.891511	1	BLASTN1	278	ref|XM_014125082.1|	PREDICTED: Salmo salar guanine nucleotide-binding protein G(i) subunit alpha-1 (LOC100380647), mRNA	184	1e-37	174/223 (78%)
comp109884_c0_seq1	-0.28638	1.05794	0.499849	0.854431	BLASTX1	680	ref|NP_001135256.1|	guanine nucleotide-binding protein G(k) subunit alpha [Salmo salar]_x0001_gb|ACI33946.1| Guanine nucleotide-binding protein Gk subunit alpha [Salmo salar]	416	8e-45	81/81 (100%)
comp109885_c0_seq1	-0.420762	0.218607	0.424788	0.813112	BLASTN1	266	ref|XM_014210187.1|	PREDICTED: Salmo salar collectin sub-family member 11 (colec11), transcript variant X4, mRNA	352	3e-83	188/196 (95%)
comp109893_c0_seq1	0.174945	1.89024	0.649969	0.924053	BLASTN1	1137	ref|XR_001326438.1|	PREDICTED: Salmo salar uncharacterized LOC106595680 (LOC106595680), ncRNA	1692	0	1046/1172 (89%)
comp109895_c0_seq1	0.394325	0.964304	0.481157	0.844284	BLASTN1	465	ref|XM_014213914.1|	PREDICTED: Salmo salar alpha-actinin-4 (LOC106612603), transcript variant X4, mRNA	846	0	449/465 (96%)
comp109903_c0_seq1	1.14055	1.92184	0.00353475	0.114409	BLASTX1	1119	ref|XP_014026849.1|	PREDICTED: ribosomal RNA processing protein 36 homolog [Salmo salar]	680	7e-82	157/163 (96%)
comp109911_c0_seq1	0.146462	0.592123	0.756409	0.961554	BLASTX1	257	ref|XP_007251221.1|	PREDICTED: bifunctional 3'-phosphoadenosine 5'-phosphosulfate synthase 2 [Astyanax mexicanus]	462	6e-52	81/85 (95%)
comp10992_c0_seq1	-0.946586	3.69157	0.0512718	0.386763	BLASTX1	556	tpg|DAA05185.1|	TPA_exp: RTN10 [Salmo salar]	181	3e-13	36/36 (100%)
comp109929_c0_seq1	-0.278926	0.87206	0.598147	0.902029	BLASTN1	382	ref|XM_014152942.1|	PREDICTED: Salmo salar non-muscle caldesmon-like (LOC106576070), transcript variant X11, mRNA	636	4e-160	364/391 (93%)
comp1099314_c0_seq1	-0.704406	-2.37489	0.562818	0.886402	BLASTN1	262	ref|XM_013132715.1|	PREDICTED: Esox lucius serine/threonine-protein kinase Nek7 (LOC105028869), transcript variant X2, mRNA	118	9e-20	156/219 (71%)
comp109933_c0_seq1	0.597754	1.89477	0.11551	0.526135	BLASTX1	990	ref|XP_014043977.1|	PREDICTED: selenocysteine insertion sequence-binding protein 2-like [Salmo salar]_x0001_ref|XP_014044255.1| PREDICTED: selenocysteine insertion sequence-binding protein 2-like [Salmo salar]	683	3e-85	130/140 (92%)
comp109944_c0_seq1	0.408655	0.430597	0.518879	0.8643	BLASTX1	387	ref|XP_010878224.1|	PREDICTED: nuclear factor erythroid 2-related factor 2 [Esox lucius]	202	2e-15	36/39 (92%)
comp10995_c0_seq1	0.740557	3.01533	0.0886889	0.47675	BLASTN1	392	ref|XM_014202105.1|	PREDICTED: Salmo salar syndecan-2-like (LOC106606033), mRNA	278	6e-63	160/171 (93%)
comp109981_c0_seq1	0.49754	1.07189	0.506871	0.85766	BLASTN1	533	ref|XM_014123614.1|	PREDICTED: Salmo salar antigen p97 (melanoma associated) identified by monoclonal antibodies 133.2 and 96.5 (mfi2), mRNA	948	0	508/528 (96%)
comp109986_c0_seq1	1.11067	2.18502	0.023078	0.273151	BLASTX1	1776	ref|XP_013998609.1|	PREDICTED: syntaxin-12-like [Salmo salar]_x0001_ref|XP_013998618.1| PREDICTED: syntaxin-12-like [Salmo salar]	1265	4e-168	262/268 (97%)
comp110_c0_seq1	-0.157065	9.97878	0.787117	0.972277	BLASTX1	744	ref|NP_001134778.1|	40S ribosomal protein S19 [Salmo salar]_x0001_ref|XP_014057046.1| PREDICTED: 40S ribosomal protein S19 [Salmo salar]_x0001_gb|ACI68828.1| 40S ribosomal protein S19 [Salmo salar]_x0001_gb|ACI68837.1| 40S ribosomal protein S19 [Salmo salar]_x0001_gb|AGH92557.1| ribosomal protein S19 [Salmo salar]	732	2e-94	138/138 (100%)
comp110005_c0_seq1	0.566332	0.695636	0.202548	0.64012	BLASTN1	483	ref|XM_014140452.1|	PREDICTED: Salmo salar E3 ubiquitin-protein ligase RNF220-like (LOC106569261), mRNA	674	2e-170	438/509 (86%)
comp110006_c0_seq1	-1.49108	1.08709	0.00105257	0.059235	BLASTX1	501	gb|ACO07875.1|	GTP cyclohydrolase 1 feedback regulatory protein [Oncorhynchus mykiss]	232	2e-21	43/43 (100%)
comp110012_c0_seq1	-0.0506591	1.42234	0.936073	1	BLASTX1	604	ref|XP_013981176.1|	PREDICTED: ubiquitin-related modifier 1 isoform X1 [Salmo salar]	450	3e-53	100/101 (99%)
comp110023_c0_seq1	-2.24345	-0.23994	0.000862222	0.0519023	BLASTN1	317	ref|XM_014175845.1|	PREDICTED: Salmo salar mitochondrial glutamate carrier 1-like (LOC106587448), partial mRNA	120	3e-20	62/63 (98%)
comp1100375_c0_seq1	1.52908	-2.28832	0.196178	0.63264	BLASTN1	219	ref|XM_014179183.1|	PREDICTED: Salmo salar somatostatin receptor type 2-like (LOC106589339), mRNA	422	2e-102	216/219 (98%)
comp110041_c0_seq1	-0.812535	1.42076	0.0694999	0.434008	BLASTN1	788	ref|XM_014210217.1|	PREDICTED: Salmo salar kinesin-like protein KIF13B (LOC106610714), transcript variant X3, mRNA	1190	0	727/821 (88%)
comp110045_c0_seq1	-0.65263	2.62411	0.109056	0.514623	BLASTX1	2041	ref|XP_014026643.1|	PREDICTED: diphthine methyltransferase [Salmo salar]_x0001_ref|XP_014026644.1| PREDICTED: diphthine methyltransferase [Salmo salar]	2208	0	465/478 (97%)
comp110065_c0_seq1	0.610027	0.574694	0.39154	0.79291	No Hit Found	NA			NA	NA
comp110066_c0_seq1	-0.465467	-0.833572	0.389397	0.791462	BLASTN1	349	ref|XM_014169859.1|	PREDICTED: Salmo salar peroxisome proliferator-activated receptor alpha-like (LOC106584489), transcript variant X3, mRNA	96	1e-13	53/56 (94%)
comp110069_c0_seq1	0.319546	0.913019	0.509555	0.859169	BLASTN1	512	ref|XM_014165975.1|	PREDICTED: Salmo salar ATP-dependent RNA helicase DDX19A-like (LOC106582679), mRNA	636	5e-160	396/452 (87%)
comp110072_c0_seq1	-0.523121	0.729669	0.229448	0.667155	BLASTN1	465	ref|XR_001326864.1|	PREDICTED: Salmo salar chromodomain Y-like protein (LOC106597143), transcript variant X2, misc_RNA	122	1e-20	144/191 (75%)
comp110091_c0_seq1	0.614851	-0.281548	0.275475	0.708593	BLASTN1	229	ref|XM_014135734.1|	PREDICTED: Salmo salar la-related protein 4-like (LOC106566996), transcript variant X3, mRNA	372	9e-89	217/236 (91%)
comp11010_c0_seq1	-0.476763	4.29343	0.439238	0.82158	BLASTX1	433	ref|XP_014012607.1|	PREDICTED: protein disulfide-isomerase A4-like [Salmo salar]	743	1e-91	140/144 (97%)
comp11012_c0_seq1	0.119124	5.97319	0.744207	0.957411	BLASTX1	4039	ref|XP_014056338.1|	PREDICTED: probable C-mannosyltransferase DPY19L1 [Salmo salar]	3884	0	737/746 (98%)
comp110163_c0_seq1	-0.45138	1.73602	0.425558	0.813586	BLASTX1	661	ref|XP_013979768.1|	PREDICTED: kelch-like protein 36 isoform X2 [Salmo salar]	521	4e-58	100/121 (82%)
comp11018_c0_seq1	-0.810796	5.37936	0.0408794	0.350322	BLASTX1	1529	ref|XP_010872659.1|	PREDICTED: lipid phosphate phosphohydrolase 3-like [Esox lucius]	1225	2e-162	240/260 (92%)
comp1101824_c0_seq1	0.893525	-1.94208	0.355511	0.767434	BLASTX1	234	ref|XP_013978647.1|	PREDICTED: lysine-specific demethylase 4A [Salmo salar]	404	4e-43	73/73 (100%)
comp1102_c0_seq1	-0.673136	7.91372	0.11375	0.523718	BLASTN1	869	ref|NM_001124750.1|	Oncorhynchus mykiss reticulon 4 (rtn4), mRNA_x0001_tpg|BK004986.1| TPA_exp: Oncorhynchus mykiss RTN4-L (RTN4) mRNA, complete cds; and 3' UTR	1396	0	823/915 (89%)
comp11020_c0_seq1	-0.398229	4.37962	0.282934	0.714239	BLASTN1	472	ref|XM_014135339.1|	PREDICTED: Salmo salar cold shock domain-containing protein E1-like (LOC106566849), transcript variant X15, mRNA	882	0	464/475 (97%)
comp110204_c0_seq1	1.2591	-0.126244	0.00793846	0.165442	BLASTN1	218	ref|XM_010895558.2|	PREDICTED: Esox lucius translocase of outer mitochondrial membrane 22 homolog (yeast) (tomm22), mRNA	264	2e-59	185/220 (84%)
comp110238_c0_seq1	0.0307507	-0.0678727	0.971654	1	BLASTN1	217	ref|XM_014180902.1|	PREDICTED: Salmo salar protein CDV3 homolog (LOC100380682), mRNA	158	1e-30	178/246 (72%)
comp110239_c0_seq1	1.3083	0.278922	0.00421024	0.123018	BLASTN1	232	ref|XM_014143217.1|	PREDICTED: Salmo salar SH2 domain containing 4A (sh2d4a), transcript variant X3, mRNA	360	2e-85	206/224 (91%)
comp110260_c0_seq1	0.207674	1.88011	0.579833	0.894242	BLASTX1	879	ref|XP_014069595.1|	PREDICTED: DNA-directed RNA polymerase I subunit RPA34-like [Salmo salar]	925	2e-120	238/262 (90%)
comp110266_c0_seq1	0.340209	2.05171	0.399162	0.797712	BLASTX1	1053	ref|XP_014067274.1|	PREDICTED: NF-kappa-B-activating protein-like [Salmo salar]	719	1e-87	132/132 (100%)
comp110268_c0_seq1	-0.644454	-0.563547	0.256192	0.692122	BLASTN1	231	ref|XM_014132441.1|	PREDICTED: Salmo salar bromodomain-containing protein 3-like (LOC106565369), transcript variant X6, mRNA	394	1e-94	220/232 (94%)
comp11027_c0_seq1	-1.06596	4.13834	0.0439093	0.362321	BLASTN1	527	ref|XR_001329207.1|	PREDICTED: Salmo salar coatomer subunit zeta-1-like (LOC106607483), transcript variant X7, misc_RNA	692	3e-175	416/463 (89%)
comp110286_c0_seq1	-1.19648	1.32718	0.00635472	0.149459	BLASTX1	642	ref|XP_014050943.1|	PREDICTED: butyrophilin subfamily 1 member A1-like isoform X15 [Salmo salar]	415	1e-42	74/80 (92%)
comp110294_c0_seq1	0.311616	0.280805	0.562825	0.886402	BLASTX1	280	gb|ACO08812.1|	preY, mitochondrial precursor [Oncorhynchus mykiss]	203	8e-18	47/67 (70%)
comp110297_c0_seq1	0.262361	0.160316	0.578415	0.893333	BLASTN1	214	ref|XM_014193083.1|	PREDICTED: Salmo salar Golgi SNAP receptor complex member 2-like (LOC106601130), transcript variant X1, mRNA	272	1e-61	176/204 (86%)
comp110312_c0_seq1	1.21748	0.0642786	0.0110715	0.193635	BLASTN1	232	ref|XM_014138908.1|	PREDICTED: Salmo salar synaptobrevin homolog YKT6-like (LOC106568500), mRNA	260	2e-58	197/237 (83%)
comp110325_c0_seq1	-2.0894	0.667467	0.00129301	0.0674174	BLASTN1	349	ref|XM_014143414.1|	PREDICTED: Salmo salar N-acetylated alpha-linked acidic dipeptidase-like 1 (naaladl1), mRNA	388	7e-93	219/234 (93%)
comp110331_c0_seq1	0.465681	2.10309	0.270453	0.704039	BLASTX1	1476	ref|NP_001133842.1|	DnaJ homolog subfamily B member 12 [Salmo salar]_x0001_gb|ACI34002.1| DnaJ homolog subfamily B member 12 [Salmo salar]	1783	0	362/365 (99%)
comp110334_c0_seq1	-0.105092	0.706027	0.823144	0.985726	BLASTN1	500	ref|XM_014125557.1|	PREDICTED: Salmo salar laminin subunit beta-4-like (LOC106561510), transcript variant X2, mRNA	216	5e-46	130/142 (91%)
comp110362_c0_seq1	0.530517	0.813144	0.337299	0.754273	BLASTN1	518	ref|XM_014170116.1|	PREDICTED: Salmo salar nucleobindin-2-like (LOC106584632), mRNA	372	2e-88	212/226 (93%)
comp110367_c0_seq1	-0.133967	2.562	0.755807	0.961381	BLASTX1	1931	ref|XP_014004606.1|	PREDICTED: chromodomain-helicase-DNA-binding protein 2-like isoform X4 [Salmo salar]	297	5e-24	56/60 (93%)
comp1103750_c0_seq1	1.53171	-2.22859	0.186379	0.62209	BLASTX1	214	ref|XP_013996232.1|	PREDICTED: SUN domain-containing ossification factor-like isoform X1 [Salmo salar]	150	5e-09	30/34 (88%)
comp110379_c0_seq1	-0.0565139	2.47509	0.918336	1	BLASTX1	1384	ref|NP_001135017.1|	CK068 protein [Salmo salar]_x0001_ref|XP_014062108.1| PREDICTED: UPF0696 protein C11orf68 homolog isoform X1 [Salmo salar]_x0001_ref|XP_014062109.1| PREDICTED: UPF0696 protein C11orf68 homolog isoform X1 [Salmo salar]_x0001_ref|XP_014062110.1| PREDICTED: UPF0696 protein C11orf68 homolog isoform X1 [Salmo salar]_x0001_gb|ACI69890.1| C11orf68 [Salmo salar]	1296	7e-175	240/254 (94%)
comp110392_c0_seq1	-0.0987436	-0.519695	0.887061	1	BLASTN1	217	ref|XM_014149205.1|	PREDICTED: Salmo salar nicalin-1 (LOC106573831), transcript variant X4, mRNA	394	9e-95	210/217 (96%)
comp1103997_c0_seq1	-0.390317	-2.6111	0.807605	0.979831	BLASTN1	212	ref|XM_014158727.1|	PREDICTED: Salmo salar ATPase, H+ transporting, lysosomal V0 subunit a1 (atp6v0a1), transcript variant X3, mRNA	268	1e-60	146/154 (94%)
comp110400_c0_seq1	-1.02069	1.04818	0.0328675	0.319841	BLASTN1	595	ref|XM_014145011.1|	PREDICTED: Salmo salar transcription initiation factor IIA subunit 1-like (LOC106571676), transcript variant X1, mRNA	1006	0	567/606 (93%)
comp110428_c0_seq1	0.460432	0.810577	0.24971	0.685659	BLASTN1	446	ref|XM_010904911.1|	PREDICTED: Esox lucius protein SET (LOC105030817), mRNA	176	3e-35	133/159 (83%)
comp110433_c0_seq1	0.504234	1.43043	0.185717	0.621662	BLASTN1	733	ref|XM_014160560.1|	PREDICTED: Salmo salar probable assembly chaperone of rpl4 (LOC106580016), transcript variant X1, mRNA	1022	0	671/777 (86%)
comp110437_c0_seq1	0.440302	0.0833162	0.37847	0.784916	BLASTX1	283	ref|XP_014035232.1|	PREDICTED: monocarboxylate transporter 7-like isoform X1 [Salmo salar]	153	3e-09	28/28 (100%)
comp110443_c0_seq1	0.350021	2.24616	0.417632	0.8088	BLASTX1	1272	ref|NP_001139837.1|	Hcp beta-lactamase-like protein C1orf163 homolog [Salmo salar]_x0001_gb|ACM08268.1| Hcp beta-lactamase-like protein C1orf163 homolog [Salmo salar]	1119	3e-149	226/229 (98%)
comp11045_c0_seq1	0.357399	3.46569	0.412454	0.805823	BLASTN1	274	ref|XM_014162195.1|	PREDICTED: Salmo salar 14-3-3 protein epsilon-like (LOC106580784), transcript variant X4, mRNA	498	7e-123	265/274 (96%)
comp110458_c0_seq1	-0.163186	-0.271561	0.740515	0.955893	BLASTN1	238	ref|XM_014136781.1|	PREDICTED: Salmo salar protein YIPF5 (LOC106567491), transcript variant X2, mRNA	340	5e-80	214/239 (89%)
comp110465_c0_seq1	-0.39635	0.849537	0.308157	0.733162	BLASTN1	427	ref|XM_014154236.1|	PREDICTED: Salmo salar cation-dependent mannose-6-phosphate receptor-like (LOC106576801), transcript variant X2, mRNA	712	0	403/437 (92%)
comp110477_c0_seq1	-0.789123	1.86072	0.147108	0.571865	BLASTX1	774	ref|NP_001134923.1|	Centrin-1 [Salmo salar]_x0001_gb|ACI69485.1| Centrin-1 [Salmo salar]	866	3e-114	169/171 (98%)
comp110484_c0_seq1	-0.964261	0.0559819	0.0333496	0.322586	BLASTX1	392	ref|XP_012722520.1|	PREDICTED: kelch-like protein 13, partial [Fundulus heteroclitus]	652	6e-84	122/125 (97%)
comp110486_c0_seq1	-0.359336	1.87696	0.351693	0.764724	BLASTN1	754	ref|XM_014138985.1|	PREDICTED: Salmo salar keratin-associated protein 10-9-like (LOC106568546), transcript variant X3, mRNA	70	3e-06	40/43 (93%)
comp1104876_c0_seq1	0.563766	-2.08852	0.614899	0.908755	BLASTX1	212	ref|XP_013999479.1|	PREDICTED: NACHT, LRR and PYD domains-containing protein 12-like [Salmo salar]_x0001_ref|XP_013999480.1| PREDICTED: NACHT, LRR and PYD domains-containing protein 12-like [Salmo salar]	340	2e-34	67/70 (95%)
comp110496_c0_seq1	-0.158201	0.942859	0.721609	0.949882	BLASTN1	419	ref|XM_014207437.1|	PREDICTED: Salmo salar ubiquitin carboxyl-terminal hydrolase 12-like (LOC106609061), transcript variant X1, mRNA	664	1e-167	385/420 (91%)
comp110503_c0_seq1	-0.363344	0.736651	0.524011	0.866665	BLASTX1	327	ref|XP_010892909.1|	PREDICTED: myeloma-overexpressed gene 2 protein homolog [Esox lucius]	241	1e-23	47/52 (90%)
comp110505_c0_seq1	-0.894629	0.411769	0.049446	0.38147	BLASTN1	280	ref|XM_014191019.1|	PREDICTED: Salmo salar tensin-3-like (LOC106599720), mRNA	154	2e-29	109/128 (85%)
comp11052_c0_seq1	-0.168886	5.30412	0.660083	0.928178	BLASTX1	2539	ref|XP_013993338.1|	PREDICTED: diacylglycerol O-acyltransferase 2-like [Salmo salar]	1837	0	357/361 (98%)
comp11053_c0_seq1	1.8109	3.8064	0.0028498	0.102313	BLASTN1	481	ref|XM_014195361.1|	PREDICTED: Salmo salar oocyte zinc finger protein XlCOF7.1-like (LOC106602613), mRNA	206	2e-43	194/250 (77%)
comp110539_c0_seq1	1.13689	2.92052	0.0263475	0.290367	BLASTX1	2202	ref|XP_014071099.1|	PREDICTED: mucolipin-2 isoform X1 [Salmo salar]	2865	0	533/544 (97%)
comp110544_c0_seq1	-0.722838	-0.00781625	0.278505	0.711126	BLASTN1	269	ref|XM_014143568.1|	PREDICTED: Salmo salar phosphoserine aminotransferase 1 (psat1), mRNA	256	3e-57	202/248 (81%)
comp110589_c0_seq1	-1.0419	1.26284	0.0135551	0.2135	BLASTN1	448	ref|XM_014151915.1|	PREDICTED: Salmo salar uncharacterized protein C1orf43-like (LOC106575396), transcript variant X3, mRNA	608	2e-152	407/483 (84%)
comp110606_c0_seq1	-0.300333	-0.00286756	0.570919	0.890285	BLASTN1	238	ref|XM_014175740.1|	PREDICTED: Salmo salar programmed cell death protein 5-like (LOC106587385), transcript variant X2, mRNA	392	4e-94	224/239 (93%)
comp110609_c0_seq1	0.751045	1.64904	0.24373	0.679682	BLASTX1	1486	ref|XP_005746711.1|	PREDICTED: casein kinase II subunit alpha'-like isoform X1 [Pundamilia nyererei]_x0001_ref|XP_005943554.1| PREDICTED: casein kinase II subunit alpha'-like isoform X1 [Haplochromis burtoni]	918	1e-114	214/288 (74%)
comp110616_c0_seq1	-1.29213	1.2181	0.0044278	0.125799	BLASTN1	565	ref|XM_014159562.1|	PREDICTED: Salmo salar alanine aminotransferase 2-like (LOC106579549), transcript variant X2, mRNA	850	0	515/572 (90%)
comp110652_c0_seq1	-1.2227	0.396946	0.124685	0.539337	BLASTN1	268	ref|XM_014175166.1|	PREDICTED: Salmo salar CD59 glycoprotein-like (LOC106587124), transcript variant X3, mRNA	390	1e-93	240/269 (89%)
comp110660_c0_seq1	1.06366	1.68687	0.016195	0.232177	BLASTX1	1006	ref|XP_014030801.1|	PREDICTED: aryl hydrocarbon receptor nuclear translocator-like protein 1 [Salmo salar]	1050	2e-134	220/222 (99%)
comp11068_c0_seq1	-0.982087	5.72655	0.0154245	0.22644	BLASTX1	1815	ref|XP_014036392.1|	PREDICTED: cytochrome P450 2F3-like [Salmo salar]_x0001_ref|XP_014036393.1| PREDICTED: cytochrome P450 2F3-like [Salmo salar]_x0001_ref|XP_014036394.1| PREDICTED: cytochrome P450 2F3-like [Salmo salar]_x0001_ref|XP_014036395.1| PREDICTED: cytochrome P450 2F3-like [Salmo salar]	2140	0	425/447 (95%)
comp110687_c0_seq1	0.337731	0.533586	0.504758	0.85678	BLASTN1	251	gb|DQ789362.1|	Oncorhynchus mykiss nonclassical MHC class I antigen (Onmy-LAA) gene, Onmy-LAA*0101 allele, complete cds	212	3e-45	158/192 (82%)
comp1107_c0_seq1	-0.0471424	8.71913	0.930037	1	BLASTX1	2377	ref|XP_013981395.1|	PREDICTED: endoplasmin-like [Salmo salar]	3665	0	750/756 (99%)
comp11071_c0_seq1	-0.44475	5.78985	0.402476	0.799337	BLASTX1	1470	ref|XP_014011791.1|	PREDICTED: ribonuclease kappa-A-like [Salmo salar]	510	1e-58	96/101 (95%)
comp110710_c0_seq1	-0.271389	1.97781	0.662219	0.929016	BLASTX1	1126	ref|XP_014067842.1|	PREDICTED: small integral membrane protein 19-like [Salmo salar]_x0001_gb|ACI68208.1| C8orf40 homolog [Salmo salar]_x0001_gb|ADM16109.1| C8orf40 homolog [Salmo salar]	564	7e-68	104/106 (98%)
comp110711_c0_seq1	-0.4666	2.03766	0.366867	0.776778	No Hit Found	NA			NA	NA
comp110726_c0_seq1	-0.621655	1.54929	0.176857	0.611497	BLASTX1	705	ref|NP_001133318.1|	1-O-acylceramide synthase precursor [Salmo salar]_x0001_gb|ACI33020.1| 1-O-acylceramide synthase precursor [Salmo salar]	209	1e-15	39/41 (95%)
comp110734_c0_seq1	0.961072	2.18555	0.034705	0.32848	BLASTX1	1460	ref|XP_014063203.1|	PREDICTED: synaptophysin-like protein 1 [Salmo salar]	1184	7e-158	223/225 (99%)
comp1107393_c0_seq1	1.24024	-2.215	0.306407	0.732443	BLASTN1	246	ref|XM_014161517.1|	PREDICTED: Salmo salar solute carrier family 23 member 2-like (LOC106580443), transcript variant X8, mRNA	396	3e-95	235/260 (90%)
comp11074_c0_seq1	-0.136081	5.36463	0.791147	0.973756	BLASTX1	2249	ref|XP_014004523.1|	PREDICTED: pyruvate kinase PKM-like [Salmo salar]_x0001_gb|ACN11437.1| Pyruvate kinase muscle isozyme [Salmo salar]	2761	0	521/527 (98%)
comp110751_c0_seq1	-1.03188	1.48255	0.0347187	0.32848	BLASTX1	781	ref|XP_014014555.1|	PREDICTED: acyl-CoA synthetase family member 2, mitochondrial-like isoform X1 [Salmo salar]	589	2e-67	140/146 (95%)
comp110752_c0_seq1	-0.803526	-0.368294	0.119213	0.53198	BLASTN1	237	ref|XM_014192085.1|	PREDICTED: Salmo salar muscleblind-like protein 1 (LOC106600594), transcript variant X15, mRNA	208	3e-44	191/246 (77%)
comp110757_c0_seq1	1.12627	-0.384374	0.0426848	0.356926	BLASTN1	219	tpe|HG313982.1|	TPA_asm: Oryzias latipes strain Hd-rR, complete genome assembly, chromosome 4	80	2e-09	64/78 (82%)
comp11076_c0_seq1	-0.0339805	4.10131	0.933426	1	BLASTN1	653	ref|XM_014202973.1|	PREDICTED: Salmo salar sterol regulatory element-binding protein 1-like (LOC106606632), mRNA	872	0	559/656 (85%)
comp110773_c0_seq1	0.00766396	2.04652	0.993727	1	BLASTX1	1435	ref|XP_014000036.1|	PREDICTED: CAD protein-like isoform X4 [Salmo salar]	1805	0	337/340 (99%)
comp110792_c0_seq1	0.229999	-0.205075	0.634108	0.917628	BLASTN1	225	ref|XM_014154782.1|	PREDICTED: Salmo salar regulator of G-protein signaling 7-like (LOC106577065), transcript variant X2, mRNA	102	2e-15	80/99 (80%)
comp110793_c0_seq1	-0.555453	2.78279	0.180929	0.616014	BLASTX1	2341	ref|XP_014001557.1|	PREDICTED: DENN domain-containing protein 2D isoform X1 [Salmo salar]	2929	0	561/574 (97%)
comp110800_c0_seq1	0.254195	1.01434	0.637709	0.918961	BLASTN1	666	gb|EU025717.1|	Salmo salar coiled-coil transcriptional coactivator b (Kiaa1536), homeobox protein HoxC13bb (HoxC13bb), homeobox protein HoxC12bb (HoxC12bb), and homeobox protein HoxC11bb (HoxC11bb) genes, complete cds; HoxC10bb (HoxC10bb) pseudogene, partial sequence; and homeobox protein HoxC9bb (HoxC9bb), homeobox protein HoxC8bb (HoxC8bb), homeobox protein HoxC6bb (HoxC6bb), homeobox protein HoxC5bb (HoxC5bb…	186	9e-38	144/175 (82%)
comp11081_c0_seq1	0.0271105	4.83472	0.944545	1	BLASTX1	1249	gb|AAQ14324.1|AF280815_1	calmodulin 1, partial [Sus scrofa]	347	6e-36	68/68 (100%)
comp110824_c0_seq1	0.637264	2.13092	0.108247	0.512742	BLASTX1	1795	ref|NP_001133646.1|	Motile sperm domain-containing protein 2 [Salmo salar]_x0001_gb|ACI33632.1| Motile sperm domain-containing protein 2 [Salmo salar]	559	2e-62	129/136 (94%)
comp110829_c0_seq1	1.0188	0.993111	0.01659	0.234327	BLASTN1	574	ref|XM_014200985.1|	PREDICTED: Salmo salar DDB1- and CUL4-associated factor 13-like (LOC106605396), mRNA	724	0	520/640 (81%)
comp110844_c0_seq1	-0.209935	2.17344	0.557608	0.883535	BLASTN1	1632	ref|XM_014177526.1|	PREDICTED: Salmo salar microtubule-actin cross-linking factor 1-like (LOC106588461), transcript variant X30, mRNA	2634	0	1521/1653 (92%)
comp110849_c0_seq1	0.335654	0.819285	0.437269	0.820561	BLASTN1	423	ref|XM_014157139.1|	PREDICTED: Salmo salar contactin-associated protein-like 2 (LOC106578389), transcript variant X3, mRNA	226	8e-49	185/233 (79%)
comp110854_c0_seq1	-1.41879	-1.26486	0.0932718	0.485537	BLASTN1	227	ref|XM_014169477.1|	PREDICTED: Salmo salar tetratricopeptide repeat protein 39A-like (LOC106584325), transcript variant X4, mRNA	378	2e-90	213/227 (93%)
comp110862_c0_seq1	-0.326437	0.30068	0.552449	0.880915	BLASTN1	296	gb|EU025716.1|	Salmo salar retinoic acid receptor gamma b (Rargb) gene, partial cds; and homeobox protein HoxC13ba (HoxC13ba), homeobox protein HoxC12ba (HoxC12ba), homeobox protein HoxC11ba (HoxC11ba), homeobox protein HoxC10ba (HoxC10ba), homeobox protein HoxC9ba (HoxC9ba), homeobox protein HoxC8ba (HoxC8ba), homeobox protein HoxC6ba (HoxC6ba), homeobox protein HoxC5ba (HoxC5ba), and homeobox protein HoxC4ba …	92	1e-12	63/73 (86%)
comp110869_c0_seq1	0.985046	-0.477975	0.0685195	0.431828	BLASTN1	236	ref|XM_014124708.1|	PREDICTED: Salmo salar apoptosis inhibitor 5 (api5), mRNA	344	4e-81	192/204 (94%)
comp1108728_c0_seq1	-0.997647	-2.50648	0.401967	0.79913	BLASTX1	223	ref|XP_014065758.1|	PREDICTED: RNA polymerase II-associated protein 1 [Salmo salar]	362	2e-37	72/73 (98%)
comp110883_c0_seq1	-0.769222	-0.267101	0.199926	0.637439	No Hit Found	NA			NA	NA
comp110895_c0_seq1	0.799773	2.82741	0.0846862	0.467875	BLASTX1	1969	ref|NP_001133408.1|	RAB6A, member RAS oncogene family [Salmo salar]_x0001_gb|ACI33178.1| Ras-related protein Rab-6A [Salmo salar]	1105	5e-144	208/208 (100%)
comp110897_c0_seq1	-0.22477	-0.233807	0.659611	0.928016	BLASTN1	275	ref|XM_014128395.1|	PREDICTED: Salmo salar tumor necrosis factor receptor superfamily member 10A-like (LOC106563139), mRNA	460	1e-112	257/275 (93%)
comp11091_c0_seq1	-0.283718	5.12113	0.590367	0.898766	BLASTX1	860	ref|XP_012680306.1|	PREDICTED: U6 snRNA-associated Sm-like protein LSm3 [Clupea harengus]	342	5e-36	102/109 (93%)
comp110914_c0_seq1	1.4289	0.405957	0.0494175	0.381454	BLASTN1	441	gb|EF467296.1|	Salmo salar clone 31E09 TCR-alpha/delta locus, genomic sequence	186	6e-38	263/368 (71%)
comp110920_c0_seq1	-1.1676	2.00224	0.0344023	0.327184	BLASTX1	1268	ref|XP_010883184.1|	PREDICTED: josephin-2 [Esox lucius]	981	3e-128	186/214 (86%)
comp110928_c0_seq1	0.270537	2.64275	0.640288	0.919527	BLASTX1	2461	ref|XP_014056315.1|	PREDICTED: sterol regulatory element-binding protein cleavage-activating protein-like isoform X2 [Salmo salar]	2875	0	595/607 (98%)
comp110933_c0_seq1	0.997045	0.576066	0.0282919	0.299718	BLASTN1	288	gb|GQ505858.1|	Salmo salar clone BAC CHORI214-129P21 genomic sequence	294	2e-67	246/311 (79%)
comp1109353_c0_seq1	0.00807113	-2.32523	1	1	BLASTX1	207	ref|XP_014059671.1|	PREDICTED: beta-1,3-N-acetylglucosaminyltransferase lunatic fringe-like [Salmo salar]	298	4e-30	59/63 (93%)
comp1109481_c0_seq1	0.129213	-2.4361	1	1	BLASTX1	208	ref|XP_014011223.1|	PREDICTED: HAUS augmin-like complex subunit 6 isoform X1 [Salmo salar]_x0001_ref|XP_014011224.1| PREDICTED: HAUS augmin-like complex subunit 6 isoform X1 [Salmo salar]_x0001_ref|XP_014011225.1| PREDICTED: HAUS augmin-like complex subunit 6 isoform X1 [Salmo salar]	212	2e-17	65/69 (94%)
comp110955_c0_seq1	-0.0532616	2.47484	0.945664	1	BLASTX1	1176	ref|XP_010751343.1|	PREDICTED: transferrin receptor protein 2 [Larimichthys crocea]	1478	0	297/351 (84%)
comp110956_c0_seq1	0.241625	1.72605	0.574215	0.8913	BLASTN1	949	ref|XM_014135378.1|	PREDICTED: Salmo salar WW domain-binding protein 1-like (LOC106566868), mRNA	1562	0	905/979 (92%)
comp11096_c0_seq1	1.55339	3.50146	0.000709536	0.0465759	BLASTN1	339	ref|XM_014166807.1|	PREDICTED: Salmo salar ERBB receptor feedback inhibitor 1 (errfi), transcript variant X1, mRNA	576	6e-144	319/339 (94%)
comp110975_c0_seq1	0.215618	0.639599	0.59681	0.901493	BLASTN1	755	ref|XM_014158332.1|	PREDICTED: Salmo salar Importin subunit alpha-6 (ima5), transcript variant X1, mRNA	1314	0	724/768 (94%)
comp110979_c0_seq1	-1.17453	1.99048	0.0820396	0.46172	BLASTX1	749	gb|EFE70734.1|	LOW QUALITY PROTEIN: retrotransposon protein, partial [Streptomyces ghanaensis ATCC 14672]	224	8e-20	43/53 (81%)
comp110996_c0_seq1	-0.416211	0.193352	0.45744	0.832692	BLASTN1	242	ref|XR_001327911.1|	PREDICTED: Salmo salar peroxisomal membrane protein PMP34-like (LOC106600906), misc_RNA	300	3e-69	218/269 (81%)
comp111_c0_seq1	0.909394	11.082	0.174508	0.609151	BLASTX1	985	ref|XP_014012273.1|	PREDICTED: fibrinogen alpha chain-like [Salmo salar]	1380	0	296/315 (93%)
comp111_c1_seq1	-0.0934	9.55692	0.86842	0.998569	BLASTX1	925	ref|XP_014068814.1|	PREDICTED: glutathione peroxidase 3-like [Salmo salar]	1107	3e-149	221/229 (96%)
comp111000_c0_seq1	1.6591	0.275169	0.0228348	0.271483	BLASTN1	204	ref|XM_014149097.1|	PREDICTED: Salmo salar choline kinase alpha-like (LOC106573758), mRNA	368	1e-87	196/204 (96%)
comp11101_c0_seq1	1.3221	4.41701	0.0304731	0.309998	BLASTN1	570	ref|XR_001320256.1|	PREDICTED: Salmo salar uncharacterized LOC106568326 (LOC106568326), transcript variant X1, ncRNA	110	3e-17	119/155 (76%)
comp111012_c0_seq1	-0.795442	2.29956	0.0459406	0.370244	BLASTX1	1890	ref|XP_014022007.1|	PREDICTED: opioid growth factor receptor-like protein 1 isoform X5 [Salmo salar]	1585	0	292/309 (94%)
comp111021_c0_seq1	-0.56124	-0.107812	0.301137	0.728257	BLASTN1	334	ref|XM_014200456.1|	PREDICTED: Salmo salar protein eva-1 homolog B-like (LOC106605123), transcript variant X4, mRNA	74	1e-07	115/164 (70%)
comp111022_c0_seq1	-1.60779	1.12684	0.000350491	0.0309823	BLASTN1	416	ref|XM_014209616.1|	PREDICTED: Salmo salar S-methyl-5'-thioadenosine phosphorylase (LOC106610326), transcript variant X1, mRNA	116	6e-19	77/87 (88%)
comp111026_c0_seq1	0.284531	1.49764	0.489449	0.84891	BLASTX1	539	ref|XP_014060427.1|	PREDICTED: CMP-sialic acid transporter-like isoform X3 [Salmo salar]	537	1e-63	103/104 (99%)
comp1110266_c0_seq1	-0.475646	-2.48741	0.695889	0.939877	BLASTX1	221	ref|XP_013996173.1|	PREDICTED: nectin-4-like [Salmo salar]_x0001_ref|XP_013996174.1| PREDICTED: nectin-4-like [Salmo salar]	355	2e-37	69/73 (94%)
comp111029_c0_seq1	-0.150475	1.89876	0.699319	0.941427	BLASTN1	1157	ref|XM_014178273.1|	PREDICTED: Salmo salar Y+L amino acid transporter 2-like (LOC106588820), transcript variant X3, mRNA	1814	0	1075/1191 (90%)
comp111046_c0_seq1	1.06377	1.96012	0.0642753	0.422478	BLASTX1	2163	ref|XP_014062604.1|	PREDICTED: plasma membrane calcium-transporting ATPase 1-like isoform X4 [Salmo salar]	2658	0	539/543 (99%)
comp111049_c0_seq1	1.40243	2.45688	0.0696514	0.434632	BLASTX1	1844	ref|XP_014034212.1|	PREDICTED: transcription factor SOX-4-like [Salmo salar]	1500	0	379/386 (98%)
comp111081_c0_seq1	-0.0690225	0.869039	0.879123	1	BLASTN1	833	ref|XM_014202610.1|	PREDICTED: Salmo salar transcription factor Sox-9-A-like (LOC106606426), transcript variant X2, mRNA	1548	0	813/837 (97%)
comp111083_c0_seq1	0.134273	0.806934	0.763057	0.963439	BLASTN1	325	ref|XM_014136498.1|	PREDICTED: Salmo salar serine--tRNA ligase, cytoplasmic-like (LOC106567354), mRNA	514	4e-127	305/337 (90%)
comp111090_c0_seq1	-0.10651	-0.147	0.828326	0.987063	BLASTN1	230	ref|XM_014149741.1|	PREDICTED: Salmo salar ring finger protein 13 (rnf13), transcript variant X1, mRNA	218	6e-47	131/146 (89%)
comp111097_c0_seq1	0.624731	2.40327	0.144879	0.569127	BLASTX1	1518	ref|XP_014019384.1|	PREDICTED: SOSS complex subunit B2-like [Salmo salar]	1097	1e-144	215/218 (98%)
comp111113_c0_seq1	0.361579	-0.256607	0.540524	0.874889	BLASTN1	298	ref|XM_014215973.1|	PREDICTED: Salmo salar rab GTPase-activating protein 1-like, isoform 10 (LOC106613570), transcript variant X6, mRNA	484	5e-119	274/293 (93%)
comp1111145_c0_seq1	0.22468	-2.14816	0.877883	1	BLASTX1	216	ref|XP_013994203.1|	PREDICTED: spindlin-Z-like [Salmo salar]_x0001_ref|XP_013994204.1| PREDICTED: spindlin-Z-like [Salmo salar]	373	9e-42	69/72 (95%)
comp111137_c0_seq1	1.28676	1.43579	0.0086922	0.173615	BLASTN1	820	ref|XM_014150195.1|	PREDICTED: Salmo salar A disintegrin and metalloproteinase with thrombospondin motifs 1-like (LOC106574336), mRNA	854	0	470/497 (94%)
comp111141_c0_seq1	-0.140785	2.31318	0.709745	0.945827	BLASTX1	1285	ref|XP_014024646.1|	PREDICTED: CMP-N-acetylneuraminate-beta-1,4-galactoside alpha-2,3-sialyltransferase-like isoform X4 [Salmo salar]	1504	0	276/286 (96%)
comp111168_c0_seq1	0.565786	0.352713	0.363074	0.77356	BLASTX1	270	ref|XP_014057486.1|	PREDICTED: casein kinase II subunit alpha-like [Salmo salar]_x0001_ref|XP_014057487.1| PREDICTED: casein kinase II subunit alpha-like [Salmo salar]_x0001_ref|XP_014057488.1| PREDICTED: casein kinase II subunit alpha-like [Salmo salar]_x0001_ref|XP_014057489.1| PREDICTED: casein kinase II subunit alpha-like [Salmo salar]_x0001_gb|ACN11246.1| Casein kinase II subunit alpha [Salmo salar]	313	9e-32	75/76 (98%)
comp11117_c0_seq1	-2.34847	2.84027	0.000682365	0.0460126	BLASTX1	234	ref|XP_012715814.1|	PREDICTED: uncharacterized protein LOC105924542, partial [Fundulus heteroclitus]	284	8e-29	54/69 (78%)
comp111172_c0_seq1	-0.918411	1.30727	0.073339	0.442611	BLASTX1	663	gb|ETE67687.1|	Dynein light chain 2, cytoplasmic, partial [Ophiophagus hannah]	482	8e-58	89/91 (97%)
comp111173_c0_seq1	-0.860301	1.47634	0.0404898	0.349045	BLASTX1	896	ref|XP_014054950.1|	PREDICTED: ATP-binding cassette sub-family A member 1-like [Salmo salar]	371	4e-35	72/75 (96%)
comp111205_c0_seq1	-0.931734	-1.13108	0.226814	0.665387	BLASTN1	213	ref|XR_001327911.1|	PREDICTED: Salmo salar peroxisomal membrane protein PMP34-like (LOC106600906), misc_RNA	358	5e-85	203/215 (94%)
comp111208_c0_seq1	1.0657	-0.132056	0.129883	0.54639	BLASTX1	310	ref|XP_013995142.1|	PREDICTED: acyl-coenzyme A thioesterase 11-like [Salmo salar]_x0001_ref|XP_013995143.1| PREDICTED: acyl-coenzyme A thioesterase 11-like [Salmo salar]_x0001_ref|XP_013995144.1| PREDICTED: acyl-coenzyme A thioesterase 11-like [Salmo salar]_x0001_ref|XP_013995145.1| PREDICTED: acyl-coenzyme A thioesterase 11-like [Salmo salar]	128	6e-06	25/27 (92%)
comp11123_c0_seq1	-0.0203223	2.85256	0.954624	1	BLASTX1	296	gb|ABW87788.1|	myosin 1 [Salmo salar]	144	4e-08	29/34 (85%)
comp111238_c0_seq1	-0.806818	0.419554	0.117365	0.528479	BLASTN1	402	ref|XM_014182566.1|	PREDICTED: Salmo salar zinc-binding protein A33-like (LOC106591348), transcript variant X4, mRNA	424	1e-102	345/428 (80%)
comp11124_c0_seq1	-0.597603	6.15769	0.12533	0.540374	BLASTX1	1637	ref|XP_014021451.1|	PREDICTED: electron transfer flavoprotein subunit beta-like [Salmo salar]	1140	4e-150	250/253 (98%)
comp11126_c0_seq1	0.0999523	1.72128	0.784358	0.971547	BLASTN1	469	ref|XM_014201273.1|	PREDICTED: Salmo salar antizyme inhibitor 1-like (LOC106605528), mRNA	754	0	443/487 (90%)
comp111288_c0_seq1	0.356082	2.77491	0.504327	0.856536	BLASTX1	2348	ref|XP_014068544.1|	PREDICTED: clathrin interactor 1-like isoform X1 [Salmo salar]	2451	0	584/632 (92%)
comp111290_c0_seq1	-0.857313	1.80861	0.142668	0.566357	BLASTX1	626	ref|XP_014009557.1|	PREDICTED: 2'-deoxynucleoside 5'-phosphate N-hydrolase 1 [Salmo salar]	656	1e-83	138/145 (95%)
comp111297_c0_seq1	0.160396	1.11166	0.668924	0.930456	BLASTX1	341	gb|ACN60189.1|	ATP-binding cassette sub-family F member 2 [Salmo salar]	358	6e-38	68/68 (100%)
comp111305_c0_seq1	-0.715252	0.453064	0.268265	0.702247	BLASTN1	291	ref|XM_014190156.1|	PREDICTED: Salmo salar actin-related protein 2/3 complex subunit 5-like (LOC106599093), mRNA	246	2e-54	234/303 (77%)
comp111310_c0_seq1	0.866381	2.88487	0.0285576	0.300856	BLASTX1	2992	ref|XP_013982126.1|	PREDICTED: WD repeat-containing protein 36 [Salmo salar]	4500	0	873/894 (97%)
comp111311_c0_seq1	0.163366	0.301815	0.696958	0.940187	BLASTN1	468	ref|XM_014143878.1|	PREDICTED: Salmo salar serine/threonine-protein phosphatase 4 regulatory subunit 3 (LOC106571146), transcript variant X3, mRNA	814	0	453/479 (94%)
comp111337_c0_seq1	-0.101012	-0.655991	0.919154	1	BLASTX1	227	ref|XP_014043165.1|	PREDICTED: monocyte to macrophage differentiation factor 2-like, partial [Salmo salar]	352	8e-40	66/68 (97%)
comp111339_c0_seq1	0.227528	2.13695	0.600679	0.902855	BLASTX1	1264	ref|XP_014053723.1|	PREDICTED: calcium signal-modulating cyclophilin ligand [Salmo salar]	1474	0	281/293 (95%)
comp111364_c0_seq1	0.100973	1.13354	0.83848	0.989841	BLASTX1	547	gb|AAI53565.1|	FtsJ homolog 1 (E. coli) [Danio rerio]	135	2e-06	26/34 (76%)
comp11137_c0_seq1	0.270349	4.601	0.461245	0.834241	BLASTN1	579	ref|XM_014180498.1|	PREDICTED: Salmo salar nuclear factor 1 X-type-like (LOC106589946), transcript variant X14, mRNA	978	0	557/606 (91%)
comp111381_c0_seq1	0.396245	2.66194	0.271941	0.705769	BLASTX1	1328	ref|XP_014048515.1|	PREDICTED: non-structural maintenance of chromosomes element 1 homolog [Salmo salar]	1375	0	250/255 (98%)
comp11140_c0_seq1	-1.16941	6.49964	0.0193706	0.252635	BLASTX1	2573	ref|XP_014052512.1|	PREDICTED: diacylglycerol O-acyltransferase 2-like [Salmo salar]_x0001_ref|XP_014052513.1| PREDICTED: diacylglycerol O-acyltransferase 2-like [Salmo salar]_x0001_ref|XP_014052514.1| PREDICTED: diacylglycerol O-acyltransferase 2-like [Salmo salar]	1455	0	284/325 (87%)
comp111408_c0_seq1	-0.262865	-0.812655	0.714313	0.947268	BLASTN1	215	ref|XR_001327439.1|	PREDICTED: Salmo salar V-type proton ATPase 21 kDa proteolipid subunit (LOC106599388), transcript variant X3, misc_RNA	394	9e-95	208/215 (96%)
comp111409_c0_seq1	-1.22371	2.12757	0.00125526	0.0661862	BLASTX1	1448	ref|XP_014006890.1|	PREDICTED: E3 ubiquitin-protein ligase MARCH7-like [Salmo salar]_x0001_ref|XP_014006891.1| PREDICTED: E3 ubiquitin-protein ligase MARCH7-like [Salmo salar]	1212	2e-154	282/311 (90%)
comp1114142_c0_seq1	-0.30741	-2.36837	0.841832	0.990348	BLASTX1	206	ref|XP_014066186.1|	PREDICTED: protein jagged-2-like isoform X3 [Salmo salar]_x0001_ref|XP_014066187.1| PREDICTED: protein jagged-2-like isoform X3 [Salmo salar]	290	8e-28	67/68 (98%)
comp111420_c0_seq1	0.614988	1.00772	0.183928	0.619361	BLASTX1	387	gb|AAX24812.2|	SJCHGC04011 protein [Schistosoma japonicum]	139	4e-08	27/40 (67%)
comp1114293_c0_seq1	1.50401	-2.10305	0.262559	0.697807	BLASTN1	254	ref|XM_014212615.1|	PREDICTED: Salmo salar receptor expression-enhancing protein 2-like (LOC106611932), transcript variant X9, mRNA	424	8e-103	240/256 (93%)
comp11144_c0_seq1	-0.987636	3.33576	0.0980207	0.494772	BLASTN1	231	ref|NM_001124581.1|	Oncorhynchus mykiss macrophage migration inhibitory factor (mif), mRNA_x0001_gb|DQ639952.1| Oncorhynchus mykiss macrophage migration inhibitory factor mRNA, complete cds	336	5e-79	197/218 (90%)
comp111444_c0_seq1	0.51547	1.05625	0.191696	0.62846	BLASTN1	468	ref|XM_014144944.1|	PREDICTED: Salmo salar AN1-type zinc finger protein 3-like (LOC106571638), transcript variant X2, mRNA	854	0	461/483 (95%)
comp111468_c0_seq1	-0.00349691	1.00719	1	1	BLASTN1	480	ref|XM_014170701.1|	PREDICTED: Salmo salar coronin-1C-like (LOC106584990), transcript variant X2, mRNA	812	0	462/497 (92%)
comp11150_c0_seq1	-0.0774224	4.30934	0.859293	0.995662	BLASTN1	634	ref|XM_014160603.1|	PREDICTED: Salmo salar lysosome membrane protein 2-like (LOC106580040), transcript variant X2, mRNA	896	0	576/674 (85%)
comp111502_c0_seq1	0.0569894	0.931299	0.898826	1	BLASTN1	482	ref|XM_014210352.1|	PREDICTED: Salmo salar probable palmitoyltransferase ZDHHC14 (LOC106610784), transcript variant X7, mRNA	804	0	457/491 (93%)
comp111509_c0_seq1	-0.0498121	2.37566	0.940637	1	BLASTX1	1550	ref|XP_014011991.1|	PREDICTED: protein NDRG2-like [Salmo salar]	1700	0	367/368 (99%)
comp111519_c0_seq1	0.234339	1.96599	0.560762	0.885074	BLASTN1	1066	ref|XM_014210108.1|	PREDICTED: Salmo salar YTH domain-containing family protein 2-like (LOC106610663), mRNA	1118	0	685/778 (88%)
comp111521_c0_seq1	1.58605	-1.72078	0.199594	0.636962	BLASTN1	241	ref|XM_014178515.1|	PREDICTED: Salmo salar tissue factor pathway inhibitor 2-like (LOC106588942), mRNA	324	1e-75	223/268 (83%)
comp111526_c0_seq1	-0.635717	0.915942	0.130547	0.548003	BLASTX1	739	ref|XP_013980669.1|	PREDICTED: N-lysine methyltransferase setd6 isoform X2 [Salmo salar]	612	5e-73	120/131 (91%)
comp11153_c0_seq1	0.229378	2.64821	0.682948	0.934875	BLASTN1	268	gb|AF542965.1|	Salmo salar hepcidin (Hep1) precursor RNA, complete cds	340	5e-80	233/271 (85%)
comp111534_c0_seq1	-0.524051	1.23426	0.203065	0.640801	BLASTN1	456	ref|XM_014146966.1|	PREDICTED: Salmo salar V-type proton ATPase subunit S1-like (LOC106572621), mRNA	822	0	444/466 (95%)
comp111543_c0_seq1	-0.593227	2.78019	0.112823	0.521907	BLASTX1	2631	ref|XP_014035562.1|	PREDICTED: mitoferrin-2-like [Salmo salar]	1050	3e-130	217/227 (95%)
comp111587_c0_seq1	0.413302	1.38518	0.334531	0.752375	BLASTN1	732	ref|XM_014208013.1|	PREDICTED: Salmo salar signal peptide, CUB and EGF-like domain-containing protein 1 (LOC106609323), transcript variant X11, mRNA	86	1e-10	45/46 (97%)
comp111617_c0_seq1	-0.125507	0.000627863	0.801696	0.977739	BLASTN1	257	ref|XM_014182998.1|	PREDICTED: Salmo salar ankyrin repeat domain-containing protein 46-like (LOC106591785), mRNA	438	1e-106	245/261 (93%)
comp111637_c0_seq1	-1.64118	2.14518	0.000638131	0.044257	BLASTX1	1106	ref|XP_014071521.1|	PREDICTED: mitotic interactor and substrate of PLK1-like isoform X3 [Salmo salar]	638	4e-71	122/128 (95%)
comp111686_c0_seq1	-0.244459	1.03709	0.560837	0.885092	BLASTN1	812	ref|XM_014160248.1|	PREDICTED: Salmo salar zinc finger and BTB domain-containing protein 34-like (LOC106579897), transcript variant X2, mRNA	1412	0	775/814 (95%)
comp111690_c0_seq1	0.165621	2.28991	0.678037	0.933108	BLASTN1	1723	ref|XM_014215796.1|	PREDICTED: Salmo salar guanine nucleotide-binding protein subunit beta-4 (LOC106613499), mRNA	2402	0	1553/1785 (87%)
comp1117_c0_seq1	0.612826	7.55902	0.299688	0.727074	BLASTX1	787	ref|XP_014020730.1|	PREDICTED: heat shock protein 10 isoform X1 [Salmo salar]	788	2e-102	152/161 (94%)
comp111709_c0_seq1	-0.790474	0.632394	0.0563883	0.400591	BLASTN1	444	ref|XM_014152038.1|	PREDICTED: Salmo salar calcium-binding protein 39-like (LOC106575510), mRNA	690	9e-175	412/458 (89%)
comp111733_c0_seq1	0.183342	1.95674	0.640561	0.919527	BLASTX1	1163	ref|XP_014024897.1|	PREDICTED: acyl-CoA-binding domain-containing protein 6-like isoform X1 [Salmo salar]	1253	5e-169	249/249 (100%)
comp111740_c0_seq1	0.14917	-0.482415	0.791105	0.973756	BLASTN1	226	ref|XM_014176058.1|	PREDICTED: Salmo salar threonine--tRNA ligase, cytoplasmic-like (LOC106587557), mRNA	422	2e-102	220/226 (97%)
comp111751_c0_seq1	0.981851	2.25014	0.150021	0.576479	BLASTX1	2014	ref|XP_012992623.1|	PREDICTED: netrin-G2-like isoform X3 [Esox lucius]	1820	0	343/364 (94%)
comp111763_c0_seq1	0.261056	0.173964	0.622803	0.913058	BLASTN1	343	gb|GU129139.1|	Salmo salar IgH locus A genomic sequence	450	1e-109	302/349 (86%)
comp1118_c0_seq1	-0.479031	8.52841	0.543706	0.876499	BLASTX1	884	ref|XP_014038244.1|	PREDICTED: microfibril-associated glycoprotein 4-like [Salmo salar]	640	1e-78	117/123 (95%)
comp111805_c0_seq1	0.543602	0.321191	0.431932	0.817414	BLASTN1	268	ref|XM_014156283.1|	PREDICTED: Salmo salar amyloid-like protein 1 (LOC106577862), transcript variant X2, mRNA	470	3e-115	255/268 (95%)
comp1118085_c0_seq1	0.591755	-2.51772	0.679597	0.933483	BLASTN1	248	ref|XM_014189812.1|	PREDICTED: Salmo salar ephrin type-B receptor 3-like (LOC106598805), mRNA	456	2e-111	239/246 (97%)
comp11181_c0_seq1	0.216901	5.14998	0.607381	0.90603	BLASTN1	1541	ref|XM_014199338.1|	PREDICTED: Salmo salar calnexin-like (LOC106604570), transcript variant X2, mRNA	2280	0	1414/1610 (87%)
comp11186_c0_seq1	-0.654104	5.20386	0.421957	0.811125	BLASTN1	876	ref|XM_010869470.2|	PREDICTED: Esox lucius interferon alpha-inducible protein 27-like protein 2A (LOC105010089), mRNA	236	3e-51	206/267 (77%)
comp1118606_c0_seq1	-0.384262	-2.22116	0.753178	0.960803	BLASTX1	237	ref|XP_013130380.1|	PREDICTED: uncharacterized protein LOC102079738 [Oreochromis niloticus]	266	2e-24	41/77 (53%)
comp111865_c0_seq1	0.0141578	0.860541	1	1	BLASTN1	417	ref|XM_014148224.1|	PREDICTED: Salmo salar transmembrane protein 263 (LOC106573295), mRNA	660	1e-166	384/419 (91%)
comp111872_c0_seq1	0.435876	1.04534	0.443255	0.824571	BLASTN1	406	ref|XM_014207193.1|	PREDICTED: Salmo salar AP-1 complex subunit sigma-1A (LOC106608948), mRNA	738	0	394/410 (96%)
comp1119005_c0_seq1	-0.661411	-2.39187	0.544228	0.876653	BLASTN1	249	ref|XM_014146169.1|	PREDICTED: Salmo salar tumor protein p63 regulated 1-like (tprg1l), mRNA	268	2e-60	173/203 (85%)
comp111918_c0_seq1	-1.64907	-0.0798869	0.00595571	0.145194	BLASTN1	268	ref|XM_014162099.1|	PREDICTED: Salmo salar biliverdin reductase B (blvrb), mRNA	460	1e-112	250/262 (95%)
comp111920_c0_seq1	-0.14932	1.53708	0.691115	0.937858	BLASTX1	776	ref|NP_001167106.1|	Serologically defined colon cancer antigen 1 homolog [Salmo salar]_x0001_gb|ACN10836.1| Serologically defined colon cancer antigen 1 homolog [Salmo salar]	586	3e-65	145/147 (98%)
comp111927_c0_seq1	-2.95327	-0.338621	0.0104168	0.188904	BLASTX1	228	emb|CRI74590.1|	Uncharacterised protein [Chlamydia trachomatis]	175	3e-14	47/69 (68%)
comp111938_c0_seq1	-0.105138	0.899459	0.911727	1	No Hit Found	NA			NA	NA
comp111963_c0_seq1	0.453703	0.981256	0.320201	0.741868	BLASTN1	552	ref|XM_014130099.1|	PREDICTED: Salmo salar hsp90 co-chaperone Cdc37-like (LOC106564104), mRNA	94	7e-13	53/57 (92%)
comp11197_c0_seq1	0.486025	3.69224	0.314989	0.737756	BLASTN1	289	ref|XM_014167106.1|	PREDICTED: Salmo salar protein transport protein Sec61 subunit alpha isoform B-like (LOC106583199), mRNA	524	7e-130	279/289 (96%)
comp111973_c0_seq1	-0.321581	1.89942	0.447751	0.826922	BLASTX1	1048	ref|XP_013980058.1|	PREDICTED: plasminogen receptor (KT) isoform X1 [Salmo salar]_x0001_gb|ACM09293.1| C9orf46 [Salmo salar]	774	2e-99	146/149 (97%)
comp111974_c0_seq1	-0.405978	1.27138	0.323288	0.744607	BLASTN1	682	ref|XM_014125992.1|	PREDICTED: Salmo salar CTD small phosphatase-like protein 2-A (LOC106561755), transcript variant X2, mRNA	932	0	614/713 (86%)
comp111991_c0_seq1	-0.406332	1.13645	0.380636	0.786233	BLASTN1	515	ref|XM_014124453.1|	PREDICTED: Salmo salar low-density lipoprotein receptor-related protein 5-like (LOC106560964), transcript variant X2, mRNA	802	0	468/515 (90%)
comp112010_c0_seq1	0.124046	-0.128713	0.756251	0.961504	BLASTX1	213	ref|XP_012674868.1|	PREDICTED: sterol-4-alpha-carboxylate 3-dehydrogenase, decarboxylating [Clupea harengus]	139	6e-08	26/26 (100%)
comp112011_c0_seq1	1.02374	2.00236	0.0145074	0.220607	BLASTX1	1162	ref|XP_014022152.1|	PREDICTED: probable U3 small nucleolar RNA-associated protein 11 [Salmo salar]	1230	4e-166	234/247 (94%)
comp112025_c0_seq1	-0.851752	2.76991	0.0621355	0.417648	BLASTX1	2163	ref|XP_014032615.1|	PREDICTED: transmembrane protein 79-like isoform X1 [Salmo salar]	1600	0	390/415 (93%)
comp112029_c0_seq1	-0.0285831	2.31885	0.960323	1	BLASTX1	1225	ref|XP_013988888.1|	PREDICTED: S-adenosylmethionine mitochondrial carrier protein isoform X2 [Salmo salar]_x0001_gb|ACI66370.1| S-adenosylmethionine mitochondrial carrier protein [Salmo salar]	1403	0	268/270 (99%)
comp112073_c0_seq1	0.582062	1.64013	0.162106	0.592655	BLASTN1	888	ref|XM_014153983.1|	PREDICTED: Salmo salar Golgi-specific brefeldin A-resistance guanine nucleotide exchange factor 1-like (LOC106576680), transcript variant X8, mRNA	1376	0	842/949 (88%)
comp11208_c0_seq1	-0.134735	5.80843	0.732764	0.952853	BLASTX1	3246	ref|XP_014019110.1|	PREDICTED: C-1-tetrahydrofolate synthase, cytoplasmic [Salmo salar]	4716	0	929/934 (99%)
comp112089_c0_seq1	-0.129069	1.61905	0.745406	0.957663	BLASTX1	740	ref|XP_014045037.1|	PREDICTED: regulator of G-protein signaling 5-like [Salmo salar]_x0001_gb|ACI69246.1| Regulator of G-protein signaling 5 [Salmo salar]_x0001_gb|ACM09666.1| Regulator of G-protein signaling 5 [Salmo salar]	1013	2e-136	188/196 (95%)
comp11209_c0_seq1	1.26088	4.23166	0.11834	0.530511	BLASTX1	531	ref|XP_014037715.1|	PREDICTED: microfibril-associated glycoprotein 4-like isoform X1 [Salmo salar]_x0001_ref|XP_014037716.1| PREDICTED: microfibril-associated glycoprotein 4-like isoform X2 [Salmo salar]	356	6e-38	64/70 (91%)
comp112090_c0_seq1	0.369896	-0.219348	0.540671	0.87497	BLASTX1	229	ref|XP_014067157.1|	PREDICTED: serine/arginine-rich splicing factor 5-like [Salmo salar]	261	6e-25	49/50 (98%)
comp112118_c0_seq1	0.779781	-0.495867	0.168826	0.601978	BLASTN1	219	ref|XM_014125939.1|	PREDICTED: Salmo salar cytochrome c oxidase subunit 5A, mitochondrial-like (LOC106561721), mRNA	108	4e-17	72/80 (90%)
comp112123_c0_seq1	-2.26931	2.66973	0.000763438	0.048876	BLASTX1	1827	ref|XP_014069404.1|	PREDICTED: thymus-specific serine protease isoform X1 [Salmo salar]_x0001_ref|XP_014069405.1| PREDICTED: thymus-specific serine protease isoform X1 [Salmo salar]	2423	0	473/511 (92%)
comp112147_c0_seq1	-0.478216	0.446181	0.397651	0.796762	BLASTN1	416	ref|XM_014163178.1|	PREDICTED: Salmo salar kinase suppressor of Ras 1-like (LOC106581250), transcript variant X5, mRNA	726	0	388/403 (96%)
comp112150_c0_seq1	-0.299202	1.35032	0.488096	0.847925	BLASTN1	736	ref|XM_014203179.1|	PREDICTED: Salmo salar small G protein signaling modulator 3 (sgsm3), transcript variant X5, mRNA	74	3e-07	42/45 (93%)
comp112157_c0_seq1	0.0564911	0.660569	0.921256	1	BLASTN1	381	ref|XM_014156777.1|	PREDICTED: Salmo salar canopy homolog 3 (cnpy3), transcript variant X1, mRNA	310	1e-71	202/237 (85%)
comp11216_c0_seq1	0.0776717	3.45114	0.890342	1	BLASTN1	280	ref|XM_014140784.1|	PREDICTED: Salmo salar NEDD8 (LOC106569431), transcript variant X3, mRNA	472	8e-116	263/282 (93%)
comp112166_c0_seq1	0.866959	1.40355	0.0350977	0.33016	BLASTN1	756	ref|XM_014127415.1|	PREDICTED: Salmo salar strawberry notch homolog 1 (Drosophila) (sbno1), transcript variant X5, mRNA	1226	0	719/788 (91%)
comp112170_c0_seq1	-0.0261382	0.891788	0.957667	1	BLASTN1	530	ref|XM_014192714.1|	PREDICTED: Salmo salar syntaxin-binding protein 2-like (LOC106600924), mRNA	846	0	478/514 (92%)
comp112178_c0_seq1	0.299003	1.52417	0.520975	0.865145	BLASTX1	826	ref|XP_014043051.1|	PREDICTED: zinc finger protein 239-like isoform X3 [Salmo salar]	260	2e-22	54/63 (85%)
comp112188_c0_seq1	0.250977	0.732149	0.529932	0.869189	BLASTX1	331	gb|KFO95051.1|	Serine/threonine-protein phosphatase 2A catalytic subunit alpha isoform, partial [Calypte anna]	590	2e-75	110/110 (100%)
comp1121896_c0_seq1	-1.66365	-2.49324	0.102138	0.501266	BLASTX1	206	ref|XP_013980815.1|	PREDICTED: neural-cadherin-like [Salmo salar]	352	6e-36	66/68 (97%)
comp112210_c0_seq1	-0.440989	1.12426	0.429858	0.816564	BLASTN1	550	ref|XM_014147769.1|	PREDICTED: Salmo salar neuronal cell adhesion molecule-like (LOC106573083), transcript variant X12, mRNA	442	2e-107	438/580 (75%)
comp112223_c0_seq1	-0.498068	0.143379	0.216198	0.654857	BLASTN1	265	gb|EF427379.1|	Salmo salar clone BAC CHORI214-8I14, complete sequence	302	1e-69	225/270 (83%)
comp112224_c0_seq1	0.370453	1.7533	0.380929	0.78632	BLASTN1	1154	ref|XM_014214410.1|	PREDICTED: Salmo salar clustered mitochondria protein homolog (LOC106612837), transcript variant X6, mRNA	654	2e-164	688/931 (73%)
comp112227_c0_seq1	0.658933	2.82189	0.176946	0.611679	BLASTX1	2098	ref|XP_014036417.1|	PREDICTED: gamma-adducin-like isoform X4 [Salmo salar]	3297	0	619/626 (98%)
comp112232_c0_seq1	0.402221	1.60999	0.281985	0.713804	BLASTX1	1036	ref|XP_014066524.1|	PREDICTED: cyclin-dependent kinase 2-interacting protein isoform X1 [Salmo salar]	986	2e-130	208/217 (95%)
comp112257_c0_seq1	-0.353365	0.147523	0.420115	0.810567	BLASTN1	377	ref|XM_014184437.1|	PREDICTED: Salmo salar zinc finger protein 501-like (LOC106593103), transcript variant X2, mRNA	382	3e-91	219/237 (92%)
comp1122574_c0_seq1	0.267409	-2.08513	0.886876	1	BLASTN1	211	ref|XM_014159146.1|	PREDICTED: Salmo salar ORM1-like protein 3 (LOC106579326), mRNA	392	3e-94	205/211 (97%)
comp112268_c0_seq1	-0.221604	1.34895	0.60831	0.906106	BLASTN1	806	ref|XM_014177064.1|	PREDICTED: Salmo salar chromosomal protein D1-like (LOC106588245), mRNA	1332	0	761/816 (93%)
comp112280_c0_seq1	-0.127148	2.72119	0.765592	0.964861	BLASTX1	2370	ref|XP_014037243.1|	PREDICTED: lysosomal alpha-mannosidase-like [Salmo salar]	3056	0	612/656 (93%)
comp112286_c0_seq1	0.00647851	0.978723	1	1	BLASTN1	461	ref|XM_014125052.1|	PREDICTED: Salmo salar Fanconi anemia, complementation group I (fanci), transcript variant X2, mRNA	110	3e-17	68/75 (90%)
comp1122860_c0_seq1	0.780331	-2.04147	0.485119	0.84654	BLASTX1	208	gb|ADO30483.1|	RNA polymerase largest subunit, partial [Panonychus citri]	330	3e-37	63/67 (94%)
comp112289_c0_seq1	0.739815	0.319431	0.124539	0.53895	BLASTN1	332	ref|XM_014174024.1|	PREDICTED: Salmo salar acyl-CoA-binding protein-like (LOC106586586), mRNA	130	7e-23	101/126 (80%)
comp112297_c0_seq1	0.55809	2.14054	0.200336	0.637789	BLASTX1	800	ref|XP_014017757.1|	PREDICTED: transgelin-like isoform X2 [Salmo salar]_x0001_ref|XP_014017758.1| PREDICTED: transgelin-like isoform X2 [Salmo salar]_x0001_gb|ACM09025.1| Transgelin [Salmo salar]	592	2e-72	112/112 (100%)
comp112298_c0_seq1	0.0303683	2.0571	0.947578	1	BLASTX1	1882	ref|XP_014049026.1|	PREDICTED: major facilitator superfamily domain-containing protein 6-like [Salmo salar]	1164	2e-147	290/295 (98%)
comp1123058_c0_seq1	1.65684	-2.40194	0.0771758	0.450955	BLASTX1	202	ref|XP_012992758.1|	PREDICTED: inner nuclear membrane protein Man1 [Esox lucius]	229	1e-19	58/67 (86%)
comp112309_c0_seq1	0.493411	1.94393	0.256096	0.691953	BLASTX1	1183	ref|XP_014065281.1|	PREDICTED: zinc finger protein 638-like isoform X1 [Salmo salar]	705	2e-78	172/203 (84%)
comp112311_c0_seq1	-1.39626	0.942023	0.000547554	0.039999	BLASTN1	381	ref|XM_014125171.1|	PREDICTED: Salmo salar ubiquitin-conjugating enzyme E2 H-like (LOC106561328), mRNA	602	6e-151	360/392 (91%)
comp112321_c0_seq1	0.174496	-0.0702557	0.74525	0.957663	BLASTX1	221	ref|XP_013984370.1|	PREDICTED: procollagen C-endopeptidase enhancer 2-like [Salmo salar]	223	3e-19	72/75 (96%)
comp112323_c0_seq1	-1.26574	1.36177	0.00323315	0.110137	BLASTN1	748	ref|XM_014192085.1|	PREDICTED: Salmo salar muscleblind-like protein 1 (LOC106600594), transcript variant X15, mRNA	1172	0	685/750 (91%)
comp112325_c0_seq1	-0.421261	2.12981	0.425661	0.813653	BLASTX1	1001	ref|NP_001134583.1|	Heat shock protein 67B2 [Salmo salar]_x0001_gb|ACI68093.1| Heat shock protein 67B2 [Salmo salar]_x0001_gb|ACI69293.1| Heat shock protein 67B2 [Salmo salar]	892	6e-117	166/176 (94%)
comp112329_c0_seq1	-0.407542	0.304066	0.478303	0.842779	BLASTN1	323	ref|XR_001318839.1|	PREDICTED: Salmo salar uncharacterized LOC106561662 (LOC106561662), ncRNA	292	7e-67	260/325 (80%)
comp112340_c0_seq1	-0.0435855	0.911769	0.942011	1	BLASTX1	579	ref|XP_014000512.1|	PREDICTED: SERTA domain-containing protein 2-like [Salmo salar]	216	2e-17	43/47 (91%)
comp112344_c0_seq1	0.619049	0.713515	0.229997	0.667693	No Hit Found	NA			NA	NA
comp112348_c0_seq1	-0.998803	2.22093	0.0288949	0.302759	BLASTX1	1122	ref|XP_013996952.1|	PREDICTED: protein YIPF1 [Salmo salar]	1345	0	263/317 (82%)
comp11235_c0_seq1	-0.0763112	5.25637	0.84872	0.9926	BLASTN1	1519	gb|BT043678.1|	Salmo salar clone HM5_1713 tyrosine 3-monooxygenase/tryptophan 5-monooxygenase activation protein, beta polypeptide 2 (ywhab2) mRNA, complete cds	1816	0	1033/1106 (93%)
comp112364_c0_seq1	0.669789	1.56109	0.153907	0.581566	BLASTX1	665	ref|NP_001133577.1|	F-actin-capping protein subunit alpha-1 [Salmo salar]_x0001_ref|XP_013990087.1| PREDICTED: F-actin-capping protein subunit alpha-1 isoform X1 [Salmo salar]_x0001_ref|XP_013990088.1| PREDICTED: F-actin-capping protein subunit alpha-1 isoform X1 [Salmo salar]_x0001_ref|XP_013990089.1| PREDICTED: F-actin-capping protein subunit alpha-1 isoform X1 [Salmo salar]_x0001_ref|XP_013990090.1| PREDICTED: F-…	1205	1e-164	221/221 (100%)
comp112372_c0_seq1	0.334878	-0.0101503	0.598234	0.902056	BLASTN1	231	ref|XM_014129470.1|	PREDICTED: Salmo salar wiskott-Aldrich syndrome protein family member 3-like (LOC106563679), mRNA	84	1e-10	50/55 (90%)
comp112373_c0_seq1	0.0122141	-0.39292	1	1	BLASTN1	286	ref|XM_014206869.1|	PREDICTED: Salmo salar neuralized-like protein 4 (LOC106608752), transcript variant X4, mRNA	454	7e-111	263/286 (91%)
comp11238_c0_seq1	-0.0627446	4.19277	0.93947	1	BLASTX1	453	ref|XP_013979022.1|	PREDICTED: complement factor H-like, partial [Salmo salar]	756	1e-98	140/151 (92%)
comp112387_c0_seq1	0.0275421	1.66487	0.966695	1	BLASTX1	523	ref|XP_014057745.1|	PREDICTED: dolichyl-diphosphooligosaccharide--protein glycosyltransferase subunit STT3B [Salmo salar]	704	4e-85	131/137 (95%)
comp112404_c0_seq1	0.486465	1.62398	0.243765	0.679682	BLASTN1	1488	ref|XM_014141939.1|	PREDICTED: Salmo salar KIAA0319-like ortholog (kiaa0319l), transcript variant X3, mRNA	2432	0	1389/1496 (92%)
comp112415_c0_seq1	-0.107253	1.78904	0.807346	0.979768	BLASTN1	999	ref|XM_014176426.1|	PREDICTED: Salmo salar GDP-fucose transporter 1-like (LOC106587780), transcript variant X3, mRNA	1366	0	883/1021 (86%)
comp11242_c0_seq1	-0.456505	5.71998	0.246057	0.681416	BLASTX1	1773	ref|XP_014029723.1|	PREDICTED: cell cycle control protein 50C-like [Salmo salar]	1775	0	344/354 (97%)
comp112424_c0_seq1	0.83523	2.01315	0.312024	0.736015	BLASTX1	1161	ref|XP_014005258.1|	PREDICTED: pre-rRNA processing protein FTSJ3 [Salmo salar]	1859	0	341/345 (98%)
comp112442_c0_seq1	0.0601701	1.21254	0.907412	1	BLASTN1	927	ref|XM_014138742.1|	PREDICTED: Salmo salar procollagen galactosyltransferase 2-like (LOC106568423), mRNA	1132	0	760/914 (83%)
comp112449_c0_seq1	-0.509563	1.97647	0.216407	0.654997	BLASTN1	958	ref|XM_014149791.1|	PREDICTED: Salmo salar GRAM domain-containing protein 3-like (LOC106574150), transcript variant X3, mRNA	1334	0	863/992 (86%)
comp112460_c0_seq1	0.181796	1.74125	0.769838	0.966307	BLASTX1	969	ref|XP_014009368.1|	PREDICTED: cleavage and polyadenylation specificity factor subunit 6-like [Salmo salar]_x0001_ref|XP_014040078.1| PREDICTED: cleavage and polyadenylation specificity factor subunit 6-like [Salmo salar]_x0001_ref|XP_014042181.1| PREDICTED: cleavage and polyadenylation specificity factor subunit 6-like [Salmo salar]_x0001_ref|XP_014041950.1| PREDICTED: cleavage and polyadenylation specificity facto…	892	5e-116	187/189 (98%)
comp112468_c0_seq1	1.03348	2.63715	0.0531275	0.390675	BLASTN1	2150	ref|XM_014152256.1|	PREDICTED: Salmo salar histone deacetylase 4-like (LOC106575641), transcript variant X2, mRNA	3286	0	2028/2324 (87%)
comp11248_c0_seq1	-0.176254	6.31604	0.652327	0.925293	BLASTX1	2530	ref|XP_013987597.1|	PREDICTED: BCL2/adenovirus E1B 19 kDa protein-interacting protein 3-like [Salmo salar]	818	2e-98	229/252 (90%)
comp112481_c0_seq1	0.0571614	2.27372	0.883095	1	BLASTX1	1404	ref|XP_014026769.1|	PREDICTED: U4/U6.U5 tri-snRNP-associated protein 2-like [Salmo salar]	2054	0	399/402 (99%)
comp112487_c0_seq1	0.0323215	2.07274	0.953737	1	BLASTX1	937	ref|NP_001140098.1|	Ran-binding protein 10 [Salmo salar]_x0001_gb|ACM09661.1| Ran-binding protein 10 [Salmo salar]	100	2e-06	19/22 (86%)
comp112521_c0_seq1	-0.674698	0.0806926	0.24498	0.680756	BLASTN1	252	ref|XM_014195517.1|	PREDICTED: Salmo salar microsomal triglyceride transfer protein large subunit-like (LOC106602715), mRNA	466	3e-114	251/261 (96%)
comp112537_c0_seq1	0.366955	1.46924	0.369989	0.779054	BLASTN1	657	ref|XM_014169633.1|	PREDICTED: Salmo salar uncharacterized protein C1orf21 homolog (LOC106584383), mRNA	1108	0	620/657 (94%)
comp112537_c1_seq1	0.298546	-1.40887	0.61666	0.909375	BLASTN1	249	ref|XM_014179171.1|	PREDICTED: Salmo salar vesicle transport through interaction with t-SNAREs homolog 1A-like (LOC106589328), transcript variant X4, mRNA	386	2e-92	228/250 (91%)
comp1125704_c0_seq1	-1.3709	-2.1586	0.0474552	0.375474	BLASTN1	204	ref|XM_014139376.1|	PREDICTED: Salmo salar formin-binding protein 1-like (LOC106568736), transcript variant X5, mRNA	332	6e-78	188/204 (92%)
comp1125835_c0_seq1	0.669788	-2.51104	0.491469	0.850082	BLASTN1	210	ref|XM_014208770.1|	PREDICTED: Salmo salar plexin-A4-like (LOC106609762), mRNA	380	6e-91	202/210 (96%)
comp112585_c0_seq1	0.128377	-0.0191714	0.799473	0.97718	BLASTN1	278	ref|XM_014195451.1|	PREDICTED: Salmo salar butyrophilin subfamily 1 member A1-like (LOC106602684), transcript variant X6, mRNA	66	1e-05	82/112 (73%)
comp1125884_c0_seq1	1.49409	-2.21356	0.0749012	0.446531	BLASTN1	239	ref|XM_014205277.1|	PREDICTED: Salmo salar dnaJ homolog subfamily C member 5-like (LOC106607849), transcript variant X4, mRNA	394	1e-94	225/242 (92%)
comp112596_c0_seq1	-0.347754	1.3299	0.445668	0.825867	BLASTN1	779	ref|XM_014210092.1|	PREDICTED: Salmo salar vacuolar protein-sorting-associated protein 25-like (LOC106610650), mRNA	350	3e-82	294/378 (77%)
comp1126_c0_seq1	0.554269	8.26231	0.200844	0.638188	BLASTX1	2460	ref|XP_014010587.1|	PREDICTED: acyl-CoA desaturase-like [Salmo salar]_x0001_ref|XP_014010588.1| PREDICTED: acyl-CoA desaturase-like [Salmo salar]_x0001_ref|XP_014010589.1| PREDICTED: acyl-CoA desaturase-like [Salmo salar]_x0001_ref|XP_014010590.1| PREDICTED: acyl-CoA desaturase-like [Salmo salar]_x0001_gb|ACN11041.1| Acyl-CoA desaturase [Salmo salar]	1748	0	321/331 (96%)
comp1126017_c0_seq1	1.60115	-2.37001	0.0585997	0.407217	BLASTN1	223	ref|XM_014167544.1|	PREDICTED: Salmo salar receptor-type tyrosine-protein phosphatase alpha-like (LOC106583412), transcript variant X4, mRNA	386	1e-92	215/230 (93%)
comp112607_c0_seq1	-0.112485	1.11221	0.792284	0.974166	BLASTN1	346	ref|XM_014157129.1|	PREDICTED: Salmo salar hydroxymethylglutaryl-CoA lyase, mitochondrial-like (LOC106578367), mRNA	608	1e-152	328/343 (95%)
comp112613_c0_seq1	1.41783	2.34381	0.00178842	0.080311	BLASTX1	1865	ref|XP_014036539.1|	PREDICTED: importin-4 [Salmo salar]	2756	0	574/589 (97%)
comp112646_c0_seq1	-0.343757	2.33194	0.356787	0.768454	BLASTX1	1687	ref|XP_013996320.1|	PREDICTED: uncharacterized protein LOC106569469 [Salmo salar]	1396	0	297/361 (82%)
comp112657_c0_seq1	-0.627633	2.54029	0.106061	0.508939	BLASTX1	1823	gb|ACH70612.1|	malate dehydrogenase 1 [Salmo salar]	1754	0	330/334 (98%)
comp112659_c0_seq1	0.97434	0.731852	0.0933836	0.485679	BLASTX1	289	ref|XP_014005569.1|	PREDICTED: basic leucine zipper and W2 domain-containing protein 1-A-like [Salmo salar]	491	2e-57	96/96 (100%)
comp1126805_c0_seq1	-1.30264	-2.25402	0.157737	0.586885	BLASTN1	203	ref|XR_001319053.1|	PREDICTED: Salmo salar uncharacterized LOC106562524 (LOC106562524), ncRNA	292	4e-67	180/202 (89%)
comp112698_c0_seq1	-1.17287	2.19721	0.0114936	0.197797	BLASTN1	1182	ref|XR_001318778.1|	PREDICTED: Salmo salar uncharacterized LOC106561329 (LOC106561329), ncRNA	330	1e-76	318/417 (76%)
comp112726_c0_seq1	-0.293866	0.40656	0.575849	0.891824	BLASTN1	294	gb|EF467299.1|	Salmo salar clone 249L01 TCR-alpha/delta locus, genomic sequence	350	1e-82	226/256 (88%)
comp112728_c0_seq1	1.6127	1.74778	0.0138416	0.215611	BLASTX1	1122	ref|XP_014021746.1|	PREDICTED: something about silencing protein 10 isoform X1 [Salmo salar]	1186	2e-156	341/367 (92%)
comp11274_c0_seq1	0.659035	2.81689	0.279672	0.712076	BLASTN1	202	ref|XM_014186218.1|	PREDICTED: Salmo salar mitogen-activated protein kinase 6-like (LOC106594832), mRNA	316	1e-73	166/171 (97%)
comp112788_c0_seq1	-0.492408	0.891269	0.323908	0.74492	No Hit Found	NA			NA	NA
comp112799_c0_seq1	-0.108946	0.316535	0.81036	0.980849	BLASTN1	318	ref|XM_014154968.1|	PREDICTED: Salmo salar uncharacterized LOC106577156 (LOC106577156), mRNA	328	1e-76	191/208 (91%)
comp112803_c0_seq1	0.106227	-0.0969441	0.807055	0.979618	BLASTN1	237	ref|XM_014128919.1|	PREDICTED: Salmo salar protein PBDC1-like (LOC106563398), mRNA	288	6e-66	176/203 (86%)
comp11281_c0_seq1	-1.73746	5.52475	0.000555241	0.0403959	BLASTX1	1506	gb|ACO08490.1|	H-2 class II histocompatibility antigen, A-B alpha chain precursor [Oncorhynchus mykiss]	1054	6e-138	219/242 (90%)
comp11282_c0_seq1	-0.683475	4.86888	0.19171	0.62846	BLASTX1	730	gb|ACO08589.1|	Lysozyme g [Oncorhynchus mykiss]	959	3e-128	179/187 (95%)
comp112833_c0_seq1	0.294376	0.449688	0.499752	0.854347	BLASTX1	274	ref|NP_001167084.1|	ras-related protein Rab-8A [Salmo salar]_x0001_gb|ACN10770.1| Ras-related protein Rab-8A [Salmo salar]	288	2e-29	56/57 (98%)
comp112834_c0_seq1	-0.214163	1.0485	0.59765	0.901695	BLASTN1	702	ref|XM_014160701.1|	PREDICTED: Salmo salar proprotein convertase subtilisin/kexin type 5-like (LOC106580081), transcript variant X2, mRNA	632	8e-159	336/348 (96%)
comp112838_c0_seq1	-0.837386	1.3751	0.046479	0.372658	BLASTN1	693	ref|XM_014156988.1|	PREDICTED: Salmo salar semaphorin-4G-like (LOC106578306), mRNA	674	3e-170	354/365 (96%)
comp112839_c0_seq1	-0.0693594	-0.106735	0.938816	1	BLASTX1	219	ref|XP_013997187.1|	PREDICTED: H-2 class I histocompatibility antigen, Q10 alpha chain-like [Salmo salar]	169	5e-12	31/33 (93%)
comp112849_c0_seq1	0.954423	0.855148	0.0337385	0.324196	BLASTN1	337	gb|HM159473.1|	Salmo salar clone BAC 19C14 DOT1-like histone H3 methyltransferase pseudogene, complete sequence; anti-mullerian hormone gene, complete cds; ornithine decarboxylase antizyme 1 pseudogene, complete sequence; oogenesis-related protein gene, complete cds; and nuclear factor interleukin 3 regulated pseudogene, complete sequence	100	1e-14	55/58 (94%)
comp112863_c1_seq1	-0.100154	1.90983	0.836451	0.989262	BLASTN1	1354	ref|XM_014139485.1|	PREDICTED: Salmo salar collagen alpha-1(XI) chain-like (LOC106568813), transcript variant X3, mRNA	2432	0	1315/1373 (95%)
comp112866_c0_seq1	0.854634	1.41231	0.0236257	0.276371	BLASTN1	680	ref|XM_014213166.1|	PREDICTED: Salmo salar UDP-N-acetylglucosamine--peptide N-acetylglucosaminyltransferase 110 kDa subunit (LOC100380730), transcript variant X7, mRNA	300	1e-68	161/167 (96%)
comp112884_c0_seq1	0.0101923	1.27183	1	1	BLASTN1	683	ref|XM_014180206.1|	PREDICTED: Salmo salar vacuolar protein sorting-associated protein 26A-like (LOC106589824), mRNA	1102	0	629/678 (92%)
comp112888_c0_seq1	0.566529	0.53579	0.155275	0.583712	BLASTN1	307	ref|XM_014123755.1|	PREDICTED: Salmo salar SEC16 homolog A, endoplasmic reticulum export factor (sec16a), mRNA	536	4e-133	296/313 (94%)
comp112891_c0_seq1	-0.200144	0.139283	0.718318	0.94873	BLASTN1	254	ref|NM_001139654.1|	Salmo salar Ssu72 RNA polymerase II CTD phosphatase-like (ssu72l), mRNA_x0001_gb|BT043622.1| Salmo salar clone HM4_3830 Ssu72 RNA polymerase II CTD phosphatase-like (ssu72l) mRNA, complete cds	428	7e-104	246/271 (90%)
comp112902_c0_seq1	-0.928153	2.49918	0.027228	0.294378	BLASTX1	1925	ref|XP_013988388.1|	PREDICTED: threonine synthase-like 2 [Salmo salar]	2526	0	483/493 (97%)
comp112904_c0_seq1	-0.486485	-0.0738084	0.452861	0.829996	BLASTN1	286	ref|XM_014130046.1|	PREDICTED: Salmo salar PDZ and LIM domain protein 5-like (LOC106564051), transcript variant X4, mRNA	472	9e-116	265/281 (94%)
comp112905_c0_seq1	0.631351	0.179773	0.207462	0.64619	BLASTN1	248	ref|XM_014185760.1|	PREDICTED: Salmo salar zinc finger protein 568-like (LOC106594372), transcript variant X4, mRNA	180	1e-36	102/110 (92%)
comp112918_c0_seq1	2.4729	1.9746	0.000846229	0.0515293	BLASTX1	1932	ref|XP_014053239.1|	PREDICTED: ubiquitin carboxyl-terminal hydrolase 2-like [Salmo salar]	1958	0	397/401 (99%)
comp112946_c0_seq1	0.168751	2.2254	0.663449	0.929016	BLASTX1	1023	ref|XP_014025723.1|	PREDICTED: COP9 signalosome complex subunit 2-like isoform X2 [Salmo salar]	642	2e-75	121/122 (99%)
comp112953_c0_seq1	0.0731145	0.475195	0.907016	1	BLASTN1	213	gb|EF210363.1|	Salmo salar clone CH214-714P22 MHC Class I (Sasa-UBA) gene, Sasa-UBA*0601 allele, partial cds; and proteasome subunit beta type 8 (PSMB8a), proteasome subunit beta type 10 (PSMB10a), PSMB9a-like (PSMB9a-like), proteosome subunit beta type 9 (PSMB9), transporter 2 ATP binding cassette (TAP2a), bromodomain containing 2 (BRD2), collagen Type XI Alpha2 (COL11A2), retinoid X receptor beta (RXRB), solu…	292	4e-67	194/228 (85%)
comp112980_c0_seq1	0.336245	-0.518436	0.557428	0.883448	BLASTN1	203	ref|XM_014205780.1|	PREDICTED: Salmo salar peptidyl-prolyl cis-trans isomerase FKBP3-like (LOC106608082), mRNA	250	1e-55	177/211 (83%)
comp112990_c0_seq1	0.234887	0.955076	0.638671	0.919366	BLASTN1	396	ref|XM_014198947.1|	PREDICTED: Salmo salar neutral alpha-glucosidase AB-like (LOC106604381), transcript variant X1, mRNA	638	1e-160	367/396 (92%)
comp113_c0_seq1	-0.401163	11.7063	0.368873	0.778442	BLASTX1	1135	ref|NP_008672.1|CYTB_15075	cytochrome b [Salvelinus fontinalis]_x0001_ref|NP_008685.1|CYTB_15076 cytochrome b [Salvelinus alpinus]_x0001_ref|YP_009048964.1| cytochrome b (mitochondrion) [Salvelinus curilus]_x0001_ref|YP_009169996.1| cytochrome b (mitochondrion) [Salvelinus albus]_x0001_gb|AAD41384.1|AF154850_13 cytochrome b [Salvelinus fontinalis]_x0001_gb|AAD41397.1|AF154851_13 cytochrome b [Salvelinus alpinus]_x0001_dbj|…	1750	0	360/378 (95%)
comp113037_c0_seq1	-0.780502	1.93579	0.131215	0.549176	BLASTN1	1263	ref|XM_014151546.1|	PREDICTED: Salmo salar CD99 antigen-like protein 2 (LOC106575202), transcript variant X8, mRNA	1852	0	1094/1202 (91%)
comp113040_c0_seq1	-0.608021	1.34889	0.345451	0.759912	BLASTN1	605	ref|XM_014194945.1|	PREDICTED: Salmo salar cyclin-dependent kinase-like 1 (CDC2-related kinase) (cdkl1), transcript variant X3, mRNA	106	4e-16	87/107 (81%)
comp113043_c0_seq1	-0.235132	2.37218	0.531775	0.870202	BLASTN1	1595	ref|XM_014159171.1|	PREDICTED: Salmo salar next to BRCA1 gene 1 protein-like (LOC106579336), transcript variant X3, mRNA	1578	0	957/1079 (88%)
comp113045_c0_seq1	-0.327392	0.905301	0.470255	0.839201	BLASTN1	529	ref|XM_014160072.1|	PREDICTED: Salmo salar E3 ubiquitin-protein ligase RNF34 (rnf34), transcript variant X3, mRNA	820	0	468/509 (91%)
comp113083_c0_seq1	0.0536042	0.406246	0.902977	1	BLASTN1	238	ref|XM_014181610.1|	PREDICTED: Salmo salar Ribosomal protein L22-like 1 (rl22l), transcript variant X1, mRNA	186	3e-38	137/166 (82%)
comp113102_c0_seq1	0.101271	0.1964	0.856944	0.995004	BLASTN1	244	gb|FJ969489.1|	Salmo salar clone BAC CHORI214-184H23 aryl hydrocarbon receptor 2 alpha (AhR2a) gene, partial cds; aryl hydrocarbon receptor 1 beta-like protein (AhR1b) gene, MHC class I antigen (Sasa-UHA1) gene, Sasa-UHA1*0101 allele, MHC class I antigen (Sasa-UHA2) gene, Sasa-UHA2*0101 allele, and 1-acylglycerol-3-phosphate O-acyltransferase 3 (AGPAT3) gene, complete cds; and pyroxidal kinase (PDXK) gene, part…	112	4e-18	72/82 (87%)
comp113113_c0_seq1	-0.408218	0.785466	0.399241	0.797796	BLASTN1	377	ref|XM_014143623.1|	PREDICTED: Salmo salar SH3 domain-binding glutamic acid-rich-like protein 3 (LOC106571006), mRNA	430	3e-104	322/389 (82%)
comp113114_c0_seq1	0.54186	2.33303	0.171807	0.606359	BLASTX1	1296	ref|XP_010868775.1|	PREDICTED: sperm-associated antigen 7 [Esox lucius]	1052	7e-139	212/217 (97%)
comp113116_c0_seq1	-0.439871	0.605765	0.602217	0.903633	BLASTX1	279	gb|EEW79284.1|	cell wall-associated hydrolase [Brucella abortus NCTC 8038]_x0001_gb|EEW86125.1| cell wall-associated hydrolase [Brucella melitensis bv. 1 str. 16M]_x0001_gb|EEX91415.1| cell wall-associated hydrolase [Brucella ceti M13/05/1]_x0001_gb|EEX98833.1| cell wall-associated hydrolase [Brucella ceti M644/93/1]_x0001_gb|EEX98865.1| cell wall-associated hydrolase [Brucella pinnipedialis B2/94]_x0001_gb|EEY…	258	1e-25	51/51 (100%)
comp113118_c0_seq1	-0.0173985	1.96248	0.973459	1	BLASTN1	1171	ref|XM_014160660.1|	PREDICTED: Salmo salar alpha/beta hydrolase domain-containing protein 17B-like (LOC106580059), transcript variant X6, mRNA	1600	0	1062/1245 (85%)
comp113149_c0_seq1	-0.163477	0.994667	0.711281	0.946478	BLASTX1	765	ref|XP_014058921.1|	PREDICTED: hepatic leukemia factor-like [Salmo salar]	822	7e-106	179/186 (96%)
comp113152_c0_seq1	-0.199451	0.405076	0.665137	0.929152	BLASTN1	369	ref|XM_014171789.1|	PREDICTED: Salmo salar lysine-specific demethylase 2B-like (LOC106585505), transcript variant X5, mRNA	466	5e-114	332/404 (82%)
comp113157_c0_seq1	0.623008	1.39503	0.190904	0.627456	BLASTX1	726	ref|NP_001136187.1|	guanine nucleotide-binding protein G(i) subunit alpha-2 [Salmo salar]_x0001_ref|XP_013988212.1| PREDICTED: guanine nucleotide-binding protein G(i) subunit alpha-2 isoform X2 [Salmo salar]_x0001_gb|ACI34181.1| Guanine nucleotide-binding protein Gi, alpha-2 subunit [Salmo salar]	899	8e-117	180/186 (96%)
comp11317_c0_seq1	-0.580061	4.9282	0.320252	0.741868	BLASTX1	685	ref|XP_014010731.1|	PREDICTED: NADH dehydrogenase [ubiquinone] 1 beta subcomplex subunit 8, mitochondrial-like isoform X1 [Salmo salar]_x0001_gb|ACI69592.1| NADH dehydrogenase 1 beta subcomplex subunit 8, mitochondrial precursor [Salmo salar]	929	5e-124	190/195 (97%)
comp113182_c0_seq1	0.0118288	1.88755	0.967818	1	BLASTX1	1088	ref|XP_014003956.1|	PREDICTED: WAS protein family homolog 1-like [Salmo salar]	449	6e-47	129/130 (99%)
comp113202_c0_seq1	-0.805453	1.70697	0.113657	0.523406	BLASTX1	858	ref|XP_014062206.1|	PREDICTED: proline-rich protein 36-like isoform X1 [Salmo salar]	524	3e-60	164/194 (84%)
comp113203_c0_seq1	-0.38831	0.0254965	0.456104	0.831556	BLASTN1	334	ref|XM_014144438.1|	PREDICTED: Salmo salar cation-independent mannose-6-phosphate receptor-like (LOC106571395), transcript variant X2, mRNA	214	1e-45	115/119 (96%)
comp11321_c0_seq1	-0.179447	3.79273	0.672659	0.93141	BLASTX1	479	gb|AAO25761.1|	enolase [Ictalurus punctatus]	420	1e-49	76/81 (93%)
comp113214_c0_seq1	-0.588259	1.34654	0.254569	0.690603	BLASTN1	590	ref|XM_014146780.1|	PREDICTED: Salmo salar calcium-binding and coiled-coil domain-containing protein 1-like (LOC106572538), transcript variant X1, mRNA	186	8e-38	146/181 (80%)
comp113219_c0_seq1	0.127882	2.60278	0.731233	0.952516	BLASTX1	2279	ref|XP_014011821.1|	PREDICTED: sentrin-specific protease 3-like [Salmo salar]	2235	0	500/520 (96%)
comp113224_c0_seq1	-0.238275	0.607065	0.62702	0.915243	BLASTN1	574	ref|XM_014178975.1|	PREDICTED: Salmo salar ATP-citrate synthase-like (LOC106589258), transcript variant X3, mRNA	950	0	544/591 (92%)
comp113224_c0_seq2	0.110736	0.132087	0.792659	0.974456	BLASTX1	818	gb|AAH05533.1|	Acly protein, partial [Mus musculus]	771	3e-99	142/155 (91%)
comp113231_c0_seq1	0.327921	1.03839	0.436973	0.820185	BLASTN1	403	ref|XM_014205920.1|	PREDICTED: Salmo salar protein farnesyltransferase subunit beta-like (LOC106608156), mRNA	714	0	385/403 (95%)
comp113235_c0_seq1	0.243105	0.379011	0.637139	0.918742	BLASTN1	257	ref|XM_014146449.1|	PREDICTED: Salmo salar Serine/threonine-protein phosphatase 4 regulatory subunit 2-A (p4r2a), transcript variant X1, mRNA	140	1e-25	112/138 (81%)
comp113238_c0_seq1	1.02353	1.98671	0.0669939	0.428945	BLASTX1	976	ref|XP_014035232.1|	PREDICTED: monocarboxylate transporter 7-like isoform X1 [Salmo salar]	1527	0	294/304 (96%)
comp113256_c0_seq1	-2.0118	2.36001	4.44775e-06	0.00261174	BLASTX1	1654	ref|XP_014009701.1|	PREDICTED: regulator of microtubule dynamics protein 2-like isoform X2 [Salmo salar]_x0001_ref|XP_014009702.1| PREDICTED: regulator of microtubule dynamics protein 2-like isoform X2 [Salmo salar]_x0001_ref|XP_014009703.1| PREDICTED: regulator of microtubule dynamics protein 2-like isoform X2 [Salmo salar]_x0001_ref|XP_014009705.1| PREDICTED: regulator of microtubule dynamics protein 2-like isofor…	1429	0	306/306 (100%)
comp1132565_c0_seq1	-1.21775	-2.34416	0.340894	0.757127	No Hit Found	NA			NA	NA
comp113270_c0_seq1	-0.262006	1.54485	0.559356	0.884481	BLASTN1	685	ref|XM_014126236.1|	PREDICTED: Salmo salar zinc transporter ZIP1-like (LOC106561904), mRNA	842	0	518/579 (89%)
comp113303_c0_seq1	0.0735536	1.85943	0.843364	0.990629	BLASTX1	1181	ref|XP_014063856.1|	PREDICTED: tripartite motif-containing protein 35-like [Salmo salar]	1650	0	329/341 (96%)
comp113328_c0_seq1	2.0179	0.26572	0.00207715	0.0871386	BLASTN1	261	ref|XR_001319192.1|	PREDICTED: Salmo salar BCL2/adenovirus E1B interacting protein 3-like (bnip3l), transcript variant X1, misc_RNA	492	3e-121	255/261 (97%)
comp113333_c0_seq1	-0.22041	-0.441599	0.69621	0.939985	BLASTN1	244	ref|XM_014126093.1|	PREDICTED: Salmo salar Golgi phosphoprotein 3-like (LOC106561827), mRNA	428	6e-104	240/261 (91%)
comp113339_c0_seq1	0.477285	2.2313	0.267912	0.702108	BLASTX1	1671	ref|XP_013978518.1|	PREDICTED: UDP-N-acetylhexosamine pyrophosphorylase-like isoform X2 [Salmo salar]	1800	0	334/340 (98%)
comp113344_c0_seq1	-0.589838	0.175174	0.1716	0.606166	BLASTN1	438	ref|NM_001124435.1|	Oncorhynchus mykiss CD18 protein (cd18), mRNA_x0001_emb|AM418386.2| Oncorhynchus mykiss mRNA for CD18 protein	434	3e-105	259/286 (90%)
comp113346_c0_seq1	0.675673	1.38065	0.105441	0.507507	BLASTX1	1079	ref|XP_013995630.1|	PREDICTED: EF-hand calcium-binding domain-containing protein 14-like isoform X1 [Salmo salar]	347	6e-33	64/67 (95%)
comp11340_c0_seq1	-0.0213144	3.45843	0.980436	1	BLASTX1	262	ref|NP_001117882.1|	complement factor H precursor [Oncorhynchus mykiss]_x0001_emb|CAF25505.1| complement factor H precursor [Oncorhynchus mykiss]	246	1e-21	46/74 (62%)
comp11341_c0_seq1	0.125623	5.37409	0.743298	0.957177	BLASTX1	1780	ref|NP_001154055.1|	NTF2-related export protein 2 [Oncorhynchus mykiss]_x0001_gb|ACO07687.1| NTF2-related export protein 2 [Oncorhynchus mykiss]	692	5e-84	141/143 (98%)
comp113442_c0_seq1	-0.26791	1.18777	0.522225	0.865896	BLASTN1	701	ref|XM_014155331.1|	PREDICTED: Salmo salar PHD finger protein 3-like (LOC106577366), transcript variant X4, mRNA	1124	0	660/722 (91%)
comp113443_c0_seq1	1.07596	0.403942	0.0993207	0.497087	BLASTX1	285	ref|XP_014007883.1|	PREDICTED: coagulation factor X-like [Salmo salar]	126	1e-06	22/23 (95%)
comp113447_c0_seq1	0.420532	0.966008	0.355208	0.767253	BLASTN1	732	ref|XM_014174573.1|	PREDICTED: Salmo salar solute carrier family 37 (glucose-6-phosphate transporter), member 1 (slc37a1), transcript variant X2, mRNA	1228	0	685/724 (94%)
comp113454_c0_seq1	-0.0506972	-1.58376	1	1	BLASTN1	243	ref|XM_014181821.1|	PREDICTED: Salmo salar uncharacterized LOC106590667 (LOC106590667), mRNA	226	4e-49	146/163 (89%)
comp113470_c0_seq1	-0.189767	-0.46151	0.731392	0.952516	BLASTN1	224	ref|XM_014191772.1|	PREDICTED: Salmo salar GATA-binding factor 6-B-like (LOC106600428), transcript variant X4, mRNA	370	3e-88	215/230 (93%)
comp113497_c0_seq1	-0.669965	0.906173	0.0739943	0.443955	BLASTN1	567	ref|XM_014193359.1|	PREDICTED: Salmo salar neurogenic locus notch homolog protein 1-like (LOC106601274), mRNA	902	0	526/577 (91%)
comp113502_c0_seq1	-3.66139	1.1027	0.0369272	0.337486	BLASTX1	464	emb|CAK18630.1|	MHC class I heavy chain, partial [Salmo trutta]	507	1e-61	92/100 (92%)
comp113520_c0_seq1	0.17718	0.399835	0.694313	0.939105	BLASTN1	526	ref|XM_014160019.1|	PREDICTED: Salmo salar suppressor of defective silencing 3 homolog (SDS3, S. cerevisiae) (suds3), transcript variant X2, mRNA	752	0	464/522 (88%)
comp113522_c0_seq1	0.330506	-0.414527	0.503147	0.856063	BLASTN1	223	ref|XM_014159948.1|	PREDICTED: Salmo salar abhydrolase domain-containing protein 16A-like (LOC106579779), mRNA	396	3e-95	215/224 (95%)
comp11354_c0_seq1	0.432357	5.31581	0.257844	0.693488	BLASTX1	843	ref|NP_001297797.1|	transcription factor BTF3 homolog 4 [Esox lucius]_x0001_ref|XP_014005008.1| PREDICTED: transcription factor BTF3 homolog 4 [Salmo salar]_x0001_gb|ACI69060.1| Transcription factor BTF3 homolog 4 [Salmo salar]_x0001_gb|ACN10086.1| Transcription factor BTF3 homolog 4 [Salmo salar]_x0001_gb|ACN12433.1| Transcription factor BTF3 homolog 4 [Salmo salar]_x0001_gb|ACO13651.1| Transcription factor BTF3 ho…	666	6e-84	158/158 (100%)
comp113575_c0_seq1	-0.133099	2.03938	0.733979	0.95337	BLASTN1	1112	ref|XM_014211136.1|	PREDICTED: Salmo salar F-box only protein 33-like (LOC106611180), mRNA	1820	0	1052/1151 (91%)
comp113576_c0_seq1	-0.221783	-1.3558	0.770979	0.966662	BLASTN1	232	ref|XM_014137688.1|	PREDICTED: Salmo salar protein KIAA2022-like (LOC106567860), mRNA	186	3e-38	175/223 (78%)
comp113616_c0_seq1	-0.121039	2.38757	0.755756	0.961381	BLASTN1	1453	ref|XM_014194411.1|	PREDICTED: Salmo salar SMG1 phosphatidylinositol 3-kinase-related kinase (smg1), mRNA	1934	0	1103/1186 (93%)
comp113619_c0_seq1	1.52772	2.04177	0.00774627	0.163789	BLASTX1	2029	ref|XP_013982312.1|	PREDICTED: U3 small nucleolar ribonucleoprotein protein MPP10-like [Salmo salar]	2261	0	562/618 (90%)
comp11363_c0_seq1	-2.34692	5.7296	4.44386e-07	0.000959486	BLASTX1	2391	ref|NP_001133343.1|	UDP-glucuronosyltransferase 2A2 [Salmo salar]_x0001_ref|XP_014013961.1| PREDICTED: UDP-glucuronosyltransferase 2A2 isoform X1 [Salmo salar]_x0001_ref|XP_014013962.1| PREDICTED: UDP-glucuronosyltransferase 2A2 isoform X1 [Salmo salar]_x0001_ref|XP_014013963.1| PREDICTED: UDP-glucuronosyltransferase 2A2 isoform X1 [Salmo salar]_x0001_gb|ACI33061.1| UDP-glucuronosyltransferase 2A2 precursor [Salmo s…	2554	0	517/535 (96%)
comp11364_c0_seq1	-0.0313162	3.49882	0.963432	1	BLASTX1	232	gb|ACN60341.1|	Calreticulin precursor [Salmo salar]	401	1e-44	76/77 (98%)
comp113640_c0_seq1	-0.708966	1.3101	0.0848019	0.468024	BLASTX1	702	ref|XP_013980474.1|	PREDICTED: mothers against decapentaplegic homolog 7-like [Salmo salar]	1013	7e-134	203/203 (100%)
comp113664_c0_seq1	0.165172	1.07076	0.739209	0.955265	BLASTN1	617	ref|XM_014150067.1|	PREDICTED: Salmo salar septin-10-like (LOC106574278), transcript variant X1, mRNA	714	0	531/648 (81%)
comp1136671_c0_seq1	-1.08563	-2.33244	0.307528	0.732937	No Hit Found	NA			NA	NA
comp113670_c0_seq1	-0.327573	2.68976	0.371934	0.780619	BLASTX1	1850	ref|NP_001135285.1|	Vacuolar proton translocating ATPase 116 kDa subunit a [Salmo salar]_x0001_ref|XP_014067634.1| PREDICTED: vacuolar proton translocating ATPase 116 kDa subunit a isoform X1 [Salmo salar]_x0001_ref|XP_014067635.1| PREDICTED: vacuolar proton translocating ATPase 116 kDa subunit a isoform X1 [Salmo salar]_x0001_ref|XP_014067636.1| PREDICTED: vacuolar proton translocating ATPase 116 kDa subunit a isof…	992	2e-119	207/231 (89%)
comp113687_c0_seq1	0.319404	0.209823	0.587644	0.897856	BLASTN1	229	ref|XM_014205780.1|	PREDICTED: Salmo salar peptidyl-prolyl cis-trans isomerase FKBP3-like (LOC106608082), mRNA	430	2e-104	225/230 (97%)
comp113694_c0_seq1	-1.19412	1.10571	0.00313962	0.108372	BLASTN1	543	ref|XM_014193099.1|	PREDICTED: Salmo salar protein FAM134C-like (LOC106601138), transcript variant X2, mRNA	968	0	529/560 (94%)
comp11370_c0_seq1	-0.230432	3.96753	0.576768	0.892331	BLASTX1	466	ref|XP_014021286.1|	PREDICTED: histamine N-methyltransferase isoform X2 [Salmo salar]	500	5e-57	94/100 (94%)
comp113732_c0_seq1	0.451031	-0.0923651	0.409645	0.804163	BLASTN1	344	ref|XM_014203942.1|	PREDICTED: Salmo salar intercellular adhesion molecule 2-like (LOC106607215), mRNA	262	1e-58	145/154 (94%)
comp113753_c0_seq1	-0.450044	-0.135211	0.435327	0.819088	BLASTN1	240	ref|XM_014131379.1|	PREDICTED: Salmo salar testis-expressed sequence 2 protein-like (LOC106564888), transcript variant X3, mRNA	322	4e-75	201/225 (89%)
comp113770_c0_seq1	-0.582033	2.22509	0.159652	0.58953	BLASTX1	924	ref|XP_014053322.1|	PREDICTED: myelin protein zero-like protein 1 isoform X1 [Salmo salar]	1404	0	265/270 (98%)
comp113787_c0_seq1	0.708753	2.52136	0.186844	0.622818	BLASTX1	2381	ref|XP_014036627.1|	PREDICTED: ATP-dependent zinc metalloprotease YME1L1-like isoform X2 [Salmo salar]	3375	0	688/718 (95%)
comp113809_c0_seq1	-0.127768	2.16517	0.836595	0.989262	BLASTX1	2041	ref|XP_014070003.1|	PREDICTED: stAR-related lipid transfer protein 13 isoform X4 [Salmo salar]	2990	0	562/581 (96%)
comp1138305_c0_seq1	-0.0956728	-1.91167	0.910379	1	BLASTX1	267	gb|ACI66732.1|	Arylsulfatase A precursor [Salmo salar]	464	3e-56	88/88 (100%)
comp113849_c0_seq1	0.308108	2.25384	0.480386	0.843764	BLASTX1	1640	ref|XP_014043778.1|	PREDICTED: AFG3-like protein 2 [Salmo salar]	2381	0	448/452 (99%)
comp113869_c0_seq1	-0.947826	0.33258	0.179798	0.614775	BLASTX1	278	ref|XP_005721862.1|	PREDICTED: PHD finger-like domain-containing protein 5A [Pundamilia nyererei]	477	2e-58	92/92 (100%)
comp113876_c0_seq1	-0.603332	0.0970461	0.220243	0.658858	BLASTN1	406	ref|XM_014129173.1|	PREDICTED: Salmo salar protein lin-7 homolog C (LOC106563518), mRNA	730	0	391/407 (96%)
comp113889_c0_seq1	-1.00045	2.03795	0.176846	0.611497	BLASTX1	614	dbj|GAK46829.1|	conserved protein [Tepidicaulis marinus]	202	9e-17	42/59 (71%)
comp113895_c0_seq1	-0.311638	0.594488	0.477682	0.842436	BLASTN1	295	ref|XM_014151812.1|	PREDICTED: Salmo salar autophagy-related protein 9A-like (LOC106575328), transcript variant X4, mRNA	514	4e-127	280/294 (95%)
comp1138950_c0_seq1	0.31705	-2.35177	0.846182	0.991804	BLASTX1	203	ref|XP_014014382.1|	PREDICTED: clusterin-associated protein 1 isoform X2 [Salmo salar]	340	6e-36	65/67 (97%)
comp113929_c0_seq1	0.680523	2.34216	0.118206	0.53022	BLASTX1	1878	ref|XP_013990818.1|	PREDICTED: von Willebrand factor A domain-containing protein 1-like [Salmo salar]	2040	0	399/412 (96%)
comp113943_c0_seq1	-0.0722341	0.130344	0.928269	1	No Hit Found	NA			NA	NA
comp113946_c0_seq1	-0.903417	1.53645	0.0728544	0.441545	BLASTN1	868	ref|XM_014122844.1|	PREDICTED: Salmo salar heme-binding protein 1-like (LOC106613993), mRNA	572	2e-142	527/670 (78%)
comp113957_c0_seq1	0.583595	-1.63402	0.351021	0.764422	BLASTX1	288	ref|XP_014065266.1|	PREDICTED: C-type lectin domain family 4 member M-like [Salmo salar]	444	8e-50	84/95 (88%)
comp113967_c0_seq1	1.28153	0.322355	0.00678204	0.153589	BLASTN1	380	ref|XM_014204825.1|	PREDICTED: Salmo salar activator of 90 kDa heat shock protein ATPase homolog 1-like (LOC106607651), mRNA	632	4e-159	355/381 (93%)
comp113983_c0_seq1	1.97387	2.565	1.5307e-05	0.0053229	BLASTX1	1731	gb|ACI34247.1|	EGF-containing fibulin-like extracellular matrix protein 2 precursor [Salmo salar]	1694	0	321/328 (97%)
comp113989_c0_seq1	0.229513	0.878109	0.618595	0.910578	BLASTN1	586	ref|XM_014137065.1|	PREDICTED: Salmo salar 14-3-3 protein epsilon-like (LOC106567579), transcript variant X4, mRNA	856	0	527/589 (89%)
comp113990_c0_seq1	0.463293	2.20459	0.25555	0.691586	BLASTX1	1518	ref|XP_014052581.1|	PREDICTED: glucose-dependent insulinotropic receptor [Salmo salar]	537	1e-58	126/220 (57%)
comp114006_c0_seq1	-1.74445	1.77413	0.00511353	0.13456	BLASTX1	1360	ref|XP_013985004.1|	PREDICTED: protein phosphatase 1 regulatory subunit 3B-like isoform X1 [Salmo salar]	1591	0	293/305 (96%)
comp1140076_c0_seq1	-0.0877164	-2.24069	0.888398	1	BLASTN1	207	gb|GU129140.1|	Salmo salar IgH locus B genomic sequence	154	1e-29	108/132 (81%)
comp114009_c0_seq1	1.09053	1.61463	0.00703595	0.156145	BLASTN1	761	ref|XM_014139921.1|	PREDICTED: Salmo salar volume-regulated anion channel subunit LRRC8D-like (LOC106568987), transcript variant X2, mRNA	1332	0	716/747 (95%)
comp114011_c0_seq1	-1.1448	-1.09365	0.0620397	0.417475	BLASTN1	212	ref|XM_014162710.1|	PREDICTED: Salmo salar carboxypeptidase D-like (LOC106581036), transcript variant X3, mRNA	278	3e-63	182/213 (85%)
comp114012_c0_seq1	-0.533996	-0.0371062	0.334776	0.752518	BLASTN1	256	ref|XM_014175728.1|	PREDICTED: Salmo salar carboxylesterase 3-like (LOC106587376), transcript variant X7, mRNA	352	3e-83	230/262 (87%)
comp11403_c0_seq1	1.43966	4.23009	0.00932937	0.179247	BLASTX1	598	ref|XP_014022692.1|	PREDICTED: HIG1 domain family member 1A, mitochondrial-like [Salmo salar]	411	1e-47	78/80 (97%)
comp114039_c0_seq1	0.760537	2.43542	0.057491	0.403646	BLASTX1	1343	ref|XP_014033723.1|	PREDICTED: 39S ribosomal protein L3, mitochondrial [Salmo salar]_x0001_gb|ACO11188.1| Mitochondrial 39S ribosomal protein L3 [Caligus rogercresseyi]	1823	0	336/339 (99%)
comp114045_c0_seq1	0.594896	0.0428381	0.291474	0.721273	BLASTN1	230	ref|XM_010878125.2|	PREDICTED: Esox lucius chromosome LG14 open reading frame, human C2orf42 (clg14h2orf42), transcript variant X3, mRNA	228	1e-49	194/244 (79%)
comp114048_c0_seq1	0.752354	-1.37247	0.21984	0.658395	BLASTN1	245	ref|XM_014135954.1|	PREDICTED: Salmo salar arf-GAP with GTPase, ANK repeat and PH domain-containing protein 2-like (LOC106567079), transcript variant X6, mRNA	212	3e-45	188/236 (79%)
comp114052_c0_seq1	-0.671125	0.729634	0.346435	0.760329	BLASTX1	344	ref|NP_001133397.1|	Retrovirus-related Pol polyprotein from transposon 17.6 [Salmo salar]_x0001_ref|XP_014069686.1| PREDICTED: retrovirus-related Pol polyprotein from transposon 17.6 isoform X3 [Salmo salar]_x0001_gb|ACI33159.1| Retrovirus-related Pol polyprotein from transposon 17.6 [Salmo salar]	400	2e-45	73/76 (96%)
comp114063_c0_seq1	0.139555	0.105808	0.782581	0.970697	BLASTN1	417	ref|XM_014159102.1|	PREDICTED: Salmo salar uncharacterized LOC106579300 (LOC106579300), transcript variant X5, mRNA	678	2e-171	391/423 (92%)
comp114067_c0_seq1	0.128275	1.45289	0.756376	0.961541	BLASTX1	806	ref|NP_001158840.1|	C-1-tetrahydrofolate synthase, cytoplasmic [Salmo salar]_x0001_gb|ACN10590.1| C-1-tetrahydrofolate synthase, cytoplasmic [Salmo salar]	1404	0	262/268 (97%)
comp114081_c0_seq1	0.820347	2.27096	0.0528691	0.390276	BLASTX1	1583	ref|XP_014056674.1|	PREDICTED: uncharacterized protein LOC106605483 isoform X1 [Salmo salar]_x0001_ref|XP_014056675.1| PREDICTED: uncharacterized protein LOC106605483 isoform X1 [Salmo salar]	1776	0	353/369 (95%)
comp114101_c0_seq1	-0.326623	0.580739	0.512939	0.861462	BLASTN1	450	ref|XM_014197068.1|	PREDICTED: Salmo salar Flotillin-2a (flt2), transcript variant X5, mRNA	770	0	429/453 (94%)
comp114103_c0_seq1	-0.0280426	1.60124	0.94675	1	BLASTX1	927	ref|XP_013990819.1|	PREDICTED: OTU domain-containing protein 3-like [Salmo salar]_x0001_ref|XP_013990820.1| PREDICTED: OTU domain-containing protein 3-like [Salmo salar]	422	1e-44	104/110 (94%)
comp114121_c0_seq1	-0.527346	2.34806	0.233628	0.671061	BLASTX1	2186	ref|XP_014028502.1|	PREDICTED: 3-hydroxyisobutyryl-CoA hydrolase, mitochondrial [Salmo salar]_x0001_gb|ACN11180.1| 3-hydroxyisobutyryl-CoA hydrolase, mitochondrial precursor [Salmo salar]	1269	5e-165	241/245 (98%)
comp114123_c0_seq1	-0.417295	2.40635	0.281979	0.713804	BLASTN1	1769	ref|XM_014190371.1|	PREDICTED: Salmo salar 3-ketodihydrosphingosine reductase-like (LOC106599247), mRNA	2810	0	1614/1751 (92%)
comp114139_c0_seq1	-0.667542	0.154602	0.179455	0.614379	BLASTN1	290	ref|XM_014207795.1|	PREDICTED: Salmo salar uncharacterized protein C7orf73-like (LOC106609241), mRNA	370	4e-88	246/292 (84%)
comp114143_c0_seq1	1.07729	2.32936	0.00590238	0.144815	BLASTN1	1601	ref|XM_014171702.1|	PREDICTED: Salmo salar sarcoplasmic/endoplasmic reticulum calcium ATPase 2-like (LOC106585469), transcript variant X1, mRNA	1816	0	1011/1068 (94%)
comp114154_c0_seq1	0.550381	1.25762	0.177404	0.612176	BLASTN1	811	ref|XM_014141186.1|	PREDICTED: Salmo salar kinesin-1 heavy chain-like (LOC106569631), transcript variant X2, mRNA	1196	0	740/834 (88%)
comp114160_c0_seq1	0.784997	0.0660055	0.189135	0.6249	BLASTX1	262	ref|XP_014062153.1|	PREDICTED: phospholipase A-2-activating protein-like [Salmo salar]_x0001_gb|ACN11010.1| Phospholipase A-2-activating protein [Salmo salar]	469	1e-52	87/87 (100%)
comp114162_c0_seq1	-1.42948	-0.267659	0.0223334	0.268371	BLASTN1	289	ref|XM_014134910.1|	PREDICTED: Salmo salar ankyrin repeat and BTB (POZ) domain containing 1 (abtb1), transcript variant X3, mRNA	490	1e-120	275/291 (94%)
comp114167_c0_seq1	0.388504	2.04848	0.459668	0.833818	BLASTX1	1124	ref|NP_001133802.1|	Inositol-3-phosphate synthase A [Salmo salar]_x0001_gb|ACI33924.1| Inositol-3-phosphate synthase A [Salmo salar]	1814	0	336/337 (99%)
comp114171_c0_seq1	-0.172408	2.26133	0.645848	0.92173	BLASTX1	1362	ref|NP_001167190.1|	interferon regulatory factor 9 [Salmo salar]_x0001_ref|XP_014015032.1| PREDICTED: interferon regulatory factor 9 isoform X1 [Salmo salar]_x0001_gb|ACI34351.1| Interferon regulatory factor 9 [Salmo salar]_x0001_gb|ACN11040.1| Interferon regulatory factor 9 [Salmo salar]	787	9e-96	145/147 (98%)
comp11419_c0_seq1	-0.250866	3.76004	0.559198	0.88439	BLASTX1	224	ref|XP_014017240.1|	PREDICTED: ATP synthase subunit alpha, mitochondrial-like [Salmo salar]	244	7e-22	47/47 (100%)
comp114244_c0_seq1	1.69797	-0.0227704	0.00107544	0.0601259	BLASTX1	209	ref|NP_001133570.1|	target of EGR1 protein 1 [Salmo salar]_x0001_gb|ACI33499.1| Target of EGR1 protein 1 [Salmo salar]	230	4e-20	45/47 (95%)
comp1142574_c0_seq1	-0.000936094	-2.25121	1	1	No Hit Found	NA			NA	NA
comp114265_c0_seq1	0.110657	3.41153	0.89469	1	BLASTX1	3370	ref|XP_014037624.1|	PREDICTED: methionine synthase [Salmo salar]	5220	0	986/995 (99%)
comp114271_c0_seq1	-0.416456	2.49062	0.372099	0.780654	BLASTX1	1280	ref|XP_014026675.1|	PREDICTED: 3-oxoacyl-[acyl-carrier-protein] reductase FabG-like [Salmo salar]	1310	2e-177	263/265 (99%)
comp114282_c0_seq1	0.301571	1.17195	0.445183	0.825491	BLASTN1	684	ref|XM_014186891.1|	PREDICTED: Salmo salar zinc finger protein 239-like (LOC106595520), mRNA	86	1e-10	76/95 (80%)
comp114283_c0_seq1	0.449701	-0.61013	0.426048	0.813874	BLASTN1	245	ref|XM_014127843.1|	PREDICTED: Salmo salar actin-related protein 2/3 complex subunit 5-like protein (LOC106562824), mRNA	384	6e-92	223/245 (91%)
comp11430_c0_seq1	0.669503	3.57769	0.262031	0.697483	BLASTN1	236	ref|XM_014159871.1|	PREDICTED: Salmo salar translocation associated membrane protein 1 (tram1), transcript variant X2, mRNA	254	1e-56	171/198 (86%)
comp114304_c0_seq1	-0.887012	0.954763	0.0908373	0.480869	BLASTN1	644	ref|XM_014160371.1|	PREDICTED: Salmo salar cytosolic thiouridylase subunit 1 (ctu1), transcript variant X3, mRNA	344	1e-80	299/376 (79%)
comp114308_c0_seq1	0.2758	1.19602	0.504565	0.856624	BLASTN1	576	ref|XM_014193941.1|	PREDICTED: Salmo salar ATP-dependent RNA helicase DDX42-like (LOC106601605), transcript variant X2, mRNA	994	0	545/575 (94%)
comp114309_c0_seq1	-0.696476	1.76074	0.0962136	0.490891	BLASTX1	887	ref|XP_014000817.1|	PREDICTED: uncharacterized protein C7orf26-like, partial [Salmo salar]	941	2e-123	213/225 (94%)
comp114311_c0_seq1	-1.04478	2.84062	0.0115163	0.198107	BLASTX1	1924	ref|XP_013979794.1|	PREDICTED: protein spire homolog 2-like [Salmo salar]	1724	0	342/355 (96%)
comp114312_c0_seq1	-0.31122	1.19929	0.513141	0.861487	BLASTX1	1196	ref|XP_010711279.1|	PREDICTED: endogenous retrovirus group FC1 Env polyprotein [Meleagris gallopavo]	279	2e-23	56/112 (50%)
comp114327_c0_seq1	-0.479313	0.635551	0.34094	0.757127	BLASTN1	381	ref|XM_014213438.1|	PREDICTED: Salmo salar coagulation factor IX-like (LOC106612366), transcript variant X2, mRNA	110	2e-17	234/360 (65%)
comp11433_c0_seq1	0.249281	4.47698	0.658587	0.927531	BLASTX1	496	ref|NP_001134376.1|	Ubiquitin-like protein 5 [Salmo salar]_x0001_ref|XP_014041504.1| PREDICTED: ubiquitin-like protein 5 [Salmo salar]_x0001_ref|XP_014041511.1| PREDICTED: ubiquitin-like protein 5 [Salmo salar]_x0001_gb|ACI67259.1| Ubiquitin-like protein 5 [Salmo salar]_x0001_gb|ACI69285.1| Ubiquitin-like protein 5 [Salmo salar]_x0001_gb|ACM08492.1| Ubiquitin-like protein 5 [Salmo salar]_x0001_gb|ACM08961.1| Ubiquit…	379	2e-43	73/73 (100%)
comp114345_c0_seq1	0.0682228	2.52482	0.855563	0.994731	BLASTX1	1170	ref|XP_013997234.1|	PREDICTED: UDP-glucuronosyltransferase 2B20-like [Salmo salar]	1493	0	302/339 (89%)
comp11435_c0_seq1	-0.4961	5.23072	0.232337	0.669731	BLASTN1	1460	ref|XM_014170525.1|	PREDICTED: Salmo salar histone H2A.V-like (LOC106584895), mRNA	2110	0	1303/1475 (88%)
comp114380_c0_seq1	1.67161	-0.286325	0.0141865	0.218573	BLASTN1	205	ref|XM_014177270.1|	PREDICTED: Salmo salar leucine-rich repeat-containing protein 16A-like (LOC106588362), transcript variant X5, mRNA	212	2e-45	144/166 (86%)
comp114386_c0_seq1	0.216437	0.750959	0.625918	0.91447	BLASTN1	461	ref|XM_014176962.1|	PREDICTED: Salmo salar dolichyl-diphosphooligosaccharide--protein glycosyltransferase subunit STT3B-like (LOC106588202), transcript variant X2, mRNA	652	2e-164	412/466 (88%)
comp114390_c0_seq1	0.544307	0.369051	0.465677	0.836647	BLASTX1	242	ref|NP_001133340.1|	splicing factor, proline- and glutamine-rich [Salmo salar]_x0001_gb|ACI33054.1| Splicing factor, proline- and glutamine-rich [Salmo salar]	363	2e-38	75/80 (93%)
comp114406_c0_seq1	0.946872	2.79297	0.109942	0.516579	BLASTX1	1827	ref|XP_014069988.1|	PREDICTED: uncharacterized protein LOC106612891 [Salmo salar]_x0001_ref|XP_014069990.1| PREDICTED: uncharacterized protein LOC106612891 [Salmo salar]_x0001_ref|XP_014069991.1| PREDICTED: uncharacterized protein LOC106612891 [Salmo salar]_x0001_ref|XP_014069992.1| PREDICTED: uncharacterized protein LOC106612891 [Salmo salar]_x0001_ref|XP_014069993.1| PREDICTED: uncharacterized protein LOC106612891…	1866	0	364/398 (91%)
comp114410_c0_seq1	-0.654632	0.881365	0.159004	0.588636	BLASTN1	481	ref|XM_010884456.1|	PREDICTED: Esox lucius phosphatidylserine synthase 1 (LOC105018765), mRNA	82	1e-09	110/153 (71%)
comp114415_c0_seq1	2.32165	0.0927014	0.0145117	0.220607	BLASTX1	239	ref|XP_014053528.1|	PREDICTED: heat shock 70 kDa protein 4-like [Salmo salar]	327	8e-33	60/60 (100%)
comp114421_c0_seq1	0.650239	-0.201068	0.190876	0.627456	BLASTN1	218	ref|XM_014208446.1|	PREDICTED: Salmo salar ubiquitin-conjugating enzyme E2 N-like (LOC106609528), mRNA	338	1e-79	180/186 (96%)
comp114422_c0_seq1	0.187409	0.844148	0.691629	0.937976	BLASTN1	395	ref|XM_014201796.1|	PREDICTED: Salmo salar protein YIPF3-like (LOC106605823), transcript variant X2, mRNA	360	3e-85	334/431 (77%)
comp114442_c0_seq1	0.613983	1.24398	0.139123	0.560816	BLASTN1	595	ref|XM_014132874.1|	PREDICTED: Salmo salar exportin-2 (LOC106565588), transcript variant X2, mRNA	972	0	557/602 (92%)
comp114468_c0_seq1	0.104987	0.23705	0.855707	0.994731	BLASTN1	599	ref|XM_014215979.1|	PREDICTED: Salmo salar polypyrimidine tract-binding protein 1-like (LOC106613576), transcript variant X1, mRNA	974	0	562/604 (93%)
comp114474_c0_seq1	-0.300653	-0.080329	0.572815	0.89074	BLASTN1	242	ref|XM_014129708.1|	PREDICTED: Salmo salar merlin-like (LOC106563816), transcript variant X8, mRNA	342	1e-80	211/238 (88%)
comp114513_c0_seq1	2.2307	1.59832	3.19951e-05	0.00820092	BLASTN1	959	ref|XM_010886346.2|	PREDICTED: Esox lucius CD2 molecule (cd2), transcript variant X4, mRNA	98	1e-13	71/82 (86%)
comp114527_c0_seq1	0.0564251	0.28011	0.923913	1	BLASTN1	390	ref|XM_014142179.1|	PREDICTED: Salmo salar protein PRRC2A-like (LOC106570147), mRNA	676	5e-171	374/393 (95%)
comp114541_c0_seq1	-0.00820427	1.60268	0.992808	1	No Hit Found	NA			NA	NA
comp114544_c0_seq1	0.933111	0.767443	0.0308088	0.311751	BLASTN1	437	ref|XR_001321276.1|	PREDICTED: Salmo salar uncharacterized LOC106573152 (LOC106573152), ncRNA	490	2e-120	374/458 (81%)
comp114547_c0_seq1	2.48303	0.432926	0.0881795	0.47531	BLASTX1	228	ref|XP_013980498.1|	PREDICTED: proline-rich protein 36-like [Salmo salar]	319	1e-31	65/75 (86%)
comp114553_c0_seq1	-0.147188	2.99239	0.703663	0.942679	BLASTX1	2239	ref|XP_014048518.1|	PREDICTED: UNC93-like protein MFSD11 [Salmo salar]	2024	0	444/448 (99%)
comp11457_c0_seq1	-0.0578909	4.74355	0.903075	1	BLASTN1	1334	ref|XM_014181180.1|	PREDICTED: Salmo salar acyl-CoA binding domain containing 5 (acbd5), transcript variant X2, mRNA	1102	0	841/1041 (80%)
comp114574_c0_seq1	-0.40773	1.65177	0.319618	0.741663	BLASTN1	581	ref|XM_014173935.1|	PREDICTED: Salmo salar LIM and senescent cell antigen-like-containing domain protein 1 (LOC106586532), transcript variant X3, mRNA	946	0	535/575 (93%)
comp114594_c0_seq1	-0.577098	2.29428	0.178547	0.613084	BLASTX1	2012	ref|NP_001167399.1|	Mannose-6-phosphate receptor-binding protein 1 [Salmo salar]_x0001_gb|ACN10818.1| Mannose-6-phosphate receptor-binding protein 1 [Salmo salar]	2004	0	451/471 (95%)
comp114598_c0_seq1	1.35056	-0.610051	0.0703378	0.436074	BLASTN1	274	ref|XM_014152760.1|	PREDICTED: Salmo salar ATP-binding cassette sub-family D member 2-like (LOC106575983), mRNA	396	3e-95	251/288 (87%)
comp11460_c0_seq1	0.552374	4.47541	0.242153	0.678331	BLASTN1	655	ref|XM_014169249.1|	PREDICTED: Salmo salar 24-dehydrocholesterol reductase (dhcr24), transcript variant X2, mRNA	566	6e-141	361/420 (85%)
comp114601_c0_seq1	1.56114	0.273589	0.00268089	0.0989507	BLASTN1	328	ref|XM_014215447.1|	PREDICTED: Salmo salar serine/threonine-protein phosphatase 5-like (LOC106613338), mRNA	378	3e-90	266/319 (83%)
comp114621_c0_seq1	0.13815	0.636669	0.795991	0.975802	BLASTN1	360	ref|XM_014193937.1|	PREDICTED: Salmo salar fermitin family homolog 2 (LOC106601584), transcript variant X6, mRNA	648	2e-163	349/362 (96%)
comp11463_c0_seq1	-0.300342	5.09106	0.474869	0.841181	BLASTX1	592	ref|NP_001133153.1|	60S ribosomal protein L19 [Salmo salar]_x0001_gb|ACH70808.1| ribosomal protein L19 [Salmo salar]	253	5e-23	111/112 (99%)
comp114638_c0_seq1	0.196894	1.36299	0.630394	0.916745	BLASTN1	1015	ref|XM_014158463.1|	PREDICTED: Salmo salar granulins-like (LOC106579032), transcript variant X2, mRNA	1032	0	631/706 (89%)
comp114640_c0_seq1	-0.902027	1.95066	0.0730912	0.44213	BLASTX1	907	gb|ACI70082.1|	C1orf93 homolog [Salmo salar]	1196	1e-162	222/232 (95%)
comp114643_c0_seq1	1.16945	-0.141473	0.0877833	0.474154	BLASTN1	400	ref|XM_014156816.1|	PREDICTED: Salmo salar RNA binding motif protein 46 (rbm46), mRNA	442	2e-107	306/364 (84%)
comp114646_c0_seq1	-0.0595991	0.801127	0.908511	1	BLASTN1	572	ref|XM_010887463.2|	PREDICTED: Esox lucius periphilin 1 (pphln1), transcript variant X4, mRNA	96	2e-13	317/489 (64%)
comp114664_c0_seq1	0.341868	0.546962	0.66448	0.929016	BLASTN1	455	ref|XM_014129724.1|	PREDICTED: Salmo salar ubiquitin-like 3 (ubl3), mRNA	736	0	424/460 (92%)
comp114665_c0_seq1	0.0181632	1.57621	0.981061	1	BLASTX1	555	ref|XP_014041811.1|	PREDICTED: DNA-directed RNA polymerase II subunit RPB1 [Salmo salar]	205	9e-16	47/86 (54%)
comp114689_c0_seq1	-1.00743	2.28996	0.00746121	0.16034	BLASTX1	1370	ref|XP_014017941.1|	PREDICTED: upstream transcription factor 1 isoform X6 [Salmo salar]	1647	0	322/324 (99%)
comp114700_c0_seq1	0.0594798	0.0435476	0.947431	1	BLASTN1	631	ref|XM_014135882.1|	PREDICTED: Salmo salar zinc finger protein Eos-like (LOC106567050), transcript variant X2, mRNA	480	1e-117	391/485 (80%)
comp114700_c0_seq2	-0.456982	-0.280774	0.508918	0.858714	BLASTN1	631	ref|XM_014135882.1|	PREDICTED: Salmo salar zinc finger protein Eos-like (LOC106567050), transcript variant X2, mRNA	480	1e-117	391/485 (80%)
comp11471_c0_seq1	-0.586487	3.16691	0.215616	0.654428	BLASTN1	255	ref|XM_014150018.1|	PREDICTED: Salmo salar integral membrane protein 2B-like (LOC106574255), transcript variant X2, mRNA	378	2e-90	238/266 (89%)
comp114711_c0_seq1	-0.422567	2.47459	0.301529	0.728576	BLASTX1	1608	ref|NP_001134050.1|	Di-N-acetylchitobiase precursor [Salmo salar]_x0001_gb|ACI66041.1| Di-N-acetylchitobiase precursor [Salmo salar]	1938	0	359/364 (98%)
comp114718_c0_seq1	-0.18716	1.15663	0.779459	0.970047	BLASTN1	554	ref|XR_001325519.1|	PREDICTED: Salmo salar uncharacterized LOC106591901 (LOC106591901), ncRNA	936	0	521/555 (93%)
comp114725_c0_seq1	0.514579	2.60373	0.180785	0.616014	BLASTX1	1698	ref|XP_014037810.1|	PREDICTED: soluble calcium-activated nucleotidase 1-like [Salmo salar]	1588	0	298/305 (97%)
comp11473_c0_seq1	-0.84885	4.23078	0.037373	0.338714	BLASTX1	1236	ref|XP_014003925.1|	PREDICTED: CD9 antigen-like isoform X1 [Salmo salar]	1046	2e-138	226/227 (99%)
comp114734_c0_seq1	0.251034	2.10195	0.557542	0.883482	BLASTN1	1561	ref|XM_014133792.1|	PREDICTED: Salmo salar regulator of G-protein signaling 3-like (LOC106565973), transcript variant X12, mRNA	2794	0	1506/1576 (95%)
comp1147388_c0_seq1	0.201978	-2.05982	0.651662	0.92485	BLASTX1	253	ref|XP_014045527.1|	PREDICTED: E3 ubiquitin-protein ligase Topors-like, partial [Salmo salar]	319	8e-32	78/84 (92%)
comp114742_c0_seq1	-0.161806	1.01101	0.775369	0.968826	BLASTN1	525	ref|XM_010880950.2|	PREDICTED: Esox lucius filamin binding LIM protein 1 (fblim1), mRNA	314	1e-72	268/337 (79%)
comp114745_c0_seq1	1.02543	1.56644	0.015751	0.228457	BLASTX1	788	ref|NP_001135129.1|	CI085 protein [Salmo salar]_x0001_ref|XP_014026924.1| PREDICTED: uncharacterized protein C9orf85 homolog [Salmo salar]_x0001_gb|ACI67157.1| C9orf85 homolog [Salmo salar]	912	4e-121	172/177 (97%)
comp11475_c0_seq1	-0.0665778	6.09549	0.859776	0.995889	BLASTX1	4478	ref|XP_014011311.1|	PREDICTED: protein transport protein Sec24D-like [Salmo salar]	4214	0	782/795 (98%)
comp114763_c0_seq1	0.936439	-0.221736	0.0315938	0.315409	BLASTN1	213	ref|XM_014154016.1|	PREDICTED: Salmo salar ras-related protein ORAB-1-like (LOC106576702), transcript variant X1, mRNA	260	2e-58	188/228 (82%)
comp114775_c0_seq1	-0.0431733	1.66645	0.90969	1	No Hit Found	NA			NA	NA
comp114798_c0_seq1	0.410737	0.765067	0.512192	0.860915	BLASTX1	430	ref|XP_014020232.1|	PREDICTED: insulin-induced gene 2 protein-like isoform X2 [Salmo salar]	282	2e-27	56/59 (94%)
comp114833_c0_seq1	0.214448	0.891035	0.67952	0.933483	BLASTN1	593	ref|XM_014205381.1|	PREDICTED: Salmo salar vascular endothelial growth factor A-A-like (LOC106607898), transcript variant X3, mRNA	1098	0	579/596 (97%)
comp114844_c0_seq1	0.597357	2.28794	0.122911	0.537156	BLASTX1	1545	ref|NP_001135230.1|	Pre-mRNA-splicing factor 38A [Salmo salar]_x0001_gb|ACI33619.1| Pre-mRNA-splicing factor 38A [Salmo salar]_x0001_gb|ACM09802.1| Pre-mRNA-splicing factor 38A [Salmo salar]	1004	3e-129	212/213 (99%)
comp114847_c0_seq1	-0.95778	-0.168387	0.0325596	0.318071	BLASTN1	293	ref|XM_014213511.1|	PREDICTED: Salmo salar AP-2 complex subunit mu (LOC106612407), transcript variant X4, mRNA	340	6e-80	181/187 (96%)
comp114874_c0_seq1	0.866641	0.647081	0.193083	0.629994	BLASTX1	258	ref|XP_014047293.1|	PREDICTED: uncharacterized protein LOC106600457 [Salmo salar]	246	6e-23	46/71 (64%)
comp1148977_c0_seq1	-0.442916	-2.16798	0.68663	0.936575	BLASTN1	224	emb|FQ310508.3|	Dicentrarchus labrax chromosome sequence corresponding to linkage group 18, complete sequence	72	2e-07	41/44 (93%)
comp114906_c0_seq1	-1.95099	0.00956326	0.000227979	0.0245804	BLASTN1	245	gb|EU025716.1|	Salmo salar retinoic acid receptor gamma b (Rargb) gene, partial cds; and homeobox protein HoxC13ba (HoxC13ba), homeobox protein HoxC12ba (HoxC12ba), homeobox protein HoxC11ba (HoxC11ba), homeobox protein HoxC10ba (HoxC10ba), homeobox protein HoxC9ba (HoxC9ba), homeobox protein HoxC8ba (HoxC8ba), homeobox protein HoxC6ba (HoxC6ba), homeobox protein HoxC5ba (HoxC5ba), and homeobox protein HoxC4ba …	200	5e-42	164/201 (81%)
comp114934_c0_seq1	-0.166779	1.08453	0.730757	0.952483	BLASTN1	432	ref|XM_014127749.1|	PREDICTED: Salmo salar golgin subfamily B member 1-like (LOC106562744), transcript variant X2, mRNA	742	0	405/427 (94%)
comp114936_c0_seq1	1.75114	2.25327	0.000606235	0.0428715	BLASTX1	1272	ref|XP_013990065.1|	PREDICTED: activator of basal transcription 1 [Salmo salar]_x0001_ref|XP_013990066.1| PREDICTED: activator of basal transcription 1 [Salmo salar]	1152	4e-153	278/288 (96%)
comp114942_c0_seq1	1.71495	1.87034	0.00611578	0.147048	BLASTN1	1396	ref|XM_014174237.1|	PREDICTED: Salmo salar serine/threonine-protein kinase SIK2-like (LOC106586692), transcript variant X2, mRNA	2452	0	1304/1353 (96%)
comp114957_c0_seq1	-0.192723	2.31418	0.62491	0.913914	BLASTX1	1048	ref|XP_014067684.1|	PREDICTED: cleavage stimulation factor subunit 2-like isoform X2 [Salmo salar]	1483	0	348/348 (100%)
comp114960_c0_seq1	0.0138401	0.805746	0.983707	1	BLASTN1	344	ref|NM_001311053.1|	Esox lucius glutaredoxin 5 (glrx5), mRNA	102	3e-15	152/213 (71%)
comp114966_c0_seq1	0.0253866	0.877725	0.987786	1	BLASTN1	655	ref|XR_001323059.1|	PREDICTED: Salmo salar E3 ubiquitin-protein ligase TRIM17-like (LOC106581273), transcript variant X2, misc_RNA	1068	0	617/668 (92%)
comp114991_c0_seq1	0.0691648	0.0255473	0.908559	1	BLASTN1	279	ref|XM_014194348.1|	PREDICTED: Salmo salar Rho GTPase activating protein 5 (arhgap5), mRNA	514	3e-127	275/286 (96%)
comp115_c0_seq1	-0.241913	9.76664	0.682728	0.934733	BLASTX1	315	ref|XP_011375277.1|	PREDICTED: LOW QUALITY PROTEIN: 40S ribosomal protein S29 [Pteropus vampyrus]	320	4e-34	58/68 (85%)
comp1150_c0_seq1	-0.211526	7.69865	0.71092	0.946357	BLASTX1	734	ref|XP_014062516.1|	PREDICTED: thioredoxin-like [Salmo salar]_x0001_gb|ACI66497.1| Thioredoxin [Salmo salar]_x0001_gb|ACI68074.1| Thioredoxin [Salmo salar]_x0001_gb|ACM08478.1| Thioredoxin [Salmo salar]_x0001_gb|ACM08641.1| Thioredoxin [Salmo salar]_x0001_gb|ACM09056.1| Thioredoxin [Salmo salar]_x0001_gb|ACM09416.1| Thioredoxin [Salmo salar]_x0001_gb|ADM16142.1| Thioredoxin [Salmo salar]_x0001_gb|ADM16163.1| Thiored…	491	9e-59	103/108 (95%)
comp11500_c0_seq1	-0.660563	5.27665	0.117243	0.528185	BLASTX1	1234	ref|XP_014014776.1|	PREDICTED: pituitary tumor-transforming gene 1 protein-interacting protein-like [Salmo salar]	784	2e-99	167/176 (94%)
comp115011_c0_seq1	1.90342	2.70557	0.00100264	0.0572927	BLASTX1	2007	ref|NP_001133415.1|	serine/threonine-protein kinase Sgk2 [Salmo salar]_x0001_gb|ACI33191.1| Serine/threonine-protein kinase Sgk2 [Salmo salar]	1604	0	319/324 (98%)
comp115017_c0_seq1	1.21205	1.0105	0.00929919	0.179004	BLASTN1	549	ref|XM_014180716.1|	PREDICTED: Salmo salar ubiquitin-like modifier-activating enzyme 5 (LOC106590118), mRNA	914	0	520/557 (93%)
comp115020_c0_seq1	-0.115292	1.97466	0.776985	0.96929	BLASTX1	1318	ref|XP_014032394.1|	PREDICTED: secretory carrier-associated membrane protein 3-like isoform X1 [Salmo salar]	1231	5e-164	322/328 (98%)
comp115042_c0_seq1	-0.375644	1.12275	0.339577	0.756038	BLASTN1	846	ref|XM_014142610.1|	PREDICTED: Salmo salar thyroid hormone receptor associated protein 3 (thrap3), transcript variant X13, mRNA	850	0	577/673 (85%)
comp115114_c0_seq1	-1.33185	2.42729	0.00702387	0.156145	BLASTN1	1680	ref|XM_014175550.1|	PREDICTED: Salmo salar alanine aminotransferase 2-like (LOC106587295), transcript variant X4, mRNA	2284	0	1431/1623 (88%)
comp115121_c0_seq1	-2.08088	1.42204	0.00144657	0.0719894	BLASTX1	619	ref|XP_014012240.1|	PREDICTED: sorting nexin-15 [Salmo salar]	455	2e-50	119/221 (53%)
comp115122_c0_seq1	0.0584848	1.90286	0.870511	0.999004	BLASTN1	935	ref|XM_014208507.1|	PREDICTED: Salmo salar UHRF1-binding protein 1-like (LOC106609564), transcript variant X6, mRNA	1462	0	868/958 (90%)
comp115126_c0_seq1	-0.84559	0.652633	0.0807774	0.45952	BLASTN1	385	ref|XM_014202033.1|	PREDICTED: Salmo salar Claudin-12 (cld12), transcript variant X2, mRNA	616	1e-154	356/387 (91%)
comp1151269_c0_seq1	-0.14344	-2.12377	1	1	BLASTX1	320	ref|XP_013987925.1|	PREDICTED: protein FAM219A isoform X1 [Salmo salar]	423	2e-49	105/106 (99%)
comp115146_c0_seq1	-0.752259	0.409665	0.29225	0.721884	BLASTX1	230	ref|XP_014028482.1|	PREDICTED: cytochrome P450 2D6-like isoform X1 [Salmo salar]	373	3e-40	69/76 (90%)
comp115164_c0_seq1	1.50425	0.376216	0.0164911	0.233766	BLASTX1	290	ref|XP_014050984.1|	PREDICTED: zinc finger protein 36, C3H1 type-like 1 [Salmo salar]	471	9e-55	93/98 (94%)
comp115176_c0_seq1	0.318524	1.6694	0.407073	0.802212	BLASTX1	1139	ref|XP_014048000.1|	PREDICTED: male-specific lethal 1-like 1 [Salmo salar]_x0001_ref|XP_014048001.1| PREDICTED: male-specific lethal 1-like 1 [Salmo salar]	1021	1e-130	190/195 (97%)
comp11518_c0_seq1	0.458773	4.22212	0.242895	0.679178	BLASTX1	349	gb|KKF21382.1|	Transposable element Tcb2 transposase [Larimichthys crocea]	417	2e-48	79/90 (87%)
comp11519_c0_seq1	0.878982	4.18845	0.0421101	0.354756	BLASTN1	465	ref|XM_014143928.1|	PREDICTED: Salmo salar leucine-rich alpha-2-glycoprotein-like (LOC106571174), mRNA	760	0	429/464 (92%)
comp115206_c0_seq1	0.366502	0.176268	0.466914	0.837011	BLASTN1	414	ref|XM_014163595.1|	PREDICTED: Salmo salar ras-related protein Rap-2b (LOC106581500), mRNA	688	3e-174	378/399 (94%)
comp115223_c0_seq1	0.118568	2.08094	0.753261	0.960803	BLASTX1	1235	ref|XP_014020314.1|	PREDICTED: motile sperm domain-containing protein 2-like [Salmo salar]_x0001_gb|ACN11351.1| Motile sperm domain-containing protein 2 [Salmo salar]	1147	4e-149	264/267 (98%)
comp115232_c0_seq1	-1.84884	0.170438	0.00378575	0.117127	BLASTN1	344	ref|XM_014145605.1|	PREDICTED: Salmo salar serine/threonine-protein kinase Sgk2-like (LOC106571978), transcript variant X2, mRNA	244	8e-54	154/174 (88%)
comp115234_c0_seq1	-0.256268	0.436023	0.637785	0.918972	BLASTN1	467	ref|XM_013136507.1|	PREDICTED: Esox lucius acyl-CoA synthetase long-chain family member 3 (acsl3), mRNA	176	3e-35	219/301 (72%)
comp115246_c0_seq1	-0.0899744	2.23963	0.827928	0.986904	BLASTX1	1333	ref|XP_014053305.1|	PREDICTED: NHL repeat-containing protein 3 [Salmo salar]_x0001_gb|ACI33155.1| NHL repeat-containing protein 3 precursor [Salmo salar]	1850	0	349/353 (98%)
comp11526_c0_seq1	-0.139233	3.33545	0.744572	0.957487	BLASTN1	316	ref|XM_014156968.1|	PREDICTED: Salmo salar V-type proton ATPase 16 kDa proteolipid subunit (LOC106578297), mRNA	516	1e-127	292/313 (93%)
comp115291_c0_seq1	1.00677	1.67708	0.0120284	0.203179	BLASTN1	712	ref|XM_014175573.1|	PREDICTED: Salmo salar polycomb protein suz12-B-like (LOC106587302), transcript variant X2, mRNA	1230	0	677/714 (94%)
comp115372_c0_seq1	0.187172	1.37927	0.668527	0.930456	BLASTN1	848	ref|XM_014158395.1|	PREDICTED: Salmo salar mitogen-activated protein kinase 8 (LOC106579004), transcript variant X4, mRNA	1452	0	812/865 (93%)
comp11539_c0_seq1	-0.501514	4.24547	0.299519	0.727017	BLASTN1	464	ref|XM_014156283.1|	PREDICTED: Salmo salar amyloid-like protein 1 (LOC106577862), transcript variant X2, mRNA	764	0	430/462 (93%)
comp115396_c0_seq1	0.692685	-0.101742	0.206797	0.645277	BLASTN1	404	gb|GU552297.1|	Salmo salar clone BAC 24B13 genomic sequence	144	1e-26	89/99 (89%)
comp115400_c0_seq1	0.457061	0.835917	0.340551	0.756966	BLASTN1	566	ref|XM_014187272.1|	PREDICTED: Salmo salar transcriptional regulator ATRX-like (LOC106595930), mRNA	426	6e-103	352/447 (78%)
comp115440_c0_seq1	-0.106407	1.3272	0.826751	0.986544	BLASTN1	624	ref|XM_014150016.1|	PREDICTED: Salmo salar abl interactor 2-like (LOC106574254), transcript variant X13, mRNA	908	0	588/690 (85%)
comp1154407_c0_seq1	0.639257	-2.34345	0.564286	0.887079	BLASTN1	213	ref|XM_014147389.1|	PREDICTED: Salmo salar zinc finger protein 335-like (LOC106572852), transcript variant X4, mRNA	148	5e-28	148/191 (77%)
comp115455_c0_seq1	-0.293996	1.21962	0.50134	0.855325	BLASTN1	479	ref|XR_001327914.1|	PREDICTED: Salmo salar uncharacterized LOC106600908 (LOC106600908), ncRNA	644	3e-162	413/463 (89%)
comp115469_c0_seq1	0.640539	0.450773	0.223707	0.661777	BLASTN1	353	ref|XM_014180518.1|	PREDICTED: Salmo salar neuropilin-1a-like (LOC106590027), transcript variant X6, mRNA	564	1e-140	327/357 (91%)
comp115478_c0_seq1	0.550784	0.672309	0.184921	0.620652	BLASTX1	650	ref|NP_001134454.1|	post-GPI attachment to proteins factor 2 [Salmo salar]_x0001_gb|ACI67591.1| Post-GPI attachment to proteins factor 2 [Salmo salar]	509	7e-60	93/95 (97%)
comp115483_c0_seq1	-0.66699	-0.0261833	0.227904	0.666013	BLASTN1	279	gb|KF870466.1|	Oncorhynchus mykiss growth differentiation factor 11 (GDF11) gene, complete cds	214	9e-46	185/235 (78%)
comp115487_c0_seq1	0.650257	1.20784	0.27316	0.706646	BLASTX1	633	ref|XP_013983011.1|	PREDICTED: mitochondrial inner membrane protease subunit 1-like [Salmo salar]	884	7e-118	163/167 (97%)
comp115489_c0_seq1	-0.628699	0.504363	0.140878	0.563687	BLASTN1	484	ref|XM_014162401.1|	PREDICTED: Salmo salar frizzled-9-like (LOC106580877), mRNA	702	6e-178	421/471 (89%)
comp115490_c0_seq1	0.0849688	1.90277	0.82912	0.987291	BLASTX1	1036	ref|XP_014056288.1|	PREDICTED: interferon-stimulated 20 kDa exonuclease-like 2 [Salmo salar]	1030	3e-135	187/194 (96%)
comp115491_c0_seq1	0.538244	2.52845	0.244093	0.679803	BLASTX1	1825	ref|NP_001167209.1|	Nuclear RNA export factor 1 [Salmo salar]_x0001_gb|ACN11099.1| Nuclear RNA export factor 1 [Salmo salar]	2649	0	566/569 (99%)
comp115494_c0_seq1	0.146862	0.970282	0.732419	0.952778	BLASTN1	484	ref|XM_014176064.1|	PREDICTED: Salmo salar TM2 domain-containing protein 3-like (LOC106587559), mRNA	718	0	440/490 (89%)
comp115496_c0_seq1	-0.296042	0.68268	0.565134	0.887301	BLASTN1	502	ref|XM_014212357.1|	PREDICTED: Salmo salar ETS-related transcription factor Elf-2-like (LOC106611780), transcript variant X2, mRNA	692	3e-175	405/441 (91%)
comp11551_c0_seq1	0.777678	5.78393	0.046566	0.373139	BLASTX1	2037	gb|ACN10991.1|	Nucleolar protein 5A [Salmo salar]	2242	0	515/534 (96%)
comp115511_c0_seq1	0.499214	1.25587	0.257946	0.693564	BLASTN1	475	ref|XM_014212577.1|	PREDICTED: Salmo salar Dual specificity protein kinase CLK4 (clk4), transcript variant X1, mRNA	786	0	452/493 (91%)
comp11554_c0_seq1	-0.601422	4.74675	0.314911	0.737681	BLASTN1	587	ref|XM_014190254.1|	PREDICTED: Salmo salar calreticulin-like (LOC106599148), transcript variant X2, mRNA	504	4e-124	340/394 (86%)
comp11556_c0_seq1	0.112574	5.85952	0.749184	0.95905	BLASTX1	2596	ref|XP_010878652.1|	PREDICTED: 14-3-3 protein beta/alpha-A [Esox lucius]	1198	1e-154	227/236 (96%)
comp115567_c0_seq1	0.0450445	0.0289251	0.932187	1	BLASTX1	269	ref|XP_014070600.1|	PREDICTED: heterogeneous nuclear ribonucleoprotein R-like isoform X2 [Salmo salar]	130	2e-06	87/89 (97%)
comp115600_c0_seq1	1.10344	0.610055	0.0212711	0.262393	BLASTN1	404	ref|XM_014172487.1|	PREDICTED: Salmo salar bone morphogenetic protein receptor, type IB (bmpr1b), transcript variant X5, mRNA	158	2e-30	120/146 (82%)
comp115603_c0_seq1	-0.097682	1.50809	0.796813	0.975942	BLASTN1	827	ref|XM_014154886.1|	PREDICTED: Salmo salar tetraspanin-14-like (LOC106577130), mRNA	754	0	424/452 (93%)
comp115609_c0_seq1	1.07493	0.278869	0.145116	0.569398	BLASTX1	214	ref|XP_014068193.1|	PREDICTED: stress-70 protein, mitochondrial-like [Salmo salar]_x0001_gb|ACN11027.1| Stress-70 protein, mitochondrial precursor [Salmo salar]	368	5e-39	71/71 (100%)
comp115611_c0_seq1	-1.72612	0.938493	0.00163957	0.0776015	BLASTN1	343	ref|XM_014204113.1|	PREDICTED: Salmo salar signal transducer and activator of transcription 5B-like (LOC106607295), mRNA	560	1e-139	322/346 (93%)
comp115657_c0_seq1	-0.23044	-0.271346	0.672918	0.931487	BLASTN1	222	ref|XM_014135660.1|	PREDICTED: Salmo salar transcription initiation factor TFIID subunit 10-like (LOC106566962), mRNA	368	1e-87	209/223 (93%)
comp115668_c0_seq1	0.212835	0.625433	0.808445	0.980109	BLASTX1	387	ref|XP_014060798.1|	PREDICTED: trichohyalin-like [Salmo salar]	212	1e-16	42/43 (97%)
comp115674_c0_seq1	1.92171	1.73168	7.24107e-05	0.0133049	BLASTN1	1647	gb|KM051921.1|	Brachymystax lenok tsinlingensis microsatellite BLT25 sequence	212	2e-44	153/181 (84%)
comp115707_c0_seq1	-0.373948	2.76534	0.330115	0.748437	BLASTX1	2401	ref|XP_013995188.1|	PREDICTED: cyclic AMP-dependent transcription factor ATF-6 alpha-like isoform X4 [Salmo salar]	2326	0	527/540 (97%)
comp115712_c0_seq1	-0.217133	2.34546	0.57532	0.891657	BLASTX1	1306	ref|XP_014063809.1|	PREDICTED: mitochondrial inner membrane protease ATP23 homolog isoform X1 [Salmo salar]	1260	3e-170	233/234 (99%)
comp115726_c0_seq1	-0.959321	-1.01176	0.0854387	0.469261	BLASTN1	213	ref|XM_014163813.1|	PREDICTED: Salmo salar palmitoyltransferase ZDHHC3-like (LOC106581646), transcript variant X8, mRNA	236	7e-52	172/201 (85%)
comp11573_c0_seq1	-1.4184	5.8266	0.00286902	0.102653	BLASTX1	2217	ref|NP_001134867.1|	NipSnap homolog 3A [Salmo salar]_x0001_gb|ACI69216.1| NipSnap homolog 3A [Salmo salar]	1330	4e-176	246/252 (97%)
comp115751_c0_seq1	-0.220526	1.701	0.67684	0.932978	BLASTN1	785	ref|XM_014135101.1|	PREDICTED: Salmo salar transmembrane protein 203-like (LOC106566747), mRNA	1250	0	739/811 (91%)
comp115755_c0_seq1	2.74419	0.195449	0.00542553	0.138779	BLASTN1	226	ref|XM_014151060.1|	PREDICTED: Salmo salar cyclic nucleotide-binding domain-containing protein 2-like (LOC106574924), mRNA	80	2e-09	57/66 (86%)
comp115794_c0_seq1	-0.0912239	2.10604	0.825005	0.986326	BLASTN1	1078	ref|XM_014175838.1|	PREDICTED: Salmo salar dual specificity mitogen-activated protein kinase kinase 7-like (LOC106587435), transcript variant X2, mRNA	1842	0	1024/1080 (94%)
comp11580_c0_seq1	2.32796	6.08417	6.12967e-06	0.00303433	BLASTX1	4159	ref|XP_013982170.1|	PREDICTED: eukaryotic translation initiation factor 4 gamma 2-like, partial [Salmo salar]	4048	0	881/895 (98%)
comp11581_c0_seq1	0.152378	5.5883	0.717223	0.948163	BLASTX1	1636	ref|XP_014058863.1|	PREDICTED: ER membrane protein complex subunit 10-like isoform X2 [Salmo salar]	1099	7e-144	247/250 (98%)
comp115823_c0_seq1	-0.0847459	2.26403	0.853382	0.993959	BLASTX1	985	ref|NP_001133786.1|	copper chaperone for superoxide dismutase [Salmo salar]_x0001_gb|ACI33896.1| Copper chaperone for superoxide dismutase [Salmo salar]	1392	0	266/270 (98%)
comp115838_c0_seq1	-0.162519	1.44998	0.72591	0.951294	BLASTX1	592	ref|XP_014056660.1|	PREDICTED: male-enhanced antigen 1 isoform X1 [Salmo salar]	217	5e-18	43/43 (100%)
comp11584_c0_seq1	-0.312838	6.16838	0.65824	0.927454	BLASTX1	1352	ref|XP_013989408.1|	PREDICTED: uncharacterized protein LOC106566092 isoform X1 [Salmo salar]_x0001_ref|XP_013989409.1| PREDICTED: uncharacterized protein LOC106566092 isoform X1 [Salmo salar]	890	4e-114	199/202 (98%)
comp115854_c0_seq1	-0.707719	0.567793	0.299559	0.727073	BLASTX1	245	gb|AEA52584.1|	Conserved protein [Lactobacillus casei LC2W]_x0001_gb|AEA53244.1| Conserved protein [Lactobacillus casei LC2W]_x0001_gb|AEA53260.1| Conserved protein [Lactobacillus casei LC2W]_x0001_gb|AEA54338.1| Conserved protein [Lactobacillus casei LC2W]_x0001_gb|AEA55007.1| Conserved protein [Lactobacillus casei LC2W]_x0001_gb|AEA55757.1| Conserved protein [Lactobacillus casei BD-II]_x0001_gb|AEA56405.1| Co…	174	1e-13	40/66 (60%)
comp115884_c0_seq1	0.0204398	0.942077	0.985768	1	BLASTN1	489	ref|XM_014167260.1|	PREDICTED: Salmo salar methyltransferase like 1 (mettl1), transcript variant X3, mRNA	730	0	448/501 (89%)
comp115908_c0_seq1	-0.0715873	1.70155	0.852176	0.9936	BLASTX1	903	ref|XP_014017749.1|	PREDICTED: SID1 transmembrane family member 2-like isoform X1 [Salmo salar]	354	2e-33	78/79 (98%)
comp1159203_c0_seq1	0.537323	-2.50427	0.668914	0.930456	BLASTX1	205	ref|XP_014070255.1|	PREDICTED: serine-protein kinase ATM isoform X2 [Salmo salar]	339	4e-34	61/65 (93%)
comp115927_c0_seq1	0.0968062	1.3061	0.819516	0.984153	BLASTN1	509	ref|XM_014192293.1|	PREDICTED: Salmo salar reticulocalbin 3, EF-hand calcium binding domain (rcn3), transcript variant X2, mRNA	584	6e-146	435/525 (82%)
comp115934_c0_seq1	-0.617036	2.02535	0.123131	0.537308	BLASTN1	1216	ref|XM_014168027.1|	PREDICTED: Salmo salar probable peptidyl-tRNA hydrolase 2 (LOC106583630), transcript variant X2, mRNA	1364	0	967/1146 (84%)
comp115948_c0_seq1	-0.14547	2.29718	0.722202	0.949978	BLASTN1	1569	ref|XM_014129038.1|	PREDICTED: Salmo salar spectrin beta chain, non-erythrocytic 1-like (LOC106563448), transcript variant X5, mRNA	1144	0	1160/1557 (74%)
comp115953_c0_seq1	0.135193	1.8952	0.747199	0.958576	BLASTN1	931	ref|XR_001322624.1|	PREDICTED: Salmo salar uncharacterized LOC106579295 (LOC106579295), ncRNA	1708	0	901/931 (96%)
comp115957_c0_seq1	0.669871	0.993472	0.11917	0.53198	BLASTN1	903	ref|XM_014171945.1|	PREDICTED: Salmo salar BTB/POZ domain-containing protein KCTD9 (LOC106585572), transcript variant X2, mRNA	1264	0	759/833 (91%)
comp115959_c0_seq1	0.603195	-0.132777	0.250795	0.686607	BLASTN1	232	ref|XM_014179204.1|	PREDICTED: Salmo salar Golgi to ER traffic protein 4 homolog (LOC106589355), mRNA	288	6e-66	202/236 (85%)
comp115967_c0_seq1	1.28975	0.207679	0.0130212	0.209924	BLASTN1	389	ref|XM_014132845.1|	PREDICTED: Salmo salar ubiquitin carboxyl-terminal hydrolase 4 (LOC100380707), mRNA	694	7e-176	375/392 (95%)
comp115978_c0_seq1	2.1889	1.78281	0.0129109	0.209321	BLASTX1	1033	ref|XP_014019981.1|	PREDICTED: ATP-dependent RNA helicase DDX3X isoform X8 [Salmo salar]	1115	2e-143	254/257 (98%)
comp115987_c0_seq1	-0.815439	2.39495	0.0501852	0.383586	BLASTX1	1496	ref|XP_014007201.1|	PREDICTED: gem-associated protein 8 [Salmo salar]	888	3e-113	209/219 (95%)
comp115998_c0_seq1	0.242415	0.875418	0.608878	0.906259	BLASTX1	371	ref|NP_001133600.1|	UDP-N-acetylglucosamine transporter [Salmo salar]_x0001_ref|XP_014055341.1| PREDICTED: probable UDP-sugar transporter protein SLC35A4 isoform X1 [Salmo salar]_x0001_gb|ACI33550.1| UDP-N-acetylglucosamine transporter [Salmo salar]	282	3e-27	61/81 (75%)
comp11601_c0_seq1	1.21499	5.22771	0.0535709	0.392222	BLASTN1	881	ref|XM_014139844.1|	PREDICTED: Salmo salar angiopoietin-related protein 4-like (LOC106568957), mRNA	914	0	703/859 (81%)
comp116012_c0_seq1	0.986132	1.25244	0.04427	0.36378	BLASTX1	587	ref|XP_014010577.1|	PREDICTED: ribosomal protein 63, mitochondrial-like [Salmo salar]_x0001_gb|ACI69365.1| Mitochondrial ribosomal protein 63 [Salmo salar]	537	2e-66	100/101 (99%)
comp11602_c0_seq1	-0.0512361	5.51942	0.881924	1	BLASTX1	4529	ref|XP_014059503.1|	PREDICTED: LIM and SH3 domain protein 1-like [Salmo salar]	992	1e-119	241/242 (99%)
comp116034_c0_seq1	0.382233	0.963799	0.41709	0.8088	BLASTN1	598	ref|XM_014208107.1|	PREDICTED: Salmo salar neuroepithelial cell-transforming gene 1 protein-like (LOC106609352), transcript variant X3, mRNA	1008	0	570/610 (93%)
comp116058_c0_seq1	-1.24935	0.251207	0.0255601	0.286798	BLASTN1	326	ref|XM_014180733.1|	PREDICTED: Salmo salar plexin domain-containing protein 2-like (LOC106590128), mRNA	622	2e-156	320/326 (98%)
comp116082_c0_seq1	1.32551	0.424086	0.0342338	0.326815	BLASTX1	205	ref|XP_013987820.1|	PREDICTED: peptidyl-prolyl cis-trans isomerase FKBP5-like [Salmo salar]	313	5e-32	59/68 (86%)
comp116116_c0_seq1	-0.21441	0.348912	0.74456	0.957487	BLASTN1	231	ref|XR_001325989.1|	PREDICTED: Salmo salar uncharacterized LOC106593888 (LOC106593888), ncRNA	72	3e-07	47/53 (88%)
comp116122_c0_seq1	-0.848589	1.36987	0.096412	0.491238	BLASTN1	765	ref|XM_014199388.1|	PREDICTED: Salmo salar nucleophosmin-like (LOC106604595), mRNA	1158	0	618/641 (96%)
comp116126_c0_seq1	-0.818945	1.74842	0.0720073	0.43981	BLASTX1	1092	ref|XP_013980511.1|	PREDICTED: peroxisomal coenzyme A diphosphatase NUDT7 isoform X1 [Salmo salar]_x0001_gb|ACI70039.1| Peroxisomal coenzyme A diphosphatase NUDT7 [Salmo salar]	996	1e-131	215/221 (97%)
comp11613_c0_seq1	-0.83689	3.55246	0.0548915	0.395951	BLASTN1	936	ref|XM_014177037.1|	PREDICTED: Salmo salar nuclear factor of activated T-cells, cytoplasmic 1-like (LOC106588230), transcript variant X2, mRNA	544	9e-135	434/549 (79%)
comp116135_c0_seq1	1.00434	-0.535713	0.0624295	0.418821	BLASTN1	278	ref|XM_014211221.1|	PREDICTED: Salmo salar proteasome activator complex subunit 4A-like (LOC106611227), mRNA	406	7e-98	233/253 (92%)
comp116136_c0_seq1	0.472565	0.569311	0.337991	0.754885	BLASTN1	219	ref|XM_014164860.1|	PREDICTED: Salmo salar uncharacterized LOC106582112 (LOC106582112), mRNA	272	1e-61	202/257 (78%)
comp11614_c0_seq1	0.419913	5.72571	0.480472	0.843874	BLASTX1	2570	ref|XP_014049403.1|	PREDICTED: solute carrier family 35 member B1-like [Salmo salar]	1580	0	315/317 (99%)
comp116141_c0_seq1	-0.990216	2.77803	0.0151037	0.224564	BLASTX1	1665	ref|XP_013991212.1|	PREDICTED: ankyrin repeat and SOCS box protein 8-like [Salmo salar]_x0001_gb|ACI33115.1| Ankyrin repeat and SOCS box protein 8 [Salmo salar]	1398	0	288/289 (99%)
comp116146_c0_seq1	0.135891	0.0189921	0.842538	0.990597	BLASTN1	283	gb|GQ505859.1|	Salmo salar clone BAC CHORI214-439H13 genomic sequence	438	1e-106	259/283 (91%)
comp11615_c0_seq1	1.80178	3.47358	0.000250408	0.0257418	BLASTX1	211	ref|XP_014060596.1|	PREDICTED: gap junction Cx32.2 protein-like [Salmo salar]	369	5e-41	69/70 (98%)
comp116163_c0_seq1	-0.16625	-0.572058	0.753887	0.961114	BLASTX1	289	ref|XP_010868349.2|	PREDICTED: redox-regulatory protein FAM213A isoform X1 [Esox lucius]	221	3e-19	44/63 (69%)
comp116166_c0_seq1	-0.819776	-0.393786	0.234748	0.672212	BLASTX1	236	gb|ACI33589.1|	Proactivator polypeptide precursor [Salmo salar]	273	6e-26	70/78 (89%)
comp116168_c0_seq1	-0.0711685	2.07523	0.833909	0.988737	BLASTX1	1817	ref|XP_013992621.1|	PREDICTED: interferon regulatory factor 2-binding protein 1-like [Salmo salar]	983	5e-121	231/256 (90%)
comp116177_c0_seq1	-0.230138	0.956643	0.639268	0.919451	BLASTN1	430	ref|XM_014211182.1|	PREDICTED: Salmo salar E3 ubiquitin-protein ligase HECTD1 (LOC100380626), transcript variant X8, mRNA	728	0	401/430 (93%)
comp116181_c0_seq1	0.449995	0.259228	0.324083	0.745119	BLASTX1	248	ref|XP_014046043.1|	PREDICTED: target of EGR1 protein 1-like [Salmo salar]	348	2e-36	68/74 (91%)
comp116222_c0_seq1	-0.382713	0.385756	0.355059	0.767048	BLASTN1	335	ref|XM_014197345.1|	PREDICTED: Salmo salar protein EURL homolog (LOC106603527), mRNA	112	5e-18	68/76 (89%)
comp116238_c0_seq1	0.388558	2.07988	0.310518	0.734781	BLASTX1	1502	ref|NP_001167300.1|	Tuftelin-interacting protein 11 [Salmo salar]_x0001_gb|ACN11319.1| Tuftelin-interacting protein 11 [Salmo salar]	2343	0	448/449 (99%)
comp116249_c0_seq1	0.591009	1.46037	0.149784	0.576417	BLASTX1	597	ref|XP_014065000.1|	PREDICTED: acidic leucine-rich nuclear phosphoprotein 32 family member B-like isoform X1 [Salmo salar]	159	7e-19	47/112 (41%)
comp11629_c0_seq1	-0.485793	3.04006	0.348704	0.761839	BLASTN1	241	ref|XM_014161939.1|	PREDICTED: Salmo salar 60S ribosomal protein L35a (LOC106580649), transcript variant X2, mRNA	88	1e-11	62/73 (84%)
comp116308_c0_seq1	-0.329455	1.1021	0.389335	0.791462	BLASTX1	498	ref|XP_014016951.1|	PREDICTED: tropomyosin alpha-3 chain-like isoform X9 [Salmo salar]	552	3e-67	125/138 (90%)
comp116359_c0_seq1	0.137775	1.13798	0.762338	0.96337	BLASTN1	574	ref|XM_014176567.1|	PREDICTED: Salmo salar ADP-ribosylation factor GTPase-activating protein 2-like (LOC106587908), mRNA	554	1e-137	294/305 (96%)
comp116366_c0_seq1	0.553402	1.11108	0.229324	0.667155	BLASTN1	730	ref|XM_014155640.1|	PREDICTED: Salmo salar RNA-binding protein 4.1-like (LOC106577530), transcript variant X6, mRNA	1086	0	667/740 (90%)
comp116369_c0_seq1	-0.204285	2.03795	0.582639	0.895369	BLASTX1	1447	ref|NP_001135291.1|	nuclear factor interleukin-3-regulated protein [Salmo salar]_x0001_ref|XP_014000550.1| PREDICTED: nuclear factor interleukin-3-regulated protein isoform X1 [Salmo salar]_x0001_gb|ACI34322.1| Nuclear factor interleukin-3-regulated protein [Salmo salar]	2025	0	384/389 (98%)
comp116382_c0_seq1	-0.910274	1.54263	0.0853892	0.469115	BLASTX1	831	ref|XP_014004852.1|	PREDICTED: interferon-induced protein 44-like isoform X4 [Salmo salar]	311	2e-29	60/62 (96%)
comp116399_c0_seq1	0.205663	0.196367	0.635206	0.917941	No Hit Found	NA			NA	NA
comp1164_c0_seq1	-1.82847	8.69857	0.000219274	0.02428	BLASTX1	2103	ref|NP_001135372.1|	Membrane-spanning 4-domains subfamily A member 12 [Salmo salar]_x0001_gb|ACI69743.1| Membrane-spanning 4-domains subfamily A member 12 [Salmo salar]	875	5e-109	200/213 (93%)
comp116401_c0_seq1	0.388945	2.04859	0.33238	0.750864	BLASTX1	1723	ref|NP_001167098.1|	type-2 angiotensin II receptor [Salmo salar]_x0001_ref|XP_014052081.1| PREDICTED: type-2 angiotensin II receptor isoform X1 [Salmo salar]_x0001_gb|ACN10813.1| Type-2 angiotensin II receptor [Salmo salar]	924	1e-115	172/175 (98%)
comp116421_c0_seq1	0.966579	2.2756	0.0237917	0.276836	BLASTX1	1253	ref|XP_012269497.1|	PREDICTED: RNA-directed DNA polymerase from mobile element jockey-like [Athalia rosae]	497	5e-51	119/299 (39%)
comp116433_c0_seq1	0.283392	1.05417	0.536397	0.87285	BLASTN1	638	ref|XM_014199075.1|	PREDICTED: Salmo salar ETS-related transcription factor Elf-1-like (LOC106604448), transcript variant X8, mRNA	388	1e-92	309/385 (80%)
comp116440_c0_seq1	-0.474733	0.373519	0.272121	0.705887	BLASTN1	420	ref|XM_014192633.1|	PREDICTED: Salmo salar SUMO-conjugating enzyme UBC9-like (LOC106600883), mRNA	758	0	411/429 (95%)
comp116441_c0_seq1	0.255512	0.0458788	0.608024	0.906106	BLASTN1	265	ref|XM_014154859.1|	PREDICTED: Salmo salar echinoderm microtubule-associated protein-like 6 (LOC106577113), transcript variant X5, mRNA	292	6e-67	195/230 (84%)
comp116449_c0_seq1	0.286728	1.23358	0.547583	0.878144	BLASTN1	638	ref|XM_014213257.1|	PREDICTED: Salmo salar proton-coupled amino acid transporter 1-like (LOC106612256), transcript variant X3, mRNA	602	1e-150	527/673 (78%)
comp116452_c0_seq1	0.571233	1.97753	0.183965	0.619372	BLASTX1	882	ref|NP_001134987.1|	CG030 protein [Salmo salar]_x0001_gb|ACI69755.1| C7orf30 [Salmo salar]	1227	2e-167	227/243 (93%)
comp116453_c0_seq1	1.23211	0.24247	0.0207236	0.259547	BLASTN1	310	ref|XM_014180418.1|	PREDICTED: Salmo salar nucleolar and coiled-body phosphoprotein 1-like (LOC106589953), transcript variant X5, mRNA	422	4e-102	271/309 (87%)
comp11646_c0_seq1	0.245654	4.24304	0.723171	0.950337	BLASTN1	547	ref|XM_014186286.1|	PREDICTED: Salmo salar E3 ubiquitin-protein ligase MYLIP-A-like (LOC106594900), mRNA	212	7e-45	132/152 (86%)
comp116465_c0_seq1	-0.0133392	0.351725	0.979813	1	BLASTN1	298	ref|XM_014141207.1|	PREDICTED: Salmo salar probable G-protein coupled receptor 148 (LOC106569648), mRNA	80	2e-09	48/53 (90%)
comp116486_c0_seq1	-0.210985	0.158211	0.679308	0.933483	No Hit Found	NA			NA	NA
comp116502_c0_seq1	-0.200685	0.267276	0.885611	1	BLASTN1	259	ref|XM_014212603.1|	PREDICTED: Salmo salar early growth response protein 1-like (LOC106611930), mRNA	302	1e-69	212/266 (79%)
comp116504_c0_seq1	-0.817775	2.44079	0.0392419	0.344642	BLASTX1	1830	ref|XP_013985282.1|	PREDICTED: solute carrier family 46 member 3-like isoform X1 [Salmo salar]_x0001_ref|XP_013985283.1| PREDICTED: solute carrier family 46 member 3-like isoform X1 [Salmo salar]	2157	0	458/471 (97%)
comp116517_c0_seq1	-0.140349	0.59907	0.816822	0.982872	BLASTX1	291	ref|XP_010858714.1|	PREDICTED: AP-2 complex subunit mu-like [Bison bison bison]_x0001_ref|XP_010858821.1| PREDICTED: AP-2 complex subunit mu-like [Bison bison bison]	487	1e-59	95/97 (97%)
comp116524_c0_seq1	0.574126	0.517849	0.294482	0.723477	BLASTX1	577	ref|XP_013988211.1|	PREDICTED: guanine nucleotide-binding protein G(i) subunit alpha-2 isoform X1 [Salmo salar]	333	3e-33	66/68 (97%)
comp116526_c0_seq1	-0.473614	0.744951	0.234482	0.671914	BLASTN1	654	ref|XM_014148039.1|	PREDICTED: Salmo salar F-box/LRR-repeat protein 14-like (LOC106573211), mRNA	518	7e-128	353/424 (83%)
comp116533_c0_seq1	0.238785	0.218954	0.651108	0.924648	BLASTN1	341	ref|XM_014216108.1|	PREDICTED: Salmo salar kelch-like protein 26 (LOC106613638), transcript variant X6, mRNA	78	9e-09	47/52 (90%)
comp116546_c0_seq1	0.126311	2.71127	0.75336	0.960813	BLASTX1	1388	ref|XP_014023331.1|	PREDICTED: probable tRNA pseudouridine synthase 2 [Salmo salar]	1659	0	331/342 (96%)
comp116560_c0_seq1	0.327073	2.50906	0.409866	0.804177	BLASTX1	1876	ref|XP_013980832.1|	PREDICTED: transmembrane protein 263 [Salmo salar]	300	4e-28	104/111 (93%)
comp116579_c0_seq1	0.912444	2.18654	0.123835	0.537972	BLASTX1	2066	ref|XP_014035712.1|	PREDICTED: probable E3 ubiquitin-protein ligase TRIM8 [Salmo salar]	2301	0	485/492 (98%)
comp11658_c0_seq1	-1.10815	5.30392	0.0205727	0.259356	BLASTX1	1201	ref|XP_013983320.1|	PREDICTED: glutathione S-transferase theta-2B [Salmo salar]	1244	2e-168	236/241 (97%)
comp116598_c0_seq1	0.143492	0.421432	0.82041	0.984552	BLASTX1	621	ref|XP_013985879.1|	PREDICTED: tether containing UBX domain for GLUT4-like [Salmo salar]	919	3e-117	199/201 (99%)
comp1166_c0_seq1	0.0196991	7.67153	0.967699	1	BLASTX1	500	ref|XP_010863802.1|	PREDICTED: 60S ribosomal protein L35 isoform X1 [Esox lucius]	567	1e-70	135/145 (93%)
comp11663_c0_seq1	0.257383	4.57238	0.525768	0.867199	BLASTN1	1259	ref|XM_014154885.1|	PREDICTED: Salmo salar coiled-coil domain containing 172 (ccdc172), transcript variant X3, mRNA	370	2e-87	261/307 (85%)
comp116634_c0_seq1	-0.525105	1.08014	0.193704	0.630699	BLASTN1	496	ref|XM_014195202.1|	PREDICTED: Salmo salar palmitoyltransferase ZDHHC5-like (LOC106602527), mRNA	536	7e-133	414/512 (80%)
comp116639_c0_seq1	-0.774671	2.14528	0.0717767	0.439166	BLASTN1	1621	ref|XM_014133452.1|	PREDICTED: Salmo salar protein tyrosine phosphatase, receptor type, G (ptprg), transcript variant X2, mRNA	2454	0	1475/1643 (89%)
comp116653_c0_seq1	0.79763	1.93842	0.0363339	0.335168	BLASTX1	1058	gb|ACI66244.1|	28S ribosomal protein S18a, mitochondrial precursor [Salmo salar]	1084	3e-145	205/209 (98%)
comp116663_c0_seq1	-0.839556	0.290776	0.098172	0.494896	No Hit Found	NA			NA	NA
comp116696_c0_seq1	0.313983	1.08515	0.459535	0.833818	BLASTN1	724	ref|XM_014191980.1|	PREDICTED: Salmo salar YTH domain-containing family protein 1-like (LOC106600546), transcript variant X2, mRNA	1064	0	662/746 (88%)
comp1167_c0_seq1	0.437463	8.26365	0.282359	0.713977	BLASTX1	705	ref|NP_001135053.1|	60S ribosomal protein L19 [Salmo salar]_x0001_ref|XP_014048285.1| PREDICTED: 60S ribosomal protein L19-like [Salmo salar]_x0001_gb|ABY28370.1| ribosomal protein L19 [Oncorhynchus masou formosanus]_x0001_gb|ACI66883.1| 60S ribosomal protein L19 [Salmo salar]_x0001_gb|ACI70029.1| 60S ribosomal protein L19 [Salmo salar]_x0001_gb|ACI70055.1| 60S ribosomal protein L19 [Salmo salar]_x0001_gb|ACN10055.1…	685	6e-87	158/158 (100%)
comp116701_c0_seq1	0.256338	0.594727	0.551429	0.880149	BLASTN1	716	gb|AF375027.1|	Oncorhynchus mykiss microsatellite OMM1121 sequence	200	2e-41	146/177 (82%)
comp116704_c0_seq1	0.529964	0.383599	0.244079	0.679803	BLASTN1	308	ref|XM_014166125.1|	PREDICTED: Salmo salar potassium voltage-gated channel subfamily D member 3-like (LOC106582742), transcript variant X2, mRNA	324	1e-75	258/320 (80%)
comp116708_c0_seq1	-0.641636	-0.391477	0.171352	0.606015	BLASTN1	209	ref|XM_014197285.1|	PREDICTED: Salmo salar nuclear receptor corepressor 1-like (LOC106603505), transcript variant X7, mRNA	300	3e-69	197/229 (86%)
comp116723_c0_seq1	-0.865331	1.23951	0.0562087	0.400117	BLASTN1	520	ref|XM_014157210.1|	PREDICTED: Salmo salar uncharacterized LOC106578436 (LOC106578436), transcript variant X2, mRNA	134	9e-24	98/118 (83%)
comp11673_c0_seq1	-0.473885	5.76829	0.202986	0.640664	BLASTX1	2271	ref|XP_014021581.1|	PREDICTED: monocarboxylate transporter 1-like [Salmo salar]	1972	0	431/442 (97%)
comp116733_c0_seq1	-0.157325	1.87482	0.703187	0.942384	BLASTN1	872	ref|XM_014151294.1|	PREDICTED: Salmo salar neuropilin 2 (nrp2), transcript variant X1, mRNA	1392	0	813/887 (91%)
comp116739_c0_seq1	0.799901	0.800955	0.0724991	0.440665	BLASTN1	512	ref|XM_014205732.1|	PREDICTED: Salmo salar glycerophosphocholine phosphodiesterase GPCPD1-like (LOC106608056), transcript variant X2, mRNA	858	0	490/530 (92%)
comp116741_c0_seq1	0.621441	-0.274848	0.182826	0.618341	BLASTN1	221	ref|XM_014192494.1|	PREDICTED: Salmo salar NEDD8-conjugating enzyme Ubc12 (LOC106600804), mRNA	398	8e-96	214/223 (95%)
comp116766_c0_seq1	0.192465	-0.0419516	0.711585	0.946673	BLASTX1	241	ref|XP_014016076.1|	PREDICTED: long-chain-fatty-acid--CoA ligase ACSBG2-like isoform X2 [Salmo salar]	394	2e-42	76/79 (96%)
comp116774_c0_seq1	-0.49096	-0.377112	0.383724	0.788532	BLASTN1	269	ref|XM_014144799.1|	PREDICTED: Salmo salar actin-related protein 10-like (LOC106571574), mRNA	476	7e-117	255/266 (95%)
comp116775_c0_seq1	0.137552	0.275268	0.754534	0.961261	BLASTN1	264	ref|XM_014128752.1|	PREDICTED: Salmo salar ras-related protein Rab-14-like (LOC106563285), transcript variant X2, mRNA	394	1e-94	246/275 (89%)
comp116797_c0_seq1	0.586074	1.27002	0.321588	0.74303	BLASTX1	497	ref|XP_014038114.1|	PREDICTED: piggyBac transposable element-derived protein 3-like [Salmo salar]	561	7e-69	110/162 (67%)
comp116814_c0_seq1	0.79587	-0.717257	0.209729	0.648784	BLASTN1	201	ref|NM_001124451.1|	Oncorhynchus mykiss prion-like protein (LOC100136172), mRNA_x0001_gb|AY188582.1| Oncorhynchus mykiss prion-like protein mRNA, complete cds	282	2e-64	154/162 (95%)
comp116834_c0_seq1	-0.128264	2.51766	0.772121	0.967123	BLASTX1	1676	ref|XP_014029487.1|	PREDICTED: uncharacterized protein C3orf38 homolog isoform X2 [Salmo salar]	1476	0	294/302 (97%)
comp116837_c0_seq1	0.240955	-0.444748	0.610805	0.907244	BLASTN1	237	ref|XM_014195840.1|	PREDICTED: Salmo salar junctional adhesion molecule A-like (LOC106602884), mRNA	288	6e-66	167/180 (92%)
comp11686_c0_seq1	-0.153654	3.59026	0.68727	0.936708	BLASTN1	263	ref|XM_014209803.1|	PREDICTED: Salmo salar semaphorin-4F-like (LOC106610434), mRNA	376	9e-90	235/263 (89%)
comp116880_c0_seq1	2.14382	1.35348	0.0698217	0.434975	BLASTN1	715	gb|DQ174103.1|	Atlantic salmon swim bladder sarcoma virus from USA, complete genome	196	2e-40	342/481 (71%)
comp116881_c0_seq1	0.561049	0.221155	0.178156	0.612537	BLASTN1	295	ref|XM_014156891.1|	PREDICTED: Salmo salar solute carrier family 25 (mitochondrial carrier; oxoglutarate carrier), member 11 (slc25a11), transcript variant X1, mRNA	328	1e-76	220/254 (86%)
comp116882_c0_seq1	0.271632	0.561911	0.511256	0.860462	BLASTX1	300	ref|XP_013994876.1|	PREDICTED: nucleolin-like [Salmo salar]	341	4e-35	65/68 (95%)
comp116895_c0_seq1	-0.338386	1.40486	0.449059	0.827402	BLASTX1	552	ref|XP_014020251.1|	PREDICTED: M-phase phosphoprotein 8-like isoform X1 [Salmo salar]	388	3e-44	80/89 (89%)
comp1169_c0_seq1	-0.156043	8.85649	0.717154	0.948163	BLASTX1	1462	ref|XP_014037089.1|	PREDICTED: eukaryotic translation initiation factor 5A-1-like isoform X1 [Salmo salar]	868	3e-111	163/164 (99%)
comp116900_c0_seq1	-0.226599	2.90288	0.59827	0.902079	BLASTX1	2547	ref|XP_014057434.1|	PREDICTED: protein virilizer homolog [Salmo salar]	3782	0	837/843 (99%)
comp116902_c0_seq1	-1.09449	0.816567	0.0449514	0.366271	BLASTN1	525	ref|XM_014195468.1|	PREDICTED: Salmo salar butyrophilin subfamily 1 member A1-like (LOC106602685), transcript variant X15, mRNA	644	3e-162	433/501 (86%)
comp116911_c0_seq1	0.171905	1.33739	0.695063	0.939514	BLASTN1	751	ref|XM_014161367.1|	PREDICTED: Salmo salar phosphatidylinositol transfer protein beta isoform (LOC106580376), transcript variant X2, mRNA	1156	0	696/773 (90%)
comp116918_c0_seq1	-0.49249	0.651212	0.383252	0.788403	BLASTN1	443	ref|XM_014142536.1|	PREDICTED: Salmo salar LSM10, U7 small nuclear RNA associated (lsm10), transcript variant X2, mRNA	772	0	423/446 (94%)
comp11693_c0_seq1	-1.18343	5.56704	0.0453429	0.367822	BLASTX1	1146	ref|XP_006798380.1|	PREDICTED: kinectin-like [Neolamprologus brichardi]	337	2e-33	86/176 (48%)
comp116935_c0_seq1	0.938897	-0.171827	0.314765	0.737681	No Hit Found	NA			NA	NA
comp116935_c1_seq1	0.238541	0.644757	0.613943	0.9085	BLASTN1	381	ref|XM_014215857.1|	PREDICTED: Salmo salar dynamin-like 120 kDa protein, mitochondrial (LOC106613511), transcript variant X10, mRNA	502	9e-124	282/301 (93%)
comp116960_c0_seq1	0.462999	1.35833	0.290426	0.720446	BLASTX1	931	ref|XP_014063743.1|	PREDICTED: leucine-rich repeats and immunoglobulin-like domains protein 3 [Salmo salar]	890	2e-106	164/175 (93%)
comp116979_c0_seq1	-0.636901	1.80079	0.166734	0.598555	BLASTN1	1306	ref|XM_014216607.1|	PREDICTED: Salmo salar formin-binding protein 1-like (LOC106613886), transcript variant X3, mRNA	832	0	1009/1418 (71%)
comp116982_c0_seq1	-0.483146	2.1138	0.253709	0.689875	BLASTX1	1612	ref|XP_008275162.1|	PREDICTED: LOW QUALITY PROTEIN: protein yippee-like 5 [Stegastes partitus]	658	1e-78	122/122 (100%)
comp116989_c0_seq1	-0.51339	0.604516	0.323606	0.744625	BLASTN1	410	ref|XM_014212118.1|	PREDICTED: Salmo salar selenoprotein H-like (LOC106611674), mRNA	106	3e-16	58/61 (95%)
comp117_c0_seq1	-0.0963691	10.5635	0.865191	0.997279	BLASTX1	502	gb|ACO08124.1|	60S ribosomal protein L23 [Oncorhynchus mykiss]	662	3e-85	129/129 (100%)
comp117018_c0_seq1	1.41238	2.44427	0.00228019	0.091028	BLASTX1	1502	ref|XP_014059508.1|	PREDICTED: ADP-ribosylation factor-like protein 5B isoform X2 [Salmo salar]	941	7e-122	177/179 (98%)
comp117023_c0_seq1	0.141699	1.46052	0.784667	0.971758	BLASTN1	885	ref|XM_014137168.1|	PREDICTED: Salmo salar vacuolar protein sorting 11 homolog (S. cerevisiae) (vps11), mRNA	1152	0	722/834 (86%)
comp117024_c0_seq1	0.0426538	-1.17673	1	1	BLASTN1	229	ref|XR_001321965.1|	PREDICTED: Salmo salar methionine-R-sulfoxide reductase B3-like (LOC106576618), transcript variant X4, misc_RNA	332	7e-78	206/229 (89%)
comp117025_c0_seq1	0.515065	2.13184	0.237303	0.674425	BLASTX1	1000	ref|XP_014031985.1|	PREDICTED: casein kinase II subunit alpha'-like [Salmo salar]_x0001_gb|ACN11308.1| Casein kinase II subunit alpha [Salmo salar]	916	5e-118	170/171 (99%)
comp117037_c0_seq1	-2.34544	0.260645	0.168802	0.601978	BLASTX1	210	ref|XP_014067041.1|	PREDICTED: uncharacterized protein LOC106611396 [Salmo salar]	195	3e-16	40/78 (51%)
comp117038_c0_seq1	-1.18014	1.44839	0.0715702	0.438702	BLASTX1	540	ref|XP_014048991.1|	PREDICTED: uncharacterized protein LOC106601354 isoform X1 [Salmo salar]_x0001_ref|XP_014049000.1| PREDICTED: uncharacterized protein LOC106601354 isoform X1 [Salmo salar]	131	8e-06	40/43 (93%)
comp117042_c0_seq1	1.81106	-0.478756	0.00688073	0.154417	BLASTN1	209	ref|XM_014145840.1|	PREDICTED: Salmo salar contactin-4-like (LOC106572063), transcript variant X2, mRNA	102	2e-15	90/118 (76%)
comp11708_c0_seq1	-0.684612	3.30281	0.206477	0.64503	BLASTN1	401	ref|XM_014190156.1|	PREDICTED: Salmo salar actin-related protein 2/3 complex subunit 5-like (LOC106599093), mRNA	658	4e-166	379/411 (92%)
comp117081_c0_seq1	1.34766	1.67111	0.0724952	0.440665	BLASTX1	1150	ref|XP_014005899.1|	PREDICTED: kelch-like ECH-associated protein 1 [Salmo salar]_x0001_ref|XP_014005900.1| PREDICTED: kelch-like ECH-associated protein 1 [Salmo salar]	805	2e-97	147/148 (99%)
comp117082_c0_seq1	-0.704165	-0.634083	0.242656	0.679018	BLASTN1	249	ref|XM_014138764.1|	PREDICTED: Salmo salar uncharacterized protein KIAA2026-like (LOC106568436), mRNA	224	2e-48	206/262 (78%)
comp117086_c0_seq1	-0.524769	1.03131	0.294103	0.723174	BLASTN1	874	ref|XM_008299901.1|	PREDICTED: Stegastes partitus clustered mitochondria (cluA/CLU1) homolog (cluh), transcript variant X5, mRNA	104	2e-15	149/210 (70%)
comp117095_c0_seq1	1.28502	0.80649	0.117766	0.529237	BLASTN1	589	ref|XM_014141301.1|	PREDICTED: Salmo salar hematopoietically-expressed homeobox protein hhex-like (LOC106569727), transcript variant X1, mRNA	380	2e-90	241/273 (88%)
comp117096_c0_seq1	1.4236	2.0613	0.000250006	0.0257418	BLASTX1	1388	ref|XP_014035376.1|	PREDICTED: unhealthy ribosome biogenesis protein 2 homolog [Salmo salar]	2240	0	427/444 (96%)
comp117108_c0_seq1	0.424413	1.10839	0.3039	0.730656	BLASTX1	506	ref|XP_008432649.1|	PREDICTED: ras-related protein Rab-8A isoform X1 [Poecilia reticulata]	845	8e-112	162/166 (97%)
comp11712_c0_seq1	0.706783	5.02402	0.0444528	0.364633	BLASTX1	1635	ref|XP_014066422.1|	PREDICTED: piggyBac transposable element-derived protein 4-like [Salmo salar]	204	1e-29	66/147 (44%)
comp117121_c0_seq1	0.316132	0.476914	0.442269	0.823806	BLASTN1	311	ref|XM_014188623.1|	PREDICTED: Salmo salar chromosome ssa03 open reading frame, human C7orf25 (cssa03h7orf25), transcript variant X2, mRNA	404	3e-97	292/360 (81%)
comp11714_c0_seq1	-0.285006	5.89604	0.432747	0.817925	BLASTX1	1734	ref|XP_013991355.1|	PREDICTED: dnaJ homolog subfamily C member 22 [Salmo salar]	1724	0	341/346 (98%)
comp117182_c0_seq1	0.949242	2.36617	0.0108826	0.192318	BLASTX1	1805	ref|XP_014031077.1|	PREDICTED: nuclear mitotic apparatus protein 1-like [Salmo salar]	1804	0	381/404 (94%)
comp117206_c0_seq1	-0.360181	0.304265	0.515438	0.862533	BLASTN1	351	ref|XM_014194914.1|	PREDICTED: Salmo salar hemogen-like (LOC106602333), mRNA	72	4e-07	36/36 (100%)
comp117215_c0_seq1	0.19684	1.28137	0.673204	0.931487	BLASTX1	1369	ref|XP_013985515.1|	PREDICTED: PDZ and LIM domain protein 5-like isoform X3 [Salmo salar]	1338	3e-178	243/251 (96%)
comp117216_c0_seq1	0.209752	2.21363	0.590632	0.898864	BLASTX1	2002	ref|XP_013997596.1|	PREDICTED: pre-B-cell leukemia transcription factor-interacting protein 1-like isoform X2 [Salmo salar]	969	2e-115	256/288 (88%)
comp11722_c0_seq1	-1.08591	4.92091	0.00327304	0.110975	BLASTX1	2305	ref|XP_014039423.1|	PREDICTED: 2-hydroxyacyl-CoA lyase 1 [Salmo salar]	2854	0	554/568 (97%)
comp117248_c0_seq1	0.542088	2.25375	0.163017	0.594151	BLASTX1	1320	ref|XP_010771564.1|	PREDICTED: E3 ubiquitin-protein ligase UBR5-like [Notothenia coriiceps]	1444	0	287/290 (98%)
comp117257_c0_seq1	0.331551	0.658974	0.505369	0.857056	BLASTN1	397	ref|XM_014134244.1|	PREDICTED: Salmo salar monocarboxylate transporter 1-like (LOC106566331), mRNA	446	1e-108	351/444 (79%)
comp117297_c0_seq1	0.419336	0.168087	0.427021	0.814548	BLASTN1	366	ref|XM_014172200.1|	PREDICTED: Salmo salar ubiquitin-associated protein 2-like (LOC106585693), transcript variant X9, mRNA	562	4e-140	349/399 (87%)
comp11731_c0_seq1	2.11613	2.98908	7.47148e-05	0.0134103	BLASTN1	614	ref|XM_014193466.1|	PREDICTED: Salmo salar solute carrier family 25 member 38-B-like (LOC106601335), transcript variant X2, mRNA	784	0	431/455 (94%)
comp11731_c0_seq2	2.08697	3.02436	3.79976e-05	0.00909355	BLASTN1	614	ref|XM_014193466.1|	PREDICTED: Salmo salar solute carrier family 25 member 38-B-like (LOC106601335), transcript variant X2, mRNA	784	0	431/455 (94%)
comp11733_c0_seq1	-0.174096	6.12295	0.657771	0.9274	BLASTX1	1568	ref|XP_014063381.1|	PREDICTED: ADP-sugar pyrophosphatase-like isoform X1 [Salmo salar]	1171	2e-155	219/230 (95%)
comp117338_c0_seq1	0.206663	0.383968	0.612006	0.908205	BLASTN1	414	ref|XM_014197343.1|	PREDICTED: Salmo salar coxsackievirus and adenovirus receptor homolog (LOC106603525), mRNA	706	4e-179	392/415 (94%)
comp117347_c0_seq1	-0.934081	2.21522	0.0230948	0.273197	BLASTX1	1760	ref|XP_014050419.1|	PREDICTED: type II inositol 3,4-bisphosphate 4-phosphatase-like isoform X2 [Salmo salar]	1639	0	304/308 (98%)
comp11737_c0_seq1	-0.740418	4.78351	0.225378	0.663752	BLASTX1	581	gb|ACI67668.1|	ATPase inhibitor, mitochondrial precursor [Salmo salar]	383	3e-43	106/108 (98%)
comp1173819_c0_seq1	0.511041	-2.61154	0.608927	0.906259	No Hit Found	NA			NA	NA
comp117412_c0_seq1	-1.04872	1.18917	0.0105684	0.1902	BLASTN1	883	ref|XM_014152209.1|	PREDICTED: Salmo salar carboxy-terminal domain RNA polymerase II polypeptide A small phosphatase 1-like (LOC106575604), mRNA	1344	0	820/917 (89%)
comp117420_c0_seq1	0.601539	1.53974	0.133194	0.551897	BLASTX1	869	ref|XP_014004337.1|	PREDICTED: zinc finger protein 708-like [Salmo salar]	1065	8e-136	198/204 (97%)
comp117422_c0_seq1	-0.0516133	2.1126	0.891899	1	BLASTX1	1411	gb|AAX76804.1|	annexin [Oncorhynchus tshawytscha]	1752	0	336/339 (99%)
comp117423_c0_seq1	0.347954	1.63607	0.373816	0.781762	BLASTX1	838	ref|XP_014061680.1|	PREDICTED: translation initiation factor eIF-2B subunit delta-like [Salmo salar]	1230	1e-163	232/235 (98%)
comp117447_c0_seq1	-0.110278	0.838695	0.834158	0.988785	No Hit Found	NA			NA	NA
comp117465_c0_seq1	0.674315	1.76166	0.0759738	0.448415	BLASTX1	1217	ref|XP_014008688.1|	PREDICTED: RNA polymerase II-associated protein 3 isoform X3 [Salmo salar]	802	4e-97	182/193 (94%)
comp117482_c0_seq1	0.721422	2.10535	0.249559	0.685513	BLASTX1	1512	ref|XP_012995355.1|	PREDICTED: LOW QUALITY PROTEIN: fibronectin type III domain-containing protein 3B [Esox lucius]	1135	2e-138	241/265 (90%)
comp117498_c0_seq1	-0.4134	1.74897	0.311098	0.735239	BLASTN1	1069	ref|XM_014127105.1|	PREDICTED: Salmo salar AP-2 complex subunit alpha-2 (LOC106562310), transcript variant X4, mRNA	1768	0	1000/1074 (93%)
comp117502_c0_seq1	-0.601358	1.43172	0.281251	0.713119	BLASTN1	596	ref|NM_001139632.1|	Salmo salar DNA-damage-inducible transcript 4-like (ddit4l), mRNA_x0001_gb|BT043581.1| Salmo salar clone HM4_2669 DNA-damage-inducible transcript 4-like (Ddit4l) mRNA, complete cds	896	0	565/642 (88%)
comp117503_c0_seq1	0.396456	0.417678	0.435432	0.819136	BLASTN1	580	ref|XM_014201820.1|	PREDICTED: Salmo salar ras-interacting protein 1-like (LOC106605844), mRNA	984	0	563/621 (90%)
comp117514_c0_seq1	0.555112	0.531978	0.181823	0.61733	BLASTX1	299	ref|XP_014028510.1|	PREDICTED: WD repeat-containing protein 75-like isoform X2 [Salmo salar]	222	3e-18	43/45 (95%)
comp117526_c0_seq1	1.09193	1.16943	0.00577265	0.143896	BLASTN1	551	ref|XM_014122875.1|	PREDICTED: Salmo salar ubiquitin carboxyl-terminal hydrolase 24-like (LOC106560231), transcript variant X4, mRNA	914	0	520/563 (92%)
comp117527_c0_seq1	1.02644	1.79354	0.0163661	0.23323	BLASTX1	1406	ref|XP_014031039.1|	PREDICTED: polycomb protein suz12-B-like isoform X1 [Salmo salar]	218	4e-15	61/62 (98%)
comp117533_c0_seq1	0.101175	2.30807	0.831822	0.988155	BLASTX1	1816	ref|XP_010864312.1|	PREDICTED: nuclear factor 7, brain-like [Esox lucius]	1487	0	279/397 (70%)
comp117548_c0_seq1	0.344313	0.712493	0.390022	0.791755	BLASTN1	388	ref|XM_014216478.1|	PREDICTED: Salmo salar ER degradation enhancer, mannosidase alpha-like 3 (edem3), transcript variant X3, mRNA	674	2e-170	354/364 (97%)
comp11755_c0_seq1	0.0798173	3.65398	0.864616	0.997162	No Hit Found	NA			NA	NA
comp117567_c0_seq1	0.335401	2.3068	0.372186	0.780654	BLASTX1	1780	ref|XP_013993332.1|	PREDICTED: uncharacterized protein LOC106567941 isoform X2 [Salmo salar]	1808	0	382/404 (94%)
comp117579_c0_seq1	-0.0213001	1.29566	0.992116	1	BLASTN1	752	gb|EU025715.1|	Salmo salar homeobox protein HoxC13ab (HoxC13ab), homeobox protein HoxC12ab (HoxC12ab), homeobox protein HoxC11ab (HoxC11ab), homeobox protein HoxC10ab (HoxC10ab), homeobox protein HoxC9ab (HoxC9ab), homeobox protein HoxC8ab (HoxC8ab), homeobox protein HoxC6ab (HoxC6ab), homeobox protein HoxC5ab (HoxC5ab), and homeobox protein HoxC4ab (HoxC4ab) genes, complete cds; homeobox protein HoxC3ab (HoxC3…	694	1e-175	479/564 (84%)
comp117590_c0_seq1	-0.287052	-0.123938	0.569909	0.889994	BLASTN1	342	ref|XM_014129424.1|	PREDICTED: Salmo salar glycerol-3-phosphate acyltransferase 3 (gpat3), mRNA	210	1e-44	258/372 (69%)
comp117593_c0_seq1	-0.673074	0.150137	0.309808	0.734369	BLASTX1	227	ref|XP_014007643.1|	PREDICTED: uncharacterized protein LOC106575578 [Salmo salar]_x0001_ref|XP_014007644.1| PREDICTED: uncharacterized protein LOC106575578 [Salmo salar]	347	1e-36	69/75 (92%)
comp11761_c0_seq1	0.153654	5.98341	0.677971	0.933108	BLASTX1	1540	ref|NP_001233255.1|	Eukaryotic translation initiation factor 3 subunit 6 [Oncorhynchus mykiss]_x0001_gb|ACO08186.1| Eukaryotic translation initiation factor 3 subunit 6 [Oncorhynchus mykiss]	2528	0	471/485 (97%)
comp117613_c0_seq1	0.291316	1.65261	0.43666	0.820062	BLASTX1	1261	ref|XP_013981953.1|	PREDICTED: NEDD8-activating enzyme E1 regulatory subunit-like [Salmo salar]	1610	0	297/307 (96%)
comp117635_c0_seq1	0.039811	2.36771	0.949814	1	BLASTX1	1152	ref|XP_014006525.1|	PREDICTED: transmembrane protein 41A-B-like [Salmo salar]	1125	8e-150	279/288 (96%)
comp117652_c0_seq1	-0.106656	0.233313	0.86998	0.998967	BLASTN1	307	ref|XM_014160352.1|	PREDICTED: Salmo salar malectin-like (LOC106579938), transcript variant X2, mRNA	218	8e-47	237/312 (75%)
comp117663_c0_seq1	0.464378	0.543032	0.30951	0.734059	BLASTN1	336	ref|XM_014204868.1|	PREDICTED: Salmo salar claudin 20 (cldn20), transcript variant X3, mRNA	382	3e-91	263/303 (86%)
comp117664_c0_seq1	0.35204	1.98672	0.405539	0.801711	BLASTN1	1039	ref|XR_001329608.1|	PREDICTED: Salmo salar uncharacterized LOC106608884 (LOC106608884), transcript variant X3, ncRNA	206	5e-43	168/209 (80%)
comp1176753_c0_seq1	1.99038	-2.48879	0.0414989	0.352979	BLASTX1	225	ref|XP_014068334.1|	PREDICTED: protein DDX26B [Salmo salar]	415	8e-45	75/75 (100%)
comp117720_c0_seq1	0.377755	2.08398	0.406116	0.801857	BLASTX1	1053	ref|NP_001134602.1|	F54F2.7 [Salmo salar]_x0001_gb|ACI68168.1| F54F2.7 [Salmo salar]	915	4e-120	173/174 (99%)
comp117721_c0_seq1	0.888298	0.221138	0.0597248	0.410235	BLASTN1	207	ref|XM_014170660.1|	PREDICTED: Salmo salar AP-1 complex subunit beta-1 (LOC106584973), transcript variant X5, mRNA	278	3e-63	183/210 (87%)
comp117771_c0_seq1	0.897528	-0.508492	0.205352	0.643816	BLASTN1	204	ref|XM_014168547.1|	PREDICTED: Salmo salar uncharacterized LOC106583903 (LOC106583903), transcript variant X1, mRNA	336	5e-79	197/213 (92%)
comp117779_c0_seq1	0.786727	-0.65231	0.151457	0.578503	BLASTN1	244	ref|XM_014159564.1|	PREDICTED: Salmo salar ER membrane protein complex subunit 9-like (LOC106579550), transcript variant X2, mRNA	458	4e-112	238/244 (97%)
comp117789_c0_seq1	-0.243186	0.850714	0.684353	0.935557	BLASTX1	479	ref|XP_014017425.1|	PREDICTED: AP-2 complex subunit mu-like isoform X4 [Salmo salar]	688	2e-85	159/159 (100%)
comp1178_c0_seq1	-0.163187	8.56714	0.803299	0.97839	BLASTX1	1135	ref|XP_014045395.1|	PREDICTED: 15 kDa selenoprotein-like [Salmo salar]	738	2e-93	155/157 (98%)
comp117806_c0_seq1	1.67347	0.696826	0.0154199	0.22644	BLASTX1	458	ref|XP_012723257.1|	PREDICTED: heterogeneous nuclear ribonucleoprotein Q-like isoform X1 [Fundulus heteroclitus]	638	2e-76	120/136 (88%)
comp117811_c0_seq1	-0.41994	0.890269	0.331375	0.749558	BLASTN1	510	ref|XM_014168901.1|	PREDICTED: Salmo salar tensin-3-like (LOC106584067), mRNA	158	3e-30	122/152 (80%)
comp117821_c0_seq1	1.08545	0.15645	0.0272367	0.294378	BLASTX1	241	ref|XP_012714387.1|	PREDICTED: outer dynein arm protein 1-like [Fundulus heteroclitus]	179	2e-13	35/57 (61%)
comp117824_c0_seq1	0.902416	0.042024	0.0970906	0.492321	BLASTN1	334	ref|XM_014194507.1|	PREDICTED: Salmo salar coilin-like (LOC106602057), transcript variant X2, mRNA	390	2e-93	222/239 (92%)
comp117852_c0_seq1	0.337826	0.759667	0.473002	0.84018	BLASTX1	326	ref|XP_014027562.1|	PREDICTED: pescadillo homolog isoform X2 [Salmo salar]	387	3e-41	88/110 (80%)
comp117853_c0_seq1	-1.13685	2.18128	0.00914276	0.177174	BLASTN1	771	ref|XM_014208488.1|	PREDICTED: Salmo salar differentially expressed in FDCP 6-like (LOC106609557), transcript variant X5, mRNA	1324	0	738/784 (94%)
comp117866_c0_seq1	0.155633	0.567449	0.726269	0.951348	BLASTN1	677	ref|XM_014139275.1|	PREDICTED: Salmo salar tetratricopeptide repeat protein 33-like (LOC106568686), transcript variant X5, mRNA	1202	0	650/683 (95%)
comp117882_c0_seq1	0.919308	-1.40552	0.115313	0.525971	BLASTX1	253	ref|XP_013978951.1|	PREDICTED: zinc finger protein 638-like [Salmo salar]	201	2e-15	35/40 (87%)
comp117883_c0_seq1	0.178919	2.2969	0.678408	0.93319	BLASTX1	1612	ref|XP_014020971.1|	PREDICTED: methylmalonic aciduria and homocystinuria type D protein, mitochondrial-like isoform X2 [Salmo salar]	1555	0	286/315 (90%)
comp117891_c0_seq1	-0.396995	-0.199205	0.536808	0.873039	BLASTX1	226	ref|XP_014029649.1|	PREDICTED: alpha/beta hydrolase domain-containing protein 13-like [Salmo salar]	394	6e-44	75/75 (100%)
comp1179_c0_seq1	-0.339476	7.04573	0.514855	0.862484	BLASTN1	574	ref|XR_001321354.1|	PREDICTED: Salmo salar uncharacterized LOC106573482 (LOC106573482), ncRNA	960	0	533/568 (93%)
comp11791_c0_seq1	-0.27893	3.57904	0.517605	0.863718	BLASTN1	301	gb|DQ246664.1|	Oncorhynchus mykiss SYPG1 (SYPG1), PHF1 (PHF1), and RGL2 (RGL2) genes, complete cds; DNaseII pseudogene, complete sequence; LGN-like, PBX2 (PBX2), NOTCH-like, TAP1 (TAP1), and BRD2 (BRD2) genes, complete cds; and MHCII-alpha and Raftlin-like pseudogenes, complete sequence	492	3e-121	279/301 (92%)
comp117939_c0_seq1	-0.20359	-0.0758199	0.704169	0.942979	BLASTN1	234	ref|XR_001327439.1|	PREDICTED: Salmo salar V-type proton ATPase 21 kDa proteolipid subunit (LOC106599388), transcript variant X3, misc_RNA	342	1e-80	212/235 (90%)
comp117961_c0_seq1	-0.092002	2.07996	0.838771	0.989841	BLASTX1	915	ref|XP_013982001.1|	PREDICTED: protein C19orf12 homolog isoform X1 [Salmo salar]	534	7e-64	135/141 (95%)
comp117973_c0_seq1	-0.394371	0.613767	0.396248	0.795854	BLASTN1	369	ref|XM_014157543.1|	PREDICTED: Salmo salar rho GTPase-activating protein 12-like (LOC106578559), transcript variant X6, mRNA	548	3e-136	310/334 (92%)
comp117995_c0_seq1	0.27419	-0.324993	0.609371	0.906259	BLASTN1	260	ref|XM_014207483.1|	PREDICTED: Salmo salar polyadenylate-binding protein-interacting protein 2B-like (LOC106609084), transcript variant X2, mRNA	476	6e-117	252/260 (96%)
comp118_c0_seq1	-0.191423	10.7338	0.674684	0.932186	BLASTX1	957	gb|ACM08990.1|	Cold-inducible RNA-binding protein [Salmo salar]_x0001_gb|ACI70202.2| Cold-inducible RNA-binding protein [Salmo salar]	449	1e-50	83/83 (100%)
comp118044_c0_seq1	0.316681	2.18832	0.420385	0.810584	BLASTX1	1389	ref|XP_013995251.1|	PREDICTED: choline-phosphate cytidylyltransferase A-like isoform X3 [Salmo salar]_x0001_ref|XP_013995252.1| PREDICTED: choline-phosphate cytidylyltransferase A-like isoform X3 [Salmo salar]	319	5e-29	80/82 (97%)
comp11805_c0_seq1	0.11067	5.1467	0.759902	0.962708	BLASTX1	1594	ref|XP_014006285.1|	PREDICTED: methylmalonic aciduria and homocystinuria type D protein, mitochondrial isoform X1 [Salmo salar]_x0001_ref|XP_014006286.1| PREDICTED: methylmalonic aciduria and homocystinuria type D protein, mitochondrial isoform X1 [Salmo salar]_x0001_ref|XP_014006287.1| PREDICTED: methylmalonic aciduria and homocystinuria type D protein, mitochondrial isoform X1 [Salmo salar]	1419	0	292/302 (96%)
comp118065_c0_seq1	0.139577	1.11533	0.770744	0.966635	BLASTN1	911	ref|XM_014212989.1|	PREDICTED: Salmo salar bromodomain-containing protein 8-like (LOC106612110), transcript variant X3, mRNA	618	7e-155	335/350 (95%)
comp118078_c0_seq1	-0.595504	0.27567	0.200429	0.637981	BLASTN1	318	ref|XM_014178153.1|	PREDICTED: Salmo salar WW domain binding protein 1-like (LOC106588769), transcript variant X2, mRNA	500	2e-123	283/304 (93%)
comp118106_c0_seq1	-1.19248	0.953915	0.0221799	0.26741	BLASTN1	604	ref|XM_014178153.1|	PREDICTED: Salmo salar WW domain binding protein 1-like (LOC106588769), transcript variant X2, mRNA	988	0	574/623 (92%)
comp11811_c0_seq1	-0.565824	6.11197	0.226914	0.665569	BLASTX1	1881	ref|XP_014001447.1|	PREDICTED: syntenin-1-like [Salmo salar]	1587	0	296/301 (98%)
comp118127_c0_seq1	-0.00618435	0.646542	1	1	BLASTN1	326	ref|XM_014156262.1|	PREDICTED: Salmo salar galactose-3-O-sulfotransferase 3-like (LOC106577858), mRNA	82	7e-10	55/63 (87%)
comp118130_c0_seq1	0.697544	0.379504	0.237009	0.67428	BLASTX1	442	ref|XP_008305632.1|	PREDICTED: uncharacterized protein LOC103376870 [Cynoglossus semilaevis]	207	9e-16	37/49 (75%)
comp118137_c0_seq1	-2.10281	-0.0141281	0.00667992	0.152271	BLASTX1	263	gb|EFD12915.1|	LOW QUALITY PROTEIN: predicted protein, partial [Mycobacterium tuberculosis T46]	99	1e-09	22/28 (78%)
comp118142_c0_seq1	0.304354	1.8555	0.474383	0.840854	BLASTN1	942	gb|EU025708.1|	Salmo salar EAP30 subunit of ELL complex a (Eap30a), nuclear domain 10 protein 52 a (Ndp52a), tubulin tyrosine ligase-like family member 6a (BAC05032), homeobox protein HoxB8ba (HoxB8ba), homeobox protein HoxB6ba (HoxB6ba), homeobox protein HoxB5ba (HoxB5ba), homeobox protein HoxB3ba (HoxB3ba), homeobox protein HoxB1ba (HoxB1ba), Src family associated phosphoprotein 1 (Scap1), sorting nexin 11 (S…	90	2e-11	55/60 (91%)
comp118143_c0_seq1	0.0196137	-0.0983345	1	1	BLASTN1	315	ref|XM_014163988.1|	PREDICTED: Salmo salar interleukin-10 receptor subunit beta-like (LOC106581741), mRNA	456	2e-111	287/329 (87%)
comp1181474_c0_seq1	-0.360327	-2.45659	0.840817	0.990161	BLASTN1	201	ref|XM_010883874.2|	PREDICTED: Esox lucius RAN binding protein 10 (ranbp10), transcript variant X3, mRNA	124	2e-21	155/216 (71%)
comp118162_c0_seq1	0.224519	-0.0342213	0.770598	0.966556	No Hit Found	NA			NA	NA
comp118182_c0_seq1	0.687175	1.01394	0.135085	0.553962	BLASTN1	556	ref|XR_001319150.1|	PREDICTED: Salmo salar uncharacterized LOC106562957 (LOC106562957), transcript variant X2, ncRNA	622	3e-156	441/530 (83%)
comp118185_c0_seq1	0.632378	0.958641	0.202943	0.640664	BLASTN1	600	ref|XM_014212981.1|	PREDICTED: Salmo salar muscleblind-like protein 3 (LOC106612109), transcript variant X13, mRNA	168	6e-33	301/437 (68%)
comp118190_c0_seq1	0.408694	1.00796	0.442662	0.824055	No Hit Found	NA			NA	NA
comp1182_c0_seq1	-0.15871	9.53154	0.740571	0.955915	BLASTX1	3521	ref|XP_014063348.1|	PREDICTED: inter-alpha-trypsin inhibitor heavy chain H2 [Salmo salar]	4723	0	918/941 (97%)
comp1182_c1_seq1	0.385358	-0.769473	0.469312	0.838203	BLASTX1	244	ref|XP_014008666.1|	PREDICTED: DNA/RNA-binding protein KIN17-like [Salmo salar]	442	1e-50	80/80 (100%)
comp1182_c2_seq1	0.399051	1.88539	0.287373	0.718177	BLASTX1	969	ref|XP_014063349.1|	PREDICTED: DNA/RNA-binding protein KIN17 [Salmo salar]	1368	0	271/275 (98%)
comp118205_c0_seq1	0.141736	2.14016	0.753608	0.960961	BLASTX1	1378	ref|XP_014004959.1|	PREDICTED: oxygen-dependent coproporphyrinogen-III oxidase, mitochondrial-like [Salmo salar]_x0001_gb|ACI33288.1| Coproporphyrinogen III oxidase, mitochondrial precursor [Salmo salar]_x0001_gb|ACN10543.1| Coproporphyrinogen III oxidase, mitochondrial precursor [Salmo salar]	1887	0	345/357 (96%)
comp118215_c0_seq1	0.0604809	2.23146	0.873746	1	BLASTX1	1775	ref|XP_013978974.1|	PREDICTED: 26S proteasome non-ATPase regulatory subunit 5 [Salmo salar]	2549	0	481/486 (98%)
comp118219_c0_seq1	-0.295761	0.142752	0.518241	0.863884	BLASTN1	315	ref|XM_014169014.1|	PREDICTED: Salmo salar exocyst complex component 1 (exoc1), transcript variant X6, mRNA	188	1e-38	163/207 (78%)
comp118221_c0_seq1	-1.07519	-0.136112	0.117813	0.529393	BLASTN1	214	gb|KF845941.1|	Salmo salar C21orf62-like protein, CRFB1a, CRFB3, CRFB4a, CRFB5c, CRFBx, IFNGR2-related protein, and transmembrane 50B-like protein genes, complete cds	308	2e-71	191/214 (89%)
comp118238_c0_seq1	0.304628	2.54102	0.492267	0.850478	BLASTX1	1880	ref|XP_013999743.1|	PREDICTED: E3 UFM1-protein ligase 1-like isoform X1 [Salmo salar]	2143	0	491/504 (97%)
comp118243_c0_seq1	0.771855	2.25848	0.075041	0.446795	BLASTX1	1418	ref|XP_014055084.1|	PREDICTED: N-alpha-acetyltransferase 15, NatA auxiliary subunit-like isoform X2 [Salmo salar]_x0001_gb|ACN10545.1| NMDA receptor-regulated protein 1 [Salmo salar]	1272	2e-162	237/241 (98%)
comp118253_c0_seq1	0.524322	0.0765351	0.342985	0.758159	BLASTN1	350	ref|XM_014173227.1|	PREDICTED: Salmo salar peptidyl-prolyl cis-trans isomerase G-like (LOC106586208), mRNA	490	1e-120	257/265 (96%)
comp118293_c0_seq1	-0.451791	1.04959	0.260081	0.696175	BLASTN1	328	ref|XR_001319712.1|	PREDICTED: Salmo salar uncharacterized LOC106565681 (LOC106565681), ncRNA	442	1e-107	248/270 (91%)
comp118294_c0_seq1	-0.758693	1.70736	0.0731564	0.442251	BLASTN1	1566	ref|XM_014146126.1|	PREDICTED: Salmo salar agrin-like (LOC106572186), transcript variant X7, mRNA	2810	0	1514/1578 (95%)
comp11831_c0_seq1	0.648396	5.06653	0.105186	0.507382	BLASTN1	998	ref|XR_001320128.1|	PREDICTED: Salmo salar G protein-activated inward rectifier potassium channel 2-like (LOC106567685), transcript variant X7, misc_RNA	106	7e-16	58/61 (95%)
comp118314_c0_seq1	1.22508	1.97999	0.00441852	0.125799	BLASTX1	1332	ref|XP_014048167.1|	PREDICTED: manganese-transporting ATPase 13A1-like [Salmo salar]	543	1e-56	118/121 (97%)
comp118332_c0_seq1	-0.153286	0.650305	0.755702	0.961381	BLASTX1	249	ref|XP_014004412.1|	PREDICTED: charged multivesicular body protein 1a [Salmo salar]	198	1e-16	40/40 (100%)
comp1183443_c0_seq1	-0.365469	-2.42049	0.840404	0.990144	BLASTX1	201	ref|XP_010889833.1|	PREDICTED: polypeptide N-acetylgalactosaminyltransferase 4-like [Esox lucius]	375	3e-40	65/66 (98%)
comp118357_c0_seq1	-0.155985	2.08279	0.736291	0.953993	BLASTN1	1608	ref|XM_014136328.1|	PREDICTED: Salmo salar rap1 GTPase-activating protein 1-like (LOC106567251), transcript variant X13, mRNA	1482	0	840/912 (92%)
comp11836_c0_seq1	1.04456	4.21643	0.145448	0.570047	BLASTX1	517	ref|XP_014053482.1|	PREDICTED: NACHT, LRR and PYD domains-containing protein 3-like, partial [Salmo salar]	875	1e-107	163/172 (94%)
comp118374_c0_seq1	-0.22256	0.987135	0.63344	0.917478	BLASTN1	506	ref|XM_014197396.1|	PREDICTED: Salmo salar nuclear receptor-interacting protein 1-like (LOC106603552), transcript variant X3, mRNA	894	0	489/512 (95%)
comp118382_c0_seq1	-0.0138951	0.390103	0.984474	1	BLASTN1	229	ref|XM_014184259.1|	PREDICTED: Salmo salar lysophosphatidic acid receptor 2-like (LOC106592905), mRNA	142	2e-26	101/120 (84%)
comp11839_c0_seq1	-0.0871533	5.19857	0.902087	1	BLASTX1	1490	ref|XP_014038290.1|	PREDICTED: asialoglycoprotein receptor 1-like [Salmo salar]	1154	4e-152	259/302 (85%)
comp118408_c0_seq1	0.713362	1.64094	0.0637996	0.421981	BLASTN1	953	ref|XM_014142742.1|	PREDICTED: Salmo salar ribosome biogenesis protein bop1-like (LOC106570423), transcript variant X2, mRNA	854	0	517/576 (89%)
comp118413_c0_seq1	-0.817586	-0.190022	0.165064	0.596684	BLASTX1	605	ref|XP_014007949.1|	PREDICTED: mitochondrial pyruvate carrier 2-like [Salmo salar]	684	3e-88	129/131 (98%)
comp118418_c0_seq1	-1.4565	0.412161	0.0035481	0.114457	BLASTN1	299	ref|XM_014158264.1|	PREDICTED: Salmo salar multiple inositol polyphosphate phosphatase 1-like (LOC106578953), mRNA	404	3e-97	274/322 (85%)
comp118430_c0_seq1	-0.135534	3.05251	0.74625	0.958051	BLASTX1	2569	ref|XP_013984220.1|	PREDICTED: UPF0184 protein C9orf16 homolog isoform X2 [Salmo salar]	395	7e-41	94/94 (100%)
comp1184443_c0_seq1	0.539296	-2.46225	0.731796	0.952569	BLASTN1	216	ref|XM_014216470.1|	PREDICTED: Salmo salar ral guanine nucleotide dissociation stimulator-like 1 (rgl1), mRNA	184	9e-38	155/192 (80%)
comp118447_c0_seq1	-0.351145	1.48179	0.413818	0.806546	BLASTN1	805	ref|XM_014146309.1|	PREDICTED: Salmo salar transmembrane protein 115-like (LOC106572260), mRNA	1322	0	751/807 (93%)
comp118460_c0_seq1	-0.135869	0.395462	0.781255	0.970367	BLASTN1	446	ref|XM_014179191.1|	PREDICTED: Salmo salar mitogen-activated protein kinase 8-like (LOC106589346), transcript variant X2, mRNA	742	0	429/464 (92%)
comp118466_c0_seq1	-0.224863	-0.505738	0.660211	0.928223	BLASTN1	214	ref|XM_014201633.1|	PREDICTED: Salmo salar pleckstrin homology domain-containing family G member 6-like (LOC106605732), mRNA	256	3e-57	152/168 (90%)
comp118471_c0_seq1	-0.527213	1.69966	0.198187	0.634967	BLASTN1	1051	ref|XM_014205600.1|	PREDICTED: Salmo salar utrophin-like (LOC106608002), transcript variant X9, mRNA	1942	0	1024/1054 (97%)
comp118488_c0_seq1	0.451204	0.739473	0.259836	0.695978	BLASTN1	658	ref|XM_014170823.1|	PREDICTED: Salmo salar B-cell linker protein-like (LOC106585060), mRNA	1164	0	631/660 (95%)
comp118508_c0_seq1	0.0734859	0.388455	0.928029	1	BLASTN1	233	ref|XM_014211601.1|	PREDICTED: Salmo salar uncharacterized LOC106611413 (LOC106611413), transcript variant X2, mRNA	204	4e-43	162/197 (82%)
comp118511_c0_seq1	1.09968	1.45985	0.0066352	0.151759	BLASTN1	975	ref|XM_014195435.1|	PREDICTED: Salmo salar uncharacterized LOC106602678 (LOC106602678), transcript variant X3, mRNA	1426	0	899/1016 (88%)
comp1185316_c0_seq1	-0.677187	-2.53866	0.479002	0.84288	BLASTN1	216	ref|XR_001318597.1|	PREDICTED: Salmo salar uncharacterized LOC106560422 (LOC106560422), ncRNA	392	3e-94	208/216 (96%)
comp118535_c0_seq1	-0.543749	1.10884	0.255276	0.6914	BLASTN1	617	ref|XM_014134308.1|	PREDICTED: Salmo salar nuclear transcription factor Y subunit alpha-like (LOC106566364), transcript variant X7, mRNA	976	0	563/610 (92%)
comp118541_c0_seq1	0.333063	0.079163	0.572266	0.89074	BLASTX1	514	ref|XP_014047168.1|	PREDICTED: nicastrin [Salmo salar]	846	9e-106	161/171 (94%)
comp118559_c0_seq1	0.523196	0.859598	0.275317	0.70849	BLASTN1	353	ref|XM_014142279.1|	PREDICTED: Salmo salar thrombospondin-3b-like (LOC106570201), mRNA	198	3e-41	166/208 (79%)
comp118566_c0_seq1	1.59386	0.307041	0.00162244	0.0771383	BLASTN1	265	gb|GQ505858.1|	Salmo salar clone BAC CHORI214-129P21 genomic sequence	116	3e-19	63/66 (95%)
comp1185854_c0_seq1	1.05388	-2.20301	0.409836	0.804171	BLASTX1	265	ref|XP_010890424.1|	PREDICTED: gamma-crystallin M3-like [Esox lucius]	417	5e-49	77/86 (89%)
comp118586_c0_seq1	-0.997373	0.577622	0.0426319	0.356696	BLASTN1	463	ref|XM_010882907.1|	PREDICTED: Esox lucius mitogen-activated protein kinase kinase kinase 5 (map3k5), transcript variant X2, mRNA	254	2e-56	251/326 (76%)
comp118606_c0_seq1	-0.927518	1.81549	0.0364473	0.335432	BLASTN1	1101	ref|XM_014126636.1|	PREDICTED: Salmo salar ubiquitin-like 7 (ubl7), transcript variant X4, mRNA	854	0	450/464 (96%)
comp118612_c0_seq1	0.985268	1.39874	0.037246	0.338522	BLASTN1	1058	ref|XM_014161517.1|	PREDICTED: Salmo salar solute carrier family 23 member 2-like (LOC106580443), transcript variant X8, mRNA	716	0	559/686 (81%)
comp11862_c0_seq1	0.593804	3.11096	0.472654	0.840003	BLASTN1	298	ref|XM_014136127.1|	PREDICTED: Salmo salar 78 kDa glucose-regulated protein-like (LOC106567149), mRNA	208	4e-44	235/311 (75%)
comp118627_c0_seq1	0.0754309	1.34077	0.836084	0.989262	BLASTX1	916	ref|XP_013993232.1|	PREDICTED: transcription initiation factor TFIID subunit 9-like isoform X1 [Salmo salar]	1209	2e-164	249/252 (98%)
comp118634_c0_seq1	1.98838	1.14308	0.0248982	0.283035	BLASTX1	1240	ref|YP_443922.1|	polyprotein [Atlantic salmon swim bladder sarcoma virus]_x0001_gb|ABA54982.1| polyprotein [Atlantic salmon swim bladder sarcoma virus]	240	1e-24	47/55 (85%)
comp11864_c0_seq1	-0.658826	5.03002	0.160628	0.590385	BLASTX1	915	ref|XP_014036348.1|	PREDICTED: uncharacterized protein LOC100194683 [Salmo salar]	223	3e-18	43/44 (97%)
comp118647_c0_seq1	0.571351	2.43383	0.296003	0.724585	BLASTX1	1577	ref|XP_014016771.1|	PREDICTED: bifunctional methylenetetrahydrofolate dehydrogenase/cyclohydrolase, mitochondrial-like [Salmo salar]_x0001_gb|ACI33412.1| Bifunctional methylenetetrahydrofolate dehydrogenase/cyclohydrolase, mitochondrial precursor [Salmo salar]_x0001_gb|ACI33655.1| Bifunctional methylenetetrahydrofolate dehydrogenase/cyclohydrolase, mitochondrial precursor [Salmo salar]	1770	0	334/338 (98%)
comp11868_c0_seq1	-0.14627	5.96704	0.808184	0.979983	BLASTX1	1953	ref|XP_013985221.1|	PREDICTED: dolichyl-phosphate beta-glucosyltransferase-like [Salmo salar]	1610	0	314/322 (97%)
comp118680_c0_seq1	-0.0209016	1.48712	0.971653	1	BLASTN1	747	ref|XM_014131853.1|	PREDICTED: Salmo salar retinoblastoma-binding protein 5 (LOC106565113), transcript variant X2, mRNA	938	0	594/681 (87%)
comp11871_c0_seq1	0.170197	3.70819	0.663354	0.929016	BLASTX1	397	gb|ACO09611.1|	Vacuolar ATP synthase 16 kDa proteolipid subunit [Osmerus mordax]_x0001_gb|KKF19115.1| V-type proton ATPase proteolipid subunit [Larimichthys crocea]	264	7e-26	54/55 (98%)
comp118743_c0_seq1	-0.216714	0.933674	0.597683	0.901695	BLASTN1	381	ref|XM_014156924.1|	PREDICTED: Salmo salar 3-phosphoinositide-dependent protein kinase 1-like (LOC106578264), mRNA	660	1e-166	361/381 (94%)
comp118769_c0_seq1	0.251115	0.293439	0.577575	0.892727	BLASTN1	336	ref|XM_014133042.1|	PREDICTED: Salmo salar protein PRRC2B-like (LOC106565653), transcript variant X7, mRNA	610	4e-153	326/339 (96%)
comp118774_c0_seq1	-0.029554	1.95652	0.953872	1	BLASTX1	982	gb|ACI67761.1|	Spindle and kinetochore-associated protein 2 [Salmo salar]	585	2e-71	129/139 (92%)
comp118776_c0_seq1	0.105462	0.322812	0.828543	0.987189	BLASTN1	488	ref|XM_014207437.1|	PREDICTED: Salmo salar ubiquitin carboxyl-terminal hydrolase 12-like (LOC106609061), transcript variant X1, mRNA	642	1e-161	418/481 (86%)
comp118787_c0_seq1	-2.41751	0.612377	0.0333377	0.322546	BLASTN1	202	gb|FJ969490.1|	Salmo salar clone BAC CHORI214-439J08 MHC class I antigen (Sasa-UDA) gene, Sasa-UDA*0101 allele, complete cds; similar to INSD AY523662 (Sasa-UCA) pseudogene, Sasa-UCA*0101 allele, complete sequence; PSMB8 (PSMB8), PSMB10 (PSMB10), PSMB9b-like protein (PSMB9b-like protein), PSMB9 (PSMB9), TAP2b (TAP2b), BRD2 (BRD2), and hydroxysteroid (17-beta) dehydrogenase 8 (HSD17B8) genes, complete cds; and C…	296	3e-68	188/216 (87%)
comp118790_c0_seq1	1.32494	-0.0355898	0.0489485	0.380422	BLASTN1	345	gb|FJ969489.1|	Salmo salar clone BAC CHORI214-184H23 aryl hydrocarbon receptor 2 alpha (AhR2a) gene, partial cds; aryl hydrocarbon receptor 1 beta-like protein (AhR1b) gene, MHC class I antigen (Sasa-UHA1) gene, Sasa-UHA1*0101 allele, MHC class I antigen (Sasa-UHA2) gene, Sasa-UHA2*0101 allele, and 1-acylglycerol-3-phosphate O-acyltransferase 3 (AGPAT3) gene, complete cds; and pyroxidal kinase (PDXK) gene, part…	166	1e-32	114/133 (85%)
comp118792_c0_seq1	0.174055	1.31994	0.702713	0.942356	BLASTN1	768	ref|XM_014142253.1|	PREDICTED: Salmo salar tropomyosin alpha-3 chain (LOC106570192), transcript variant X9, mRNA	924	0	644/772 (83%)
comp118808_c0_seq1	-0.869275	1.93236	0.0179986	0.244425	BLASTX1	1317	ref|NP_001133553.1|	Claudin-12 [Salmo salar]_x0001_ref|XP_014057507.1| PREDICTED: claudin-12 isoform X1 [Salmo salar]_x0001_ref|XP_014057508.1| PREDICTED: claudin-12 isoform X1 [Salmo salar]_x0001_gb|ACI33465.1| Claudin-12 [Salmo salar]	561	1e-63	144/147 (97%)
comp118826_c0_seq1	0.679316	2.7037	0.0963176	0.491103	BLASTX1	1551	ref|XP_014024549.1|	PREDICTED: ubiquitin carboxyl-terminal hydrolase isozyme L5-like isoform X1 [Salmo salar]	1671	0	327/329 (99%)
comp118841_c0_seq1	0.328081	1.6628	0.525105	0.867199	BLASTN1	976	ref|XM_014173385.1|	PREDICTED: Salmo salar UDP-glucose:glycoprotein glucosyltransferase 1-like (LOC106586268), transcript variant X3, mRNA	1662	0	922/981 (93%)
comp118854_c0_seq1	-0.868446	0.62227	0.0589137	0.408174	BLASTN1	435	ref|XM_014212931.1|	PREDICTED: Salmo salar tetratricopeptide repeat protein 9C-like (LOC106612091), mRNA	222	1e-47	174/210 (82%)
comp118857_c0_seq1	0.607711	-0.0799318	0.219693	0.658358	BLASTN1	299	ref|XM_014179301.1|	PREDICTED: Salmo salar ATPase family AAA domain-containing protein 1-B (LOC106589392), mRNA	512	1e-126	285/306 (93%)
comp118899_c0_seq1	-0.0274632	0.289623	0.979561	1	BLASTN1	355	gb|EU481821.1|	Salmo salar physical map contig 483, genomic sequence	130	7e-23	89/104 (85%)
comp118923_c0_seq1	0.806749	2.29715	0.115018	0.525704	BLASTX1	2030	ref|XP_014071628.1|	PREDICTED: large subunit GTPase 1 homolog [Salmo salar]	2451	0	526/565 (93%)
comp118928_c0_seq1	-0.594919	0.630666	0.187668	0.623183	BLASTN1	375	ref|XM_014213424.1|	PREDICTED: Salmo salar metalloproteinase inhibitor 2-like (LOC106612362), mRNA	498	1e-122	325/375 (86%)
comp118930_c0_seq1	-0.337877	-0.0337455	0.556297	0.882616	BLASTN2	277	ref|NM_001173743.1|	Salmo salar canopy4 (cnpy4), mRNA_x0001_gb|BT059394.1| Salmo salar clone ssal-rgf-536-188 canopy 4 precursor putative mRNA, complete cds	354	9e-84	234/275 (85%)
comp118941_c0_seq1	0.222223	2.63405	0.633701	0.917557	BLASTX1	2313	ref|XP_014043492.1|	PREDICTED: zinc finger and BTB domain-containing protein 14-like [Salmo salar]_x0001_ref|XP_014043495.1| PREDICTED: zinc finger and BTB domain-containing protein 14-like [Salmo salar]	1779	0	381/383 (99%)
comp118950_c0_seq1	0.70748	1.85517	0.0905004	0.47983	BLASTN1	917	ref|XR_001325620.1|	PREDICTED: Salmo salar uncharacterized LOC106592338 (LOC106592338), ncRNA	1318	0	826/925 (89%)
comp118960_c0_seq1	3.4585	1.18383	5.63534e-06	0.00285685	BLASTN1	651	ref|XM_014156070.1|	PREDICTED: Salmo salar potassium-transporting ATPase alpha chain 1 (LOC106577750), mRNA	1012	0	614/696 (88%)
comp118968_c0_seq1	0.29864	2.91485	0.43862	0.821296	BLASTX1	2661	ref|XP_014058459.1|	PREDICTED: baculoviral IAP repeat-containing protein 6-like isoform X16 [Salmo salar]	2595	0	541/544 (99%)
comp118974_c0_seq1	0.00277545	0.840184	1	1	BLASTN1	676	ref|XM_014172788.1|	PREDICTED: Salmo salar protein FAM122A-like (LOC106586009), transcript variant X3, mRNA	698	1e-176	424/470 (90%)
comp118991_c0_seq1	0.114699	2.7615	0.764278	0.964072	BLASTX1	2182	ref|XP_014048189.1|	PREDICTED: syntaxin-binding protein 2-like [Salmo salar]	3047	0	583/586 (99%)
comp118998_c0_seq1	-0.338729	0.112509	0.468561	0.837829	BLASTN1	380	ref|XM_014123740.1|	PREDICTED: Salmo salar 14 kDa phosphohistidine phosphatase-like (LOC106560654), mRNA	272	2e-61	165/183 (90%)
comp119_c0_seq1	-0.69175	11.0631	0.14587	0.570865	BLASTX1	1551	ref|XP_013979095.1|	PREDICTED: histidine-rich glycoprotein-like [Salmo salar]	1483	0	276/296 (93%)
comp119057_c0_seq1	0.836808	0.196531	0.104275	0.505887	BLASTX1	228	ref|NP_001084530.1|	uncharacterized protein LOC414477 [Xenopus laevis]_x0001_gb|AAH68621.1| MGC78908 protein [Xenopus laevis]	391	3e-46	76/76 (100%)
comp119070_c0_seq1	0.586095	0.568519	0.224788	0.663142	BLASTN1	297	ref|XR_001321749.1|	PREDICTED: Salmo salar uncharacterized LOC106575431 (LOC106575431), ncRNA	432	6e-105	273/306 (89%)
comp11908_c0_seq1	-0.299557	3.08048	0.571008	0.890285	BLASTN1	379	ref|XR_001328798.1|	PREDICTED: Salmo salar uncharacterized LOC106605153 (LOC106605153), ncRNA	632	4e-159	352/372 (94%)
comp119082_c0_seq1	0.158595	1.26242	0.688514	0.937105	BLASTX1	261	gb|KKF30009.1|	Transposable element Tc1 transposase [Larimichthys crocea]	195	6e-16	38/59 (64%)
comp1191_c0_seq1	0.0632057	7.05563	0.903138	1	BLASTX1	236	ref|XP_007547089.1|	PREDICTED: 60S ribosomal protein L22-like [Poecilia formosa]_x0001_ref|XP_014840691.1| PREDICTED: 60S ribosomal protein L22-like [Poecilia mexicana]_x0001_ref|XP_014888678.1| PREDICTED: 60S ribosomal protein L22-like [Poecilia latipinna]	290	9e-31	78/78 (100%)
comp119123_c0_seq1	-0.695884	1.9907	0.0956061	0.489898	BLASTN1	943	ref|XM_014200872.1|	PREDICTED: Salmo salar BMP-binding endothelial regulator protein-like (LOC106605352), mRNA	1694	0	909/947 (95%)
comp119148_c0_seq1	-0.190646	1.14079	0.627609	0.915415	BLASTN1	722	ref|XM_014151702.1|	PREDICTED: Salmo salar zinc finger protein 687-like (LOC106575274), mRNA	1158	0	665/725 (91%)
comp119194_c0_seq1	-0.919005	1.01406	0.0531264	0.390675	BLASTN1	382	ref|XM_014212172.1|	PREDICTED: Salmo salar solute carrier family 25 member 51-like (LOC106611695), transcript variant X2, mRNA	650	6e-164	361/382 (94%)
comp119202_c0_seq1	-0.343233	0.331773	0.444475	0.825265	BLASTN1	287	ref|XM_014209251.1|	PREDICTED: Salmo salar uncharacterized LOC106610089 (LOC106610089), mRNA	142	3e-26	119/150 (79%)
comp119209_c0_seq1	-0.186016	-0.437705	0.788253	0.972592	BLASTX1	226	ref|XP_014072166.1|	PREDICTED: sulfhydryl oxidase 1-like isoform X2 [Salmo salar]	388	3e-41	74/75 (98%)
comp119213_c0_seq1	-0.113762	0.695111	0.816626	0.982872	BLASTN1	392	ref|XM_014142960.1|	PREDICTED: Salmo salar transformer-2 protein homolog alpha-like (LOC106570531), mRNA	594	9e-149	359/401 (89%)
comp11922_c0_seq1	-0.784847	4.4591	0.108121	0.512378	BLASTN1	734	ref|XR_001328007.1|	PREDICTED: Salmo salar uncharacterized LOC106601401 (LOC106601401), ncRNA	850	0	605/736 (82%)
comp1192295_c0_seq1	2.14856	-1.89237	0.00956344	0.18118	BLASTX1	235	ref|XP_014000635.1|	PREDICTED: tribbles homolog 2-like isoform X3 [Salmo salar]	145	8e-09	28/29 (96%)
comp11926_c0_seq1	-0.261412	5.24315	0.516431	0.863427	BLASTX1	1169	ref|XP_010876275.1|	PREDICTED: endothelial differentiation-related factor 1 homolog isoform X2 [Esox lucius]	730	4e-92	140/148 (94%)
comp119274_c0_seq1	0.489522	0.271651	0.298266	0.72603	BLASTN1	361	ref|XM_014181240.1|	PREDICTED: Salmo salar vesicle-associated membrane protein-associated protein A-like (LOC106590340), transcript variant X2, mRNA	624	6e-157	348/367 (94%)
comp119275_c0_seq1	0.137214	2.78717	0.713593	0.947214	BLASTX1	2128	ref|XP_014034956.1|	PREDICTED: hexosaminidase D [Salmo salar]	2411	0	482/492 (97%)
comp119281_c0_seq1	-0.236726	0.379523	0.640633	0.919527	BLASTX1	473	ref|XP_010749256.1|	PREDICTED: UPF0693 protein C10orf32 homolog [Larimichthys crocea]	526	2e-65	102/103 (99%)
comp11929_c0_seq1	-0.228497	5.04823	0.604998	0.904834	BLASTX1	927	ref|NP_001134925.1|	U4/U6.U5 tri-snRNP-associated protein 3 [Salmo salar]_x0001_gb|ACI66871.1| U4/U6.U5 tri-snRNP-associated protein 3 [Salmo salar]_x0001_gb|ACI69502.1| U4/U6.U5 tri-snRNP-associated protein 3 [Salmo salar]	316	2e-31	71/71 (100%)
comp119292_c0_seq1	0.366085	-0.0368336	0.460136	0.833899	BLASTN1	277	ref|XM_014215011.1|	PREDICTED: Salmo salar WD repeat and SOCS box-containing protein 1 (LOC106613094), mRNA	434	2e-105	254/277 (91%)
comp119311_c0_seq1	-1.53502	0.995505	0.012697	0.207557	BLASTN1	531	ref|XM_014164243.1|	PREDICTED: Salmo salar OTU domain-containing protein 7B-like (LOC106581836), mRNA	656	2e-165	457/545 (83%)
comp119316_c0_seq1	0.739681	-0.36553	0.139947	0.5621	BLASTN1	243	ref|XM_014148867.1|	PREDICTED: Salmo salar carbonic anhydrase 5B, mitochondrial-like (LOC106573636), transcript variant X4, mRNA	368	1e-87	196/204 (96%)
comp119332_c0_seq1	0.201319	0.747808	0.670318	0.930873	BLASTN1	610	ref|XM_014213454.1|	PREDICTED: Salmo salar ras-related protein Rab-4B (LOC106612374), mRNA	548	5e-136	505/654 (77%)
comp119333_c0_seq1	-0.591035	-1.42709	0.349071	0.762253	BLASTN1	242	ref|XM_014131863.1|	PREDICTED: Salmo salar BTB/POZ domain-containing protein KCTD20-like (LOC106565116), transcript variant X3, mRNA	128	2e-22	89/104 (85%)
comp119350_c0_seq1	-1.09395	0.921009	0.0201572	0.256983	BLASTN1	606	ref|XM_014145150.1|	PREDICTED: Salmo salar glycerophosphocholine phosphodiesterase GPCPD1-like (LOC106571744), transcript variant X4, mRNA	862	0	566/658 (86%)
comp119353_c0_seq1	0.0225331	0.628028	0.969937	1	BLASTN1	443	ref|XM_014165191.1|	PREDICTED: Salmo salar sorting nexin-4-like (LOC106582281), transcript variant X2, mRNA	584	6e-146	375/443 (84%)
comp119367_c0_seq1	-0.628369	0.850328	0.185919	0.621805	BLASTN1	669	ref|XM_014202647.1|	PREDICTED: Salmo salar E3 ubiquitin-protein ligase RNF213-like (LOC106606438), transcript variant X4, mRNA	1126	0	629/670 (93%)
comp119385_c0_seq1	-0.245948	1.92394	0.576346	0.892069	BLASTN1	1434	ref|XM_014216338.1|	PREDICTED: Salmo salar hydroxysteroid 11-beta-dehydrogenase 1-like protein (LOC106613760), transcript variant X3, mRNA	162	7e-31	107/123 (86%)
comp119391_c0_seq1	-0.234064	0.240752	0.676892	0.932978	BLASTN1	245	ref|XM_014147391.1|	PREDICTED: Salmo salar INTS3 and NABP interacting protein (inip), transcript variant X3, mRNA	226	4e-49	205/264 (77%)
comp11941_c0_seq1	0.676508	4.87538	0.121378	0.534604	BLASTN1	1296	ref|XM_014161958.1|	PREDICTED: Salmo salar ras-related protein Rab-11A-like (LOC106580659), mRNA	1706	0	1110/1300 (85%)
comp119439_c0_seq1	-0.262407	2.54947	0.542358	0.875673	BLASTX1	2067	ref|NP_001135223.1|	Alpha-N-acetylgalactosaminide alpha-2,6-sialyltransferase 3 precursor [Salmo salar]_x0001_gb|ACI33495.1| Alpha-N-acetylgalactosaminide alpha-2,6-sialyltransferase 3 [Salmo salar]	1593	0	290/295 (98%)
comp119447_c0_seq1	-0.269529	1.40285	0.514945	0.862484	BLASTX1	589	ref|XP_013997818.1|	PREDICTED: transmembrane protein 222-like isoform X1 [Salmo salar]	880	2e-117	162/162 (100%)
comp119450_c0_seq1	1.07086	2.24434	0.0317969	0.315727	BLASTX1	2342	ref|XP_014036140.1|	PREDICTED: nucleolar MIF4G domain-containing protein 1 [Salmo salar]	2836	0	546/551 (99%)
comp119453_c0_seq1	1.0093	0.620573	0.144768	0.569023	BLASTN1	414	ref|XM_014135890.1|	PREDICTED: Salmo salar proliferation-associated protein 2G4-like (LOC106567055), mRNA	738	0	402/419 (95%)
comp119465_c0_seq1	-0.361206	0.929362	0.480524	0.843874	BLASTN1	726	ref|XM_014211217.1|	PREDICTED: Salmo salar sorting nexin-6 (LOC106611228), mRNA	1224	0	688/736 (93%)
comp119466_c0_seq1	0.761617	1.25064	0.0641421	0.422461	BLASTX1	1043	gb|EAW88120.1|	WD repeat domain 5, isoform CRA_d [Homo sapiens]	657	4e-81	121/123 (98%)
comp119474_c0_seq1	1.06585	2.7027	0.0137113	0.214635	BLASTX1	2266	ref|XP_013988392.1|	PREDICTED: ATPase family AAA domain-containing protein 3 isoform X1 [Salmo salar]	3224	0	610/617 (98%)
comp119493_c0_seq1	0.167727	2.38157	0.6576	0.927397	BLASTN1	1904	ref|XM_014136416.1|	PREDICTED: Salmo salar ER degradation-enhancing alpha-mannosidase-like protein 3 (LOC106567281), transcript variant X2, mRNA	3376	0	1828/1911 (95%)
comp11951_c0_seq1	0.37978	2.84312	0.336772	0.753908	BLASTX1	261	ref|XP_014001744.1|	PREDICTED: protein RCC2 homolog [Salmo salar]_x0001_ref|XP_014001745.1| PREDICTED: protein RCC2 homolog [Salmo salar]_x0001_gb|ACI33792.1| RCC2 homolog [Salmo salar]	108	5e-06	22/30 (73%)
comp119510_c0_seq1	0.388318	0.501248	0.441737	0.823756	BLASTN1	465	ref|XM_014162273.1|	PREDICTED: Salmo salar serine/threonine-protein kinase SIK3 homolog (LOC106580817), transcript variant X3, mRNA	820	0	447/468 (95%)
comp119530_c0_seq1	-0.320512	0.45548	0.529329	0.868937	BLASTN1	534	ref|XM_014173076.1|	PREDICTED: Salmo salar myosin light chain kinase, smooth muscle-like (LOC106586160), transcript variant X7, mRNA	930	0	495/514 (96%)
comp119541_c0_seq1	-0.507906	2.07232	0.179076	0.613899	BLASTN1	1222	ref|XM_014178199.1|	PREDICTED: Salmo salar triple functional domain protein-like (LOC106588786), mRNA	78	4e-08	53/61 (86%)
comp119554_c0_seq1	-0.667237	0.544519	0.242788	0.679076	BLASTX1	423	gb|ADN37678.1|	vacuolar protein sorting-associated protein 52-like protein [Oncorhynchus mykiss]	132	4e-07	26/28 (92%)
comp119561_c0_seq1	0.673694	0.840073	0.214718	0.653787	BLASTX1	625	ref|XP_014013685.1|	PREDICTED: protein phosphatase 1B-like isoform X1 [Salmo salar]_x0001_ref|XP_014013686.1| PREDICTED: protein phosphatase 1B-like isoform X2 [Salmo salar]	496	1e-56	91/92 (98%)
comp119575_c0_seq1	0.72064	-0.00487237	0.11808	0.529966	BLASTX1	350	ref|XP_014045323.1|	PREDICTED: vesicle-trafficking protein SEC22b-B-like [Salmo salar]	401	9e-46	78/79 (98%)
comp119575_c0_seq2	1.15269	0.0653422	0.028352	0.299739	BLASTX1	350	ref|XP_014045323.1|	PREDICTED: vesicle-trafficking protein SEC22b-B-like [Salmo salar]	397	3e-45	77/79 (97%)
comp119577_c0_seq1	-2.16806	-0.800562	0.000971045	0.0561245	BLASTN1	268	ref|XM_014131301.1|	PREDICTED: Salmo salar calcineurin subunit B type 1 (LOC100380679), mRNA	338	2e-79	250/311 (80%)
comp1195956_c0_seq1	0.890482	-2.41431	0.294527	0.723499	BLASTN1	210	ref|XM_014201887.1|	PREDICTED: Salmo salar serine/threonine-protein phosphatase 2A 56 kDa regulatory subunit delta isoform (LOC106605890), mRNA	368	1e-87	201/210 (95%)
comp11960_c0_seq1	-0.709494	5.6647	0.181105	0.616057	BLASTX1	1027	ref|NP_001140026.1|	Pterin-4-alpha-carbinolamine dehydratase [Salmo salar]_x0001_gb|ACM08306.1| Pterin-4-alpha-carbinolamine dehydratase [Salmo salar]_x0001_gb|ACM09301.1| Pterin-4-alpha-carbinolamine dehydratase [Salmo salar]_x0001_gb|ACM09621.1| Pterin-4-alpha-carbinolamine dehydratase [Salmo salar]_x0001_gb|ADD38270.1| Pterin-4-alpha-carbinolamine dehydratase [Lepeophtheirus salmonis]	546	9e-66	101/102 (99%)
comp119655_c0_seq1	-1.1757	1.21692	0.00690695	0.154669	BLASTN1	712	ref|XM_014193265.1|	PREDICTED: Salmo salar transmembrane protein 184B-like (LOC106601226), transcript variant X4, mRNA	1112	0	640/696 (91%)
comp119670_c0_seq1	0.766217	0.796742	0.123852	0.537972	BLASTN1	508	ref|XM_014137451.1|	PREDICTED: Salmo salar Long-chain-fatty-acid--CoA ligase 4 (acsl4), transcript variant X5, mRNA	910	0	491/516 (95%)
comp119683_c0_seq1	-1.01542	1.03902	0.0953498	0.489855	BLASTN1	299	ref|XM_014150073.1|	PREDICTED: Salmo salar double-stranded RNA-specific editase 1-like (LOC106574279), transcript variant X3, mRNA	554	5e-138	289/297 (97%)
comp11969_c0_seq1	0.08637	1.35962	0.834887	0.989123	BLASTN1	592	ref|XM_014188578.1|	PREDICTED: Salmo salar cadherin-7-like (LOC106597376), mRNA	196	2e-40	152/188 (80%)
comp11969_c1_seq1	-0.592404	2.65988	0.296088	0.724585	BLASTN1	298	ref|XM_014196464.1|	PREDICTED: Salmo salar pyruvate carboxylase, mitochondrial-like (LOC106603157), transcript variant X1, mRNA	436	5e-106	265/298 (88%)
comp1197_c0_seq1	0.14031	5.7415	0.78431	0.971516	BLASTX1	641	gb|KKF20427.1|	Transposable element Tcb2 transposase [Larimichthys crocea]	186	3e-13	37/51 (72%)
[truncated: 40,156 more rows]
