# Supplementary material for: Sea lampreys elicit strong transcriptomic responses in the lake trout liver during parasitism
Source: BMC Genomics. 2016 Aug 24;17(1):675. doi: 10.1186/s12864-016-2959-9 (PMC4997766; doi:10.1186/s12864-016-2959-9)
Supplement: Additional file 7: — Lean IPA: All IPA pathways compared to the edgeR analysis of parasitized and nonparasitized lean lake trout. (XLSX 90 kb) [file 12864_2016_2959_MOESM7_ESM.xlsx]

## Sheet: IPA Pathways leans Benjamini 
Additional File 7: All IPA pathways compared to the edgeR analysis of parasitized and nonparasitized lean lake trout.
A: IPA pathway name
B: Benjamini-Hochberg p value
C: Number of genes downregulated in the compared IPA pathway
D: Number of genes upregulated in the compared IPA pathway
E: Number of genes that did not overlap in the compared IPA pathway
F: Genes in the IPA pathway that overlapped with the edgeR analysis
¬© 2000-2015 QIAGEN. All rights reserved.
Ingenuity Canonical Pathways	B-H p value	Downregulated	Upregulated	No overlap with dataset	Molecules
Protein Ubiquitination Pathway	0.000616595	50/255 (20%)	135/255 (53%)	70/255 (27%)	PSMA7,DNAJB4,UBR2,DNAJC3,PSMB8,USP48,PAN2,BAG1,USP10,DNAJC22,PSMC2,PSMA2,ANAPC11,DNAJC16,DNAJB12,DNAJC9,UBE2Q1,USP9X,PSMD5,USP19,THOP1,UBE2S,USP6,UBE2G2,HSPA8,PSMB7,PSMB2,ZBTB12,PSMD12,PSMA5,UBR1,DNAJC14,HSPB11,PSMB1,PSMA4,ANAPC5,PSMD1,HSPB7,TAP2,UBE2C,USP24,USP18,PSMD7,PSMB10,PSMD9,CUL1,HSPB8,CDC23,DNAJA1,USP39,TAP1,HSPA1L,UBE4A,SMURF1,USO1,HSP90AB1,PSMC6,PSMD14,PARK2,AMFR,PSMB9,UBE2M,MED20,PSMD…
Aldosterone Signaling in Epithelial Cells	0.00194984	22/152 (14%)	64/152 (42%)	66/152 (43%)	RAF1,HSPA14,SGK1,DNAJB4,PIK3R1,HSPA1A/HSPA1B,SOS2,PIKFYVE,PDPK1,DNAJC3,PIP4K2B,KRAS,DNAJB2,DNAJC15,HSPA5,PIK3R4,PLCD3,HSPA4,PLCE1,MAP2K2,PIK3CG,DNAJC8,MAPK3,DNAJC22,DNAJC16,PRKD1,AHCY,ATM,PIK3C2B,DNAJB12,DNAJC9,HSPA9,DNAJC2,DNAJC25,ITPR1,DNAJB14,HSPA8,PIK3R3,DNAJC5,DUSP1,PRKCD,PLCG2,HSPB11,DNAJC18,DNAJB7,DNAJC14,HSPA13,PLCB3,HSP90AA1,HSPB7,DNAJB6,PIP4K2C,DNAJC17,PDIA3,DNAJC12,HSPB8,DNAJA1,HSPA1L,…
Tryptophan Degradation III (Eukaryotic)	0.00794328	16/21 (76%)	2/21 (10%)	3/21 (14%)	AFMID,HSD17B10,KMO,ACAT2,TDO2,HAAO,IDO2,GCDH,HSD17B8,ACMSD,HADHB,ACAT1,EHHADH,CA1,HSD17B4,HADHA,HADH,KYNU
Glucocorticoid Receptor Signaling	0.00794328	61/275 (22%)	116/275 (42%)	98/275 (36%)	RAF1,TAF11,BGLAP,POLR2F,PRKAB1,PRKAB2,SGK1,PIK3R1,SOS2,HRAS,GTF2E2,ARID2,KRAS,MNAT1,FGG,BAG1,SUMO1,PIK3CG,SMARCB1,SMARCC2,SERPINE1,CREBZF,ATM,POLR2I,SMAD2,PIK3C2B,STAT5A,AKT2,CDKN1C,RRAS,CDK7,CREBBP,TAT,GTF2F1,STAT3,PCK1,HSPA8,POU2F1,ERCC3,PRKACA,GTF2H1,PHF10,PRL,POLR2J,JAK2,HSPA1L,SMARCA4,GTF2A2,AR,AKT1,JUN,HSP90AB1,NCOA2,PIK3C3,SOS1,CREB1,GTF2H5,TAF3,NCOR1,PIK3R2,FKBP5,PPP3CA,GTF2H3,SRA1,GRB2,A…
Glycolysis I	0.00977237	5/25 (20%)	9/25 (36%)	11/25 (44%)	PGK1,PKLR,ENO3,PKM,ENO2,PGAM2,FBP2,ENO1,GPI,TPI1,ALDOA,GAPDH,FBP1,GAPDHS
Gluconeogenesis I	0.00977237	7/25 (28%)	7/25 (28%)	11/25 (44%)	PGK1,ENO3,ME3,ENO2,PGAM2,MDH1,FBP2,ENO1,GPI,GAPDH,FBP1,ALDOA,MDH2,GAPDHS
Unfolded protein response	0.018197	12/54 (22%)	30/54 (56%)	12/54 (22%)	SCAP,HSPA14,ERN1,INSIG1,HSPA1A/HSPA1B,CEBPD,DNAJC3,ATF6,OS9,MAP3K5,HSPA5,CEBPG,EIF2A,HSPA1L,BCL2,SYVN1,HSPA4,HSP90B1,UBXN4,VCP,ATF4,DNAJA2,AMFR,PPARG,CALR,P4HB,HSPA9,XBP1,MAPK8,CANX,CEBPB,DNAJB9,HSPA2,MBTPS2,SEL1L,HSPA8,SREBF1,SREBF2,EDEM1,MBTPS1,ERO1B,CD82
TR/RXR Activation	0.0186209	20/85 (24%)	33/85 (39%)	32/85 (38%)	PIK3R1,PIK3R4,PIK3CG,FASN,SLC16A2,SYT2,TBL1XR1,ATM,PIK3C2B,AKT2,SLC2A1,NCOA6,THRA,PCK1,DIO3,NCOA3,PIK3R3,F10,HDAC3,DIO1,ACACA,RXRA,FGA,THRB,HIF1A,NCOA4,ATP2A1,KLF9,SLC16A3,MTOR,AKT1,NCOA2,PDE3B,PIK3C3,CYP7A1,NCOR1,PIK3R2,RXRB,UCP2,PIK3C2A,MDM2,THRSP,ENO1,RXRG,UCP3,HP,LDLR,SREBF2,SREBF1,G6PC,PIK3CB,NCOR2,PPARGC1A
Pentose Phosphate Pathway (Oxidative Branch)	0.0436516	1/5 (20%)	3/5 (60%)	1/5 (20%)	PGD,PGLS,G6PD,H6PD
eNOS Signaling	0.0436516	18/142 (13%)	45/142 (32%)	79/142 (56%)	PRKACB,HSPA14,PRKAB2,PRKAB1,PIK3R1,HSPA1A/HSPA1B,PDPK1,AQP8,HSPA5,PIK3R4,VEGFA,HSPA4,NOSIP,CASP9,PIK3CG,PRKAA1,PRKD1,DNM2,ATM,PIK3C2B,AKT2,HSPA9,AQP1,ITPR1,PIK3R3,HSPA8,CNGB1,PRKCD,PLCG2,PRKACA,HSP90AA1,ESR1,ESR2,SLC7A1,HSPA1L,PRKCZ,PRKAG1,HSP90B1,AKT1,HSP90AB1,STUB1,PIK3C3,PRKCE,PIK3R2,GNAS,PIK3C2A,FLT1,ADCY3,PRKAR2A,GNAQ,PLCG1,HSPA2,NOSTRIN,CALM1 (includes others),PRKG1,PRKCI,LPAR1,PRKAG2,PIK3C…
Huntington's Disease Signaling	0.0436516	43/229 (19%)	101/229 (44%)	85/229 (37%)	POLR2F,REST,SGK1,PIK3R1,SOS2,NAPG,HRAS,GNB1,NSF,PIK3CG,ATF4,TCERG1,NAPA,DNM2,PRKD1,CASP10,ATM,TP53,POLR2I,CAPN5,ATP5J,PIK3C2B,AKT2,CREBBP,PSMB11,UBE2S,ITPR1,CREB5,HSPA8,CAPN1,HTT,GNB2,CAPN7,GNA11,POLR2J,RCOR2,VTI1B,GNG7,HSPA1L,PRKCZ,TGM2,CASP6,MTOR,AKT1,JUN,IGF1,PIK3C3,CREB1,SOS1,NTRK1,IGF1R,PRKCE,NCOR1,GOSR1,PIK3R2,GNG5,GNB1L,EGFR,SDHA,YKT6,GRB2,GNAQ,MAPK8,HIP1,HSPA2,SIN3A,PSME1,HAP1,STX16,NCOR2…
Tryptophan Degradation to 2-amino-3-carboxymuconate Semialdehyde	0.0933254	5/8 (63%)	1/8 (13%)	2/8 (25%)	AFMID,KMO,TDO2,HAAO,IDO2,KYNU
NRF2-mediated Oxidative Stress Response	0.120781	46/180 (26%)	73/180 (41%)	61/180 (34%)	RAF1,DNAJB4,PIK3R1,MAF,GCLC,DNAJC3,HRAS,KRAS,SOD2,KEAP1,PIK3CG,ABCC1,DNAJA3,ATF4,FOSL1,GSTA1,TXN,DNAJC16,PRKD1,GSTK1,ATM,PIK3C2B,DNAJB12,DNAJC9,RRAS,CREBBP,JUNB,ACTA2,STIP1,DNAJC14,MAP2K3,SQSTM1,HACD3,ACTG1,GSTP1,EPHX1,FTH1,PRDX1,ABCC2,HSPB8,DNAJA4,MAP3K5,DNAJA1,PRKCZ,MAFG,AKT1,JUN,PIK3C3,UBE2K,PRKCE,PIK3R2,FKBP5,GSTM1,ACTB,SLC35A2,MAPK8,DNAJC11,FOS,FTL,GPX2,CCT7,AOX1,MAP2K4,DNAJC15,DNAJB2,PIK3R4…
Histidine Degradation VI	0.120781	3/10 (30%)	4/10 (40%)	3/10 (30%)	CYP7B1,MICAL1,UROC1,HAL,MICAL2,AMDHD1,MICAL3
p53 Signaling	0.120781	19/98 (19%)	33/98 (34%)	46/98 (47%)	PIK3R1,RRM2B,PIK3R4,PTEN,SCO2,CCNG1,STAG1,PIK3CG,CCNK,GSK3B,HIPK2,ATM,TP53,PIK3C2B,TP53INP1,AKT2,CSNK1D,TP53BP2,PIK3R3,BCL2L1,PCNA,GNL3,CDK2,DRAM1,GADD45B,GADD45G,CDK4,HIF1A,ST13,FAS,BCL2,CASP6,JUN,AKT1,GADD45A,THBS1,PIK3C3,ADCK3,PIK3R2,TRIM29,CTNNB1,HDAC9,PRKDC,PIK3C2A,HDAC1,MAPK8,MDM2,BAX,TP53I3,SERPINE2,MAPK14,PIK3CB
Nicotine Degradation II	0.120781	15/63 (24%)	12/63 (19%)	36/63 (57%)	CYP3A7,UGT1A6,CYP2U1,FMO5,UGT2B15,CYP2C19,POR,EXT2,UGT2A3,UGT2A1,CYP2A6 (includes others),FMO1,CYP1A1,UGT2B10,UGT1A3,CSGALNACT1,UGT1A4,UGT1A1,LARGE,CYP3A4,CYP2D6,CYP4B1,CYP2J2,B3GAT3,GYLTL1B,AOX1,UGT1A7 (includes others)
Pentose Phosphate Pathway	0.120781	5/11 (45%)	3/11 (27%)	3/11 (27%)	PGD,RPE,TKT,PGLS,TALDO1,G6PD,H6PD,RPIA
Hypoxia Signaling in the Cardiovascular System	0.120781	20/65 (31%)	34/65 (52%)	11/65 (17%)	UBE2A,UBE2V2,PTEN,ARNT,UBE2D4,VEGFA,UBE2B,SUMO1,ATF4,UBE2E3,ATM,TP53,P4HB,UBE2Q1,COPS5,CREBBP,CSNK1D,BIRC6,UBE2S,CREB3L4,CREB5,SLC2A4,UBE2G2,UBE2D2,UBE2L3,UBE2H,UBE2G1,HIF1AN,HSP90AA1,VHL,UBE2E1,UBE2C,UBE2J2,UBE2I,EPO,UBE2N,NFKBIE,HIF1A,UBE2F,HSP90B1,JUN,AKT1,NFKBIA,HSP90AB1,CREB1,UBE2V1,UBE2M,UBE2R2,MDM2,UBE2D1,UBE2J1,UBE2E2,CDC34,UBE2D3
Mitotic Roles of Polo-Like Kinase	0.120781	12/66 (18%)	23/66 (35%)	31/66 (47%)	FZR1,PPP2R2A,PPP2CA,PPP2R5B,ANAPC10,CDC23,ANAPC1,SMC1A,HSP90B1,HSP90AB1,PLK2,PPM1L,PPP2R5C,PPP2R2C,ANAPC11,CDC16,RAD21,SMC3,PPP2R5D,ANAPC7,ANAPC13,PPP2R5A,CCNB1,ANAPC4,PPP2CB,PPP2R1A,PPP2R4,CAPN1,ANAPC5,HSP90AA1,PPP2R5E,CDC26,PPP2R1B,CDC27,STAG2
Guanosine Nucleotides Degradation III	0.149968	2/13 (15%)	5/13 (38%)	6/13 (46%)	NT5C3B,NT5C3A,GDA,XDH,PNP,NT5C2,AOX1
Urate Biosynthesis/Inosine 5'-phosphate Degradation	0.156315	2/14 (14%)	6/14 (43%)	6/14 (43%)	NT5C3B,NT5C3A,IMPDH2,IMPDH1,XDH,PNP,NT5C2,AOX1
2-amino-3-carboxymuconate Semialdehyde Degradation to Glutaryl-CoA	0.156315	1/1 (100%)	0/1 (0%)	0/1 (0%)	ACMSD
Xanthine and Xanthosine Salvage	0.156315	0/1 (0%)	1/1 (100%)	0/1 (0%)	PNP
NAD biosynthesis II (from tryptophan)	0.165577	8/15 (53%)	2/15 (13%)	5/15 (33%)	AFMID,KMO,TDO2,NADSYN1,HAAO,NMNAT1,ABL1,QPRT,IDO2,KYNU
Xenobiotic Metabolism Signaling	0.18197	63/271 (23%)	71/271 (26%)	137/271 (51%)	RAF1,CAMK1,PPP2CA,PIK3R1,MAF,GCLC,HRAS,KRAS,ARNT,UGT2B15,CHST2,ALDH1L1,SUMO1,PIK3CG,KEAP1,HS3ST1,GSTA1,SULT1C3,ALDH3A1,PRKD1,ALDH6A1,ALDH7A1,GSTK1,ATM,PIK3C2B,RRAS,CREBBP,UGT1A3,NFKB2,UGT1A4,HS3ST3B1,PPP2R4,MAP2K3,RXRA,NDST1,GSTP1,CAMK2G,ALDH4A1,PPP2R2A,ABCC2,HS2ST1,MAP3K5,PRKCZ,HS3ST3A1,CES1,UGT2A1,HSP90AB1,PIK3C3,PRKCE,CHST10,PIK3R2,CITED2,ALDH5A1,CAMK2B,GSTM1,CYP1A1,SRA1,SULT1C2,PPP2R5D,MAPK8,…
Adenosine Nucleotides Degradation II	0.194984	3/17 (18%)	5/17 (29%)	9/17 (53%)	NT5C3B,CECR1,NT5C3A,ADAL,XDH,PNP,NT5C2,AOX1
EIF2 Signaling	0.216272	42/185 (23%)	103/185 (56%)	40/185 (22%)	RAF1,EIF3C,RPS27,PIK3R1,SOS2,RPL39,RPLP2,HRAS,RPL35A,EIF4A2,KRAS,EIF2A,RPS11,EIF1,EIF4G2,EIF3B,PIK3CG,RPL36,ATM,PABPC1,PIK3C2B,AKT2,RRAS,RPL10A,RPS6,RPL10,RPS25,RPL6,EIF3K,RPL24,EIF2B4,RPL36A,RPS3A,RPL22L1,RPS18,EIF4G1,EIF2B2,EIF4E,RPL7,RPL35,AKT1,PIK3C3,RPS9,SOS1,EIF3A,PIK3R2,RPS5,RPS12,RPL18,RPL31,RPS24,RPS19,RPL4,EIF3H,GRB2,RPL34,RPL17,RPS10,AGO2,EIF3G,RPS16,EIF4A1,AGO3,EIF2B1,RPL37,RPL3L,EIF1…
Purine Nucleotides Degradation II (Aerobic)	0.216272	3/20 (15%)	8/20 (40%)	9/20 (45%)	NT5C3B,CECR1,NT5C3A,GDA,ADAL,IMPDH2,IMPDH1,XDH,PNP,NT5C2,AOX1
Guanine and Guanosine Salvage I	0.216272	1/2 (50%)	1/2 (50%)	0/2 (0%)	PNP,HPRT1
Proline Degradation	0.216272	1/2 (50%)	1/2 (50%)	0/2 (0%)	ALDH4A1,LOC102724788/PRODH
Anandamide Degradation	0.216272	1/2 (50%)	0/2 (0%)	1/2 (50%)	FAAH2
Adenine and Adenosine Salvage I	0.216272	0/2 (0%)	2/2 (100%)	0/2 (0%)	PNP,APRT
Putrescine Biosynthesis III	0.216272	0/2 (0%)	2/2 (100%)	0/2 (0%)	AZIN2,ODC1
Polyamine Regulation in Colon Cancer	0.241546	8/22 (36%)	11/22 (50%)	3/22 (14%)	PPARG,TCF4,AZIN1,PSMF1,PSME2,SAT1,SAT2,PSMB11,OAZ2,KRAS,PSME3,ODC1,APC,MYC,PSME1,MAX,OAZ1,PSME4,CTNNB1
Superpathway of Inositol Phosphate Compounds	0.241546	35/195 (18%)	77/195 (39%)	83/195 (43%)	MINPP1,DUSP8,PIK3R1,MDP1,ACP1,NUDT14,ACP5,PPFIA2,PPP4C,PTPRC,ITPKB,PIK3CG,DUSP11,RNGTT,ATM,PIK3C2B,TMEM55B,PPP1R1B,PPTC7,MTMR4,TMEM55A,PI4K2A,PPP2R4,PLCG2,ITPKC,PIP4K2C,THTPA,NUDT1,PPP1R12C,PTPN2,PTPN13,NUDT9,STYX,PPM1K,INPP5A,OCRL,DUSP2,MTMR6,PTPRJ,PIK3C3,INPP5B,PPM1F,PIK3R2,PI4K2B,PI4KA,PPP3CA,PPFIA1,WBP11,INPP5E,PPP2R5D,PLCG1,ITPKA,PPP4R1,DUSP14,PPP2R5A,NUDT5,TNS3,PDXP,PPP2R5E,PPFIA4,G6PC2,SOC…
Regulation of eIF4 and p70S6K Signaling	0.245471	31/146 (21%)	86/146 (59%)	29/146 (20%)	RAF1,EIF3C,RPS27,PPP2CA,PIK3R1,SOS2,HRAS,EIF4A2,KRAS,PAIP2,RPS11,EIF2A,EIF1,EIF4EBP3,EIF4G2,EIF3B,PIK3CG,ATM,PABPC1,PIK3C2B,AKT2,RRAS,RPS6,PPP2R4,IRS1,RPS25,EIF3K,EIF2B4,EIF4EBP2,RPS3A,PPP2R2A,RPS18,EIF4G1,EIF2B2,EIF4E,PRKCZ,EIF4EBP1,MTOR,AKT1,PIK3C3,RPS9,SOS1,EIF3A,PIK3R2,RPS5,RPS12,RPS24,ITGB1,RPS19,EIF3H,GRB2,PPP2R5D,RPS10,AGO2,PPP2R5A,EIF3G,RPS16,EIF4A1,AGO3,EIF2B1,PPP2R5E,EIF1AX,AGO4,RPS14,R…
NADH Repair	0.260016	1/3 (33%)	2/3 (67%)	0/3 (0%)	APOA1BP,GAPDH,CARKD
Coenzyme A Biosynthesis	0.260016	2/3 (67%)	1/3 (33%)	0/3 (0%)	PPCS,COASY,PPCDC
Thyronamine and Iodothyronamine Metabolism	0.260016	1/3 (33%)	1/3 (33%)	1/3 (33%)	DIO1,DIO3
Thyroid Hormone Metabolism I (via Deiodination)	0.260016	1/3 (33%)	1/3 (33%)	1/3 (33%)	DIO1,DIO3
Tyrosine Biosynthesis IV	0.260016	2/3 (67%)	0/3 (0%)	1/3 (33%)	PAH,PCBD2
GM-CSF Signaling	0.264241	14/62 (23%)	27/62 (44%)	21/62 (34%)	RAF1,PIK3R1,GNB2L1,SOS2,HRAS,KRAS,JAK2,PIK3R4,SHC1,AKT1,MAP2K2,PIM1,PPP3R1,MAPK3,PIK3CG,PIK3C3,CISH,SOS1,MRAS,HCK,PIK3R2,STAT1,MAP2K1,PPP3CA,ATM,CAMK2B,ETS1,PIK3C2B,AKT2,PIK3C2A,GRB2,RRAS,PPP3CC,STAT3,PIK3R3,BCL2L1,RRAS2,PTPN11,LYN,PIK3CB,CAMK2G
3-phosphoinositide Biosynthesis	0.274789	28/158 (18%)	63/158 (40%)	67/158 (42%)	G6PC2,SOCS3,DUSP8,PTPN23,PIK3R1,EPHX2,PPP2R5B,PPFIBP2,MDP1,PIKFYVE,ACP1,PIP4K2B,NUDT14,IGBP1,ACP5,PPP4C,PPFIA2,PIK3R4,PTEN,SACM1L,MTMR8,PTPRC,PPP1R7,PIK3CG,PGAM5,DUSP11,MTMR2,PPP1CA,RASA1,RNGTT,ATM,PIK3C2B,PTPN6,PPP1R1B,PTPN20,PPTC7,PPP1R14A,PAWR,PIK3R3,ITPK1,MTMR4,PTPN11,PI4K2A,PPP2R4,DUSP1,CDIPT,MTMR7,PIP4K2C,THTPA,NUDT1,PPP1R12C,PTPN2,PTPN13,NUDT3,NUDT9,NUDT12,NUDT2,STYX,HACD2,PPM1K,PTPRF,PXYL…
LPS/IL-1 Mediated Inhibition of RXR Function	0.306902	52/219 (24%)	46/219 (21%)	121/219 (55%)	ABCG8,SLC27A2,CHST2,ALDH1L1,CYP2A6 (includes others),GSTA1,FABP7,HS3ST1,SULT1C3,ALDH3A1,ALDH6A1,ALDH7A1,GSTK1,NR1H3,HS3ST3B1,SLC27A6,SLC27A1,PLTP,ACOX3,RXRA,NDST1,GSTP1,ECSIT,ALDH4A1,ABCG5,IL1RL1,NR1H4,ABCC2,HS2ST1,HS3ST3A1,JUN,ACSL4,CHST10,FABP3,ALDH5A1,GSTM1,SULT1C2,MYD88,ACOX1,SLC35A2,MAPK8,IL4I1,SULT2B1,FABP2,SREBF1,NR5A2,NDST2,PPARGC1A,MAP2K4,PPARA,CYP3A7,CPT1B,SLC27A4,ABCA1,ABCB9,CYP2C19,CE…
Arsenate Detoxification I (Glutaredoxin)	0.306902	1/4 (25%)	2/4 (50%)	1/4 (25%)	AS3MT,PNP,GSTO1
Phenylalanine Degradation I (Aerobic)	0.306902	3/4 (75%)	0/4 (0%)	1/4 (25%)	PAH,PCBD2,QDPR
JAK/Stat Signaling	0.341979	14/72 (19%)	35/72 (49%)	23/72 (32%)	RELA,SOCS3,RAF1,JAK1,PIK3R1,SOS2,SOCS6,HRAS,KRAS,JAK2,NFKB1,PIK3R4,SHC1,MTOR,JUN,AKT1,MAP2K2,PIK3C3,MAPK3,PIK3CG,PTPN1,SOS1,CISH,MRAS,SOCS2,PIK3R2,STAT1,MAP2K1,ATM,STAT6,PIK3C2B,STAT5A,AKT2,PTPN6,PIK3C2A,GRB2,RRAS,TYK2,GNAQ,CEBPB,STAT3,NFKB2,PIK3R3,FOS,BCL2L1,RRAS2,PIAS4,PTPN11,PIK3CB
PI3K/AKT Signaling	0.350752	19/123 (15%)	65/123 (53%)	39/123 (32%)	RAF1,JAK1,YWHAH,BAD,PPP2CA,PIK3R1,PPP2R5B,SOS2,HRAS,PDPK1,GSK3A,KRAS,PTEN,YWHAQ,IKBKB,IKBKG,GYS1,MAP2K2,PIK3CG,MAPK3,PPM1L,TSC2,MRAS,GSK3B,MCL1,TP53,RPS6KB1,CDC37,AKT2,YWHAG,YWHAE,YWHAB,RRAS,TYK2,NFKB2,PIK3R3,PPP2CB,BCL2L1,PPP2R1A,GAB1,PPP2R4,HSP90AA1,RELA,TSC1,PPP2R2A,NFKBIE,ILK,MAP3K5,JAK2,NFKB1,OCRL,PRKCZ,EIF4E,BCL2,EIF4EBP1,SHC1,HSP90B1,MTOR,AKT1,NFKBIA,HSP90AB1,INPP5B,SOS1,FOXO3,RPS6KB2,PPP2…
Tetrapyrrole Biosynthesis II	0.350752	4/5 (80%)	1/5 (20%)	0/5 (0%)	UROS,ALAD,ALAS2,ALAS1,HMBS
Folate Polyglutamylation	0.350752	2/5 (40%)	3/5 (60%)	0/5 (0%)	MTHFD1L,SHMT1,FPGS,MTHFD1,SHMT2
Thyroid Hormone Metabolism II (via Conjugation and/or Degradation)	0.354813	11/35 (31%)	8/35 (23%)	16/35 (46%)	UGT1A6,UGT1A3,UGT2B10,CSGALNACT1,UGT1A4,DIO3,UGT1A1,UGT2B15,LARGE,EXT2,UGT2A3,UGT2A1,DIO1,SULT1A3/SULT1A4,SULT1C3,GYLTL1B,B3GAT3,UGT1A7 (includes others),SULT1B1
tRNA Splicing	0.354813	8/35 (23%)	6/35 (17%)	21/35 (60%)	PDE6G,PDE3B,TSEN34,PDE9A,PDE12,PDE4A,PDE5A,TDP2,TRPT1,TSEN2,PDE4B,PDE11A,APEX1,PDE6D
Triacylglycerol Biosynthesis	0.354813	7/35 (20%)	16/35 (46%)	12/35 (34%)	ABHD5,LCLAT1,DGAT2,MBOAT2,MOGAT3,ELOVL1,AGPAT6,PPAP2A,ELOVL6,AGPAT4,GPAM,PPAPDC1B,AGPAT5,LPIN1,PPP2R2D,PPAP2B,ELOVL2,DBT,LPIN3,AGPAT9,DGAT1,PPAP2C,AGPAT3
D-myo-inositol (1,4,5,6)-Tetrakisphosphate Biosynthesis	0.354813	22/130 (17%)	51/130 (39%)	57/130 (44%)	G6PC2,SOCS3,DUSP8,PTPN23,EPHX2,PPP2R5B,PPFIBP2,MDP1,ACP1,NUDT14,IGBP1,ACP5,PPP4C,PPFIA2,SACM1L,MTMR8,PTEN,PTPRC,PPP1R7,PGAM5,DUSP11,MTMR2,PPP1CA,RASA1,RNGTT,PTPN6,PPP1R1B,PTPN20,PPTC7,PPP1R14A,PAWR,ITPK1,MTMR4,PTPN11,PPP2R4,DUSP1,MTMR7,THTPA,NUDT1,PPP1R12C,PTPN2,PTPN13,NUDT9,NUDT3,NUDT12,STYX,NUDT2,HACD2,PPM1K,PTPRF,PXYLP1,DUSP2,MTMR6,SET,PPP1CC,PTPRJ,PPP1R12A,PTPN1,PPM1F,PTPRN,PPP3CA,WBP11,PPFIA…
D-myo-inositol (3,4,5,6)-tetrakisphosphate Biosynthesis	0.354813	22/130 (17%)	51/130 (39%)	57/130 (44%)	G6PC2,SOCS3,DUSP8,PTPN23,EPHX2,PPP2R5B,PPFIBP2,MDP1,ACP1,NUDT14,IGBP1,ACP5,PPP4C,PPFIA2,SACM1L,MTMR8,PTEN,PTPRC,PPP1R7,PGAM5,DUSP11,MTMR2,PPP1CA,RASA1,RNGTT,PTPN6,PPP1R1B,PTPN20,PPTC7,PPP1R14A,PAWR,ITPK1,MTMR4,PTPN11,PPP2R4,DUSP1,MTMR7,THTPA,NUDT1,PPP1R12C,PTPN2,PTPN13,NUDT9,NUDT3,NUDT12,STYX,NUDT2,HACD2,PPM1K,PTPRF,PXYLP1,DUSP2,MTMR6,SET,PPP1CC,PTPRJ,PPP1R12A,PTPN1,PPM1F,PTPRN,PPP3CA,WBP11,PPFIA…
Glycine Cleavage Complex	0.354813	3/6 (50%)	0/6 (0%)	3/6 (50%)	DLD,GLDC,AMT
Selenocysteine Biosynthesis II (Archaea and Eukaryotes)	0.354813	2/6 (33%)	1/6 (17%)	3/6 (50%)	SEPHS1,SARS,SEPSECS
Rapoport-Luebering Glycolytic Shunt	0.354813	0/6 (0%)	2/6 (33%)	4/6 (67%)	MINPP1,PGAM2
GDP-mannose Biosynthesis	0.354813	1/6 (17%)	4/6 (67%)	1/6 (17%)	GMPPB,GPI,GMPPA,PMM1,PMM2
mTOR Signaling	0.360579	44/188 (23%)	87/188 (46%)	57/188 (30%)	PLD2,EIF3C,PRKAB1,PRKAB2,PPP2CA,RPS27,PIK3R1,HRAS,KRAS,EIF4A2,RICTOR,RPS11,VEGFA,EIF4G2,EIF3B,PIK3CG,TSC2,PRKD1,ATM,PIK3C2B,AKT2,PLD3,DDIT4,RRAS,PLD1,RPS6,PPP2R4,IRS1,RPS25,RPS6KA1,EIF3K,TSC1,NAPEPLD,ULK1,RPS3A,PPP2R2A,RHOT2,RPS18,EIF4G1,EIF4E,PRKCZ,EIF4EBP1,MTOR,AKT1,PIK3C3,RPS9,RHOU,EIF3A,PRKCE,PIK3R2,RPS12,GNB1L,RPS5,RPS24,RPS19,MAPKAP1,EIF3H,RHOC,PPP2R5D,RPS10,PPP2R5A,EIF3G,DGKZ,RPS16,EIF4A1,…
Prostate Cancer Signaling	0.360579	16/82 (20%)	40/82 (49%)	26/82 (32%)	RAF1,BAD,PIK3R1,SOS2,PDPK1,HRAS,KRAS,PIK3R4,PTEN,CASP9,MAP2K2,MAPK3,PIK3CG,MRAS,ATF4,GSK3B,ATM,TP53,PIK3C2B,AKT2,TFDP1,RRAS,CREBBP,CREB3L4,NFKB2,CREB5,PIK3R3,HSP90AA1,GSTP1,CDK2,RELA,PA2G4,NFKBIE,ABL1,NFKB1,BCL2,HSP90B1,MTOR,NFKBIA,AKT1,AR,HSP90AB1,PIK3C3,CREB1,SOS1,PIK3R2,CHUK,CTNNB1,MAP2K1,PIK3C2A,GRB2,MDM2,SIN3A,RRAS2,PIK3CB,CDKN1B
Docosahexaenoic Acid (DHA) Signaling	0.371535	7/39 (18%)	16/39 (41%)	16/39 (41%)	PIK3C2B,AKT2,PIK3C2A,BAD,PIK3R1,SERPINF1,PDPK1,GSK3A,BAX,PIK3R4,PNPLA2,BCL2,APP,PIK3R3,BCL2L1,AKT1,CASP9,PIK3CG,PIK3C3,PIK3CB,PIK3R2,GSK3B,ATM
Inhibition of Matrix Metalloproteases	0.371535	10/39 (26%)	4/39 (10%)	25/39 (64%)	RECK,MMP16,MMP14,MMP15,MMP13,MMP2,TFPI2,ADAM12,SDC2,ADAM10,A2M,LRP1,MMP9,TIMP2
Adenine and Adenosine Salvage III	0.374111	2/7 (29%)	2/7 (29%)	3/7 (43%)	CECR1,ADAL,PNP,HPRT1
Pregnenolone Biosynthesis	0.374111	2/7 (29%)	2/7 (29%)	3/7 (43%)	CYP7B1,MICAL1,MICAL2,MICAL3
Neuregulin Signaling	0.392645	12/88 (14%)	42/88 (48%)	34/88 (39%)	RAF1,BAD,PIK3R1,SOS2,PDPK1,HRAS,KRAS,PTEN,MYC,MAP2K2,MAPK3,GRB7,MRAS,PRKD1,RNF41,STAT5A,RPS6KB1,AKT2,RRAS,CRKL,DCN,PIK3R3,RPS6,PTPN11,PRKCD,PLCG2,HSP90AA1,EGF,CRK,PRKCZ,SHC1,HSP90B1,MTOR,AKT1,HSP90AB1,CDK5,ERBB4,SOS1,RPS6KB2,PRKCE,ERRFI1,ERBB2,PIK3R2,MAP2K1,EGFR,ITGB1,SRC,GRB2,PLCG1,ERBB3,RRAS2,PICK1,PRKCI,CDKN1B
Histidine Degradation III	0.399945	2/8 (25%)	5/8 (63%)	1/8 (13%)	FTCD,MTHFD1L,UROC1,HAL,MTHFD2,MTHFD1,AMDHD1
Citrulline Biosynthesis	0.399945	1/8 (13%)	6/8 (75%)	1/8 (13%)	LOC102724788/PRODH,GLS,OAT,ARG2,ALDH18A1,GLS2,ARG1
Purine Ribonucleosides Degradation to Ribose-1-phosphate	0.399945	1/8 (13%)	3/8 (38%)	4/8 (50%)	CECR1,ADAL,PNP,PGM2
D-myo-inositol-5-phosphate Metabolism	0.406443	25/146 (17%)	57/146 (39%)	64/146 (44%)	G6PC2,SOCS3,DUSP8,PTPN23,EPHX2,PPP2R5B,PPFIBP2,MDP1,ACP1,IGBP1,NUDT14,ACP5,PPP4C,PPFIA2,PTEN,SACM1L,MTMR8,PTPRC,PLCD3,PLCE1,PPP1R7,PGAM5,DUSP11,MTMR2,PPP1CA,RASA1,RNGTT,PTPN6,TMEM55B,PPP1R1B,PTPN20,PPTC7,PPP1R14A,PAWR,ITPK1,MTMR4,PTPN11,TMEM55A,PPP2R4,DUSP1,PLCG2,PLCB3,MTMR7,THTPA,PIP4K2C,NUDT1,PPP1R12C,PTPN2,PTPN13,NUDT3,NUDT9,NUDT12,NUDT2,STYX,HACD2,PPM1K,PTPRF,PXYLP1,DUSP2,MTMR6,SET,PPP1CC,PTP…
3-phosphoinositide Degradation	0.408319	28/147 (19%)	54/147 (37%)	65/147 (44%)	G6PC2,SOCS3,DUSP8,PTPN23,EPHX2,PPP2R5B,PPFIBP2,MDP1,ACP1,IGBP1,NUDT14,ACP5,PPP4C,PPFIA2,PTEN,SACM1L,MTMR8,PTPRC,PPP1R7,PGAM5,DUSP11,MTMR2,PPP1CA,RASA1,RNGTT,PTPN6,TMEM55B,PPP1R1B,PTPN20,PPTC7,PPP1R14A,PAWR,ITPK1,MTMR4,INPP4B,PTPN11,TMEM55A,PPP2R4,DUSP1,MTMR7,THTPA,NUDT1,PPP1R12C,PTPN2,PTPN13,NUDT9,NUDT3,PTPMT1,NUDT12,NUDT2,STYX,HACD2,PPM1K,OCRL,PTPRF,PXYLP1,DUSP2,MTMR6,SET,PPP1CC,PTPRJ,PPP1R12A,I…
PPAR Signaling	0.41115	14/94 (15%)	34/94 (36%)	46/94 (49%)	PPARA,RAF1,RELA,PDGFA,IL1RL1,NFKBIE,SOS2,HRAS,KRAS,NFKB1,NR2F1,IKBKB,SHC1,IKBKG,HSP90B1,NFKBIA,JUN,HSP90AB1,NR0B2,MAP2K2,MAPK3,SOS1,MAP3K7,MRAS,NCOR1,CHUK,MAP2K1,IL1RAP,CITED2,PPARG,MAP3K14,STAT5A,SRA1,GRB2,PPARD,RRAS,CREBBP,NR1H3,IKBKE,NFKB2,AIP,FOS,RRAS2,HSP90AA1,NCOR2,INSR,RXRA,PPARGC1A
Sucrose Degradation V (Mammalian)	0.41115	4/9 (44%)	1/9 (11%)	4/9 (44%)	KHK,TPI1,ALDOA,GALM,TKFC
Heme Biosynthesis II	0.41115	5/9 (56%)	2/9 (22%)	2/9 (22%)	UROD,UROS,ALAD,ALAS2,ALAS1,CPOX,HMBS
UDP-N-acetyl-D-galactosamine Biosynthesis II	0.41115	1/9 (11%)	7/9 (78%)	1/9 (11%)	GNPNAT1,GNPDA1,GPI,PGM3,GALE,GCK,GNPDA2,UAP1
Amyotrophic Lateral Sclerosis Signaling	0.435512	18/98 (18%)	25/98 (26%)	55/98 (56%)	RAB5C,PIK3R1,GRID1,RAB5B,PIK3R4,BCL2,GRINA,VEGFA,RAB5A,CACNA1E,CASP9,IGF1,PIK3CG,PIK3C3,PIK3R2,RNF19A,PPP3CA,ATM,TP53,CAPN5,PIK3C2B,CACNA1D,PIK3C2A,NEFM,RAC1,NEFH,BAX,SOD1,ALS2,XIAP,PIK3R3,CCS,BCL2L1,CAPNS1,CAPN1,CAT,GLUL,PIK3CB,CAPN2,CAPN7,CASP7,BIRC2,SSR4
Telomerase Signaling	0.437522	19/99 (19%)	44/99 (44%)	36/99 (36%)	RAF1,PPP2CA,PIK3R1,PPP2R5B,SOS2,HRAS,HDAC10,PDPK1,KRAS,PIK3R4,MYC,ELF3,MAP2K2,ETS2,MAPK3,PIK3CG,PPM1L,MRAS,ATM,ETS1,TP53,PIK3C2B,AKT2,IL2RG,HDAC4,HDAC8,RRAS,DKC1,PIK3R3,PPP2CB,PPP2R1A,HDAC3,PPP2R4,HSP90AA1,ELK3,PPP2R2A,ABL1,EGF,PTGES3,SHC1,ELF4,HSP90B1,AKT1,HSP90AB1,PIK3C3,SOS1,PPP2R5C,PPP2R2C,PIK3R2,MAP2K1,EGFR,HDAC9,PIK3C2A,GRB2,PPP2R5D,HDAC1,PPP2R5A,ELF2,RRAS2,TPP1,PIK3CB,PPP2R5E,PPP2R1B
Dolichyl-diphosphooligosaccharide Biosynthesis	0.437522	4/10 (40%)	4/10 (40%)	2/10 (20%)	ALG3,ALG5,DPM1,ALG6,DPM2,DPAGT1,ALG8,ALG1
Nitric Oxide Signaling in the Cardiovascular System	0.437522	12/100 (12%)	35/100 (35%)	53/100 (53%)	PRKACB,PIK3R1,SLC7A1,ARG2,PRKG2,PIK3R4,ATP2A2,PRKCZ,PRKAG1,ATP2A1,VEGFA,HSP90B1,CACNA1E,AKT1,HSP90AB1,MAP2K2,PDE3B,MAPK3,PIK3C3,PIK3CG,PRKAA1,PRKCE,PIK3R2,MAP2K1,PRKD1,ATM,PIK3C2B,AKT2,CACNA1D,FLT1,PIK3C2A,RYR2,PRKAR2A,ATP2A3,ITPR1,PIK3R3,CALM1 (includes others),PRKG1,PRKCI,PRKCD,PRKACA,PRKAG2,HSP90AA1,PDE5A,PIK3CB,KDR,PRKAR1A
cAMP-mediated signaling	0.44157	27/219 (12%)	47/219 (21%)	145/219 (66%)	PRKACB,RAF1,PDE6G,CAMK1,ADRBK1,VIPR2,PDE12,AKAP9,LAMTOR3,CHRM2,MAP2K2,MAPK3,PPP3R1,ATF4,TDP2,RGS14,PDE11A,APEX1,MC2R,APLNR,CNR1,CREBBP,CREB3L4,PPP3CC,STAT3,PDE4B,CREB5,RAP1A,CHRM5,AKAP13,CNGB1,RAP1GAP,DUSP1,PKIB,CREM,GNAO1,PRKACA,DUSP4,RPS6KA1,MC1R,PTGER2,AGTR2,PDE6D,CAMK2G,GPR17,DUSP6,TAAR1,PDE4A,OPRL1,AKAP2,PDE3B,CREB1,MAP2K1,PPP3CA,CAMK2B,SRC,GNAS,PDE9A,ADCY3,PRKAR2A,GNAI1,GABBR1,AKAP6,GNAI2,G…
HIF1Œ± Signaling	0.445656	21/102 (21%)	32/102 (31%)	49/102 (48%)	MMP16,PIK3R1,MMP13,HRAS,KRAS,TCEB2,PIK3R4,TCEB1,LDHB,ARNT,VEGFA,MAPK3,PIK3CG,MRAS,APEX1,ATM,TP53,PIK3C2B,EGLN2,AKT2,SLC2A1,RRAS,COPS5,CREBBP,MMP2,MAPK12,SLC2A4,PIK3R3,EGLN1,RBX1,MAPK10,HSP90AA1,VHL,EPO,MMP14,MMP15,HIF1A,NAA10,JUN,AKT1,PIK3C3,EGLN3,PIK3R2,PIK3C2A,MAPK8,MAPK6,MAPK9,MDM2,RRAS2,MAPK14,CUL2,PIK3CB,MMP9
Purine Nucleotides De Novo Biosynthesis II	0.454988	6/11 (55%)	5/11 (45%)	0/11 (0%)	ADSS,ADSL,ADSSL1,GMPS,IMPDH2,IMPDH1,PAICS,PFAS,PPAT,ATIC,GART
Lymphotoxin Œ≤ Receptor Signaling	0.476431	8/54 (15%)	22/54 (41%)	24/54 (44%)	RELA,PIK3R1,PDPK1,NFKB1,PIK3R4,IKBKB,IKBKG,CASP9,AKT1,NFKBIA,PIK3CG,PIK3C3,MAPK3,PIK3R2,CHUK,ATM,MAP3K14,PIK3C2B,AKT2,VCAM1,PIK3C2A,RELB,CREBBP,IKBKE,NFKB2,PIK3R3,BCL2L1,PIK3CB,IKBKAP,BIRC2
Nicotine Degradation III	0.476431	13/54 (24%)	12/54 (22%)	29/54 (54%)	CYP3A7,CYP1A1,UGT1A6,CYP2U1,UGT1A3,UGT2B10,CSGALNACT1,UGT1A4,UGT1A1,UGT2B15,CYP2C19,LARGE,POR,EXT2,CYP3A4,UGT2A1,UGT2A3,CYP2D6,CYP4B1,CYP2J2,CYP2A6 (includes others),B3GAT3,GYLTL1B,AOX1,UGT1A7 (includes others)
Glutaryl-CoA Degradation	0.476431	10/12 (83%)	1/12 (8%)	1/12 (8%)	HSD17B10,ACAT2,ACAT1,HADHB,EHHADH,CA1,HSD17B4,HADHA,HADH,GCDH,HSD17B8
Role of Tissue Factor in Cancer	0.494311	21/110 (19%)	41/110 (37%)	48/110 (44%)	CTGF,PIK3R1,HRAS,MMP13,KRAS,F7,PIK3R4,FGG,F2,PTEN,VEGFA,CFL2,MAPK3,PIK3CG,MRAS,FGB,GNA13,FGR,ATM,TP53,PIK3C2B,RPS6KB1,STAT5A,P4HB,AKT2,CFL1,RRAS,RAC1,MAPK12,PIK3R3,BCL2L1,F10,ARRB2,PTPN11,CDC42,RPS6KA1,FGA,FYN,GNA11,RPS6KA3,JAK2,EIF4E,YES1,MTOR,AKT1,F2RL1,PIK3C3,HCK,PIK3R2,EGFR,ITGB1,SRC,PIK3C2A,EGR1,GNA12,GNAQ,RPS6KA5,RRAS2,MAPK14,PDXP,LYN,PIK3CB
Ubiquinol-10 Biosynthesis (Eukaryotic)	0.501187	6/13 (46%)	4/13 (31%)	3/13 (23%)	CYP7B1,MICAL1,MICAL2,BCKDHA,COQ3,URAD,COQ2,ECHDC1,MICAL3,BCKDHB
Myc Mediated Apoptosis Signaling	0.515229	13/58 (22%)	28/58 (48%)	17/58 (29%)	MAP2K4,BAD,YWHAH,PIK3R1,SOS2,HRAS,KRAS,PIK3R4,PRKCZ,FAS,BCL2,MYC,YWHAQ,SHC1,CASP9,AKT1,IGF1,PIK3C3,PIK3CG,SOS1,MRAS,IGF1R,PIK3R2,ATM,TP53,PIK3C2B,AKT2,YWHAG,YWHAE,PIK3C2A,GRB2,RRAS,YWHAB,MAPK8,MAPK9,BAX,MAPK12,PIK3R3,RRAS2,MAPK10,PIK3CB
Superpathway of Citrulline Metabolism	0.5188	2/14 (14%)	7/14 (50%)	5/14 (36%)	LOC102724788/PRODH,GLS,ASS1,OAT,ARG2,ALDH18A1,GLS2,ASL,ARG1
Colanic Acid Building Blocks Biosynthesis	0.5188	4/14 (29%)	8/14 (57%)	2/14 (14%)	GMPPB,TSTA3,GPI,UGDH,GALK2,GMPPA,UGP2,GMDS,PMM1,GALE,GALK1,PMM2
ErbB4 Signaling	0.526017	10/60 (17%)	28/60 (47%)	22/60 (37%)	RAF1,PSENEN,PIK3R1,SOS2,NCSTN,PDPK1,HRAS,KRAS,PSEN2,PIK3R4,PRKCZ,SHC1,AKT1,MAP2K2,MAPK3,PIK3CG,ERBB4,PIK3C3,SOS1,MRAS,PRKCE,PIK3R2,MAP2K1,PRKD1,ATM,PIK3C2B,YAP1,PIK3C2A,GRB2,RRAS,PLCG1,PIK3R3,PRKCI,RRAS2,APH1A,PRKCD,PLCG2,PIK3CB
PPARŒ±/RXRŒ± Activation	0.529663	41/179 (23%)	65/179 (36%)	73/179 (41%)	RAF1,GPD1,PRKAB1,PRKAB2,TGFBR3,SOS2,HRAS,KRAS,ADIPOR1,GPD2,SMAD2,ACAA1,RRAS,CREBBP,NCOA6,NFKB2,ACADL,HELZ2,IRS1,PLCG2,PRKACA,SLC27A1,MAP2K3,RXRA,ADIPOR2,IL1RL1,PDIA3,GNA11,ADIPOQ,BMPR2,JAK2,ACVR2B,CHD5,JUN,HSP90AB1,SOS1,NCOR1,GRB2,ACOX1,MAPK8,GNAQ,PLCG1,TGS1,AIP,NCOR2,ACVR2A,PPARGC1A,PPARA,PRKACB,MAP2K4,APOA2,SMAD3,CPT1B,AP2A2,ABCA1,CYP2C19,TGFBR2,NR2F1,PLCD3,IKBKB,IKBKG,PLCE1,MAP2K2,NR0B2,FASN,M…
Chondroitin Sulfate Degradation (Metazoa)	0.534564	6/15 (40%)	1/15 (7%)	8/15 (53%)	HYAL2,MGEA5,GM2A,HYAL1,HEXA,GALNS,ARSB
Estrogen-Dependent Breast Cancer Signaling	0.534564	18/63 (29%)	24/63 (38%)	21/63 (33%)	HSD17B10,RELA,PIK3R1,HRAS,KRAS,NFKB1,PIK3R4,HSD17B8,AKT1,JUN,IGF1,MAPK3,PIK3CG,PIK3C3,CREB1,MRAS,IGF1R,ATF4,HSD17B12,PIK3R2,HSD17B4,ATM,EGFR,SRC,PIK3C2B,STAT5A,AKT2,HSD17B3,PIK3C2A,RRAS,CREBBP,HSD17B7,CREB3L4,NFKB2,CREB5,PIK3R3,FOS,RRAS2,PIK3CB,ESR1,HSD17B2,HSD17B14
Protein Kinase A Signaling	0.534564	66/386 (17%)	117/386 (30%)	203/386 (53%)	RAF1,MYH10,SHH,PDE6G,DUSP8,PHKG2,MYL6,AKAP9,ACP1,GSK3A,NTN1,GNB1,PTPRC,PHKB,GYS1,ATF4,TDP2,DUSP11,GNA13,DUSP12,ANAPC11,CDC16,APEX1,PRKD1,KDELR1,PTPRG,YWHAG,PPP1R1B,CREBBP,PTPN18,NFKB2,ITPR1,ANAPC7,PTPN3,TCF3,CREB5,PTP4A1,RAP1A,MYL9,AKAP13,PLCG2,PTPRB,CREM,GNB2,PRKACA,ANAPC5,DUSP4,PTPRA,CAMK2G,PDE6D,RAP1B,FLNB,HIST1H1C,TCF4,PTPN2,PTPN9,PDIA3,PTPN13,PPP1R3C,DUSP6,DUSP22,CDC23,DUSP2,GNG7,PRKCZ,AKAP2…
LXR/RXR Activation	0.534564	37/121 (31%)	23/121 (19%)	61/121 (50%)	ABCG8,APOB,VTN,APOA2,ARG2,ABCA1,CETP,FDFT1,LCAT,FASN,LPL,IL1RAP,MLXIPL,TTR,C3,NR1H3,UGT1A3,NFKB2,ACACA,PLTP,RXRA,FGA,APOD,RBP4,RELA,SCD,ABCG5,APOA4,IL1RL1,NR1H4,APOF,AMBP,C9,NFKB1,C4A/C4B,LYZ,SAA1,CYP7A1,NCOR1,TLR3,RXRB,PON3,AGT,HPX,ECHS1,AHSG,SERPINF1,SERPINF2,RXRG,APOA1,LDLR,NR1H2,TF,SREBF1,MYLIP,NCOR2,HMGCR,CLU,HADH,MMP9
Methylglyoxal Degradation III	0.534564	4/16 (25%)	1/16 (6%)	11/16 (69%)	AKR7A2,AKR1A1,FAM213B,AKR1B1,AKR1B10
Histamine Degradation	0.534564	5/16 (31%)	3/16 (19%)	8/16 (50%)	ALDH4A1,ALDH2,HNMT,ALDH3A2,ALDH1A2,ALDH3A1,ALDH9A1,ALDH7A1
Pyridoxal 5'-phosphate Salvage Pathway	0.534564	12/64 (19%)	25/64 (39%)	27/64 (42%)	MAP2K4,FAM20B,SGK1,CDK4,CSNK1A1,CDK8,PNPO,MAP2K2,CDK5,PIM1,PRPF4B,MAPK3,PRKAA1,PRKCE,HIPK1,MAP2K1,PDXK,CDK18,AKT2,CDK7,MAPK6,MAPK8,CSNK1D,MAPK9,PKN1,ARAF,PRKCD,PAK2,MAP3K8,POMK,MAP2K3,G6PC,EIF2AK2,MAK,ACVR2A,CDK2,DYRK1A
IL-15 Signaling	0.539511	14/66 (21%)	26/66 (39%)	26/66 (39%)	RAF1,RELA,JAK1,PIK3R1,HRAS,KRAS,JAK2,NFKB1,PIK3R4,BCL2,PTK2,SHC1,AKT1,MAP2K2,MAPK3,PIK3CG,PIK3C3,MRAS,PIK3R2,MAP2K1,ATM,STAT5A,PIK3C2B,STAT6,AKT2,IL2RG,VCAM1,PIK3C2A,RRAS,TYK2,PLCG1,STAT3,NFKB2,MAPK12,RAC3,PIK3R3,BCL2L1,MAPK14,RRAS2,PIK3CB
Angiopoietin Signaling	0.539511	14/66 (21%)	28/66 (42%)	24/66 (36%)	RELA,GRB14,BAD,PIK3R1,NFKBIE,HRAS,KRAS,CRK,NFKB1,PIK3R4,PTK2,IKBKB,TNIP1,IKBKG,NFKBIA,CASP9,AKT1,PIK3CG,PIK3C3,GRB7,SOS1,MRAS,CHUK,PIK3R2,RASA1,TEK,ATM,PIK3C2B,STAT5A,AKT2,ANGPT1,PIK3C2A,GRB2,RRAS,IKBKE,NFKB2,PIK3R3,RRAS2,PTPN11,PAK2,PIK3CB,IKBKAP
RAN Signaling	0.539511	3/17 (18%)	13/17 (76%)	1/17 (6%)	KPNA3,RANBP2,KPNA4,KPNA6,TNPO1,RAN,RANBP1,KPNA1,KPNB1,KPNA5,RCC1,CSE1L,RANGAP1,XPO1,KPNA2,IPO5
G-Protein Coupled Receptor Signaling	0.539511	35/256 (14%)	69/256 (27%)	152/256 (59%)	RAF1,PDE6G,PIK3R1,SOS2,HRAS,KRAS,CHRM2,LAMTOR3,PIK3CG,ATF4,TDP2,APEX1,MC2R,ATM,PIK3C2B,AKT2,RRAS,CNR1,CREBBP,STAT3,NFKB2,CREB5,RAP1A,ADRA1D,PRKACA,DUSP4,RPS6KA1,MC1R,PTGER2,AGTR2,CAMK2G,PDE6D,FYN,DUSP6,GNA11,SYNGAP1,AKT1,PDE3B,PIK3C3,SOS1,CREB1,PRKCE,PIK3R2,CAMK2B,GRB2,GNAQ,GNAI3,MAP3K8,PRKACB,ADRBK1,VIPR2,PDE12,PDPK1,PIK3R4,IKBKB,IKBKG,MAP2K2,MAPK3,MRAS,RGS14,PDE11A,RASA1,ADRA1B,APLNR,PDE4B,CREB…
RAR Activation	0.539511	46/190 (24%)	71/190 (37%)	73/190 (38%)	RDH10,PIK3R1,ARID2,MNAT1,VEGFA,LRAT,PIK3CG,SMARCB1,RDH16,SMARCC2,RDH13,ZBTB16,PRKD1,STAT5A,SMAD2,AKT2,CDK7,CREBBP,NFKB2,DHRS9,ERCC3,PRKACA,GTF2H1,RXRA,PHF10,JAK2,MAP3K5,PRKCZ,SMARCA4,AKT1,JUN,RDH14,PRKCE,GTF2H5,NCOR1,CSNK2B,PIK3R2,RXRB,CITED2,GTF2H3,SRA1,CSK,ACTB,MAPK8,RDH8,FOS,BRD7,GTF2H4,NCOR2,PPARGC1A,MAP2K4,PRKACB,CSNK2A1,SMAD3,NR2F2,PDPK1,RBP1,PSMC5,PTEN,NR2F1,TNIP1,SMAD1,SMAD9,SDR16C5,NRIP2…
Serotonin Degradation	0.539511	23/67 (34%)	12/67 (18%)	32/67 (48%)	HSD17B10,ALDH4A1,UGT1A6,UGT2B15,ADH5,ALDH2,MAOB,AKR1A1,EXT2,UGT2A1,UGT2A3,RDH14,ALDH3A2,SULT1A3/SULT1A4,SULT1C3,ALDH3A1,ALDH7A1,UGT2B10,UGT1A3,CSGALNACT1,UGT1A4,UGT1A1,ALDH9A1,IL4I1,LARGE,DHRS9,SMOX,ALDH1A2,PECR,B3GAT3,GYLTL1B,ADHFE1,SULT1B1,UGT1A7 (includes others),DHRS4
Estrogen Receptor Signaling	0.539511	40/127 (31%)	62/127 (49%)	25/127 (20%)	MED13,RAF1,POLR2F,TAF11,SOS2,HRAS,KRAS,MNAT1,THRAP3,MED21,MED16,POLR2I,RRAS,CDK7,NR0B1,CREBBP,GTF2F1,PCK1,ERCC3,SPEN,MED31,GTF2H1,MED13L,ESR2,POLR2J,SMARCA4,G6PC3,NCOA2,SOS1,CTBP2,GTF2H5,NCOR1,TAF3,GTF2H3,PRKDC,SRA1,MED20,GRB2,MED30,HNRNPD,TAF7L,MED27,GTF2H4,NCOR2,MED4,TAF15,PPARGC1A,G6PC2,POLR2D,TAF10,TAF13,CTBP1,DDX5,CDK8,MAP2K2,NR0B2,MED17,MAPK3,MRAS,POLR2L,TAF9,PELP1,PHB2,TBP,POLR2H,RBFOX2,PO…
Oxidative Ethanol Degradation III	0.539511	5/18 (28%)	6/18 (33%)	7/18 (39%)	ALDH4A1,ALDH2,ACSS3,ALDH3A2,ALDH1A2,ACSS2,ACSS1,ALDH3A1,ALDH9A1,ACSL1,ALDH7A1
Growth Hormone Signaling	0.539511	19/69 (28%)	24/69 (35%)	26/69 (38%)	SOCS3,PIK3R1,SOCS6,SRF,RPS6KA3,PDPK1,JAK2,PIK3R4,PRKCZ,IGF1,PIK3C3,MAPK3,PIK3CG,IGF1R,RPS6KB2,SOCS2,PRKCE,PIK3R2,STAT1,PRKD1,ATM,STAT5A,PIK3C2B,RPS6KB1,PTPN6,PIK3C2A,IGFALS,PLCG1,RPS6KA5,STAT3,SLC2A4,PIK3R3,FOS,IGF2,GHR,PRKCI,PRKCD,IRS1,PLCG2,IGFBP3,PIK3CB,RPS6KA1,A2M
GADD45 Signaling	0.539511	2/19 (11%)	7/19 (37%)	10/19 (53%)	TP53,PCNA,GADD45B,GADD45A,GADD45G,CDK4,CDK2,CCNB1,ATM
1D-myo-inositol Hexakisphosphate Biosynthesis II (Mammalian)	0.539511	4/19 (21%)	8/19 (42%)	7/19 (37%)	ITPK1,INPP5J,ITPKB,INPP5E,INPP5B,SEC16A,ITPKC,IPPK,ITPKA,INPP5A,OCRL,PMPCA
D-myo-inositol (1,3,4)-trisphosphate Biosynthesis	0.539511	4/19 (21%)	8/19 (42%)	7/19 (37%)	MINPP1,INPP5J,ITPKB,INPP5E,INPP5B,SEC16A,ITPKC,ITPKA,INPP5A,OCRL,PMPCA,PTEN
Fatty Acid Œ±-oxidation	0.539511	4/19 (21%)	5/19 (26%)	10/19 (53%)	TMLHE,ALDH4A1,ALDH2,ALDH3A2,BCO2,ALDH1A2,ALDH3A1,ALDH9A1,ALDH7A1
Renal Cell Carcinoma Signaling	0.539511	17/71 (24%)	33/71 (46%)	21/71 (30%)	RAF1,RAPGEF1,PIK3R1,SOS2,HRAS,KRAS,PIK3R4,TCEB2,TCEB1,ARNT,VEGFA,MAP2K2,MAPK3,PIK3CG,MRAS,ATM,ETS1,PIK3C2B,AKT2,SLC2A1,RRAS,CREBBP,RAC1,RAP1A,MET,PIK3R3,PTPN11,GAB1,CDC42,RBX1,FH,VHL,CRK,HIF1A,JUN,AKT1,PIK3C3,HGF,SOS1,EGLN3,PIK3R2,MAP2K1,PIK3C2A,GRB2,FOS,RRAS2,CUL2,PAK2,PIK3CB,UBC
Small Cell Lung Cancer Signaling	0.539511	17/71 (24%)	26/71 (37%)	28/71 (39%)	RELA,PA2G4,PIK3R1,NFKBIE,CDK4,ABL1,NFKB1,PIK3R4,CDKN2B,BCL2,PTEN,MYC,PTK2,IKBKB,IKBKG,NFKBIA,CASP9,AKT1,PIK3CG,PIK3C3,CHUK,PIK3R2,RXRB,ATM,TP53,PIK3C2B,AKT2,FHIT,TFDP1,PIK3C2A,IKBKE,NFKB2,SIN3A,PIK3R3,BCL2L1,RXRG,MAX,CKS1B,PIK3CB,CDKN1B,RXRA,CDK2,BIRC2
PEDF Signaling	0.539511	21/71 (30%)	27/71 (38%)	23/71 (32%)	RAF1,RELA,TCF4,PIK3R1,NFKBIE,SRF,HRAS,KRAS,NFKB1,PIK3R4,HNF1A,FAS,TCF12,BCL2,IKBKB,IKBKG,NFKBIA,AKT1,SOD2,MAPK3,PIK3CG,PIK3C3,MRAS,PIK3R2,CHUK,ATM,PPARG,TP53,PIK3C2B,AKT2,WASF2,PIK3C2A,RRAS,RAC1,SERPINF1,IKBKE,ZEB1,NFKB2,MAPK12,PNPLA2,PIK3R3,BCL2L1,HNF1B,MAPK14,RRAS2,PIK3CB,TCF7,CASP7
DNA Methylation and Transcriptional Repression Signaling	0.54325	4/20 (20%)	10/20 (50%)	6/20 (30%)	SAP18,CHD3,MECP2,CHD4,HDAC1,RBBP7,SAP130,SIN3A,MTA1,MBD3,ARID4B,SUDS3,DNMT1,RBBP4
Granzyme A Signaling	0.54325	4/20 (20%)	5/20 (25%)	11/20 (55%)	HIST1H1C,ANP32A,SET,NME1,H1FX,CREBBP,HMGB2,H1F0,APEX1
Putrescine Degradation III	0.54325	6/20 (30%)	6/20 (30%)	8/20 (40%)	ALDH4A1,ALDH2,MAOB,SMOX,ALDH3A2,ALDH1A2,SAT1,SAT2,ALDH3A1,ALDH9A1,ALDH7A1,IL4I1
Relaxin Signaling	0.54325	23/135 (17%)	42/135 (31%)	70/135 (52%)	PRKACB,PDE6G,PDE12,PIK3R1,GNB2L1,PIK3R4,VEGFA,GNB1,PIK3CG,MAPK3,MRAS,TDP2,GNA13,PDE11A,APEX1,ATM,PIK3C2B,AKT2,NFKB2,PDE4B,RAP1A,PIK3R3,NPR1,RXFP1,GNAO1,PRKACA,GNB2,NPR2,PDE6D,RAP1B,RELA,NFKBIE,GNA11,PDE4A,NFKB1,PRKCZ,GNG7,PRKAG1,NFKBIA,JUN,AKT1,PDE3B,PIK3C3,CREB1,PIK3R2,GNG5,GNB1L,MAP2K1,GNAS,PIK3C2A,PDE9A,GNA12,ADCY3,PRKAR2A,GNAI1,GNAQ,GNAI2,GNAI3,FOS,PRKAG2,PDE5A,PIK3CB,ADCY7,MMP9,PRKAR1A
Aryl Hydrocarbon Receptor Signaling	0.564937	35/140 (25%)	30/140 (21%)	75/140 (54%)	TRIP11,ARNT,MYC,NR2F1,CTSD,ALDH1L1,NR0B2,ALDH3A2,MAPK3,GSTA1,ALDH3A1,ALDH6A1,GSTK1,ALDH7A1,ATM,TP53,TFDP1,ALDH8A1,NFKB2,NCOA3,ALDH9A1,ALDH1A2,HSP90AA1,HSPB7,ALDH18A1,RXRA,ESR1,ESR2,MGST3,CDK2,GSTP1,RELA,ALDH4A1,NFIX,CDK4,NFKB1,SMARCA4,PTGES3,FAS,TGM2,GSTT2/GSTT2B,HSP90B1,JUN,HSP90AB1,NCOA2,NEDD8,RXRB,ALDH5A1,SRC,GSTM1,CYP1A1,NFIC,MAPK8,SLC35A2,MDM2,BAX,GSTO1,AIP,FOS,RXRG,NFIA,NFIB,NCOR2,CDKN1B,MC…
PDGF Signaling	0.564937	14/77 (18%)	38/77 (49%)	25/77 (32%)	MAP2K4,RAF1,CSNK2A1,JAK1,PDGFA,PIK3R1,SOS2,ABL1,SRF,ACP1,HRAS,CRK,KRAS,JAK2,PIK3R4,OCRL,MYC,SHC1,JUN,MAP2K2,PIK3C3,INPP5B,PIK3CG,MAPK3,SOS1,MRAS,PIK3R2,CSNK2B,STAT1,MAP2K1,CAV3,RASA1,ATM,SRC,PIK3C2B,PIK3C2A,GRB2,RRAS,CRKL,MAP3K1,TYK2,MAPK8,PLCG1,STAT3,PIK3R3,FOS,CSNK2A2,RRAS2,ABL2,PLCG2,PIK3CB,EIF2AK2
Maturity Onset Diabetes of Young (MODY) Signaling	0.564937	6/22 (27%)	6/22 (27%)	10/22 (45%)	HNF1B,FABP2,CACNA1E,CACNA1D,PKLR,FOXA2,GCK,GAPDH,INSR,HNF4A,HNF1A,PDX1
Tryptophan Degradation X (Mammalian, via Tryptamine)	0.564937	7/22 (32%)	5/22 (23%)	10/22 (45%)	ALDH4A1,ALDH2,AKR1A1,MAOB,SMOX,ALDH3A2,RDH14,ALDH1A2,ALDH3A1,ALDH9A1,ALDH7A1,IL4I1
Ethanol Degradation IV	0.564937	7/22 (32%)	6/22 (27%)	9/22 (41%)	ALDH2,ALDH4A1,ACSS3,ALDH3A2,ACSS2,CAT,ALDH1A2,ACSS1,CYGB,ALDH3A1,ACSL1,ALDH9A1,ALDH7A1
Acute Myeloid Leukemia Signaling	0.580764	19/79 (24%)	29/79 (37%)	31/79 (39%)	MAP2K4,RAF1,RELA,TCF4,BAD,PIK3R1,SOS2,HRAS,KRAS,NFKB1,PIK3R4,HNF1A,SPI1,IDH1,EIF4EBP1,MYC,MTOR,AKT1,MAP2K2,PIM1,MAPK3,PIK3C3,PIK3CG,SOS1,RPS6KB2,MRAS,PIK3R2,JUP,MAP2K1,ATM,CSF3R,RPS6KB1,PIK3C2B,STAT5A,AKT2,PIK3C2A,GRB2,RRAS,STAT3,NFKB2,TCF3,PIK3R3,RRAS2,ARAF,IDH2,PIK3CB,MAP2K3,TCF7L2
Superpathway of D-myo-inositol (1,4,5)-trisphosphate Metabolism	0.597035	6/24 (25%)	10/24 (42%)	8/24 (33%)	MINPP1,IMPA1,INPP1,IMPAD1,INPP5E,SEC16A,ITPKA,INPP5A,OCRL,PTEN,ITPKB,INPP5J,INPP5B,ITPKC,BPNT1,PMPCA
Axonal Guidance Signaling	0.597035	69/434 (16%)	126/434 (29%)	239/434 (55%)	DPYSL2,SHH,RAF1,RAC2,ADAMTS8,ECEL1,PIK3R1,SOS2,KRAS,NTN1,NCK2,GNB1,ECE2,BAIAP2,SRGAP2,PLXNB2,GNA13,PRKD1,AKT2,CRKL,RAP1A,MYL9,MET,ARPC1A,ARPC2,PRKACA,ARPC1B,SEMA6A,GNA11,GNG7,TUBB2B,ACTR3,MYSM1,PIK3C3,SOS1,NTRK1,PFN2,TUBB4A,PIK3R2,GNG5,EPHB4,NRP2,GRB2,TUBB4B,GNA12,WIPF1,KIF7,TUBA1A,NTRK3,EPHA5,ARPC4,PRKACB,MYL2,GNB2L1,MMP13,PIK3R4,PLCD3,MAP2K2,ADAM28,SUFU,PPP3R1,MAPK3,MYL4,TUBA1C,CHMP1A,RASA1,EPH…
Dopamine Degradation	0.648634	8/27 (30%)	6/27 (22%)	13/27 (48%)	ALDH4A1,ALDH9A1,IL4I1,ALDH2,MAOB,SMOX,ALDH3A2,COMT,ALDH1A2,SULT1A3/SULT1A4,SULT1C3,ALDH3A1,SULT1B1,ALDH7A1
Gap Junction Signaling	0.648634	28/155 (18%)	60/155 (39%)	67/155 (43%)	PRKACB,TUBA1B,DBN1,RAF1,BGLAP,PIK3R1,SOS2,CSNK1A1,HRAS,KRAS,PRKG2,TUBB,PIK3R4,PLCD3,PLCE1,MAP2K2,PIK3CG,MAPK3,PPP3R1,MRAS,TUBA1C,ACTG2,ACTA1,PRKD1,ATM,PIK3C2B,TUBB3,AKT2,CSNK1G2,RRAS,TUBB2A,CSNK1D,ITPR1,PPP3CC,PIK3R3,ACTA2,PLCG2,PRKCD,NPR1,PRKACA,PLCB3,ACTG1,NPR2,PDIA3,EGF,PRKAG1,PRKCZ,TUBB2B,CSNK1E,SP3,AKT1,PIK3C3,SOS1,TUBA3C/TUBA3D,PRKCE,TUBB4A,PIK3R2,TUBA3E,CTNNB1,MAP2K1,PPP3CA,EGFR,SRC,GNAS,P…
UVA-Induced MAPK Signaling	0.65013	19/88 (22%)	33/88 (38%)	36/88 (41%)	MAP2K4,PIK3R1,PARP2,HRAS,KRAS,PARP12,PIK3R4,PLCD3,PLCE1,CASP9,PARP15,MAPK3,PIK3CG,MRAS,ATM,TP53,PIK3C2B,RPS6KB1,RRAS,PARP3,MAPK12,PIK3R3,BCL2L1,PLCG2,MAPK10,PLCB3,RPS6KA1,PDIA3,ART1,RPS6KA3,SMPD1,MTOR,TNKS,JUN,PIK3C3,RPS6KB2,PARP11,PIK3R2,STAT1,SMPD3,EGFR,PARP16,PIK3C2A,PARP10,MAPK8,MAPK9,PLCG1,RPS6KA5,FOS,RRAS2,MAPK14,PIK3CB
Glutathione-mediated Detoxification	0.677642	10/29 (34%)	2/29 (7%)	17/29 (59%)	GSTZ1,NAT8,Gstt3,GSTT2/GSTT2B,GSTM1,GGH,GSTA1,ANPEP,GSTP1,GSTO1,MGST3,GSTK1
VEGF Signaling	0.677642	16/92 (17%)	44/92 (48%)	32/92 (35%)	RAF1,BAD,PIK3R1,SOS2,HRAS,KRAS,PIK3R4,ELAVL1,ARNT,PTK2,VEGFA,EIF1,MAP2K2,MAPK3,PIK3CG,MRAS,ACTG2,ACTA1,ATM,PIK3C2B,PTPN6,AKT2,YWHAE,RRAS,ACTN3,EIF2B3,EIF2S3,EIF2S2,PIK3R3,BCL2L1,ACTA2,PTPN11,PLCG2,EIF2B5,ACTN4,ACTG1,EIF2B4,HIF1A,EIF2S1,EIF2B2,BCL2,SHC1,AKT1,PIK3C3,SOS1,FOXO3,PIK3R2,VCL,MAP2K1,SRC,FLT1,PIK3C2A,GRB2,ACTB,PLCG1,RRAS2,EIF2B1,PIK3CB,KDR,EIF1AX
Chronic Myeloid Leukemia Signaling	0.677642	23/93 (25%)	37/93 (40%)	33/93 (35%)	RAF1,BAD,PIK3R1,SMAD3,SOS2,HRAS,HDAC10,KRAS,PIK3R4,MYC,TGFBR2,CTBP1,IKBKB,IKBKG,MAP2K2,MAPK3,PIK3CG,MRAS,E2F2,ATM,TP53,PIK3C2B,STAT5A,AKT2,E2F4,HDAC4,HDAC8,TFDP1,RRAS,CRKL,NFKB2,PIK3R3,BCL2L1,HDAC3,PTPN11,RELA,PA2G4,ABL1,CDK4,CRK,NFKB1,AKT1,PIK3C3,CTBP2,SOS1,SMAD4,PIK3R2,CHUK,MAP2K1,HDAC9,MECOM,PIK3C2A,GRB2,HDAC1,IKBKE,MDM2,SIN3A,RRAS2,PIK3CB,CDKN1B
Salvage Pathways of Pyrimidine Ribonucleotides	0.677642	21/93 (23%)	34/93 (37%)	38/93 (41%)	MAP2K4,SGK1,CSNK1A1,CDA,NME6,AK1,CDK8,MAP2K2,PIM1,MAPK3,PRPF4B,PRKAA1,HIPK1,AK7,PYCRL,CDK18,NME4,AKT2,NME5,CMPK2,CDK7,APOBEC2,CSNK1D,PKN1,NME3,ARAF,PRKCD,UCK1,MAP2K3,MAK,CDK2,UPRT,NME1,FAM20B,CDK4,NME7,CDK5,PRKCE,CMPK1,AK9,MAP2K1,UPP1,MAPK6,MAPK8,MAPK9,UPP2,PAK2,MAP3K8,POMK,G6PC,EIF2AK2,UCK2,UCKL1,ACVR2A,DYRK1A
Role of p14/p19ARF in Tumor Suppression	0.677642	6/30 (20%)	13/30 (43%)	11/30 (37%)	TP53,NPM1,PIK3C2B,PIK3C2A,NPM3,PIK3R1,RAC1,SF3A1,MDM2,PIK3R4,PIK3R3,PIK3C3,PIK3CG,SENP3,PIK3CB,PIK3R2,UBTF,POLR3D,ATM
Glioma Signaling	0.69024	20/95 (21%)	35/95 (37%)	40/95 (42%)	RAF1,CAMK1,PIK3R1,SOS2,HRAS,KRAS,PIK3R4,PTEN,MAP2K2,PIK3CG,MAPK3,MRAS,PRKD1,E2F2,ATM,TP53,PIK3C2B,E2F4,AKT2,TFDP1,RRAS,PIK3R3,IGF2,PRKCD,PLCG2,CAMK2G,PA2G4,PDGFA,CDK4,ABL1,EGF,CDKN2B,PRKCZ,SHC1,MTOR,AKT1,IGF1,PIK3C3,SOS1,IGF1R,PRKCE,PIK3R2,MAP2K1,CAMK2B,EGFR,PIK3C2A,GRB2,PLCG1,MDM2,IGF2R,SIN3A,CALM1 (includes others),RRAS2,PRKCI,PIK3CB
IGF-1 Signaling	0.704693	16/97 (16%)	55/97 (57%)	26/97 (27%)	PRKACB,RAF1,SOCS3,CSNK2A1,CTGF,JAK1,YWHAH,BAD,PIK3R1,SOS2,SOCS6,SRF,PDPK1,HRAS,KRAS,PIK3R4,YWHAQ,PTK2,CASP9,MAP2K2,PIK3CG,MAPK3,MRAS,IRS2,RASA1,ATM,PIK3C2B,RPS6KB1,AKT2,YWHAG,YWHAE,YWHAB,RRAS,IGFBP5,STAT3,IGFBP2,PIK3R3,PTPN11,IRS1,PRKACA,IGFBP3,IGFBP7,JAK2,PRKCZ,PRKAG1,SHC1,JUN,AKT1,IGF1,PIK3C3,SOS1,FOXO3,RPS6KB2,IGF1R,SOCS2,PIK3R2,CSNK2B,MAP2K1,NEDD4,PIK3C2A,GRB2,PRKAR2A,MAPK8,GRB10,CSNK2A2,FOS,…
Retinoate Biosynthesis I	0.716143	13/33 (39%)	2/33 (6%)	18/33 (55%)	RDH10,SDR16C5,ALDH8A1,RDH8,AKR1B10,RBP1,SDR9C7,RBP7,DHRS9,RDH14,RDH16,ALDH1A2,RDH12,RDH13,DHRS4
IL-9 Signaling	0.721107	9/34 (26%)	14/34 (41%)	11/34 (32%)	STAT5A,RELA,PIK3C2B,SOCS3,IL2RG,JAK1,PIK3C2A,PIK3R1,NFKB2,STAT3,PIK3R4,NFKB1,PIK3R3,PIK3C3,PIK3CG,IRS1,CISH,SOCS2,PIK3CB,IRS2,PIK3R2,STAT1,ATM
Inhibition of Angiogenesis by TSP1	0.721107	6/34 (18%)	11/34 (32%)	17/34 (50%)	TP53,MAP2K4,FYN,AKT2,MAPK8,MAPK9,MAPK12,TGFBR2,VEGFA,AKT1,JUN,MAPK14,SDC2,THBS1,MAPK10,KDR,MMP9
Paxillin Signaling	0.721107	19/101 (19%)	34/101 (34%)	48/101 (48%)	MAP2K4,ARF1,PIK3R1,SOS2,HRAS,KRAS,TLN1,PIK3R4,PTK2,NCK2,PIK3CG,MRAS,ACTG2,ACTA1,ATM,PIK3C2B,RRAS,ACTN3,RAC1,MAPK12,PIK3R3,ACTA2,CDC42,MAPK10,ITGA1,ACTN4,ITGB6,ACTG1,ITGA2B,ARHGEF7,CRK,BCAR1,ARF6,ARFIP2,PIK3C3,SOS1,PIK3R2,VCL,ITGB1,SRC,PARVA,PIK3C2A,GRB2,CSK,ACTB,MAPK8,MAPK9,GIT2,ITGB2,RRAS2,MAPK14,PAK2,PIK3CB
B Cell Receptor Signaling	0.721107	36/174 (21%)	63/174 (36%)	75/174 (43%)	RAP2B,RAC2,RAF1,PIK3R1,SOS2,HRAS,GSK3A,KRAS,PTPRC,PIK3CG,ATF4,ATM,ETS1,PIK3C2B,AKT2,CFL1,RRAS,CREBBP,NFKB2,TCF3,CREB5,RAP1A,GAB1,PLCG2,MAP2K3,VAV1,CAMK2G,RAP1B,MAP3K5,OCRL,MTOR,AKT1,JUN,PIK3C3,INPP5B,SOS1,CREB1,PIK3R2,PPP3CA,CAMK2B,CD79B,GRB2,EGR1,CSK,MAPK8,CALM1 (includes others),DAPP1,LYN,MAP3K8,MAP3K3,MAP2K4,BAD,NFATC3,PDPK1,BCL6,PIK3R4,PTEN,PTK2,IKBKB,IKBKG,MAP2K2,CFL2,PPP3R1,MAPK3,MRAS,MAP3K…
Role of JAK2 in Hormone-like Cytokine Signaling	0.721107	9/35 (26%)	11/35 (31%)	15/35 (43%)	EPO,STAT5A,SOCS3,PTPN6,JAK1,PRL,TYK2,SOCS6,STAT3,JAK2,SHC1,GHR,PTPN11,SH2B3,IRS1,PTPN1,SOCS2,IRS2,STAT1,SH2B1
Ethanol Degradation II	0.721107	13/35 (37%)	6/35 (17%)	16/35 (46%)	HSD17B10,ALDH4A1,ACSS1,ALDH9A1,ADH5,ALDH2,AKR1A1,ACSS3,DHRS9,RDH14,ALDH3A2,ALDH1A2,ACSS2,PECR,ADHFE1,ALDH3A1,ACSL1,DHRS4,ALDH7A1
Stearate Biosynthesis I (Animals)	0.731139	6/36 (17%)	18/36 (50%)	12/36 (33%)	BDH2,ACSL3,SLC27A2,GNPAT,ACSL6,ELOVL1,ACSBG2,SLC27A4,ELOVL6,ACSBG1,DHCR24,SRD5A3,FAM213B,PPT1,FASN,SLC27A6,ELOVL2,DBT,ACSL4,SLC27A1,SLC27A3,HNF4A,ACOT9,ACSL1
Pancreatic Adenocarcinoma Signaling	0.737904	22/106 (21%)	46/106 (43%)	38/106 (36%)	MAP2K4,RAF1,PLD2,JAK1,BAD,PIK3R1,SMAD3,KRAS,PIK3R4,TGFBR2,VEGFA,CASP9,MAP2K2,MAPK3,PIK3CG,RALGDS,E2F2,ATM,TP53,PIK3C2B,SMAD2,E2F4,AKT2,PLD3,TFDP1,TYK2,RAC1,STAT3,NFKB2,MAPK12,RALBP1,PLD1,PIK3R3,BCL2L1,CDC42,MAPK10,NOTCH1,CDK2,RELA,NAPEPLD,RALA,PA2G4,ABL1,CDK4,EGF,JAK2,NFKB1,CDKN2B,BCL2,HMOX1,AKT1,PIK3C3,SMAD4,PIK3R2,ERBB2,STAT1,MAP2K1,EGFR,PIK3C2A,GRB2,MAPK8,MAPK9,MDM2,SIN3A,PLD4,PIK3CB,CDKN1B,MM…
Antigen Presentation Pathway	0.737904	9/37 (24%)	4/37 (11%)	24/37 (65%)	PSMB9,CALR,PSMB5,PDIA3,HLA-DQA1,CIITA,CANX,PSMB8,PSMB6,TAP1,HLA-F,TAPBP,TAP2
Noradrenaline and Adrenaline Degradation	0.737904	13/38 (34%)	6/38 (16%)	19/38 (50%)	HSD17B10,ALDH4A1,ALDH9A1,IL4I1,ADH5,ALDH2,MAOB,AKR1A1,DHRS9,SMOX,COMT,RDH14,ALDH3A2,ALDH1A2,PECR,ADHFE1,ALDH3A1,DHRS4,ALDH7A1
Notch Signaling	0.737904	13/38 (34%)	8/38 (21%)	17/38 (45%)	FURIN,DLL1,DTX3,NOTCH3,CNTN1,JAG2,PSENEN,NUMB,NCSTN,PSEN2,HES1,DTX2,MAML1,NOTCH2,APH1A,LFNG,MAML2,JAG1,NOTCH1,RFNG,HEY1
IL-8 Signaling	0.737904	37/184 (20%)	65/184 (35%)	82/184 (45%)	RAC2,RAF1,PLD2,PIK3R1,HRAS,KRAS,GNB1,VEGFA,PIK3CG,GNA13,PRKD1,ATM,PIK3C2B,AKT2,PLD3,RRAS,MMP2,PLD1,MYL9,CDH1,ARAF,GNB2,NAPEPLD,RHOT2,GNG7,PRKCZ,EIF4EBP1,MTOR,AKT1,JUN,PIK3C3,RHOU,PRKCE,PIK3R2,GNG5,GNB1L,EGFR,ANGPT1,FLT1,RHOC,GNA12,MAPK8,IRAK3,CSTB,FOS,ITGB2,GNAI3,IRAK4,MAP2K4,MYL2,GNB2L1,PIK3R4,PTK2,RAB11FIP2,IKBKB,IKBKG,RHOG,RHOB,MAP2K2,MAPK3,MRAS,CYBB,TEK,RPS6KB1,RAC1,RHOJ,MAPK12,RAC3,PIK3R3,BC…
Regulation of the Epithelial-Mesenchymal Transition Pathway	0.737904	42/184 (23%)	52/184 (28%)	90/184 (49%)	MAP2K4,RAF1,JAK1,FZD3,AXIN1,SMAD3,PIK3R1,SOS2,HRAS,NCSTN,KRAS,BCL9,PIK3R4,FGFR3,MAML1,TGFBR2,PYGO1,MAP2K2,PIK3CG,FGFR4,MAPK3,MRAS,GSK3B,ATM,ETS1,PIK3C2B,SMAD2,AKT2,NOTCH3,JAG2,RRAS,FGFR1,TYK2,FGFR2,MMP2,FZD9,NFKB2,STAT3,ZEB1,TCF3,APC,PIK3R3,PYGO2,FGF17,MET,DVL2,CDH2,CDH1,ARAF,PTPN11,GAB1,APH1A,FZD6,MAP2K3,FGFRL1,JAG1,NOTCH1,FZD10,RELA,TCF4,ID2,PSENEN,FGF2,EGF,PSEN2,HIF1A,JAK2,NFKB1,HNF1A,SMURF1,N…
Renin-Angiotensin Signaling	0.737904	19/109 (17%)	45/109 (41%)	45/109 (41%)	MAP2K4,PRKACB,RAF1,PIK3R1,SOS2,HRAS,KRAS,PIK3R4,PTK2,MAP2K2,PIK3CG,MAPK3,MRAS,PRKD1,ATM,PIK3C2B,PTPN6,RRAS,RAC1,NFKB2,STAT3,ITPR1,MAPK12,PIK3R3,PRKCD,PLCG2,SHC2,PRKACA,MAPK10,PTGER2,AGTR2,RELA,JAK2,NFKB1,PRKCZ,PRKAG1,SHC1,JUN,PIK3C3,SOS1,PRKCE,PIK3R2,STAT1,MAP2K1,AGT,GNAS,PIK3C2A,GRB2,MAP3K1,ADCY3,PRKAR2A,MAPK8,GNAQ,MAPK9,PLCG1,FOS,RRAS2,MAPK14,PRKCI,PAK2,PRKAG2,PIK3CB,ADCY7,PRKAR1A
Clathrin-mediated Endocytosis Signaling	0.739605	39/185 (21%)	64/185 (35%)	82/185 (44%)	RAB5C,APOB,F2R,PIK3R1,ARPC5,SH3GLB1,VEGFA,SNX9,PIK3CG,STAM,DNM2,ATM,PIK3C2B,ACTR2,USP9X,AP2S1,MET,SH3GL1,HSPA8,ARPC1A,ACTA2,ARPC2,RAB11A,TFRC,ITGB6,ACTG1,APOD,AP2A1,APOA4,ARPC1B,FGF2,ARF6,LYZ,ACTR3,IGF1,PIK3C3,ARPC3,DAB2,LDLRAP1,CSNK2B,PIK3R2,HGS,PPP3CA,ITGB1,GRB2,ACTB,MDM2,HIP1,TSG101,ITGB2,LDLR,TF,MYO1E,ARPC4,CSNK2A1,EPS15,APOA2,CLTB,AP1B1,PIK3R4,AP2A2,F2,RAB11B,PPP3R1,ACTG2,SH3KBP1,SNAP91,ACTA…
Androgen Signaling	0.739605	18/111 (16%)	55/111 (50%)	38/111 (34%)	PRKACB,POLR2F,POLR2D,SMAD3,GNB2L1,GTF2E2,MNAT1,GNB1,HSPA4,MAPK3,MRAS,GNA13,PRKD1,POLR2L,POLR2I,KAT7,SHBG,CDK7,CREBBP,TBP,POLR2H,POLR2K,GTF2F1,NFKB2,ERCC2,POLR2E,ERCC3,PRKCD,GNAO1,PRKACA,GNB2,GTF2H1,HSP90AA1,RELA,GNA11,POLR2J,GTF2H2,POLR2B,GTF2A1,NFKB1,PRKCZ,GNG7,PRKAG1,NCOA4,SHC1,GTF2B,POLR2A,JUN,POLR2C,AR,NCOA2,PRKCE,GTF2H5,DNAJB1,GNB1L,GNG5,GTF2H3,SRC,CALR,CCNH,GNAS,GNA12,PRKAR2A,GNAI1,GNAQ,GNA…
ERK/MAPK Signaling	0.739605	36/187 (19%)	79/187 (42%)	72/187 (39%)	RAC2,RAF1,RAPGEF1,PPP2CA,PIK3R1,SOS2,SRF,HRAS,KRAS,LAMTOR3,ELF3,PIK3CG,ATF4,ATM,PLA2G12A,ETS1,PIK3C2B,YWHAG,RRAS,CRKL,CREBBP,STAT3,CREB5,RAP1A,PLA2G6,ARAF,PPP2R4,PLCG2,PRKACA,HSPB7,DUSP4,RPS6KA1,RAP1B,FYN,PPP2R2A,DUSP6,PPP1R3C,CRK,DUSP2,EIF4E,EIF4EBP1,ELF4,PIK3C3,SOS1,CREB1,PRKCE,PIK3R2,PLA2G12B,ITGB1,MYCN,GRB2,PPP2R5D,PLA2G3,PLCG1,PPP2R5A,FOS,ELF2,PLA2G2E,PPP2R5E,PRKACB,YWHAH,BAD,PPP2R5B,TLN1,PI…
Transcriptional Regulatory Network in Embryonic Stem Cells	0.739605	6/40 (15%)	7/40 (18%)	27/40 (68%)	REST,GJD2,L1CAM,STAT3,SET,TRIM24,KAT6A,MEIS1,GATA6,HNF4A,GATA4,SMARCAD1,ZFHX3
FcŒ≥RIIB Signaling in B Lymphocytes	0.749894	9/41 (22%)	21/41 (51%)	11/41 (27%)	MAP2K4,BLNK,PIK3R1,PDPK1,HRAS,KRAS,PIK3R4,SHC1,AKT1,PIK3C3,PIK3CG,SOS1,MRAS,PIK3R2,ATM,PIK3C2B,PIK3C2A,CD79B,RRAS,GRB2,MAPK8,MAPK9,CD79A,MAPK12,PIK3R3,RRAS2,PLCG2,MAPK10,LYN,PIK3CB
Melanoma Signaling	0.758578	9/42 (21%)	18/42 (43%)	15/42 (36%)	RAF1,BAD,PIK3R1,CDK4,HRAS,KRAS,PIK3R4,PTEN,AKT1,MAP2K2,PIK3C3,PIK3CG,MAPK3,MRAS,PIK3R2,MAP2K1,ATM,TP53,PIK3C2B,AKT2,PIK3C2A,RRAS,MDM2,PIK3R3,CDH1,RRAS2,PIK3CB
14-3-3-mediated Signaling	0.762079	20/117 (17%)	53/117 (45%)	44/117 (38%)	MAP2K4,TUBA1B,RAF1,YWHAH,BAD,PIK3R1,HRAS,GSK3A,KRAS,PIK3R4,TUBB,YWHAQ,PLCD3,PLCE1,MAP2K2,PIK3CG,MAPK3,TSC2,MRAS,TUBA1C,GSK3B,AKT1S1,PRKD1,ATM,PIK3C2B,AKT2,TUBB3,YWHAG,YWHAE,YAP1,YWHAB,RRAS,TUBB2A,MAPK12,PIK3R3,PRKCD,PLCG2,MAPK10,PLCB3,RPS6KA1,TSC1,PDIA3,MAP3K5,PRKCZ,TUBB2B,JUN,AKT1,PIK3C3,TUBA3C/TUBA3D,PRKCE,TUBB4A,TUBA3E,PIK3R2,PDCD6IP,MAP2K1,SRC,PIK3C2A,TUBB4B,GRB2,STRADA,TUBG1,TUBA4A,MAPK8,VIM…
p38 MAPK Signaling	0.762079	21/117 (18%)	26/117 (22%)	70/117 (60%)	MAP2K4,IL1RL1,TAB2,HMGN1,SRF,RPS6KA3,MAP3K5,FAS,TGFBR2,MYC,TRADD,CREB1,MKNK1,MAP3K7,RPS6KB2,ATF4,EEF2K,STAT1,PLA2G12B,MAPKAPK2,IL1RAP,PLA2G12A,TP53,RPS6KB1,ATF1,MAPKAPK3,CREBBP,PLA2G1B,PLA2G3,RPS6KA5,MKNK2,CREB3L4,IRAK3,MAPK12,CREB5,PLA2G6,DAXX,MAPK14,MAX,PLA2G2E,DUSP1,MEF2D,HSPB7,MEF2C,MAP2K3,RPS6KA1,IRAK4
PTEN Signaling	0.762079	26/118 (22%)	51/118 (43%)	41/118 (35%)	RAF1,RAC2,CSNK2A1,YWHAH,BAD,TGFBR3,PIK3R1,SOS2,HRAS,PDPK1,GSK3A,KRAS,PTEN,FGFR3,PTK2,TGFBR2,IKBKB,IKBKG,CASP9,MAP2K2,PIK3CG,FGFR4,MAPK3,MRAS,GSK3B,RPS6KB1,AKT2,RRAS,FGFR1,RAC1,FGFR2,NFKB2,RAC3,DDR1,PIK3R3,BCL2L1,CDC42,INSR,FGFRL1,MAGI3,RELA,ILK,BMPR2,NFKB1,OCRL,BCAR1,PRKCZ,BCL2,SHC1,AKT1,INPP5B,SOS1,NTRK1,FOXO3,RPS6KB2,IGF1R,PIK3R2,CSNK2B,CHUK,MCRS1,MAP2K1,EGFR,ITGB1,FLT1,GRB2,IKBKE,CNKSR3,IGF2R,…
Role of IL-17F in Allergic Inflammatory Airway Diseases	0.762079	9/44 (20%)	9/44 (20%)	26/44 (59%)	RELA,RAF1,CREBBP,RPS6KA3,MMP13,RPS6KA5,CREB3L4,NFKB2,NFKB1,CREB5,TRAF3IP2,MAP2K2,IGF1,MAPK3,CREB1,ATF4,RPS6KA1,MAP2K1
Dermatan Sulfate Biosynthesis (Late Stages)	0.762079	14/44 (32%)	4/44 (9%)	26/44 (59%)	SULT1C2,HS2ST1,CHST12,SULT2A1,HS3ST3A1,SULT2B1,CHST2,HS3ST3B1,HS6ST1,SULT1A3/SULT1A4,CHST10,HS3ST1,SULT1C3,NDST2,CHST13,NDST1,CHST14,SULT1B1
Sperm Motility	0.765597	11/121 (9%)	35/121 (29%)	75/121 (62%)	PRKACB,TWF1,PDIA3,ZP3,PDE4A,PRKG2,PLA2G7,PRKCZ,PRKAG1,PRDX6,PTK2,PLCD3,PLCE1,LCAT,MRAS,PRKCE,PLA2G12B,PRKD1,PLA2G12A,PLA2G16,PNPLA8,SLC16A10,GNAS,ABHD3,SLC12A2,PLA2G1B,PRKAR2A,PLA2G3,PLCG1,PDE4B,ITPR1,CALM1 (includes others),PLA2G6,PRKCI,PRKG1,PLA2G2E,CNGB1,PLCG2,PRKCD,NPR1,PRKACA,PRKAG2,RARRES3,PLCB3,MST1R,PRKAR1A
Gustation Pathway	0.765597	18/121 (15%)	12/121 (10%)	91/121 (75%)	PRKACB,PDE6G,PDE12,P2RX1,PDE4A,PRKAG1,GNG7,GNB1,PDE3B,TAS1R3,TDP2,GNG5,PDE11A,APEX1,GNAS,PDE9A,P2RX4,ADCY3,PRKAR2A,PDE4B,ITPR1,P2RY13,PKD2L1,PRKACA,PRKAG2,PDE5A,P2RY8,ADCY7,PRKAR1A,PDE6D
MSP-RON Signaling Pathway	0.765597	7/46 (15%)	14/46 (30%)	25/46 (54%)	PIK3C2B,PIK3C2A,ACTB,PIK3R1,MST1,JAK2,PIK3R4,PRKCZ,PIK3R3,KLKB1,ITGB2,ACTA2,PIK3C3,PIK3CG,PIK3CB,ACTG2,PIK3R2,MST1R,ACTG1,ACTA1,ATM
Chondroitin Sulfate Biosynthesis (Late Stages)	0.765597	14/46 (30%)	4/46 (9%)	28/46 (61%)	SULT1C2,HS2ST1,CHST12,CSGALNACT1,SULT2A1,HS3ST3A1,SULT2B1,CHST2,HS3ST3B1,HS6ST1,SULT1A3/SULT1A4,HS3ST1,CHST10,SULT1C3,NDST2,CHST13,NDST1,SULT1B1
RhoA Signaling	0.765597	25/122 (20%)	40/122 (33%)	57/122 (47%)	MPRIP,MYL6,SEPT9,MYL2,ARPC5,PIKFYVE,PIP4K2B,ARHGEF1,PTK2,CFL2,EZR,BAIAP2,MYL4,ARHGAP12,ARHGEF11,GNA13,ACTG2,DLC1,ACTA1,SEPT8,ACTR2,NGEF,CFL1,SEPT7,PLD1,PKN1,ARHGAP5,MYL9,ARPC1A,RAPGEF2,ACTA2,ARPC2,ARHGAP35,ACTG1,ARHGAP1,PIP4K2C,ARPC1B,PPP1CB,MYLK,ACTR3,PPP1R12A,IGF1,CIT,IGF1R,PFN2,ARPC3,SEMA3F,PI4KA,ARHGAP6,NEDD4,SEPT5,NRP2,ARPC5L,GNA12,ACTB,MYL1,RHPN2,LPAR1,ABL2,SEPT6,ARPC4,SEPT2,ARHGAP8/PRR5-AR…
Primary Immunodeficiency Signaling	0.774462	9/48 (19%)	7/48 (15%)	32/48 (67%)	RFXANK,BLNK,CD40LG,IL2RG,RFXAP,CD4,IGLL1/IGLL5,CIITA,CD79A,TAP1,PTPRC,IKBKG,DCLRE1C,TNFRSF13B,TAP2,UNG
Ephrin A Signaling	0.774462	11/48 (23%)	13/48 (27%)	24/48 (50%)	EPHA7,PIK3C2B,FYN,NGEF,PIK3C2A,CFL1,PIK3R1,RAC1,PIK3R4,BCAR1,PIK3R3,PTK2,EPHA6,CFL2,PTPN11,CDC42,PIK3CG,PIK3C3,ADAM10,EPHA5,VAV1,PIK3CB,PIK3R2,ATM
FXR/RXR Activation	0.774462	44/127 (35%)	26/127 (20%)	57/127 (45%)	G6PC2,MAP2K4,PPARA,ABCG8,APOB,VTN,APOA2,CETP,MTTP,CYP8B1,NR0B2,LCAT,SLC51A,FGFR4,FASN,LPL,ABCB11,HNF4A,AKT2,TTR,MLXIPL,C3,CREBBP,NR1H3,MAPK12,SULT2A1,FOXA2,MAPK10,PLTP,FGA,RXRA,APOD,RBP4,ABCG5,SLC4A2,APOA4,PKLR,FOXA1,NR1H4,APOF,ABCC2,C9,AMBP,HNF1A,G6PC3,C4A/C4B,AKT1,PCK2,SAA1,CYP7A1,PON3,AGT,PPARG,HPX,CYP27A1,AHSG,FETUB,SERPINF1,MAPK8,MAPK9,SERPINF2,APOA1,ABCB4,TF,SREBF1,FBP1,NR5A2,G6PC,CLU,PPARG…
PI3K Signaling in B Lymphocytes	0.774462	21/128 (16%)	49/128 (38%)	58/128 (45%)	CD81,RAF1,NFATC3,PIK3R1,HRAS,PDPK1,KRAS,PLEKHA3,PTEN,PTPRC,IKBKB,PLCD3,IKBKG,PLCE1,MAP2K2,PIK3CG,MAPK3,PPP3R1,MRAS,ATF4,IRS2,AKT2,C3,ATF3,RRAS,RAC1,CD79A,ITPR1,NFKB2,MALT1,PPP3CC,IRS1,PLCG2,PLCB3,VAV1,CAMK2G,BLNK,RELA,FYN,ATF5,PDIA3,NFKBIE,ABL1,ATF6,NFKB1,PRKCZ,AKT1,NFKBIA,JUN,CREB1,FOXO3,ATF6B,PIK3R2,CHUK,MAP2K1,PPP3CA,CAMK2B,ATF1,CD79B,CHP1,PLCG1,IKBKE,CALM1 (includes others),FOS,PRKCI,RRAS2,DA…
Heparan Sulfate Biosynthesis (Late Stages)	0.774462	16/50 (32%)	7/50 (14%)	27/50 (54%)	SULT1C2,HS2ST1,LIPE,CHST12,PRDX6,SULT2A1,HS3ST3A1,SULT2B1,CHST2,HS6ST1,HS3ST3B1,AADAC,EXT2,SULT1A3/SULT1A4,EXTL3,HS3ST1,CHST10,SULT1C3,NDST2,EXTL2,CHST13,NDST1,SULT1B1
Cellular Effects of Sildenafil (Viagra)	0.774462	17/129 (13%)	32/129 (25%)	80/129 (62%)	PRKACB,MYH10,MPRIP,MYH9,MYL2,MYL6,PRKG2,PLCD3,PLCE1,CACNA1E,PABPC4,MYL4,ACTG2,ACTA1,SLC4A5,ITPR1,PDE4B,MYL9,CACNG3,ACTA2,PLCG2,PRKACA,PLCB3,ACTG1,KCNN3,PDIA3,PDE4A,PPP1CB,MYLK,MYH11,PRKAG1,PPP1R12A,PDE3B,KCNQ3,CACNG8,GNAS,CACNA1D,ACTB,ADCY3,PRKAR2A,PLCG1,MYL1,CALM1 (includes others),PRKG1,PRKAG2,PDE5A,ADCY7,PRKAR1A,SLC4A10
Hereditary Breast Cancer Signaling	0.774462	25/129 (19%)	47/129 (36%)	57/129 (44%)	NPM1,POLR2F,POLR2D,PIK3R1,HRAS,HDAC10,KRAS,ARID2,PIK3R4,PTEN,PIK3CG,SMARCB1,MRAS,SMARCC2,POLR2L,ATM,POLR2I,TP53,PIK3C2B,AKT2,HDAC4,HDAC8,RRAS,CREBBP,POLR2H,RPA1,RFC1,POLR2K,FANCC,SMARCD3,CCNB1,PIK3R3,HDAC3,POLR2E,FAAP24,FANCA,PHF10,PBRM1,ARID1A,GADD45B,GADD45G,POLR2J,CDK4,MRE11A,POLR2B,SMARCA4,RAD50,POLR2A,AKT1,POLR2C,GADD45A,PIK3C3,RFC2,SLC19A1,PIK3R2,HDAC9,PIK3C2A,ACTB,HDAC1,TUBG1,SMARCE1,SMARC…
Amyloid Processing	0.774462	8/51 (16%)	23/51 (45%)	20/51 (39%)	PRKACB,CSNK2A1,PSENEN,CSNK1A1,NCSTN,PSEN2,PRKAG1,CSNK1E,AKT1,CDK5,MAPK3,PRKCE,GSK3B,CSNK2B,CAPN5,AKT2,CSNK1D,PRKAR2A,MAPK12,APP,CSNK2A2,MAPK14,CAPNS1,APH1A,CAPN1,PRKACA,PRKAG2,CAPN2,CAPN7,BACE2,PRKAR1A
CD27 Signaling in Lymphocytes	0.774462	11/52 (21%)	17/52 (33%)	24/52 (46%)	MAP2K4,RELA,NFKBIE,MAP3K5,NFKB1,IKBKB,IKBKG,CASP9,JUN,NFKBIA,MAP2K2,MAP3K7,CHUK,MAP2K1,MAP3K14,MAP3K1,MAPK8,MAPK9,IKBKE,NFKB2,MAPK12,BCL2L1,FOS,MAPK10,MAP2K3,MAP3K8,IKBKAP,MAP3K3
CNTF Signaling	0.774462	11/52 (21%)	23/52 (44%)	18/52 (35%)	RAF1,JAK1,PIK3R1,RPS6KA3,HRAS,KRAS,JAK2,PIK3R4,MTOR,AKT1,MAP2K2,MAPK3,PIK3CG,PIK3C3,SOS1,MRAS,RPS6KB2,PIK3R2,STAT1,MAP2K1,ATM,RPS6KB1,PIK3C2B,PIK3C2A,GRB2,RRAS,TYK2,RPS6KA5,STAT3,PIK3R3,RRAS2,PTPN11,PIK3CB,RPS6KA1
Endometrial Cancer Signaling	0.774462	9/52 (17%)	29/52 (56%)	14/52 (27%)	RAF1,BAD,AXIN1,PIK3R1,SOS2,CTNNA1,ILK,PDPK1,HRAS,KRAS,PIK3R4,PTEN,MYC,CASP9,AKT1,MAP2K2,MAPK3,PIK3CG,PIK3C3,FOXO3,SOS1,MRAS,PIK3R2,GSK3B,ERBB2,CTNNB1,MAP2K1,ATM,TP53,PIK3C2B,AKT2,PIK3C2A,GRB2,RRAS,PIK3R3,CDH1,RRAS2,PIK3CB
Cardiac Œ≤-adrenergic Signaling	0.774462	22/133 (17%)	41/133 (31%)	70/133 (53%)	PRKACB,PDE6G,ADRBK1,PPP2CA,PDE12,PPP2R5B,AKAP9,GNB2L1,ATP2A2,GNB1,CACNA1E,PPP1R7,PPM1L,MRAS,TDP2,PPP1CA,PDE11A,APEX1,ADRBK2,PPP1R14A,ATP2A3,PPP1R11,PDE4B,PPP2CB,AKAP13,PPP2R1A,PPP2R4,PKIB,PRKACA,GNB2,PDE6D,PPP2R2A,PPP1R3C,PDE4A,PPP1CB,GNG7,PRKAG1,ATP2A1,AKAP2,PPP1CC,PPP1R12A,PPP1R10,PDE3B,PPP2R2C,PPP2R5C,GNG5,GNB1L,CACNA1D,GNAS,PDE9A,PPP2R5D,RYR2,ADCY3,PRKAR2A,AKAP6,PPP2R5A,PRKAG2,PDE5A,PPP2R5E,P…
UVB-Induced MAPK Signaling	0.774462	11/53 (21%)	24/53 (45%)	18/53 (34%)	MAP2K4,BAD,PIK3R1,RPS6KA3,PIK3R4,PRKCZ,EIF4E,EIF4EBP1,MTOR,AKT1,JUN,MAPK3,PIK3CG,PIK3C3,PRKCE,PIK3R2,MAP2K1,PRKD1,ATM,EGFR,TP53,RPS6KB1,PIK3C2B,PIK3C2A,MAPK8,MAPK9,RPS6KA5,MAPK12,PIK3R3,FOS,MAPK14,PRKCI,PRKCD,MAPK10,PIK3CB
IL-2 Signaling	0.774462	9/53 (17%)	26/53 (49%)	18/53 (34%)	RAF1,CSNK2A1,JAK1,PIK3R1,SOS2,HRAS,KRAS,PIK3R4,SHC1,AKT1,JUN,MAP2K2,MAPK3,PIK3CG,PIK3C3,SOS1,MRAS,CSNK2B,PIK3R2,MAP2K1,ATM,STAT5A,PIK3C2B,AKT2,IL2RG,PIK3C2A,GRB2,RRAS,MAPK8,PIK3R3,CSNK2A2,FOS,RRAS2,PTPN11,PIK3CB
Human Embryonic Stem Cell Pluripotency	0.774462	26/134 (19%)	31/134 (23%)	77/134 (57%)	BMP4,AXIN1,FZD3,PIK3R1,SMAD3,PDPK1,GSK3A,PIK3R4,TGFBR2,FGFR3,PIK3CG,FGFR4,MRAS,GSK3B,SMAD1,ATM,PIK3C2B,SMAD2,AKT2,FGFR1,FGFR2,FZD9,TCF3,INHBA,BMP10,APC,PIK3R3,FZD6,FGFRL1,FZD10,TCF4,PDGFA,FGF2,BMPR2,SMAD5,HNF1A,AKT1,PIK3C3,NTRK1,SMAD4,PIK3R2,CTNNB1,BMP1,GNAS,S1PR2,PIK3C2A,DVL1,SMAD7,ACVR1,SMAD6,BMP5,FZD8,NTRK2,NTRK3,PIK3CB,TCF7L2,FZD7
Insulin Receptor Signaling	0.774462	20/134 (15%)	68/134 (51%)	46/134 (34%)	PRKACB,SOCS3,RAPGEF1,RAF1,JAK1,BAD,SGK1,PIK3R1,SOS2,HRAS,PDPK1,LIPE,KRAS,GSK3A,PIK3R4,PTEN,GYS1,MAP2K2,PPP1R7,PIK3CG,MAPK3,TSC2,MRAS,IRS2,GSK3B,PPP1CA,ATM,PIK3C2B,RPS6KB1,AKT2,RRAS,CRKL,PPP1R14A,EIF2B3,PPP1R11,VAMP2,SLC2A4,PIK3R3,RHOQ,GAB1,PTPN11,IRS1,PRKACA,EIF2B5,INSR,TSC1,FYN,EIF2B4,TRIP10,PPP1R3C,PPP1CB,CRK,JAK2,EIF2B2,OCRL,PRKCZ,PTPRF,PRKAG1,EIF4E,EIF4EBP1,SHC1,MTOR,PPP1CC,AKT1,PPP1R10,PPP1R…
Role of IL-17A in Arthritis	0.774462	10/54 (19%)	18/54 (33%)	26/54 (48%)	MAP2K4,RELA,NFKBIE,PIK3R1,MMP13,PIK3R4,NFKB1,NFKBIA,MAP2K2,MAPK3,PIK3C3,PIK3CG,PIK3R2,MAPKAPK2,MAP2K1,ATM,PIK3C2B,PIK3C2A,MAPK8,MAPK9,NFKB2,MAPK12,PIK3R3,MAPK14,MAPK10,MAP2K3,PIK3CB,RPS6KA1
Chondroitin Sulfate Biosynthesis	0.774462	15/54 (28%)	7/54 (13%)	32/54 (59%)	SULT1C2,XYLT1,HS2ST1,CHST12,CSGALNACT1,SULT2A1,HS3ST3A1,SULT2B1,CHST2,HS6ST1,B4GALT7,HS3ST3B1,XYLT2,SULT1A3/SULT1A4,HS3ST1,CHST10,NDST2,B3GAT3,SULT1C3,CHST13,NDST1,SULT1B1
Role of Osteoblasts, Osteoclasts and Chondrocytes in Rheumatoid Arthritis	0.774462	39/219 (18%)	51/219 (23%)	129/219 (59%)	MAP2K4,BGLAP,BMP4,BAD,FZD3,NFATC3,AXIN1,PIK3R1,TAB2,CSNK1A1,MMP13,ACP5,PIK3R4,IKBKB,IKBKG,CASP9,PIK3CG,MAPK3,PPP3R1,MAP3K7,GSK3B,IL1RAP,SMAD1,ATM,PIK3C2B,MAP3K14,AKT2,SMAD9,FZD9,PPP3CC,GSN,MAPK12,TCF3,APC,BMP10,PIK3R3,FZD6,MAPK10,MAP2K3,SFRP1,RELA,FZD10,TCF4,SFRP2,IL1RL1,NFKBIE,MMP14,BMPR2,MAP3K5,SMAD5,NFKB1,HNF1A,BCL2,SMURF1,TRADD,AKT1,JUN,NFKBIA,IGF1,PIK3C3,SMAD4,SFRP5,PIK3R2,CHUK,CTNNB1,PPP3CA…
Thrombopoietin Signaling	0.774462	11/55 (20%)	28/55 (51%)	16/55 (29%)	RAF1,THPO,PIK3R1,HRAS,KRAS,JAK2,PIK3R4,PRKCZ,MYC,SHC1,JUN,MAP2K2,MAPK3,PIK3CG,PIK3C3,SOS1,MRAS,PRKCE,IRS2,PIK3R2,STAT1,MAP2K1,PRKD1,ATM,PIK3C2B,STAT5A,PIK3C2A,GRB2,RRAS,PLCG1,STAT3,PIK3R3,FOS,PRKCI,RRAS2,PTPN11,PRKCD,PLCG2,PIK3CB
EGF Signaling	0.774462	11/56 (20%)	31/56 (55%)	14/56 (25%)	MAP2K4,RAF1,CSNK2A1,JAK1,PIK3R1,SOS2,SRF,EGF,HRAS,PIK3R4,SHC1,MTOR,AKT1,JUN,MAPK3,PIK3C3,PIK3CG,SOS1,CSNK2B,PIK3R2,STAT1,RASA1,MAP2K1,EGFR,ATM,RPS6KB1,SRC,PIK3C2B,AKT2,PIK3C2A,GRB2,MAP3K1,MAPK8,PLCG1,STAT3,ITPR1,MAPK12,PIK3R3,CSNK2A2,FOS,MAPK14,PIK3CB
Glioma Invasiveness Signaling	0.774462	12/57 (21%)	21/57 (37%)	24/57 (42%)	F2R,PIK3R1,VTN,RHOT2,HRAS,KRAS,PIK3R4,PTK2,RHOG,RHOB,RHOT1,PIK3CG,PIK3C3,MAPK3,RHOU,MRAS,PIK3R2,RHOF,ATM,TIMP2,PIK3C2B,PIK3C2A,RHOC,RRAS,MMP2,RHOJ,PIK3R3,PLG,RHOQ,RRAS2,PIK3CB,PLAU,MMP9
ErbB2-ErbB3 Signaling	0.774462	8/57 (14%)	30/57 (53%)	19/57 (33%)	RAF1,BAD,PIK3R1,SOS2,PDPK1,HRAS,KRAS,GSK3A,PIK3R4,PTEN,MYC,SHC1,JUN,AKT1,MAP2K2,MAPK3,PIK3CG,PIK3C3,SOS1,MRAS,GSK3B,ERBB2,PIK3R2,MAP2K1,ATM,PIK3C2B,STAT5A,PIK3C2A,GRB2,RRAS,TYK2,ERBB3,STAT3,PIK3R3,RRAS2,ETV4,PIK3CB,CDKN1B
Heparan Sulfate Biosynthesis	0.774462	17/57 (30%)	10/57 (18%)	30/57 (53%)	HS2ST1,LIPE,HS3ST3A1,PRDX6,CHST2,HS6ST1,B4GALT7,AADAC,EXT2,SULT1A3/SULT1A4,CHST10,HS3ST1,SULT1C3,SULT1C2,XYLT1,CHST12,SULT2A1,SULT2B1,HS3ST3B1,XYLT2,EXTL3,NDST2,B3GAT3,EXTL2,CHST13,NDST1,SULT1B1
Melatonin Degradation I	0.774462	15/57 (26%)	12/57 (21%)	30/57 (53%)	CYP3A7,UGT1A6,CYP2U1,UGT2B15,CYP2C19,POR,EXT2,UGT2A3,UGT2A1,SULT1A3/SULT1A4,CYP2A6 (includes others),SULT1C3,CYP1A1,UGT2B10,UGT1A3,CSGALNACT1,UGT1A4,UGT1A1,LARGE,CYP3A4,CYP2D6,CYP4B1,CYP2J2,B3GAT3,GYLTL1B,UGT1A7 (includes others),SULT1B1
Dermatan Sulfate Biosynthesis	0.774462	15/57 (26%)	8/57 (14%)	34/57 (60%)	SULT1C2,XYLT1,HS2ST1,CHST12,CSGALNACT1,SULT2A1,HS3ST3A1,SULT2B1,CHST2,HS6ST1,B4GALT7,HS3ST3B1,XYLT2,SULT1A3/SULT1A4,HS3ST1,CHST10,NDST2,B3GAT3,SULT1C3,CHST13,CHST14,NDST1,SULT1B1
ATM Signaling	0.78886	10/59 (17%)	22/59 (37%)	27/59 (46%)	MAP2K4,GADD45B,GADD45G,ABL1,MRE11A,CBX5,RAD50,SMC1A,JUN,NFKBIA,GADD45A,CREB1,ATF4,ATM,TP53,SMC3,CREBBP,MAPK8,MAPK9,MDM2,CREB3L4,MAPK12,CREB5,CCNB1,NBN,MAPK14,SMC2,RAD9A,MAPK10,TLK1,TLK2,CDK2
Induction of Apoptosis by HIV1	0.790679	10/60 (17%)	23/60 (38%)	27/60 (45%)	MAP2K4,RELA,NFKBIE,MAP3K5,NFKB1,FAS,BCL2,TRADD,IKBKB,IKBKG,SLC25A6,NFKBIA,CASP9,HTRA2,CHUK,TP53,MAP3K14,CXCR4,MAPK8,MAPK9,SLC25A3,IKBKE,BAX,NFKB2,MAPK12,XIAP,BCL2L1,DAXX,MAPK10,IKBKAP,SLC25A10,SLC25A5,BIRC2
Glioblastoma Multiforme Signaling	0.790679	24/146 (16%)	52/146 (36%)	70/146 (48%)	RAF1,FZD3,AXIN1,PIK3R1,SOS2,NF2,HRAS,KRAS,PIK3R4,PTEN,MYC,PLCD3,RHOG,PLCE1,MAP2K2,RHOB,PIK3CG,MAPK3,TSC2,MRAS,GSK3B,E2F2,ATM,TP53,PIK3C2B,RPS6KB1,AKT2,E2F4,RRAS,RAC1,RHOJ,FZD9,ITPR1,TCF3,APC,PIK3R3,IGF2,RHOQ,CDC42,PLCG2,PRKCD,FZD6,PLCB3,CDK2,TSC1,FZD10,PDGFA,PDIA3,RHOT2,CDK4,EGF,SHC1,MTOR,AKT1,IGF1,RHOT1,PIK3C3,SOS1,IGF1R,RHOU,PIK3R2,RHOF,CTNNB1,MAP2K1,EGFR,SRC,PIK3C2A,GRB2,RHOC,PLCG1,MDM2,FZD8,R…
Epithelial Adherens Junction Signaling	0.790679	39/146 (27%)	54/146 (37%)	53/146 (36%)	TUBA1B,RAPGEF1,MYH10,MYH9,MYL6,MYL2,TGFBR3,ARPC5,HRAS,MLLT4,KRAS,TUBB,CLIP1,PTEN,TGFBR2,KEAP1,BAIAP2,MRAS,MYL4,TUBA1C,ACTG2,JUP,ACTA1,FARP2,ACTR2,DLL1,AKT2,TUBB3,NOTCH3,RRAS,FGFR1,TUBB2A,ACTN3,RAC1,TCF3,RAP1A,ACVR1B,APC,MYL9,MET,EPN2,CDH2,CDH1,ARPC1A,ACTA2,CDC42,ARPC2,ACTN4,CLINT1,NOTCH1,ACTG1,RAP1B,TCF4,ARPC1B,CTNNA1,BMPR2,EGF,CRK,MYH11,ACVR2B,IQGAP1,HNF1A,TUBB2B,YES1,NOTCH2,ACTR3,AKT1,HGF,TUBA3…
GŒ±q Signaling	0.790679	20/147 (14%)	53/147 (36%)	74/147 (50%)	RAF1,PLD2,ADRBK1,NFATC3,PIK3R1,GNB2L1,PIK3R4,GNB1,IKBKB,IKBKG,RHOG,GYS1,MAP2K2,RHOB,PIK3CG,MAPK3,PPP3R1,MRAS,ARHGEF25,GSK3B,ADRA1B,PRKD1,ATM,PIK3C2B,AKT2,PLD3,RHOJ,ITPR1,NFKB2,PPP3CC,PLD1,CHRM5,ADRA1D,PIK3R3,RHOQ,PLCG2,PRKCD,GNB2,PLCB3,RELA,NAPEPLD,NFKBIE,GNA11,RHOT2,NFKB1,PRKCZ,GNG7,HMOX1,AKT1,NFKBIA,RHOT1,PIK3C3,RHOU,PRKCE,PIK3R2,CHUK,RHOF,GNB1L,GNG5,MAP2K1,PPP3CA,GNAS,PIK3C2A,RHOC,CSK,CHP1,GNA…
Retinoic acid Mediated Apoptosis Signaling	0.790679	10/62 (16%)	7/62 (11%)	45/62 (73%)	PARP16,PARP10,ART1,PARP2,TNFSF10,PARP12,PARP3,IRF1,RXRG,TNKS,CASP9,PARP15,DAP3,PARP11,RXRA,RXRB,IFNAR1
Superpathway of Melatonin Degradation	0.790679	16/62 (26%)	14/62 (23%)	32/62 (52%)	CYP3A7,UGT1A6,CYP2U1,UGT2B15,CYP2C19,POR,EXT2,MAOB,UGT2A3,UGT2A1,SULT1A3/SULT1A4,CYP2A6 (includes others),SULT1C3,CYP1A1,UGT2B10,UGT1A3,CSGALNACT1,UGT1A4,UGT1A1,IL4I1,LARGE,CYP3A4,SMOX,CYP2D6,CYP4B1,CYP2J2,B3GAT3,GYLTL1B,UGT1A7 (includes others),SULT1B1
Antiproliferative Role of Somatostatin Receptor 2	0.790679	12/63 (19%)	20/63 (32%)	31/63 (49%)	RAP1B,PIK3R1,GNB2L1,HRAS,KRAS,PIK3R4,GNG7,GNB1,MAP2K2,MAPK3,PIK3C3,PIK3CG,MRAS,PIK3R2,GNG5,GNB1L,MAP2K1,ATM,SRC,PIK3C2B,PTPN6,PIK3C2A,RRAS,PIK3R3,RRAS2,PTPN11,SSTR2,NPR1,GNB2,PIK3CB,CDKN1B,NPR2
Role of JAK1 and JAK3 in Œ≥c Cytokine Signaling	0.790679	10/63 (16%)	20/63 (32%)	33/63 (52%)	BLNK,SOCS3,JAK1,PIK3R1,HRAS,KRAS,JAK2,PIK3R4,SHC1,PIK3C3,PIK3CG,MAPK3,MRAS,IRS2,PIK3R2,STAT1,ATM,STAT5A,STAT6,PIK3C2B,IL2RG,PIK3C2A,RRAS,GRB2,STAT3,PIK3R3,RRAS2,PTPN11,IRS1,PIK3CB
Role of PI3K/AKT Signaling in the Pathogenesis of Influenza	0.790679	7/64 (11%)	23/64 (36%)	34/64 (53%)	RELA,PIK3R1,NFKBIE,CRK,PIK3R4,NFKB1,CASP9,AKT1,NFKBIA,MAP2K2,PIK3C3,PIK3CG,MAPK3,GSK3B,PIK3R2,MAP2K1,ATM,KPNA3,PIK3C2B,AKT2,PIK3C2A,CRKL,GNAI1,NFKB2,PIK3R3,GNAI2,GNAI3,ZNF346,PIK3CB,IFNAR1
IL-17A Signaling in Airway Cells	0.790679	10/64 (16%)	28/64 (44%)	26/64 (41%)	MAP2K4,RELA,JAK1,PIK3R1,NFKBIE,JAK2,NFKB1,PIK3R4,PTEN,IKBKB,IKBKG,NFKBIA,AKT1,TRAF3IP2,MAP2K2,MAPK3,PIK3CG,PIK3C3,MAP3K7,GSK3B,CHUK,PIK3R2,MAP2K1,ATM,PIK3C2B,AKT2,PIK3C2A,TYK2,MAPK8,MAPK9,IKBKE,STAT3,NFKB2,MAPK12,PIK3R3,MAPK14,MAPK10,PIK3CB
CXCR4 Signaling	0.790679	20/152 (13%)	57/152 (38%)	75/152 (49%)	MAP2K4,RAF1,MYL6,MYL2,CD4,PIK3R1,GNB2L1,HRAS,KRAS,PIK3R4,GNB1,PTK2,RHOG,MAP2K2,RHOB,PIK3CG,MAPK3,MRAS,MYL4,ARHGEF11,GNA13,PRKD1,ATM,PIK3C2B,AKT2,RRAS,RAC1,RHOJ,ITPR1,MAPK12,MYL9,PIK3R3,RHOQ,PRKCD,GNAO1,GNB2,MAPK10,PLCB3,GNA11,RHOT2,CRK,BCAR1,PRKCZ,GNG7,JUN,AKT1,RHOT1,PIK3C3,RHOU,PRKCE,PIK3R2,RHOF,GNB1L,GNG5,MAP2K1,SRC,GNAS,PIK3C2A,CXCR4,RHOC,GNA12,EGR1,ADCY3,GNAI1,MAPK8,GNAQ,MAPK9,MYL1,GNAI2,GNAI…
CD40 Signaling	0.790679	12/65 (18%)	28/65 (43%)	25/65 (38%)	MAP2K4,RELA,CD40LG,PIK3R1,NFKBIE,NFKB1,PIK3R4,TANK,IKBKB,IKBKG,JUN,NFKBIA,MAP2K2,MAPK3,PIK3CG,PIK3C3,MAP3K7,CHUK,PIK3R2,MAPKAPK2,MAP2K1,ATM,PIK3C2B,MAP3K14,ATF1,PIK3C2A,PTGS1,MAPK8,MAPK9,IKBKE,STAT3,NFKB2,MAPK12,PIK3R3,FOS,MAPK14,MAPK10,IKBKAP,PIK3CB,MAP2K3
Non-Small Cell Lung Cancer Signaling	0.790679	16/65 (25%)	28/65 (43%)	21/65 (32%)	RAF1,BAD,PA2G4,PIK3R1,SOS2,CDK4,ABL1,PDPK1,EGF,HRAS,KRAS,PIK3R4,CASP9,AKT1,MAP2K2,MAPK3,PIK3CG,PIK3C3,FOXO3,SOS1,MRAS,ERBB2,PIK3R2,RXRB,MAP2K1,EGFR,RASSF1,ATM,TP53,PIK3C2B,AKT2,FHIT,TFDP1,PIK3C2A,GRB2,RRAS,PLCG1,ITPR1,SIN3A,PIK3R3,RXRG,RRAS2,PIK3CB,RXRA
Erythropoietin Signaling	0.790679	11/67 (16%)	36/67 (54%)	20/67 (30%)	EPO,SOCS3,RAF1,RELA,PIK3R1,NFKBIE,SOS2,PDPK1,HRAS,KRAS,JAK2,PIK3R4,NFKB1,PRKCZ,SHC1,NFKBIA,JUN,AKT1,MAP2K2,MAPK3,PIK3CG,PIK3C3,SOS1,MRAS,PRKCE,PIK3R2,MAP2K1,PRKD1,ATM,RPS6KB1,SRC,PIK3C2B,STAT5A,AKT2,PTPN6,PIK3C2A,GRB2,RRAS,PLCG1,NFKB2,PIK3R3,FOS,PRKCI,RRAS2,PRKCD,PLCG2,PIK3CB
Neurotrophin/TRK Signaling	0.790679	15/67 (22%)	31/67 (46%)	21/67 (31%)	MAP2K4,RAF1,PIK3R1,SOS2,PDPK1,HRAS,KRAS,MAP3K5,PIK3R4,SHC1,AKT1,JUN,MAP2K2,MAPK3,PIK3CG,PIK3C3,NTRK1,CREB1,SOS1,MRAS,ATF4,PIK3R2,MAP2K1,ATM,PIK3C2B,SPRY1,PIK3C2A,GRB2,RRAS,CREBBP,MAPK8,PLCG1,CREB3L4,CREB5,PIK3R3,FOS,NTRK2,RRAS2,PTPN11,GAB1,CDC42,NTRK3,SPRY2,PIK3CB,MAP2K3,RPS6KA1
Tec Kinase Signaling	0.790679	26/157 (17%)	53/157 (34%)	78/157 (50%)	MAP2K4,JAK1,PIK3R1,GNB2L1,PIK3R4,GNB1,PTK2,RHOG,RHOB,PIK3CG,MRAS,ACTG2,GNA13,ACTA1,FGR,PRKD1,ATM,ITK,STAT6,PIK3C2B,STAT5A,TYK2,RHOJ,BMX,NFKB2,STAT3,MAPK12,PIK3R3,RHOQ,ACTA2,PRKCD,PLCG2,GNAO1,GNB2,MAPK10,VAV1,ACTG1,RELA,FYN,GNA11,RHOT2,TNFSF10,JAK2,NFKB1,PRKCZ,GNG7,FAS,YES1,RHOT1,PIK3C3,HCK,RHOU,PRKCE,PIK3R2,RHOF,STAT1,GNB1L,GNG5,ITGB1,SRC,GNAS,PIK3C2A,RHOC,GNA12,ACTB,GNAI1,MAPK8,GNAQ,MAPK9,PLCG1,…
GDNF Family Ligand-Receptor Interactions	0.790679	13/68 (19%)	31/68 (46%)	24/68 (35%)	MAP2K4,DOK5,RAF1,GFRA3,PIK3R1,SOS2,HRAS,KRAS,PIK3R4,SHC1,JUN,MAP2K2,MAPK3,PIK3C3,GFRA1,PIK3CG,SOS1,CREB1,MRAS,IRS2,PIK3R2,RASA1,MAP2K1,ATM,PIK3C2B,PIK3C2A,DOK6,GRB2,RRAS,MAPK8,RAC1,MAPK9,PLCG1,ITPR1,MAPK12,PIK3R3,FOS,RRAS2,GAB1,CDC42,IRS1,PLCG2,MAPK10,PIK3CB
Remodeling of Epithelial Adherens Junctions	0.790679	21/68 (31%)	35/68 (51%)	12/68 (18%)	TUBA1B,RAB5C,ARPC5,TUBB,MAPRE2,CLIP1,CBLL1,EXOC2,TUBA1C,ACTG2,DNM2,ACTA1,ACTR2,TUBB3,TUBB2A,ACTN3,APC,MET,CDH1,ARPC1A,ACTA2,ARPC2,ACTN4,ACTG1,NME1,RALA,ARPC1B,CTNNA1,RAB5B,IQGAP1,TUBB2B,ARF6,RAB5A,ACTR3,HGF,TUBA3C/TUBA3D,ARPC3,TUBB4A,TUBA3E,VCL,CTNNB1,HGS,SRC,TUBB4B,ARPC5L,MAPRE1,ACTB,TUBG1,RAB7A,TUBA4A,DNM1,TUBA1A,DNM1L,ARPC4,MAPRE3,CTNND1
Macropinocytosis Signaling	0.790679	11/68 (16%)	27/68 (40%)	30/68 (44%)	PDGFA,PIK3R1,EGF,HRAS,KRAS,PIK3R4,PRKCZ,ARF6,RAB5A,PIK3C3,PIK3CG,HGF,MRAS,PRKCE,PIK3R2,PRKD1,ATM,ITGB1,PIK3C2B,SRC,PIK3C2A,RRAS,ANKFY1,RAC1,PLCG1,RAB34,MET,PIK3R3,ITGB2,PRKCI,RRAS2,ABI1,CDC42,PRKCD,PLCG2,PIK3CB,ACTN4,ITGB6
Germ Cell-Sertoli Cell Junction Signaling	0.790679	36/160 (23%)	58/160 (36%)	66/160 (41%)	MAP2K4,TUBA1B,RAC2,AXIN1,PIK3R1,HRAS,PDPK1,MLLT4,KRAS,PIK3R4,TUBB,PTK2,TGFBR2,RHOG,MAP2K2,CFL2,RHOB,PIK3CG,KEAP1,MAPK3,MRAS,MAP3K7,MTMR2,TUBA1C,JUP,ACTG2,ACTA1,ATM,PIK3C2B,MAP3K14,TUBB3,CFL1,RRAS,TUBB2A,ACTN3,RAC1,RHOJ,MAPK12,GSN,RAC3,PIK3R3,EPN2,CDH2,CDH1,RHOQ,ACTA2,CDC42,MAPK10,MAP2K3,ACTN4,CLINT1,ACTG1,RHOT2,CTNNA1,ILK,MAP3K5,IQGAP1,BCAR1,TUBB2B,AKT1,RHOT1,PIK3C3,TUBA3C/TUBA3D,RHOU,TUBB4A,PIK3…
Dopamine-DARPP32 Feedback in cAMP Signaling	0.790679	16/161 (10%)	63/161 (39%)	82/161 (51%)	PRKACB,PPP2CA,PPP2R5B,CSNK1A1,PRKG2,ATP2A2,PLCD3,CACNA1E,PLCE1,PPP1R7,PPP3R1,PPM1L,ATF4,PPP1CA,PRKD1,KCNJ8,CSNK1G2,PPP1R1B,CREBBP,CSNK1D,PPP1R14A,ATP2A3,PPP1R11,PAWR,ITPR1,PPP3CC,CREB3L4,CREB5,PPP2CB,PPP2R1A,KCNJ14,PPP2R4,PRKCD,PLCG2,CREM,PRKACA,PLCB3,KCNJ6,PDIA3,PPP2R2A,PPP1R3C,PPP1CB,PRKAG1,PRKCZ,ATP2A1,GRINA,CSNK1E,PPP1CC,PPP1R10,CDK5,PPP1R12A,CREB1,PRKCE,PPP2R5C,PPP2R2C,PPP3CA,GNAS,CACNA1D,AT…
Caveolar-mediated Endocytosis Signaling	0.790679	10/71 (14%)	24/71 (34%)	37/71 (52%)	FLNB,COPZ1,FYN,ARCN1,ITGA2B,RAB5C,ITSN1,COPA,COPE,ABL1,EGF,RAB5B,COPB2,RAB5A,FLNA,PTPN1,ACTG2,DNM2,ACTA1,EGFR,ITGB1,SRC,ACTB,FLOT1,COPB1,COPG1,ITGB2,FLOT2,ACTA2,ZBTB12,ITGA1,INSR,ITGB6,ACTG1
IL-3 Signaling	0.790679	13/71 (18%)	33/71 (46%)	25/71 (35%)	RAF1,RAPGEF1,JAK1,BAD,PIK3R1,HRAS,KRAS,JAK2,PIK3R4,PRKCZ,SHC1,AKT1,JUN,MAP2K2,PPP3R1,MAPK3,PIK3C3,PIK3CG,SOS1,MRAS,PRKCE,PIK3R2,STAT1,MAP2K1,PPP3CA,PRKD1,ATM,STAT6,PIK3C2B,STAT5A,AKT2,PTPN6,PIK3C2A,GRB2,RRAS,CRKL,CHP1,RAC1,PPP3CC,STAT3,PIK3R3,FOS,PRKCI,RRAS2,PRKCD,PIK3CB
Hepatic Cholestasis	0.790679	24/162 (15%)	42/162 (26%)	96/162 (59%)	MAP2K4,PRKACB,PPARA,ABCG8,GCGR,HSD3B7,CETP,ATP8B1,CYP8B1,IKBKB,IKBKG,NR0B2,PPRC1,FGFR4,ABCC1,MAP3K7,ABCB11,HNF4A,IL1RAP,PRKD1,MAP3K14,CYP7B1,TJP2,NR1H3,NFKB2,MAPK12,PRKCD,PRKACA,MAPK10,INSR,RXRA,ESR1,RELA,ABCG5,SLC4A2,IL1RL1,NR1H4,NFKBIE,ABCC2,NFKB1,HNF1A,PRKCZ,PRKAG1,SLCO1C1,NFKBIA,JUN,CYP7A1,PRKCE,CHUK,GNAS,CYP27A1,MYD88,ADCY3,PRKAR2A,MAPK8,MAPK9,IKBKE,IRAK3,PRKCI,ABCB4,SREBF1,PRKAG2,NR5A2,ADCY…
IL-17 Signaling	0.790679	11/72 (15%)	27/72 (38%)	34/72 (47%)	MAP2K4,RELA,JAK1,PIK3R1,HRAS,KRAS,JAK2,NFKB1,PIK3R4,TRAF3IP2,AKT1,JUN,MAP2K2,MAPK3,PIK3CG,PIK3C3,MAP3K7,MRAS,GSK3B,PIK3R2,MAPKAPK2,MAP2K1,ATM,MAP3K14,PIK3C2B,AKT2,PIK3C2A,RRAS,MAPK8,MAPK9,CEBPB,MAPK12,PIK3R3,MAPK14,RRAS2,MAPK10,PIK3CB,MAP2K3
LPS-stimulated MAPK Signaling	0.790679	17/73 (23%)	33/73 (45%)	23/73 (32%)	MAP2K4,RAF1,PIK3R1,SRF,HRAS,KRAS,PIK3R4,IKBKB,IKBKG,MAP2K2,PIK3CG,MAPK3,MAP3K7,MRAS,PRKD1,ATM,PIK3C2B,MAP3K14,RRAS,RAC1,NFKB2,MAPK12,PIK3R3,CDC42,PRKCD,MAPK10,MAP2K3,RELA,NFKBIE,MAP3K5,NFKB1,PRKCZ,JUN,NFKBIA,PIK3C3,CREB1,PRKCE,PIK3R2,CHUK,MAP2K1,PIK3C2A,ATF1,MAPK8,MAPK9,IKBKE,FOS,RRAS2,PRKCI,MAPK14,PIK3CB
NF-Œ∫B Activation by Viruses	0.790679	11/73 (15%)	31/73 (42%)	31/73 (42%)	RAF1,RELA,PIK3R1,CD4,NFKBIE,HRAS,KRAS,NFKB1,PIK3R4,PRKCZ,IKBKB,IKBKG,NFKBIA,AKT1,MAPK3,PIK3CG,PIK3C3,MRAS,PRKCE,CHUK,PIK3R2,PRKD1,ATM,ITGB1,MAP3K14,PIK3C2B,AKT2,PIK3C2A,RRAS,MAP3K1,TBP,IKBKE,NFKB2,PIK3R3,ITGB2,PRKCI,RRAS2,PRKCD,IKBKAP,ITGA1,PIK3CB,EIF2AK2
Prolactin Signaling	0.790679	16/73 (22%)	34/73 (47%)	23/73 (32%)	RAF1,SOCS3,PIK3R1,SOCS6,SOS2,PDPK1,HRAS,KRAS,PIK3R4,MYC,MAP2K2,MAPK3,PIK3CG,MRAS,PRKD1,ATM,STAT5A,PIK3C2B,RRAS,CREBBP,STAT3,IRF1,PIK3R3,PTPN11,PRKCD,IRS1,PLCG2,TCF7,FYN,PRL,JAK2,NR3C1,PRKCZ,SHC1,JUN,PIK3C3,SOS1,SOCS2,PRKCE,PIK3R2,STAT1,MAP2K1,PIK3C2A,GRB2,PLCG1,CEBPB,FOS,RRAS2,PRKCI,PIK3CB
STAT3 Pathway	0.790679	20/73 (27%)	29/73 (40%)	24/73 (33%)	MAP2K4,SOCS3,RAF1,PTPN2,TGFBR3,SOCS6,BMPR2,HRAS,KRAS,JAK2,BCL2,MYC,TGFBR2,FGFR3,MAP2K2,PIM1,FGFR4,MAPK3,NTRK1,CISH,IGF1R,MRAS,SOCS2,MAP2K1,EGFR,SRC,PTPN6,FLT1,RRAS,FGFR1,TYK2,MAPK8,RAC1,MAPK9,FGFR2,STAT3,MAPK12,IGF2R,NDUFA13,DDR1,RRAS2,MAPK14,NTRK2,GHR,NTRK3,MAPK10,INSR,FGFRL1,KDR
FLT3 Signaling in Hematopoietic Progenitor Cells	0.790679	17/74 (23%)	29/74 (39%)	28/74 (38%)	RAF1,BAD,PIK3R1,SOS2,RPS6KA3,PDPK1,HRAS,KRAS,PIK3R4,EIF4E,EIF4EBP1,SHC1,MTOR,AKT1,MAP2K2,MAPK3,PIK3C3,PIK3CG,SOS1,CREB1,MRAS,ATF4,PIK3R2,STAT1,MAP2K1,ATM,RPS6KB1,STAT6,PIK3C2B,STAT5A,AKT2,PIK3C2A,GRB2,RRAS,CREBBP,RPS6KA5,CREB3L4,STAT3,MAPK12,CREB5,PIK3R3,MAPK14,RRAS2,PTPN11,PIK3CB,RPS6KA1
Leptin Signaling in Obesity	0.790679	11/74 (15%)	26/74 (35%)	37/74 (50%)	PRKACB,SOCS3,PDIA3,LEPR,PIK3R1,JAK2,PIK3R4,PRKAG1,PLCD3,AKT1,PLCE1,MAP2K2,PDE3B,MAPK3,PIK3CG,PIK3C3,PIK3R2,MAP2K1,ATM,PIK3C2B,AKT2,GNAS,PIK3C2A,GRB2,ADCY3,PRKAR2A,PLCG1,STAT3,PIK3R3,PTPN11,PLCG2,PRKACA,PRKAG2,PLCB3,PIK3CB,ADCY7,PRKAR1A
IL-4 Signaling	0.790679	13/75 (17%)	23/75 (31%)	39/75 (52%)	JAK1,NFATC3,PIK3R1,SOS2,HLA-DQA1,HRAS,KRAS,JAK2,PIK3R4,OCRL,NR3C1,SHC1,MTOR,AKT1,INPP5B,PIK3CG,PIK3C3,SOS1,MRAS,RPS6KB2,PIK3R2,ATM,RPS6KB1,PIK3C2B,STAT6,AKT2,IL2RG,PTPN6,PIK3C2A,GRB2,RRAS,TYK2,PIK3R3,RRAS2,IRS1,PIK3CB
Wnt/Œ≤-catenin Signaling	0.790679	22/169 (13%)	61/169 (36%)	86/169 (51%)	CSNK2A1,FZD3,PPP2CA,AXIN1,TGFBR3,PPP2R5B,CSNK1A1,TLE1,GSK3A,BCL9,MYC,TGFBR2,PPM1L,MAP3K7,RUVBL2,GSK3B,SOX4,TP53,AKT2,GJA1,CSNK1G2,CREBBP,CSNK1D,FZD9,TCF3,ACVR1B,APC,PPP2CB,DVL2,PPP2R1A,CDH2,CDH1,PPP2R4,GNAO1,FZD6,TLE3,SOX8,SFRP1,FZD10,TCF4,SFRP2,PPP2R2A,MARK2,ILK,BMPR2,ACVR2B,HNF1A,CSNK1E,JUN,AKT1,CDH3,SFRP5,PPP2R5C,PPP2R2C,CSNK2B,CTNNB1,SOX5,SRC,LRP5,PPARD,PPP2R5D,CSNK1G3,DVL1,HDAC1,ACVR1,GNAQ,M…
HER-2 Signaling in Breast Cancer	0.790679	12/76 (16%)	33/76 (43%)	31/76 (41%)	TSC1,BAD,PIK3R1,SOS2,EGF,HRAS,KRAS,GSK3A,MAP3K5,PIK3R4,PRKCZ,CASP9,AKT1,PIK3CG,PIK3C3,SOS1,TSC2,MRAS,PRKCE,GSK3B,ERBB2,PIK3R2,PRKD1,EGFR,ATM,ITGB1,TP53,PIK3C2B,AKT2,PIK3C2A,GRB2,RRAS,PLCG1,ERBB3,MDM2,MMP2,PIK3R3,ITGB2,PRKCI,RRAS2,CDC42,PRKCD,PIK3CB,CDKN1B,ITGB6
VEGF Family Ligand-Receptor Interactions	0.790679	11/76 (14%)	33/76 (43%)	32/76 (42%)	RAF1,PIK3R1,SOS2,HRAS,KRAS,PIK3R4,PRKCZ,VEGFA,SHC1,AKT1,MAP2K2,MAPK3,PIK3C3,PIK3CG,SOS1,MRAS,PRKCE,PIK3R2,PLA2G12B,MAP2K1,PRKD1,PLA2G12A,ATM,PIK3C2B,AKT2,NRP2,FLT1,PIK3C2A,GRB2,RRAS,PLA2G1B,PLA2G3,PLCG1,PIK3R3,PLA2G6,FOS,PRKCI,RRAS2,PLA2G2E,PRKCD,PLCG2,PIK3CB,KDR,NRP1
VDR/RXR Activation	0.799466	14/78 (18%)	20/78 (26%)	44/78 (56%)	BGLAP,CSNK2A1,CYP24A1,CCNC,PDGFA,IL1RL1,HES1,PRKCZ,PSMC5,GTF2B,YY1,GADD45A,NCOA2,PRKCE,NCOR1,VDR,RXRB,PRKD1,LRP5,PPARD,IGFBP5,CEBPB,THBD,SULT2A1,NCOA3,RXRG,PRKCI,COL13A1,PRKCD,IGFBP3,NCOR2,CDKN1B,RXRA,HSD17B2
Reelin Signaling in Neurons	0.802232	12/79 (15%)	30/79 (38%)	37/79 (47%)	MAP2K4,PAFAH1B2,FYN,PIK3R1,ARHGEF1,DAB1,PIK3R4,YES1,AKT1,CDK5,PIK3CG,PIK3C3,HCK,ARHGEF11,ARHGEF2,GSK3B,ARHGEF3,PIK3R2,FGR,ATM,ITGB1,PIK3C2B,SRC,PIK3C2A,CRKL,CNR1,MAPK8,MAPK9,MAPK12,MAPK8IP3,APP,PIK3R3,ITGB2,ARHGEF5,APBB1,MAPK10,LYN,ITGA1,PIK3CB,PAFAH1B1,ARHGEF9,PAFAH1B3
Ceramide Signaling	0.804822	15/80 (19%)	36/80 (45%)	29/80 (36%)	MAP2K4,RAF1,BAD,PPP2CA,PIK3R1,PPP2R5B,HRAS,KRAS,PIK3R4,CTSD,PIK3CG,MAPK3,PPM1L,MRAS,ATM,PIK3C2B,AKT2,CNKSR1,RRAS,NFKB2,PIK3R3,PPP2CB,PPP2R1A,PPP2R4,RELA,PPP2R2A,SMPD1,NFKB1,PRKCZ,BCL2,JUN,AKT1,PIK3C3,PPP2R5C,PPP2R2C,PIK3R2,SMPD3,MAP2K1,S1PR2,PIK3C2A,PPP2R5D,MAP3K1,MAPK8,CERK,PPP2R5A,FOS,RRAS2,PIK3CB,PPP2R5E,ENPP7,PPP2R1B
Melanocyte Development and Pigmentation Signaling	0.824898	18/84 (21%)	33/84 (39%)	33/84 (39%)	PRKACB,RAF1,PIK3R1,SOS2,RPS6KA3,HRAS,CRK,KRAS,PIK3R4,PRKAG1,BCL2,SHC1,MAP2K2,PIK3C3,MAPK3,PIK3CG,SOS1,CREB1,RPS6KB2,MRAS,ATF4,PIK3R2,MAP2K1,ATM,SRC,RPS6KB1,PIK3C2B,PTPN6,GNAS,PIK3C2A,GRB2,RRAS,ADCY3,CREBBP,PRKAR2A,PLCG1,RPS6KA5,CREB3L4,CREB5,PIK3R3,RRAS2,PTPN11,PLCG2,PAX3,PRKAG2,PRKACA,PIK3CB,RPS6KA1,MC1R,ADCY7,PRKAR1A
FGF Signaling	0.82718	23/85 (27%)	27/85 (32%)	35/85 (41%)	RAF1,PIK3R1,SOS2,HRAS,PIK3R4,FGFR3,PIK3CG,FGFR4,MAPK3,ATF4,ATM,PIK3C2B,PTPN6,AKT2,FGFR1,CRKL,CREBBP,RAC1,FGFR2,ITPR1,STAT3,CREB3L4,CREB5,MAPK12,MET,FGF17,PIK3R3,PTPN11,GAB1,MAP2K3,FGFRL1,FGF2,CRK,MAP3K5,AKT1,PIK3C3,HGF,CREB1,SOS1,PIK3R2,MAPKAPK2,MAP2K1,PIK3C2A,GRB2,MAP3K1,MAPK8,PLCG1,RPS6KA5,MAPK14,PIK3CB
