# Supplementary material for: Sea lampreys elicit strong transcriptomic responses in the lake trout liver during parasitism
Source: BMC Genomics. 2016 Aug 24;17(1):675. doi: 10.1186/s12864-016-2959-9 (PMC4997766; doi:10.1186/s12864-016-2959-9)
Supplement: Additional file 8: — Siscowet IPA: All IPA pathways compared to the edgeR analysis of parasitized and nonparasitized siscowet lake trout. (XLSX 103 kb) [file 12864_2016_2959_MOESM8_ESM.xlsx]

## Sheet: IPA analysis siscowet Benjamini
Additional File 8: All IPA pathways compared to the edgeR analysis of parasitized and nonparasitized siscowet lake trout.
A: IPA pathway name
B: Benjamini-Hochberg p value
C: Number of genes downregulated in the compared IPA pathway
D: Number of genes upregulated in the compared IPA pathway
E: Number of genes that did not overlap in the compared IPA pathway
F: Genes in the IPA pathway that overlapped with the edgeR analysis
¬© 2000-2015 QIAGEN. All rights reserved.
Ingenuity Canonical Pathways	B-H p value	Downregulated	Upregulated	No overlap with dataset	Molecules
Tryptophan Degradation III (Eukaryotic)	0.000131826	16/21 (76%)	2/21 (10%)	3/21 (14%)	AFMID,HSD17B10,KMO,ACAT2,TDO2,HAAO,IDO2,GCDH,HSD17B8,ACMSD,HADHB,ACAT1,EHHADH,CA1,HSD17B4,HADHA,HADH,KYNU
NRF2-mediated Oxidative Stress Response	0.00030903	46/180 (26%)	73/180 (41%)	61/180 (34%)	RAF1,DNAJB4,PIK3R1,MAF,GCLC,DNAJC3,HRAS,KRAS,SOD2,KEAP1,PIK3CG,ABCC1,DNAJA3,ATF4,FOSL1,GSTA1,TXN,DNAJC16,PRKD1,GSTK1,ATM,PIK3C2B,DNAJB12,DNAJC9,RRAS,CREBBP,JUNB,ACTA2,STIP1,DNAJC14,MAP2K3,SQSTM1,HACD3,ACTG1,GSTP1,EPHX1,FTH1,PRDX1,ABCC2,HSPB8,DNAJA4,MAP3K5,DNAJA1,PRKCZ,MAFG,AKT1,JUN,PIK3C3,UBE2K,PRKCE,PIK3R2,FKBP5,GSTM1,ACTB,SLC35A2,MAPK8,DNAJC11,FOS,FTL,GPX2,CCT7,AOX1,MAP2K4,DNAJC15,DNAJB2,PIK3R4…
Xenobiotic Metabolism Signaling	0.00354813	68/271 (25%)	66/271 (24%)	137/271 (51%)	RAF1,CAMK1,PPP2CA,PIK3R1,MAF,GCLC,HRAS,KRAS,ARNT,UGT2B15,CHST2,ALDH1L1,SUMO1,PIK3CG,KEAP1,HS3ST1,GSTA1,SULT1C3,ALDH3A1,PRKD1,ALDH6A1,ALDH7A1,GSTK1,ATM,PIK3C2B,RRAS,CREBBP,UGT1A3,NFKB2,UGT1A4,HS3ST3B1,PPP2R4,MAP2K3,RXRA,NDST1,GSTP1,CAMK2G,ALDH4A1,PPP2R2A,ABCC2,HS2ST1,MAP3K5,PRKCZ,HS3ST3A1,CES1,UGT2A1,HSP90AB1,PIK3C3,PRKCE,CHST10,PIK3R2,CITED2,ALDH5A1,CAMK2B,GSTM1,CYP1A1,SRA1,SULT1C2,PPP2R5D,MAPK8,…
Aryl Hydrocarbon Receptor Signaling	0.00354813	34/140 (24%)	31/140 (22%)	75/140 (54%)	TRIP11,ARNT,MYC,NR2F1,CTSD,ALDH1L1,NR0B2,ALDH3A2,MAPK3,GSTA1,ALDH3A1,ALDH6A1,GSTK1,ALDH7A1,ATM,TP53,TFDP1,ALDH8A1,NFKB2,NCOA3,ALDH9A1,ALDH1A2,HSP90AA1,HSPB7,ALDH18A1,RXRA,ESR1,ESR2,MGST3,CDK2,GSTP1,RELA,ALDH4A1,NFIX,CDK4,NFKB1,SMARCA4,PTGES3,FAS,TGM2,GSTT2/GSTT2B,HSP90B1,JUN,HSP90AB1,NCOA2,NEDD8,RXRB,ALDH5A1,SRC,GSTM1,CYP1A1,NFIC,MAPK8,SLC35A2,MDM2,BAX,GSTO1,AIP,FOS,RXRG,NFIA,NFIB,NCOR2,CDKN1B,MC…
LXR/RXR Activation	0.00776247	32/121 (26%)	28/121 (23%)	61/121 (50%)	ABCG8,APOB,VTN,APOA2,ARG2,ABCA1,CETP,FDFT1,LCAT,FASN,LPL,IL1RAP,MLXIPL,TTR,C3,NR1H3,UGT1A3,NFKB2,ACACA,PLTP,RXRA,FGA,APOD,RBP4,RELA,SCD,ABCG5,APOA4,IL1RL1,NR1H4,APOF,AMBP,C9,NFKB1,C4A/C4B,LYZ,SAA1,CYP7A1,NCOR1,TLR3,RXRB,PON3,AGT,HPX,ECHS1,AHSG,SERPINF1,SERPINF2,RXRG,APOA1,LDLR,NR1H2,TF,SREBF1,MYLIP,NCOR2,HMGCR,CLU,HADH,MMP9
Gluconeogenesis I	0.0138038	10/25 (40%)	4/25 (16%)	11/25 (44%)	PGK1,ENO3,ME3,ENO2,PGAM2,MDH1,FBP2,ENO1,GPI,GAPDH,FBP1,ALDOA,MDH2,GAPDHS
LPS/IL-1 Mediated Inhibition of RXR Function	0.0169824	55/219 (25%)	43/219 (20%)	121/219 (55%)	ABCG8,SLC27A2,CHST2,ALDH1L1,CYP2A6 (includes others),GSTA1,FABP7,HS3ST1,SULT1C3,ALDH3A1,ALDH6A1,ALDH7A1,GSTK1,NR1H3,HS3ST3B1,SLC27A6,SLC27A1,PLTP,ACOX3,RXRA,NDST1,GSTP1,ECSIT,ALDH4A1,ABCG5,IL1RL1,NR1H4,ABCC2,HS2ST1,HS3ST3A1,JUN,ACSL4,CHST10,FABP3,ALDH5A1,GSTM1,SULT1C2,MYD88,ACOX1,SLC35A2,MAPK8,IL4I1,SULT2B1,FABP2,SREBF1,NR5A2,NDST2,PPARGC1A,MAP2K4,PPARA,CYP3A7,CPT1B,SLC27A4,ABCA1,ABCB9,CYP2C19,CE…
Tetrapyrrole Biosynthesis II	0.0234423	5/5 (100%)	0/5 (0%)	0/5 (0%)	UROS,ALAD,ALAS2,ALAS1,HMBS
Glutaryl-CoA Degradation	0.0301995	10/12 (83%)	1/12 (8%)	1/12 (8%)	HSD17B10,ACAT2,ACAT1,HADHB,EHHADH,CA1,HSD17B4,HADHA,HADH,GCDH,HSD17B8
Glucocorticoid Receptor Signaling	0.030903	70/275 (25%)	107/275 (39%)	98/275 (36%)	RAF1,TAF11,BGLAP,POLR2F,PRKAB1,PRKAB2,SGK1,PIK3R1,SOS2,HRAS,GTF2E2,ARID2,KRAS,MNAT1,FGG,BAG1,SUMO1,PIK3CG,SMARCB1,SMARCC2,SERPINE1,CREBZF,ATM,POLR2I,SMAD2,PIK3C2B,STAT5A,AKT2,CDKN1C,RRAS,CDK7,CREBBP,TAT,GTF2F1,STAT3,PCK1,HSPA8,POU2F1,ERCC3,PRKACA,GTF2H1,PHF10,PRL,POLR2J,JAK2,HSPA1L,SMARCA4,GTF2A2,AR,AKT1,JUN,HSP90AB1,NCOA2,PIK3C3,SOS1,CREB1,GTF2H5,TAF3,NCOR1,PIK3R2,FKBP5,PPP3CA,GTF2H3,SRA1,GRB2,A…
TR/RXR Activation	0.030903	25/85 (29%)	28/85 (33%)	32/85 (38%)	PIK3R1,PIK3R4,PIK3CG,FASN,SLC16A2,SYT2,TBL1XR1,ATM,PIK3C2B,AKT2,SLC2A1,NCOA6,THRA,PCK1,DIO3,NCOA3,PIK3R3,F10,HDAC3,DIO1,ACACA,RXRA,FGA,THRB,HIF1A,NCOA4,ATP2A1,KLF9,SLC16A3,MTOR,AKT1,NCOA2,PDE3B,PIK3C3,CYP7A1,NCOR1,PIK3R2,RXRB,UCP2,PIK3C2A,MDM2,THRSP,ENO1,RXRG,UCP3,HP,LDLR,SREBF2,SREBF1,G6PC,PIK3CB,NCOR2,PPARGC1A
Aldosterone Signaling in Epithelial Cells	0.0346737	27/152 (18%)	59/152 (39%)	66/152 (43%)	RAF1,HSPA14,SGK1,DNAJB4,PIK3R1,HSPA1A/HSPA1B,SOS2,PIKFYVE,PDPK1,DNAJC3,PIP4K2B,KRAS,DNAJB2,DNAJC15,HSPA5,PIK3R4,PLCD3,HSPA4,PLCE1,MAP2K2,PIK3CG,DNAJC8,MAPK3,DNAJC22,DNAJC16,PRKD1,AHCY,ATM,PIK3C2B,DNAJB12,DNAJC9,HSPA9,DNAJC2,DNAJC25,ITPR1,DNAJB14,HSPA8,PIK3R3,DNAJC5,DUSP1,PRKCD,PLCG2,HSPB11,DNAJC18,DNAJB7,DNAJC14,HSPA13,PLCB3,HSP90AA1,HSPB7,DNAJB6,PIP4K2C,DNAJC17,PDIA3,DNAJC12,HSPB8,DNAJA1,HSPA1L,…
RAR Activation	0.0371535	48/190 (25%)	69/190 (36%)	73/190 (38%)	RDH10,PIK3R1,ARID2,MNAT1,VEGFA,LRAT,PIK3CG,SMARCB1,RDH16,SMARCC2,RDH13,ZBTB16,PRKD1,STAT5A,SMAD2,AKT2,CDK7,CREBBP,NFKB2,DHRS9,ERCC3,PRKACA,GTF2H1,RXRA,PHF10,JAK2,MAP3K5,PRKCZ,SMARCA4,AKT1,JUN,RDH14,PRKCE,GTF2H5,NCOR1,CSNK2B,PIK3R2,RXRB,CITED2,GTF2H3,SRA1,CSK,ACTB,MAPK8,RDH8,FOS,BRD7,GTF2H4,NCOR2,PPARGC1A,MAP2K4,PRKACB,CSNK2A1,SMAD3,NR2F2,PDPK1,RBP1,PSMC5,PTEN,NR2F1,TNIP1,SMAD1,SMAD9,SDR16C5,NRIP2…
Dolichol and Dolichyl Phosphate Biosynthesis	0.0371535	0/2 (0%)	2/2 (100%)	0/2 (0%)	DHDDS,DOLK
Formaldehyde Oxidation II (Glutathione-dependent)	0.0371535	2/2 (100%)	0/2 (0%)	0/2 (0%)	ADH5,ESD
eNOS Signaling	0.0371535	25/142 (18%)	38/142 (27%)	79/142 (56%)	PRKACB,HSPA14,PRKAB2,PRKAB1,PIK3R1,HSPA1A/HSPA1B,PDPK1,AQP8,HSPA5,PIK3R4,VEGFA,HSPA4,NOSIP,CASP9,PIK3CG,PRKAA1,PRKD1,DNM2,ATM,PIK3C2B,AKT2,HSPA9,AQP1,ITPR1,PIK3R3,HSPA8,CNGB1,PRKCD,PLCG2,PRKACA,HSP90AA1,ESR1,ESR2,SLC7A1,HSPA1L,PRKCZ,PRKAG1,HSP90B1,AKT1,HSP90AB1,STUB1,PIK3C3,PRKCE,PIK3R2,GNAS,PIK3C2A,FLT1,ADCY3,PRKAR2A,GNAQ,PLCG1,HSPA2,NOSTRIN,CALM1 (includes others),PRKG1,PRKCI,LPAR1,PRKAG2,PIK3C…
NAD biosynthesis II (from tryptophan)	0.0371535	7/15 (47%)	3/15 (20%)	5/15 (33%)	AFMID,KMO,TDO2,NADSYN1,HAAO,NMNAT1,ABL1,QPRT,IDO2,KYNU
Glycolysis I	0.0371535	8/25 (32%)	6/25 (24%)	11/25 (44%)	PGK1,PKLR,ENO3,PKM,ENO2,PGAM2,FBP2,ENO1,GPI,TPI1,ALDOA,GAPDH,FBP1,GAPDHS
Protein Ubiquitination Pathway	0.0371535	73/255 (29%)	112/255 (44%)	70/255 (27%)	PSMA7,DNAJB4,UBR2,DNAJC3,PSMB8,USP48,PAN2,BAG1,USP10,DNAJC22,PSMC2,PSMA2,ANAPC11,DNAJC16,DNAJB12,DNAJC9,UBE2Q1,USP9X,PSMD5,USP19,THOP1,UBE2S,USP6,UBE2G2,HSPA8,PSMB7,PSMB2,ZBTB12,PSMD12,PSMA5,UBR1,DNAJC14,HSPB11,PSMB1,PSMA4,ANAPC5,PSMD1,HSPB7,TAP2,UBE2C,USP24,USP18,PSMD7,PSMB10,PSMD9,CUL1,HSPB8,CDC23,DNAJA1,USP39,TAP1,HSPA1L,UBE4A,SMURF1,USO1,HSP90AB1,PSMC6,PSMD14,PARK2,AMFR,PSMB9,UBE2M,MED20,PSMD…
PPAR Signaling	0.0371535	17/94 (18%)	31/94 (33%)	46/94 (49%)	PPARA,RAF1,RELA,PDGFA,IL1RL1,NFKBIE,SOS2,HRAS,KRAS,NFKB1,NR2F1,IKBKB,SHC1,IKBKG,HSP90B1,NFKBIA,JUN,HSP90AB1,NR0B2,MAP2K2,MAPK3,SOS1,MAP3K7,MRAS,NCOR1,CHUK,MAP2K1,IL1RAP,CITED2,PPARG,MAP3K14,STAT5A,SRA1,GRB2,PPARD,RRAS,CREBBP,NR1H3,IKBKE,NFKB2,AIP,FOS,RRAS2,HSP90AA1,NCOR2,INSR,RXRA,PPARGC1A
Histidine Degradation III	0.0416869	2/8 (25%)	5/8 (63%)	1/8 (13%)	FTCD,MTHFD1L,UROC1,HAL,MTHFD2,MTHFD1,AMDHD1
Superoxide Radicals Degradation	0.0416869	4/8 (50%)	0/8 (0%)	4/8 (50%)	SOD2,CAT,CYGB,SOD1
Tryptophan Degradation to 2-amino-3-carboxymuconate Semialdehyde	0.0416869	5/8 (63%)	1/8 (13%)	2/8 (25%)	AFMID,KMO,TDO2,HAAO,IDO2,KYNU
Prostate Cancer Signaling	0.0416869	13/82 (16%)	43/82 (52%)	26/82 (32%)	RAF1,BAD,PIK3R1,SOS2,PDPK1,HRAS,KRAS,PIK3R4,PTEN,CASP9,MAP2K2,MAPK3,PIK3CG,MRAS,ATF4,GSK3B,ATM,TP53,PIK3C2B,AKT2,TFDP1,RRAS,CREBBP,CREB3L4,NFKB2,CREB5,PIK3R3,HSP90AA1,GSTP1,CDK2,RELA,PA2G4,NFKBIE,ABL1,NFKB1,BCL2,HSP90B1,MTOR,NFKBIA,AKT1,AR,HSP90AB1,PIK3C3,CREB1,SOS1,PIK3R2,CHUK,CTNNB1,MAP2K1,PIK3C2A,GRB2,MDM2,SIN3A,RRAS2,PIK3CB,CDKN1B
PXR/RXR Activation	0.0416869	16/67 (24%)	21/67 (31%)	30/67 (45%)	PRKACB,PPARA,SCD,RELA,CYP3A7,ABCC2,ALAS1,NR3C1,PRKAG1,ABCB9,CYP2C19,AKT1,NR0B2,PCK2,ALDH3A2,FOXO3,CYP7A1,ABCB11,GSTA1,CYP2A6 (includes others),HNF4A,GSTM1,AKT2,CPT1A,PRKAR2A,UGT1A1,SULT2A1,PAPSS2,CYP3A4,PRKACA,PRKAG2,G6PC,INSR,RXRA,UGT1A7 (includes others),PRKAR1A,PPARGC1A
Nitric Oxide Signaling in the Cardiovascular System	0.0457088	14/100 (14%)	33/100 (33%)	53/100 (53%)	PRKACB,PIK3R1,SLC7A1,ARG2,PRKG2,PIK3R4,ATP2A2,PRKCZ,PRKAG1,ATP2A1,VEGFA,HSP90B1,CACNA1E,AKT1,HSP90AB1,MAP2K2,PDE3B,MAPK3,PIK3C3,PIK3CG,PRKAA1,PRKCE,PIK3R2,MAP2K1,PRKD1,ATM,PIK3C2B,AKT2,CACNA1D,FLT1,PIK3C2A,RYR2,PRKAR2A,ATP2A3,ITPR1,PIK3R3,CALM1 (includes others),PRKG1,PRKCI,PRKCD,PRKACA,PRKAG2,HSP90AA1,PDE5A,PIK3CB,KDR,PRKAR1A
Pyrimidine Ribonucleotides Interconversion	0.0501187	15/29 (52%)	5/29 (17%)	9/29 (31%)	D1Pas1,NME1,NME4,ENTPD1,CMPK2,NME5,NME7,CTPS1,DDX3X,NME6,NUDT5,NME3,AK1,ENTPD2,ENTPD6,CMPK1,AK9,AK7,CANT1,ENTPD7
Heme Biosynthesis II	0.0501187	6/9 (67%)	1/9 (11%)	2/9 (22%)	UROD,UROS,ALAD,ALAS2,ALAS1,CPOX,HMBS
Small Cell Lung Cancer Signaling	0.0512861	13/71 (18%)	30/71 (42%)	28/71 (39%)	RELA,PA2G4,PIK3R1,NFKBIE,CDK4,ABL1,NFKB1,PIK3R4,CDKN2B,BCL2,PTEN,MYC,PTK2,IKBKB,IKBKG,NFKBIA,CASP9,AKT1,PIK3CG,PIK3C3,CHUK,PIK3R2,RXRB,ATM,TP53,PIK3C2B,AKT2,FHIT,TFDP1,PIK3C2A,IKBKE,NFKB2,SIN3A,PIK3R3,BCL2L1,RXRG,MAX,CKS1B,PIK3CB,CDKN1B,RXRA,CDK2,BIRC2
Pyrimidine Ribonucleotides De Novo Biosynthesis	0.0630957	15/31 (48%)	7/31 (23%)	9/31 (29%)	D1Pas1,NME1,NME4,ENTPD1,CMPK2,NME5,UMPS,NME7,CTPS1,DDX3X,NME6,NME3,NUDT5,AK1,ENTPD2,ENTPD6,CMPK1,AK9,CAD,AK7,CANT1,ENTPD7
Fatty Acid Œ≤-oxidation I	0.0691831	17/32 (53%)	10/32 (31%)	5/32 (16%)	HSD17B10,SLC27A2,SLC27A4,ACAA2,HSD17B8,ACSBG1,ECI2,HADHB,ACSL4,ACADM,HSD17B4,HADHA,ACSL3,ECHS1,ACAA1,ACSL6,ACSBG2,ECI1,SCP2,AUH,SLC27A6,SLC27A1,SLC27A3,IVD,EHHADH,HADH,ACSL1
Superpathway of Methionine Degradation	0.0691831	16/32 (50%)	10/32 (31%)	6/32 (19%)	AHCYL1,BHMT,PRMT3,PCCB,MTR,GOT1,EHMT1,GOT2,AHCY,NSUN4,MAT1A,FTSJ1,MAT2B,AHCYL2,CDO1,MUT,PRMT1,CBS/CBSL,PCCA,PRMT8,PRMT5,MCEE,DLD,CTH,MAT2A,SUOX
FXR/RXR Activation	0.0691831	39/127 (31%)	31/127 (24%)	57/127 (45%)	G6PC2,MAP2K4,PPARA,ABCG8,APOB,VTN,APOA2,CETP,MTTP,CYP8B1,NR0B2,LCAT,SLC51A,FGFR4,FASN,LPL,ABCB11,HNF4A,AKT2,TTR,MLXIPL,C3,CREBBP,NR1H3,MAPK12,SULT2A1,FOXA2,MAPK10,PLTP,FGA,RXRA,APOD,RBP4,ABCG5,SLC4A2,APOA4,PKLR,FOXA1,NR1H4,APOF,ABCC2,C9,AMBP,HNF1A,G6PC3,C4A/C4B,AKT1,PCK2,SAA1,CYP7A1,PON3,AGT,PPARG,HPX,CYP27A1,AHSG,FETUB,SERPINF1,MAPK8,MAPK9,SERPINF2,APOA1,ABCB4,TF,SREBF1,FBP1,NR5A2,G6PC,CLU,PPARG…
Estrogen-Dependent Breast Cancer Signaling	0.0831764	18/63 (29%)	24/63 (38%)	21/63 (33%)	HSD17B10,RELA,PIK3R1,HRAS,KRAS,NFKB1,PIK3R4,HSD17B8,AKT1,JUN,IGF1,MAPK3,PIK3CG,PIK3C3,CREB1,MRAS,IGF1R,ATF4,HSD17B12,PIK3R2,HSD17B4,ATM,EGFR,SRC,PIK3C2B,STAT5A,AKT2,HSD17B3,PIK3C2A,RRAS,CREBBP,HSD17B7,CREB3L4,NFKB2,CREB5,PIK3R3,FOS,RRAS2,PIK3CB,ESR1,HSD17B2,HSD17B14
Maturity Onset Diabetes of Young (MODY) Signaling	0.0831764	7/22 (32%)	5/22 (23%)	10/22 (45%)	HNF1B,FABP2,CACNA1E,CACNA1D,PKLR,FOXA2,GCK,GAPDH,INSR,HNF4A,HNF1A,PDX1
PRPP Biosynthesis I	0.0831764	0/4 (0%)	2/4 (50%)	2/4 (50%)	PRPS2,PRPS1
Methylmalonyl Pathway	0.0831764	4/4 (100%)	0/4 (0%)	0/4 (0%)	PCCA,MCEE,PCCB,MUT
Phenylalanine Degradation I (Aerobic)	0.0831764	3/4 (75%)	0/4 (0%)	1/4 (25%)	PAH,PCBD2,QDPR
Amyotrophic Lateral Sclerosis Signaling	0.0831764	21/98 (21%)	22/98 (22%)	55/98 (56%)	RAB5C,PIK3R1,GRID1,RAB5B,PIK3R4,BCL2,GRINA,VEGFA,RAB5A,CASP9,CACNA1E,IGF1,PIK3CG,PIK3C3,PIK3R2,RNF19A,PPP3CA,ATM,TP53,CAPN5,PIK3C2B,CACNA1D,PIK3C2A,NEFM,RAC1,NEFH,BAX,SOD1,ALS2,XIAP,PIK3R3,CCS,BCL2L1,CAPNS1,CAPN1,CAT,GLUL,PIK3CB,CAPN2,CAPN7,CASP7,SSR4,BIRC2
p53 Signaling	0.0831764	19/98 (19%)	33/98 (34%)	46/98 (47%)	PIK3R1,RRM2B,PIK3R4,PTEN,SCO2,CCNG1,STAG1,PIK3CG,CCNK,GSK3B,HIPK2,ATM,TP53,PIK3C2B,TP53INP1,AKT2,CSNK1D,TP53BP2,PIK3R3,BCL2L1,PCNA,GNL3,CDK2,DRAM1,GADD45B,GADD45G,CDK4,HIF1A,ST13,FAS,BCL2,CASP6,JUN,AKT1,GADD45A,THBS1,PIK3C3,ADCK3,PIK3R2,TRIM29,CTNNB1,HDAC9,PRKDC,PIK3C2A,HDAC1,MAPK8,MDM2,BAX,TP53I3,SERPINE2,MAPK14,PIK3CB
Serotonin Degradation	0.0977237	25/67 (37%)	10/67 (15%)	32/67 (48%)	HSD17B10,ALDH4A1,UGT1A6,UGT2B15,ADH5,ALDH2,MAOB,AKR1A1,EXT2,UGT2A1,UGT2A3,RDH14,ALDH3A2,SULT1A3/SULT1A4,SULT1C3,ALDH3A1,ALDH7A1,UGT2B10,UGT1A3,CSGALNACT1,UGT1A4,UGT1A1,ALDH9A1,IL4I1,LARGE,DHRS9,SMOX,ALDH1A2,PECR,B3GAT3,GYLTL1B,ADHFE1,SULT1B1,UGT1A7 (includes others),DHRS4
Fatty Acid Activation	0.1	3/13 (23%)	8/13 (62%)	2/13 (15%)	ACSL3,ACSBG1,SLC27A2,ACSL6,SLC27A6,ACSL4,SLC27A1,SLC27A3,ACSBG2,SLC27A4,ACSL1
Ubiquinol-10 Biosynthesis (Eukaryotic)	0.1	8/13 (62%)	2/13 (15%)	3/13 (23%)	CYP7B1,MICAL1,MICAL2,BCKDHA,COQ3,URAD,COQ2,ECHDC1,MICAL3,BCKDHB
Bile Acid Biosynthesis, Neutral Pathway	0.1	5/13 (38%)	3/13 (23%)	5/13 (38%)	AMACR,AKR1D1,CYP3A4,CYP27A1,SCP2,CYP7A1,HSD3B7,CYP8B1
PPARŒ±/RXRŒ± Activation	0.104954	50/179 (28%)	56/179 (31%)	73/179 (41%)	RAF1,GPD1,PRKAB1,PRKAB2,TGFBR3,SOS2,HRAS,KRAS,ADIPOR1,GPD2,SMAD2,ACAA1,RRAS,CREBBP,NCOA6,NFKB2,ACADL,HELZ2,IRS1,PLCG2,PRKACA,SLC27A1,MAP2K3,RXRA,ADIPOR2,IL1RL1,PDIA3,GNA11,ADIPOQ,BMPR2,JAK2,ACVR2B,CHD5,JUN,HSP90AB1,SOS1,NCOR1,GRB2,ACOX1,MAPK8,GNAQ,PLCG1,TGS1,AIP,NCOR2,ACVR2A,PPARGC1A,PPARA,PRKACB,MAP2K4,APOA2,SMAD3,CPT1B,AP2A2,ABCA1,CYP2C19,TGFBR2,NR2F1,PLCD3,IKBKB,IKBKG,PLCE1,MAP2K2,NR0B2,FASN,M…
PI3K/AKT Signaling	0.107399	22/123 (18%)	62/123 (50%)	39/123 (32%)	RAF1,JAK1,YWHAH,BAD,PPP2CA,PIK3R1,PPP2R5B,SOS2,HRAS,PDPK1,GSK3A,KRAS,PTEN,YWHAQ,IKBKB,IKBKG,GYS1,MAP2K2,PIK3CG,MAPK3,PPM1L,TSC2,MRAS,GSK3B,MCL1,TP53,RPS6KB1,CDC37,AKT2,YWHAG,YWHAE,YWHAB,RRAS,TYK2,NFKB2,PIK3R3,PPP2CB,BCL2L1,PPP2R1A,GAB1,PPP2R4,HSP90AA1,RELA,TSC1,PPP2R2A,NFKBIE,ILK,MAP3K5,JAK2,NFKB1,OCRL,PRKCZ,EIF4E,BCL2,EIF4EBP1,SHC1,HSP90B1,MTOR,AKT1,NFKBIA,HSP90AB1,INPP5B,SOS1,FOXO3,RPS6KB2,PPP2…
Unfolded protein response	0.107399	13/54 (24%)	29/54 (54%)	12/54 (22%)	SCAP,HSPA14,ERN1,INSIG1,HSPA1A/HSPA1B,CEBPD,DNAJC3,ATF6,OS9,MAP3K5,HSPA5,CEBPG,EIF2A,HSPA1L,BCL2,SYVN1,HSPA4,HSP90B1,UBXN4,VCP,ATF4,DNAJA2,AMFR,PPARG,CALR,P4HB,HSPA9,XBP1,MAPK8,CANX,CEBPB,DNAJB9,HSPA2,MBTPS2,SEL1L,HSPA8,SREBF1,SREBF2,EDEM1,MBTPS1,ERO1B,CD82
CMP-N-acetylneuraminate Biosynthesis I (Eukaryotes)	0.107399	2/5 (40%)	2/5 (40%)	1/5 (20%)	GNE,NAGK,CMAS,NANS
2-oxobutanoate Degradation I	0.107399	5/5 (100%)	0/5 (0%)	0/5 (0%)	PCCA,MCEE,DLD,PCCB,MUT
Neuregulin Signaling	0.107399	15/88 (17%)	39/88 (44%)	34/88 (39%)	RAF1,BAD,PIK3R1,SOS2,PDPK1,HRAS,KRAS,PTEN,MYC,MAP2K2,MAPK3,GRB7,MRAS,PRKD1,RNF41,STAT5A,RPS6KB1,AKT2,RRAS,CRKL,DCN,PIK3R3,RPS6,PTPN11,PRKCD,PLCG2,HSP90AA1,EGF,CRK,PRKCZ,SHC1,HSP90B1,MTOR,AKT1,HSP90AB1,CDK5,ERBB4,SOS1,RPS6KB2,PRKCE,ERRFI1,ERBB2,PIK3R2,MAP2K1,EGFR,ITGB1,SRC,GRB2,PLCG1,ERBB3,RRAS2,PRKCI,PICK1,CDKN1B
PEDF Signaling	0.107399	18/71 (25%)	30/71 (42%)	23/71 (32%)	RAF1,RELA,TCF4,PIK3R1,NFKBIE,SRF,HRAS,KRAS,NFKB1,PIK3R4,HNF1A,FAS,TCF12,BCL2,IKBKB,IKBKG,NFKBIA,AKT1,SOD2,MAPK3,PIK3CG,PIK3C3,MRAS,PIK3R2,CHUK,ATM,PPARG,TP53,PIK3C2B,AKT2,WASF2,PIK3C2A,RRAS,RAC1,SERPINF1,IKBKE,ZEB1,NFKB2,MAPK12,PNPLA2,PIK3R3,BCL2L1,HNF1B,MAPK14,RRAS2,PIK3CB,TCF7,CASP7
Salvage Pathways of Pyrimidine Ribonucleotides	0.142889	26/93 (28%)	29/93 (31%)	38/93 (41%)	MAP2K4,SGK1,CSNK1A1,CDA,NME6,AK1,CDK8,MAP2K2,PIM1,MAPK3,PRPF4B,PRKAA1,HIPK1,AK7,PYCRL,CDK18,NME4,AKT2,NME5,CMPK2,CDK7,APOBEC2,CSNK1D,PKN1,NME3,ARAF,PRKCD,UCK1,MAP2K3,MAK,CDK2,UPRT,NME1,FAM20B,CDK4,NME7,CDK5,PRKCE,CMPK1,AK9,MAP2K1,UPP1,MAPK6,MAPK8,MAPK9,UPP2,PAK2,MAP3K8,POMK,G6PC,EIF2AK2,UCK2,UCKL1,ACVR2A,DYRK1A
Selenocysteine Biosynthesis II (Archaea and Eukaryotes)	0.146555	2/6 (33%)	1/6 (17%)	3/6 (50%)	SEPHS1,SARS,SEPSECS
Glutathione-mediated Detoxification	0.151008	9/29 (31%)	3/29 (10%)	17/29 (59%)	GSTZ1,NAT8,Gstt3,GSTT2/GSTT2B,GSTM1,GGH,GSTA1,ANPEP,GSTP1,GSTO1,MGST3,GSTK1
VDR/RXR Activation	0.161065	13/78 (17%)	21/78 (27%)	44/78 (56%)	BGLAP,CSNK2A1,CYP24A1,CCNC,PDGFA,IL1RL1,HES1,PRKCZ,PSMC5,GTF2B,YY1,GADD45A,NCOA2,PRKCE,NCOR1,VDR,RXRB,PRKD1,LRP5,PPARD,IGFBP5,CEBPB,THBD,SULT2A1,NCOA3,RXRG,PRKCI,COL13A1,PRKCD,IGFBP3,NCOR2,CDKN1B,RXRA,HSD17B2
Œ≥-linolenate Biosynthesis II (Animals)	0.163682	6/17 (35%)	8/17 (47%)	3/17 (18%)	ACSL3,SLC27A2,ACSL6,ACSBG2,CYB5R3,SLC27A4,ACSBG1,SLC27A6,FADS2,ACSL4,SLC27A1,CYB5A,SLC27A3,ACSL1
Mitochondrial L-carnitine Shuttle Pathway	0.163682	4/17 (24%)	10/17 (59%)	3/17 (18%)	ACSL3,CPT1A,SLC27A2,CPT1B,ACSL6,ACSBG2,SLC27A4,ACSBG1,SLC27A6,CPT2,ACSL4,SLC27A1,SLC27A3,ACSL1
Type II Diabetes Mellitus Signaling	0.171396	28/117 (24%)	46/117 (39%)	43/117 (37%)	MAP2K4,SOCS3,SLC27A2,PRKAB2,PRKAB1,PIK3R1,SOCS6,PDPK1,PIK3R4,ADIPOR1,SLC27A4,IKBKB,IKBKG,ACSBG1,PIK3CG,MAPK3,PRKAA1,MAP3K7,IRS2,PRKD1,ATM,MAP3K14,PIK3C2B,ACSL3,AKT2,ACSL6,NFKB2,MAPK12,SLC2A4,PIK3R3,PRKCD,IRS1,GCK,SLC27A6,MAPK10,SLC27A1,INSR,ADIPOR2,PDX1,RELA,PKLR,NFKBIE,PKM,ADIPOQ,SMPD1,MAP3K5,NFKB1,PRKCZ,PRKAG1,TRADD,MTOR,AKT1,NFKBIA,PIK3C3,PRKCE,ACSL4,SOCS2,PIK3R2,CHUK,SMPD3,PPARG,PIK3C2A,MAP3K…
Nicotine Degradation II	0.176198	18/63 (29%)	9/63 (14%)	36/63 (57%)	CYP3A7,UGT1A6,CYP2U1,FMO5,UGT2B15,CYP2C19,POR,EXT2,UGT2A3,UGT2A1,CYP2A6 (includes others),FMO1,CYP1A1,UGT2B10,UGT1A3,CSGALNACT1,UGT1A4,UGT1A1,LARGE,CYP3A4,CYP2D6,CYP4B1,CYP2J2,B3GAT3,GYLTL1B,AOX1,UGT1A7 (includes others)
Valine Degradation I	0.18197	15/18 (83%)	2/18 (11%)	1/18 (6%)	ECHS1,ABAT,ACADSB,BCKDHB,BCAT1,HIBCH,BCAT2,BCKDHA,HIBADH,AUH,DLD,HADHB,ACAD8,DBT,EHHADH,HADHA,ALDH6A1
Hypoxia Signaling in the Cardiovascular System	0.195434	21/65 (32%)	33/65 (51%)	11/65 (17%)	UBE2A,UBE2V2,PTEN,ARNT,UBE2D4,VEGFA,UBE2B,SUMO1,ATF4,UBE2E3,ATM,TP53,P4HB,UBE2Q1,COPS5,CREBBP,CSNK1D,BIRC6,UBE2S,CREB3L4,CREB5,SLC2A4,UBE2G2,UBE2D2,UBE2L3,UBE2H,UBE2G1,HIF1AN,HSP90AA1,VHL,UBE2E1,UBE2C,UBE2J2,UBE2I,EPO,UBE2N,NFKBIE,HIF1A,UBE2F,HSP90B1,JUN,AKT1,NFKBIA,HSP90AB1,CREB1,UBE2V1,UBE2M,UBE2R2,MDM2,UBE2D1,UBE2J1,UBE2E2,CDC34,UBE2D3
Retinoate Biosynthesis I	0.197242	12/33 (36%)	3/33 (9%)	18/33 (55%)	RDH10,SDR16C5,ALDH8A1,RDH8,AKR1B10,RBP1,SDR9C7,RBP7,DHRS9,RDH14,RDH16,ALDH1A2,RDH12,RDH13,DHRS4
Retinol Biosynthesis	0.197242	13/33 (39%)	3/33 (9%)	17/33 (52%)	RDH10,BCO1,LIPE,RDH8,RBP1,PNPLA2,ESD,AADAC,LRAT,CES1,RBP7,DHRS9,LPL,RDH12,LIPG,PNPLA4
Hepatic Fibrosis / Hepatic Stellate Cell Activation	0.197242	41/183 (22%)	30/183 (16%)	112/183 (61%)	MYH10,CD40LG,MYH9,CTGF,MYL6,MYL2,SMAD3,KLF6,MMP13,COL28A1,TGFBR2,VEGFA,MYL4,KLF12,SERPINE1,IL1RAP,TIMP2,SMAD2,FGFR1,FGFR2,BAMBI,MMP2,IGFBP5,NFKB2,MYL9,MET,IGF2,COL21A1,ACTA2,COL13A1,IGFBP3,CCR7,IFNAR1,RELA,FN1,COL4A6,IL1RL1,PDGFA,FGF2,LEPR,EGF,MYH11,COL4A2,NFKB1,COL15A1,FAS,BCL2,COL5A1,COL1A2,COL6A1,IGF1,HGF,IGF1R,SMAD4,ECE1,STAT1,COL18A1,EGFR,AGT,VCAM1,COL6A2,FLT1,SMAD7,BAX,MYL1,COL1A1,EDNRA,KDR…
Regulation of eIF4 and p70S6K Signaling	0.221309	54/146 (37%)	63/146 (43%)	29/146 (20%)	RAF1,EIF3C,RPS27,PPP2CA,PIK3R1,SOS2,HRAS,EIF4A2,KRAS,PAIP2,RPS11,EIF2A,EIF1,EIF4EBP3,EIF4G2,EIF3B,PIK3CG,ATM,PABPC1,PIK3C2B,AKT2,RRAS,RPS6,PPP2R4,IRS1,RPS25,EIF3K,EIF2B4,EIF4EBP2,RPS3A,PPP2R2A,RPS18,EIF4G1,EIF2B2,EIF4E,PRKCZ,EIF4EBP1,MTOR,AKT1,PIK3C3,RPS9,SOS1,EIF3A,PIK3R2,RPS5,RPS12,RPS24,ITGB1,RPS19,EIF3H,GRB2,PPP2R5D,RPS10,AGO2,PPP2R5A,EIF3G,RPS16,EIF4A1,AGO3,EIF2B1,PPP2R5E,EIF1AX,AGO4,RPS14,R…
Epithelial Adherens Junction Signaling	0.221309	56/146 (38%)	37/146 (25%)	53/146 (36%)	TUBA1B,RAPGEF1,MYH10,MYH9,MYL6,MYL2,TGFBR3,ARPC5,HRAS,MLLT4,KRAS,TUBB,CLIP1,PTEN,TGFBR2,KEAP1,BAIAP2,MRAS,MYL4,TUBA1C,ACTG2,JUP,ACTA1,FARP2,ACTR2,DLL1,AKT2,TUBB3,NOTCH3,RRAS,FGFR1,TUBB2A,ACTN3,RAC1,TCF3,RAP1A,ACVR1B,APC,MYL9,MET,EPN2,CDH2,CDH1,ARPC1A,ACTA2,CDC42,ARPC2,ACTN4,CLINT1,NOTCH1,ACTG1,RAP1B,TCF4,ARPC1B,CTNNA1,BMPR2,EGF,CRK,MYH11,ACVR2B,IQGAP1,HNF1A,TUBB2B,YES1,NOTCH2,ACTR3,AKT1,HGF,TUBA3…
Thyroid Hormone Metabolism II (via Conjugation and/or Degradation)	0.221309	12/35 (34%)	7/35 (20%)	16/35 (46%)	UGT1A6,UGT1A3,UGT2B10,CSGALNACT1,UGT1A4,DIO3,UGT1A1,UGT2B15,LARGE,EXT2,UGT2A3,UGT2A1,DIO1,SULT1A3/SULT1A4,SULT1C3,B3GAT3,GYLTL1B,UGT1A7 (includes others),SULT1B1
Ethanol Degradation II	0.221309	14/35 (40%)	5/35 (14%)	16/35 (46%)	HSD17B10,ALDH4A1,ACSS1,ALDH9A1,ADH5,ALDH2,AKR1A1,ACSS3,DHRS9,RDH14,ALDH3A2,ALDH1A2,ACSS2,PECR,ADHFE1,ALDH3A1,ACSL1,DHRS4,ALDH7A1
Estrogen Receptor Signaling	0.221309	44/127 (35%)	58/127 (46%)	25/127 (20%)	MED13,RAF1,POLR2F,TAF11,SOS2,HRAS,KRAS,MNAT1,THRAP3,MED21,MED16,POLR2I,RRAS,CDK7,NR0B1,CREBBP,GTF2F1,PCK1,ERCC3,SPEN,MED31,GTF2H1,MED13L,ESR2,POLR2J,SMARCA4,G6PC3,NCOA2,SOS1,CTBP2,GTF2H5,NCOR1,TAF3,GTF2H3,PRKDC,SRA1,MED20,GRB2,MED30,HNRNPD,TAF7L,MED27,GTF2H4,NCOR2,MED4,TAF15,PPARGC1A,G6PC2,POLR2D,TAF10,TAF13,CTBP1,DDX5,CDK8,MAP2K2,NR0B2,MED17,MAPK3,MRAS,POLR2L,TAF9,PELP1,PHB2,TBP,POLR2H,RBFOX2,PO…
Glutamine Biosynthesis I	0.221309	1/1 (100%)	0/1 (0%)	0/1 (0%)	GLUL
2-amino-3-carboxymuconate Semialdehyde Degradation to Glutaryl-CoA	0.221309	1/1 (100%)	0/1 (0%)	0/1 (0%)	ACMSD
Asparagine Biosynthesis I	0.221309	0/1 (0%)	1/1 (100%)	0/1 (0%)	ASNS
4-hydroxybenzoate Biosynthesis	0.221309	1/1 (100%)	0/1 (0%)	0/1 (0%)	TAT
4-hydroxyphenylpyruvate Biosynthesis	0.221309	1/1 (100%)	0/1 (0%)	0/1 (0%)	TAT
Stearate Biosynthesis I (Animals)	0.222844	8/36 (22%)	16/36 (44%)	12/36 (33%)	BDH2,ACSL3,SLC27A2,GNPAT,ACSL6,ELOVL1,ACSBG2,SLC27A4,ELOVL6,ACSBG1,DHCR24,SRD5A3,FAM213B,PPT1,FASN,SLC27A6,ELOVL2,DBT,ACSL4,SLC27A1,SLC27A3,HNF4A,ACOT9,ACSL1
GŒ±s Signaling	0.223357	16/109 (15%)	25/109 (23%)	68/109 (62%)	PRKACB,VIPR2,GNB2L1,TAAR1,PRKAG1,GNG7,GNB1,MAP2K2,MAPK3,CREB1,MRAS,HCK,ATF4,RYR1,GNG5,GNB1L,MAP2K1,MC2R,SRC,GNAS,CNR1,CREBBP,ADCY3,RYR2,PRKAR2A,CREB3L4,CREB5,RAP1A,CHRM5,ADD3,GPER1,RAPGEF2,CNGB1,GLP1R,GNB2,PRKACA,PRKAG2,PTGER2,MC1R,ADCY7,PRKAR1A
Sucrose Degradation V (Mammalian)	0.223357	4/9 (44%)	1/9 (11%)	4/9 (44%)	KHK,TPI1,ALDOA,GALM,TKFC
Folate Transformations I	0.223357	2/9 (22%)	5/9 (56%)	2/9 (22%)	MTHFD1L,MTHFR,MTHFD2,SHMT1,MTR,MTHFD1,SHMT2
Role of Tissue Factor in Cancer	0.223872	24/110 (22%)	38/110 (35%)	48/110 (44%)	CTGF,PIK3R1,HRAS,MMP13,KRAS,F7,PIK3R4,FGG,F2,PTEN,VEGFA,CFL2,MAPK3,PIK3CG,MRAS,FGB,GNA13,FGR,ATM,TP53,PIK3C2B,RPS6KB1,STAT5A,P4HB,AKT2,CFL1,RRAS,RAC1,MAPK12,PIK3R3,BCL2L1,F10,ARRB2,PTPN11,CDC42,RPS6KA1,FGA,FYN,GNA11,RPS6KA3,JAK2,EIF4E,YES1,MTOR,AKT1,F2RL1,PIK3C3,HCK,PIK3R2,EGFR,ITGB1,SRC,PIK3C2A,EGR1,GNA12,GNAQ,RPS6KA5,RRAS2,MAPK14,PDXP,LYN,PIK3CB
JAK/Stat Signaling	0.223872	18/72 (25%)	31/72 (43%)	23/72 (32%)	RELA,SOCS3,RAF1,JAK1,PIK3R1,SOS2,SOCS6,HRAS,KRAS,JAK2,NFKB1,PIK3R4,SHC1,MTOR,JUN,AKT1,MAP2K2,PIK3C3,MAPK3,PIK3CG,PTPN1,SOS1,CISH,MRAS,SOCS2,PIK3R2,STAT1,MAP2K1,ATM,STAT6,PIK3C2B,STAT5A,AKT2,PTPN6,PIK3C2A,GRB2,RRAS,TYK2,GNAQ,CEBPB,STAT3,NFKB2,PIK3R3,FOS,BCL2L1,RRAS2,PIAS4,PTPN11,PIK3CB
Polyamine Regulation in Colon Cancer	0.223872	9/22 (41%)	10/22 (45%)	3/22 (14%)	PPARG,TCF4,AZIN1,PSMF1,PSME2,SAT1,SAT2,PSMB11,OAZ2,KRAS,PSME3,ODC1,APC,MYC,PSME1,MAX,OAZ1,PSME4,CTNNB1
Pyrimidine Deoxyribonucleotides De Novo Biosynthesis I	0.223872	15/22 (68%)	1/22 (5%)	6/22 (27%)	NME1,DUT,NME4,CMPK2,NME5,RRM2B,RRM2,DTYMK,NME7,RRM1,NME6,NME3,AK1,CMPK1,AK9,AK7
Ethanol Degradation IV	0.223872	8/22 (36%)	5/22 (23%)	9/22 (41%)	ALDH2,ALDH4A1,ACSS3,ALDH3A2,ACSS2,CAT,ALDH1A2,ACSS1,CYGB,ALDH3A1,ACSL1,ALDH9A1,ALDH7A1
Noradrenaline and Adrenaline Degradation	0.236048	15/38 (39%)	4/38 (11%)	19/38 (50%)	HSD17B10,ALDH4A1,ALDH9A1,IL4I1,ADH5,ALDH2,MAOB,AKR1A1,DHRS9,SMOX,COMT,RDH14,ALDH3A2,ALDH1A2,PECR,ADHFE1,ALDH3A1,DHRS4,ALDH7A1
Chronic Myeloid Leukemia Signaling	0.240991	19/93 (20%)	41/93 (44%)	33/93 (35%)	RAF1,BAD,PIK3R1,SMAD3,SOS2,HRAS,HDAC10,KRAS,PIK3R4,MYC,TGFBR2,CTBP1,IKBKB,IKBKG,MAP2K2,MAPK3,PIK3CG,MRAS,E2F2,ATM,TP53,PIK3C2B,STAT5A,AKT2,E2F4,HDAC4,HDAC8,TFDP1,RRAS,CRKL,NFKB2,PIK3R3,BCL2L1,HDAC3,PTPN11,RELA,PA2G4,ABL1,CDK4,CRK,NFKB1,AKT1,PIK3C3,CTBP2,SOS1,SMAD4,PIK3R2,CHUK,MAP2K1,HDAC9,MECOM,PIK3C2A,GRB2,HDAC1,IKBKE,MDM2,SIN3A,RRAS2,PIK3CB,CDKN1B
Histidine Degradation VI	0.244343	3/10 (30%)	4/10 (40%)	3/10 (30%)	CYP7B1,MICAL1,UROC1,HAL,MICAL2,AMDHD1,MICAL3
Glycine Betaine Degradation	0.244343	7/10 (70%)	0/10 (0%)	3/10 (30%)	SARDH,BHMT,DMGDH,PIPOX,SHMT1,SHMT2,SDSL
Netrin Signaling	0.244906	8/39 (21%)	12/39 (31%)	19/39 (49%)	PRKACB,RAC2,NFATC3,CHP1,RYR2,PRKAR2A,RAC1,PPP3CC,RAC3,PRKAG1,NTN1,ENAH,NCK2,PRKG1,PPP3R1,PRKACA,PRKAG2,RYR1,PPP3CA,PRKAR1A
ErbB2-ErbB3 Signaling	0.250035	9/57 (16%)	29/57 (51%)	19/57 (33%)	RAF1,BAD,PIK3R1,SOS2,PDPK1,HRAS,KRAS,GSK3A,PIK3R4,PTEN,MYC,SHC1,JUN,AKT1,MAP2K2,MAPK3,PIK3CG,PIK3C3,SOS1,MRAS,GSK3B,ERBB2,PIK3R2,MAP2K1,ATM,PIK3C2B,STAT5A,PIK3C2A,GRB2,RRAS,TYK2,ERBB3,STAT3,PIK3R3,RRAS2,ETV4,PIK3CB,CDKN1B
Glioma Signaling	0.250035	20/95 (21%)	35/95 (37%)	40/95 (42%)	RAF1,CAMK1,PIK3R1,SOS2,HRAS,KRAS,PIK3R4,PTEN,MAP2K2,PIK3CG,MAPK3,MRAS,PRKD1,E2F2,ATM,TP53,PIK3C2B,E2F4,AKT2,TFDP1,RRAS,PIK3R3,IGF2,PRKCD,PLCG2,CAMK2G,PA2G4,PDGFA,CDK4,ABL1,EGF,CDKN2B,PRKCZ,SHC1,MTOR,AKT1,IGF1,PIK3C3,SOS1,IGF1R,PRKCE,PIK3R2,MAP2K1,CAMK2B,EGFR,PIK3C2A,GRB2,PLCG1,MDM2,IGF2R,SIN3A,CALM1 (includes others),RRAS2,PRKCI,PIK3CB
Thyroid Cancer Signaling	0.255859	10/40 (25%)	14/40 (35%)	16/40 (40%)	TP53,PPARG,TCF4,RRAS,HRAS,KRAS,TCF3,HNF1A,MYC,RXRG,SHC1,CDH1,NTRK2,RRAS2,MAP2K2,NTRK3,MAPK3,NTRK1,MRAS,RXRA,RXRB,CTNNB1,MAP2K1,TCF7L2
Purine Nucleotides De Novo Biosynthesis II	0.276058	7/11 (64%)	4/11 (36%)	0/11 (0%)	ADSS,ADSL,ADSSL1,GMPS,IMPDH2,IMPDH1,PAICS,PFAS,PPAT,ATIC,GART
EIF2 Signaling	0.297852	88/185 (48%)	57/185 (31%)	40/185 (22%)	RAF1,EIF3C,RPS27,PIK3R1,SOS2,RPL39,RPLP2,HRAS,RPL35A,EIF4A2,KRAS,EIF2A,RPS11,EIF1,EIF4G2,EIF3B,PIK3CG,RPL36,ATM,PABPC1,PIK3C2B,AKT2,RRAS,RPL10A,RPS6,RPL10,RPS25,RPL6,EIF3K,RPL24,EIF2B4,RPL36A,RPS3A,RPL22L1,RPS18,EIF4G1,EIF2B2,EIF4E,RPL7,RPL35,AKT1,PIK3C3,RPS9,SOS1,EIF3A,PIK3R2,RPS5,RPS12,RPL18,RPL31,RPS24,RPS19,RPL4,EIF3H,GRB2,RPL34,RPL17,RPS10,AGO2,EIF3G,RPS16,EIF4A1,AGO3,EIF2B1,RPL37,RPL3L,EIF1…
GM-CSF Signaling	0.297852	17/62 (27%)	24/62 (39%)	21/62 (34%)	RAF1,PIK3R1,GNB2L1,SOS2,HRAS,KRAS,JAK2,PIK3R4,SHC1,AKT1,MAP2K2,PIM1,PPP3R1,MAPK3,PIK3CG,PIK3C3,CISH,SOS1,MRAS,HCK,PIK3R2,STAT1,MAP2K1,PPP3CA,ATM,CAMK2B,ETS1,PIK3C2B,AKT2,PIK3C2A,GRB2,RRAS,PPP3CC,STAT3,PIK3R3,BCL2L1,RRAS2,PTPN11,LYN,PIK3CB,CAMK2G
mTOR Signaling	0.297852	72/188 (38%)	59/188 (31%)	57/188 (30%)	PLD2,EIF3C,PRKAB1,PRKAB2,PPP2CA,RPS27,PIK3R1,HRAS,KRAS,EIF4A2,RICTOR,RPS11,VEGFA,EIF3B,EIF4G2,PIK3CG,TSC2,PRKD1,ATM,PIK3C2B,AKT2,PLD3,DDIT4,RRAS,PLD1,RPS6,PPP2R4,IRS1,RPS25,RPS6KA1,EIF3K,TSC1,NAPEPLD,ULK1,RPS3A,PPP2R2A,RHOT2,RPS18,EIF4G1,EIF4E,PRKCZ,EIF4EBP1,MTOR,AKT1,PIK3C3,RPS9,RHOU,EIF3A,PRKCE,PIK3R2,RPS12,GNB1L,RPS5,RPS24,RPS19,MAPKAP1,EIF3H,RHOC,PPP2R5D,RPS10,PPP2R5A,EIF3G,DGKZ,RPS16,EIF4A1,…
Dermatan Sulfate Biosynthesis (Late Stages)	0.297852	12/44 (27%)	6/44 (14%)	26/44 (59%)	SULT1C2,HS2ST1,CHST12,SULT2A1,HS3ST3A1,SULT2B1,CHST2,HS3ST3B1,HS6ST1,SULT1A3/SULT1A4,CHST10,HS3ST1,SULT1C3,NDST2,CHST13,NDST1,CHST14,SULT1B1
Dopamine Degradation	0.297852	10/27 (37%)	4/27 (15%)	13/27 (48%)	ALDH4A1,ALDH9A1,IL4I1,ALDH2,MAOB,SMOX,ALDH3A2,COMT,ALDH1A2,SULT1A3/SULT1A4,SULT1C3,ALDH3A1,SULT1B1,ALDH7A1
Guanine and Guanosine Salvage I	0.297852	1/2 (50%)	1/2 (50%)	0/2 (0%)	PNP,HPRT1
Glycine Biosynthesis III	0.297852	2/2 (100%)	0/2 (0%)	0/2 (0%)	AGXT,AGXT2
Proline Degradation	0.297852	1/2 (50%)	1/2 (50%)	0/2 (0%)	ALDH4A1,LOC102724788/PRODH
Choline Degradation I	0.297852	2/2 (100%)	0/2 (0%)	0/2 (0%)	CHDH,ALDH7A1
Alanine Degradation III	0.297852	1/2 (50%)	0/2 (0%)	1/2 (50%)	GPT2
Flavin Biosynthesis IV (Mammalian)	0.297852	0/2 (0%)	2/2 (100%)	0/2 (0%)	FLAD1,RFK
Alanine Biosynthesis II	0.297852	1/2 (50%)	0/2 (0%)	1/2 (50%)	GPT2
L-cysteine Degradation III	0.297852	2/2 (100%)	0/2 (0%)	0/2 (0%)	MPST,GOT1
Sulfate Activation for Sulfonation	0.297852	0/2 (0%)	2/2 (100%)	0/2 (0%)	PAPSS1,PAPSS2
Anandamide Degradation	0.297852	1/2 (50%)	0/2 (0%)	1/2 (50%)	FAAH2
Putrescine Biosynthesis III	0.297852	0/2 (0%)	2/2 (100%)	0/2 (0%)	AZIN2,ODC1
Glioblastoma Multiforme Signaling	0.299226	34/146 (23%)	42/146 (29%)	70/146 (48%)	RAF1,FZD3,AXIN1,PIK3R1,SOS2,NF2,HRAS,KRAS,PIK3R4,PTEN,MYC,PLCD3,RHOG,PLCE1,MAP2K2,RHOB,PIK3CG,MAPK3,TSC2,MRAS,GSK3B,E2F2,ATM,TP53,PIK3C2B,RPS6KB1,AKT2,E2F4,RRAS,RAC1,RHOJ,FZD9,ITPR1,TCF3,APC,PIK3R3,IGF2,RHOQ,CDC42,PLCG2,PRKCD,FZD6,PLCB3,CDK2,TSC1,FZD10,PDGFA,PDIA3,RHOT2,CDK4,EGF,SHC1,MTOR,AKT1,IGF1,RHOT1,PIK3C3,SOS1,IGF1R,RHOU,PIK3R2,RHOF,CTNNB1,MAP2K1,EGFR,SRC,PIK3C2A,GRB2,RHOC,PLCG1,MDM2,FZD8,R…
Chondroitin Sulfate Biosynthesis (Late Stages)	0.322107	12/46 (26%)	6/46 (13%)	28/46 (61%)	SULT1C2,HS2ST1,CHST12,CSGALNACT1,SULT2A1,HS3ST3A1,SULT2B1,CHST2,HS3ST3B1,HS6ST1,SULT1A3/SULT1A4,HS3ST1,CHST10,SULT1C3,NDST2,CHST13,NDST1,SULT1B1
IL-15 Signaling	0.331131	14/66 (21%)	26/66 (39%)	26/66 (39%)	RAF1,RELA,JAK1,PIK3R1,HRAS,KRAS,JAK2,NFKB1,PIK3R4,BCL2,PTK2,SHC1,AKT1,MAP2K2,MAPK3,PIK3CG,PIK3C3,MRAS,PIK3R2,MAP2K1,ATM,STAT5A,PIK3C2B,STAT6,AKT2,IL2RG,VCAM1,PIK3C2A,RRAS,TYK2,PLCG1,STAT3,NFKB2,MAPK12,RAC3,PIK3R3,BCL2L1,MAPK14,RRAS2,PIK3CB
Angiopoietin Signaling	0.331131	12/66 (18%)	30/66 (45%)	24/66 (36%)	RELA,GRB14,BAD,PIK3R1,NFKBIE,HRAS,KRAS,CRK,NFKB1,PIK3R4,PTK2,IKBKB,TNIP1,IKBKG,NFKBIA,CASP9,AKT1,PIK3CG,PIK3C3,GRB7,SOS1,MRAS,CHUK,PIK3R2,RASA1,TEK,ATM,PIK3C2B,STAT5A,AKT2,ANGPT1,PIK3C2A,GRB2,RRAS,IKBKE,NFKB2,PIK3R3,RRAS2,PTPN11,PAK2,PIK3CB,IKBKAP
Mitotic Roles of Polo-Like Kinase	0.331131	16/66 (24%)	19/66 (29%)	31/66 (47%)	FZR1,PPP2R2A,PPP2CA,PPP2R5B,ANAPC10,CDC23,ANAPC1,SMC1A,HSP90B1,HSP90AB1,PLK2,PPM1L,PPP2R5C,PPP2R2C,ANAPC11,CDC16,RAD21,SMC3,PPP2R5D,ANAPC7,ANAPC13,PPP2R5A,CCNB1,ANAPC4,PPP2CB,PPP2R1A,PPP2R4,CAPN1,ANAPC5,HSP90AA1,PPP2R5E,CDC26,PPP2R1B,CDC27,STAG2
Phenylalanine Degradation IV (Mammalian, via Side Chain)	0.34435	6/14 (43%)	5/14 (36%)	3/14 (21%)	ALDH2,MAOB,HPD,SLC27A2,SMOX,ALDH3A2,GOT1,SLC27A3,GOT2,ACSF3,IL4I1
Macropinocytosis Signaling	0.356451	15/68 (22%)	23/68 (34%)	30/68 (44%)	PDGFA,PIK3R1,EGF,HRAS,KRAS,PIK3R4,PRKCZ,ARF6,RAB5A,PIK3C3,PIK3CG,HGF,MRAS,PRKCE,PIK3R2,PRKD1,ATM,ITGB1,PIK3C2B,SRC,PIK3C2A,RRAS,ANKFY1,RAC1,PLCG1,RAB34,MET,PIK3R3,ITGB2,PRKCI,RRAS2,ABI1,CDC42,PRKCD,PLCG2,PIK3CB,ACTN4,ITGB6
The Visual Cycle	0.356451	7/15 (47%)	0/15 (0%)	8/15 (53%)	LRAT,RBP7,DHRS9,RDH10,RDH12,RDH8,RBP1
Heparan Sulfate Biosynthesis (Late Stages)	0.356451	15/50 (30%)	8/50 (16%)	27/50 (54%)	SULT1C2,HS2ST1,LIPE,CHST12,PRDX6,SULT2A1,HS3ST3A1,SULT2B1,CHST2,HS6ST1,HS3ST3B1,AADAC,EXT2,SULT1A3/SULT1A4,EXTL3,HS3ST1,CHST10,SULT1C3,NDST2,EXTL2,CHST13,NDST1,SULT1B1
Insulin Receptor Signaling	0.356451	33/134 (25%)	55/134 (41%)	46/134 (34%)	PRKACB,SOCS3,RAPGEF1,RAF1,JAK1,BAD,SGK1,PIK3R1,SOS2,HRAS,PDPK1,LIPE,KRAS,GSK3A,PIK3R4,PTEN,GYS1,MAP2K2,PPP1R7,PIK3CG,MAPK3,TSC2,MRAS,IRS2,GSK3B,PPP1CA,ATM,PIK3C2B,RPS6KB1,AKT2,RRAS,CRKL,PPP1R14A,EIF2B3,PPP1R11,VAMP2,SLC2A4,PIK3R3,RHOQ,GAB1,PTPN11,IRS1,PRKACA,EIF2B5,INSR,TSC1,FYN,EIF2B4,TRIP10,PPP1R3C,PPP1CB,CRK,JAK2,EIF2B2,OCRL,PRKCZ,PTPRF,PRKAG1,EIF4E,EIF4EBP1,SHC1,MTOR,PPP1CC,AKT1,PPP1R10,PPP1R…
Diphthamide Biosynthesis	0.356451	1/3 (33%)	2/3 (67%)	0/3 (0%)	EEF2,DPH5,DPH6
Trehalose Degradation II (Trehalase)	0.356451	1/3 (33%)	0/3 (0%)	2/3 (67%)	GCK
NADH Repair	0.356451	2/3 (67%)	1/3 (33%)	0/3 (0%)	APOA1BP,GAPDH,CARKD
Coenzyme A Biosynthesis	0.356451	1/3 (33%)	2/3 (67%)	0/3 (0%)	PPCS,COASY,PPCDC
Thyronamine and Iodothyronamine Metabolism	0.356451	1/3 (33%)	1/3 (33%)	1/3 (33%)	DIO1,DIO3
Tetrahydrobiopterin Biosynthesis I	0.356451	2/3 (67%)	1/3 (33%)	0/3 (0%)	GCH1,PTS,SPR
Methionine Salvage II (Mammalian)	0.356451	1/3 (33%)	1/3 (33%)	1/3 (33%)	BHMT,MTR
Inosine-5'-phosphate Biosynthesis II	0.356451	3/3 (100%)	0/3 (0%)	0/3 (0%)	ADSL,PAICS,ATIC
Thiosulfate Disproportionation III (Rhodanese)	0.356451	1/3 (33%)	1/3 (33%)	1/3 (33%)	MPST,MOCS3
Thyroid Hormone Metabolism I (via Deiodination)	0.356451	1/3 (33%)	1/3 (33%)	1/3 (33%)	DIO1,DIO3
Oxidized GTP and dGTP Detoxification	0.356451	1/3 (33%)	2/3 (67%)	0/3 (0%)	DDX6,RUVBL2,NUDT1
Tetrahydrobiopterin Biosynthesis II	0.356451	2/3 (67%)	1/3 (33%)	0/3 (0%)	GCH1,PTS,SPR
S-adenosyl-L-methionine Biosynthesis	0.356451	2/3 (67%)	1/3 (33%)	0/3 (0%)	MAT1A,MAT2B,MAT2A
Tyrosine Biosynthesis IV	0.356451	2/3 (67%)	0/3 (0%)	1/3 (33%)	PAH,PCBD2
L-serine Degradation	0.356451	1/3 (33%)	0/3 (0%)	2/3 (67%)	SDSL
Huntington's Disease Signaling	0.366438	53/229 (23%)	91/229 (40%)	85/229 (37%)	POLR2F,REST,SGK1,PIK3R1,SOS2,NAPG,HRAS,GNB1,NSF,PIK3CG,ATF4,TCERG1,NAPA,DNM2,PRKD1,CASP10,ATM,TP53,POLR2I,CAPN5,ATP5J,PIK3C2B,AKT2,CREBBP,PSMB11,UBE2S,ITPR1,CREB5,HSPA8,CAPN1,HTT,GNB2,CAPN7,GNA11,POLR2J,RCOR2,VTI1B,GNG7,HSPA1L,PRKCZ,TGM2,CASP6,MTOR,AKT1,JUN,IGF1,PIK3C3,CREB1,SOS1,NTRK1,IGF1R,PRKCE,NCOR1,GOSR1,PIK3R2,GNG5,GNB1L,EGFR,SDHA,YKT6,GRB2,GNAQ,MAPK8,HIP1,HSPA2,SIN3A,PSME1,HAP1,STX16,NCOR2…
Histamine Degradation	0.366438	6/16 (38%)	2/16 (13%)	8/16 (50%)	ALDH4A1,ALDH2,HNMT,ALDH3A2,ALDH1A2,ALDH3A1,ALDH9A1,ALDH7A1
Circadian Rhythm Signaling	0.367282	7/33 (21%)	9/33 (27%)	17/33 (52%)	PER1,ARNTL,VIPR2,CRY2,CREBBP,CSNK1D,CREB3L4,CREB5,GRINA,CSNK1E,NR1D1,ADCYAP1R1,BHLHE40,CREB1,ATF4,CRY1
IL-9 Signaling	0.387258	10/34 (29%)	13/34 (38%)	11/34 (32%)	STAT5A,RELA,PIK3C2B,SOCS3,IL2RG,JAK1,PIK3C2A,PIK3R1,NFKB2,STAT3,PIK3R4,NFKB1,PIK3R3,PIK3C3,PIK3CG,IRS1,CISH,SOCS2,PIK3CB,IRS2,PIK3R2,STAT1,ATM
Oncostatin M Signaling	0.387258	9/34 (26%)	12/34 (35%)	13/34 (38%)	STAT5A,RAF1,EPAS1,JAK1,GRB2,RRAS,TYK2,HRAS,MMP13,KRAS,JAK2,STAT3,SHC1,RRAS2,MAP2K2,MAPK3,SOS1,MRAS,PLAU,STAT1,MAP2K1
FLT3 Signaling in Hematopoietic Progenitor Cells	0.389045	16/74 (22%)	30/74 (41%)	28/74 (38%)	RAF1,BAD,PIK3R1,SOS2,RPS6KA3,PDPK1,HRAS,KRAS,PIK3R4,EIF4E,EIF4EBP1,SHC1,MTOR,AKT1,MAP2K2,MAPK3,PIK3C3,PIK3CG,SOS1,CREB1,MRAS,ATF4,PIK3R2,STAT1,MAP2K1,ATM,RPS6KB1,STAT6,PIK3C2B,STAT5A,AKT2,PIK3C2A,GRB2,RRAS,CREBBP,RPS6KA5,CREB3L4,STAT3,MAPK12,CREB5,PIK3R3,MAPK14,RRAS2,PTPN11,PIK3CB,RPS6KA1
RAN Signaling	0.389045	3/17 (18%)	13/17 (76%)	1/17 (6%)	KPNA3,RANBP2,KPNA4,KPNA6,TNPO1,RAN,RANBP1,KPNA1,KPNB1,KPNA5,RCC1,CSE1L,RANGAP1,XPO1,KPNA2,IPO5
Methionine Degradation I (to Homocysteine)	0.389045	5/17 (29%)	8/17 (47%)	4/17 (24%)	AHCYL1,PRMT3,MAT1A,FTSJ1,AHCYL2,MAT2B,PRMT1,PRMT8,PRMT5,MAT2A,EHMT1,AHCY,NSUN4
Nicotine Degradation III	0.389045	16/54 (30%)	9/54 (17%)	29/54 (54%)	CYP3A7,CYP1A1,UGT1A6,CYP2U1,UGT1A3,UGT2B10,CSGALNACT1,UGT1A4,UGT1A1,UGT2B15,CYP2C19,LARGE,POR,EXT2,CYP3A4,UGT2A1,UGT2A3,CYP2D6,CYP4B1,CYP2J2,CYP2A6 (includes others),B3GAT3,GYLTL1B,AOX1,UGT1A7 (includes others)
Chondroitin Sulfate Biosynthesis	0.389045	12/54 (22%)	10/54 (19%)	32/54 (59%)	SULT1C2,XYLT1,HS2ST1,CHST12,CSGALNACT1,SULT2A1,HS3ST3A1,SULT2B1,CHST2,HS6ST1,B4GALT7,HS3ST3B1,XYLT2,SULT1A3/SULT1A4,HS3ST1,CHST10,NDST2,B3GAT3,SULT1C3,CHST13,NDST1,SULT1B1
Role of JAK2 in Hormone-like Cytokine Signaling	0.39355	11/35 (31%)	9/35 (26%)	15/35 (43%)	EPO,STAT5A,SOCS3,PTPN6,JAK1,PRL,TYK2,SOCS6,STAT3,JAK2,SHC1,GHR,PTPN11,SH2B3,IRS1,PTPN1,SOCS2,IRS2,STAT1,SH2B1
Triacylglycerol Biosynthesis	0.39355	9/35 (26%)	14/35 (40%)	12/35 (34%)	ABHD5,LCLAT1,DGAT2,MBOAT2,MOGAT3,ELOVL1,AGPAT6,PPAP2A,ELOVL6,AGPAT4,GPAM,PPAPDC1B,AGPAT5,LPIN1,PPP2R2D,PPAP2B,ELOVL2,DBT,LPIN3,AGPAT9,DGAT1,PPAP2C,AGPAT3
IGF-1 Signaling	0.394457	18/97 (19%)	53/97 (55%)	26/97 (27%)	PRKACB,RAF1,SOCS3,CSNK2A1,CTGF,JAK1,YWHAH,BAD,PIK3R1,SOS2,SOCS6,SRF,PDPK1,HRAS,KRAS,PIK3R4,YWHAQ,PTK2,CASP9,MAP2K2,PIK3CG,MAPK3,MRAS,IRS2,RASA1,ATM,PIK3C2B,RPS6KB1,AKT2,YWHAG,YWHAE,YWHAB,RRAS,IGFBP5,STAT3,IGFBP2,PIK3R3,PTPN11,IRS1,PRKACA,IGFBP3,IGFBP7,JAK2,PRKCZ,PRKAG1,SHC1,JUN,AKT1,IGF1,PIK3C3,SOS1,FOXO3,RPS6KB2,IGF1R,SOCS2,PIK3R2,CSNK2B,MAP2K1,NEDD4,PIK3C2A,GRB2,PRKAR2A,MAPK8,GRB10,CSNK2A2,FOS,…
Axonal Guidance Signaling	0.399025	82/434 (19%)	113/434 (26%)	239/434 (55%)	DPYSL2,SHH,RAF1,RAC2,ADAMTS8,ECEL1,PIK3R1,SOS2,KRAS,NTN1,NCK2,GNB1,ECE2,BAIAP2,SRGAP2,PLXNB2,GNA13,PRKD1,AKT2,CRKL,RAP1A,MYL9,MET,ARPC1A,ARPC2,PRKACA,ARPC1B,SEMA6A,GNA11,GNG7,TUBB2B,ACTR3,MYSM1,PIK3C3,SOS1,NTRK1,PFN2,TUBB4A,PIK3R2,GNG5,EPHB4,NRP2,GRB2,TUBB4B,GNA12,WIPF1,KIF7,TUBA1A,NTRK3,EPHA5,ARPC4,PRKACB,MYL2,GNB2L1,MMP13,PIK3R4,PLCD3,MAP2K2,ADAM28,SUFU,PPP3R1,MAPK3,MYL4,TUBA1C,CHMP1A,RASA1,EPH…
Oxidative Ethanol Degradation III	0.399945	6/18 (33%)	5/18 (28%)	7/18 (39%)	ALDH4A1,ALDH2,ACSS3,ALDH3A2,ALDH1A2,ACSS2,ACSS1,ALDH3A1,ALDH9A1,ACSL1,ALDH7A1
Actin Nucleation by ARP-WASP Complex	0.399945	21/56 (38%)	15/56 (27%)	20/56 (36%)	PPP1R12C,ARPC1B,ARPC5,RHOT2,SOS2,HRAS,KRAS,NCK2,RHOG,ACTR3,PPP1R12A,RHOB,RHOT1,BAIAP2,SOS1,RHOU,MRAS,ARPC3,RHOF,VASP,ITGB1,ACTR2,ARPC5L,GRB2,RHOC,RRAS,GNA12,RAC1,RHOJ,WIPF1,RRAS2,ARPC1A,RHOQ,CDC42,ARPC2,ARPC4
Arsenate Detoxification I (Glutaredoxin)	0.399945	1/4 (25%)	2/4 (50%)	1/4 (25%)	AS3MT,PNP,GSTO1
Heme Degradation	0.399945	4/4 (100%)	0/4 (0%)	0/4 (0%)	HMOX1,BLVRA,BLVRB,HMOX2
Branched-chain Œ±-keto acid Dehydrogenase Complex	0.399945	3/4 (75%)	1/4 (25%)	0/4 (0%)	BCKDHA,DLD,DBT,BCKDHB
Phenylethylamine Degradation I	0.399945	3/4 (75%)	1/4 (25%)	0/4 (0%)	AOC3,ALDH2,AOC2,ALDH3A2
RhoA Signaling	0.399945	36/122 (30%)	29/122 (24%)	57/122 (47%)	MPRIP,MYL6,SEPT9,MYL2,ARPC5,PIKFYVE,PIP4K2B,ARHGEF1,PTK2,CFL2,EZR,BAIAP2,MYL4,ARHGAP12,ARHGEF11,GNA13,ACTG2,DLC1,ACTA1,SEPT8,ACTR2,NGEF,CFL1,SEPT7,PLD1,PKN1,ARHGAP5,MYL9,ARPC1A,RAPGEF2,ACTA2,ARPC2,ARHGAP35,ACTG1,ARHGAP1,PIP4K2C,ARPC1B,PPP1CB,MYLK,ACTR3,PPP1R12A,IGF1,CIT,IGF1R,PFN2,ARPC3,SEMA3F,PI4KA,ARHGAP6,NEDD4,SEPT5,NRP2,ARPC5L,GNA12,ACTB,MYL1,RHPN2,LPAR1,ABL2,SEPT6,ARPC4,SEPT2,ARHGAP8/PRR5-AR…
Acute Phase Response Signaling	0.399945	37/169 (22%)	63/169 (37%)	69/169 (41%)	RAF1,PIK3R1,SOS2,HRAS,SERPINA3,CP,KRAS,FGG,SOD2,PIK3CG,FGB,SERPINE1,AKT2,RRAS,STAT3,NFKB2,TCF3,HMOX2,KLKB1,MAP2K3,FGA,ECSIT,SERPING1,TCF4,FN1,C9,JAK2,MAP3K5,TRADD,MTOR,AKT1,JUN,SOS1,SOCS2,PIK3R2,GRB2,MYD88,AHSG,MAPK8,SERPINF1,SERPINF2,FOS,HP,FTL,TF,MAP2K4,SOCS3,ITIH3,APOA2,SOCS6,PDPK1,RBP1,F2,IKBKB,IKBKG,MAP2K2,ITIH2,MAPK3,MRAS,MAP3K7,NOLC1,IL1RAP,MAP3K14,TTR,C3,MAPK12,C5,PIK3R3,PTPN11,C2,RBP4,RE…
Glioma Invasiveness Signaling	0.399945	16/57 (28%)	17/57 (30%)	24/57 (42%)	F2R,PIK3R1,VTN,RHOT2,HRAS,KRAS,PIK3R4,PTK2,RHOG,RHOB,RHOT1,PIK3CG,PIK3C3,MAPK3,RHOU,MRAS,PIK3R2,RHOF,ATM,TIMP2,PIK3C2B,PIK3C2A,RHOC,RRAS,MMP2,RHOJ,PIK3R3,PLG,RHOQ,RRAS2,PIK3CB,PLAU,MMP9
Heparan Sulfate Biosynthesis	0.399945	15/57 (26%)	12/57 (21%)	30/57 (53%)	HS2ST1,LIPE,HS3ST3A1,PRDX6,CHST2,HS6ST1,B4GALT7,AADAC,EXT2,SULT1A3/SULT1A4,CHST10,HS3ST1,SULT1C3,SULT1C2,XYLT1,CHST12,SULT2A1,SULT2B1,HS3ST3B1,XYLT2,EXTL3,NDST2,B3GAT3,EXTL2,CHST13,NDST1,SULT1B1
Melatonin Degradation I	0.399945	18/57 (32%)	9/57 (16%)	30/57 (53%)	CYP3A7,UGT1A6,CYP2U1,UGT2B15,CYP2C19,POR,EXT2,UGT2A3,UGT2A1,SULT1A3/SULT1A4,CYP2A6 (includes others),SULT1C3,CYP1A1,UGT2B10,UGT1A3,CSGALNACT1,UGT1A4,UGT1A1,LARGE,CYP3A4,CYP2D6,CYP4B1,CYP2J2,B3GAT3,GYLTL1B,UGT1A7 (includes others),SULT1B1
Dermatan Sulfate Biosynthesis	0.399945	12/57 (21%)	11/57 (19%)	34/57 (60%)	SULT1C2,XYLT1,HS2ST1,CHST12,CSGALNACT1,SULT2A1,HS3ST3A1,SULT2B1,CHST2,HS6ST1,B4GALT7,HS3ST3B1,XYLT2,SULT1A3/SULT1A4,HS3ST1,CHST10,NDST2,B3GAT3,SULT1C3,CHST13,CHST14,NDST1,SULT1B1
D-myo-inositol-5-phosphate Metabolism	0.399945	34/146 (23%)	48/146 (33%)	64/146 (44%)	G6PC2,SOCS3,DUSP8,PTPN23,EPHX2,PPP2R5B,PPFIBP2,MDP1,ACP1,IGBP1,NUDT14,ACP5,PPP4C,PPFIA2,PTEN,SACM1L,MTMR8,PTPRC,PLCD3,PLCE1,PPP1R7,PGAM5,DUSP11,MTMR2,PPP1CA,RASA1,RNGTT,PTPN6,TMEM55B,PPP1R1B,PTPN20,PPTC7,PPP1R14A,PAWR,ITPK1,MTMR4,PTPN11,TMEM55A,PPP2R4,DUSP1,PLCG2,PLCB3,MTMR7,THTPA,PIP4K2C,NUDT1,PPP1R12C,PTPN2,PTPN13,NUDT3,NUDT9,NUDT12,NUDT2,STYX,HACD2,PPM1K,PTPRF,PXYLP1,DUSP2,MTMR6,SET,PPP1CC,PTP…
GADD45 Signaling	0.399945	2/19 (11%)	7/19 (37%)	10/19 (53%)	TP53,PCNA,GADD45B,GADD45A,GADD45G,CDK4,CDK2,CCNB1,ATM
D-myo-inositol (1,3,4)-trisphosphate Biosynthesis	0.399945	6/19 (32%)	6/19 (32%)	7/19 (37%)	MINPP1,INPP5J,ITPKB,INPP5E,INPP5B,SEC16A,ITPKC,ITPKA,INPP5A,OCRL,PMPCA,PTEN
Fatty Acid Œ±-oxidation	0.399945	6/19 (32%)	3/19 (16%)	10/19 (53%)	TMLHE,ALDH4A1,ALDH2,ALDH3A2,BCO2,ALDH1A2,ALDH3A1,ALDH9A1,ALDH7A1
Cysteine Biosynthesis III (mammalia)	0.399945	7/19 (37%)	8/19 (42%)	4/19 (21%)	AHCYL1,PRMT3,MAT1A,FTSJ1,AHCYL2,MAT2B,PRMT1,CBS/CBSL,PRMT8,PRMT5,MAT2A,EHMT1,CTH,AHCY,NSUN4
Acute Myeloid Leukemia Signaling	0.399945	19/79 (24%)	29/79 (37%)	31/79 (39%)	MAP2K4,RAF1,RELA,TCF4,BAD,PIK3R1,SOS2,HRAS,KRAS,NFKB1,PIK3R4,HNF1A,SPI1,IDH1,EIF4EBP1,MYC,MTOR,AKT1,MAP2K2,PIM1,MAPK3,PIK3C3,PIK3CG,SOS1,RPS6KB2,MRAS,PIK3R2,JUP,MAP2K1,ATM,CSF3R,RPS6KB1,PIK3C2B,STAT5A,AKT2,PIK3C2A,GRB2,RRAS,STAT3,NFKB2,TCF3,PIK3R3,RRAS2,ARAF,IDH2,PIK3CB,MAP2K3,TCF7L2
3-phosphoinositide Degradation	0.399945	35/147 (24%)	47/147 (32%)	65/147 (44%)	G6PC2,SOCS3,DUSP8,PTPN23,EPHX2,PPP2R5B,PPFIBP2,MDP1,ACP1,IGBP1,NUDT14,ACP5,PPP4C,PPFIA2,PTEN,SACM1L,MTMR8,PTPRC,PPP1R7,PGAM5,DUSP11,MTMR2,PPP1CA,RASA1,RNGTT,PTPN6,TMEM55B,PPP1R1B,PTPN20,PPTC7,PPP1R14A,PAWR,ITPK1,MTMR4,INPP4B,PTPN11,TMEM55A,PPP2R4,DUSP1,MTMR7,THTPA,NUDT1,PPP1R12C,PTPN2,PTPN13,NUDT9,NUDT3,PTPMT1,NUDT12,NUDT2,STYX,HACD2,PPM1K,OCRL,PTPRF,PXYLP1,DUSP2,MTMR6,SET,PPP1CC,PTPRJ,PPP1R12A,I…
Atherosclerosis Signaling	0.399945	23/124 (19%)	14/124 (11%)	87/124 (70%)	RELA,CD40LG,APOA4,APOB,APOF,PDGFA,APOA2,MMP13,NFKB1,PLA2G7,PRDX6,COL1A2,LYZ,LCAT,LPL,COL18A1,PLA2G12B,PLA2G12A,PLA2G16,PNPLA8,VCAM1,ABHD3,CXCR4,PLA2G1B,PLA2G3,NFKB2,TPSAB1/TPSB2,PLA2G6,COL1A1,ITGB2,APOA1,PLA2G2E,RARRES3,MMP9,CLU,RBP4,APOD
Superpathway of Inositol Phosphate Compounds	0.402717	47/195 (24%)	65/195 (33%)	83/195 (43%)	MINPP1,DUSP8,PIK3R1,MDP1,ACP1,NUDT14,ACP5,PPFIA2,PPP4C,PTPRC,ITPKB,PIK3CG,DUSP11,RNGTT,ATM,PIK3C2B,TMEM55B,PPP1R1B,PPTC7,MTMR4,TMEM55A,PI4K2A,PPP2R4,PLCG2,ITPKC,PIP4K2C,THTPA,NUDT1,PPP1R12C,PTPN2,PTPN13,NUDT9,STYX,PPM1K,INPP5A,OCRL,DUSP2,MTMR6,PTPRJ,PIK3C3,INPP5B,PPM1F,PIK3R2,PI4K2B,PI4KA,PPP3CA,PPFIA1,WBP11,INPP5E,PPP2R5D,PLCG1,ITPKA,PPP4R1,DUSP14,PPP2R5A,NUDT5,TNS3,PDXP,PPP2R5E,PPFIA4,G6PC2,SOC…
Granzyme A Signaling	0.421697	6/20 (30%)	3/20 (15%)	11/20 (55%)	HIST1H1C,ANP32A,SET,NME1,H1FX,CREBBP,HMGB2,H1F0,APEX1
Putrescine Degradation III	0.421697	8/20 (40%)	4/20 (20%)	8/20 (40%)	ALDH4A1,ALDH2,MAOB,SMOX,ALDH3A2,ALDH1A2,SAT1,SAT2,ALDH3A1,ALDH9A1,ALDH7A1,IL4I1
Docosahexaenoic Acid (DHA) Signaling	0.421697	7/39 (18%)	16/39 (41%)	16/39 (41%)	PIK3C2B,AKT2,PIK3C2A,BAD,PIK3R1,SERPINF1,PDPK1,GSK3A,BAX,PIK3R4,PNPLA2,BCL2,APP,PIK3R3,BCL2L1,AKT1,CASP9,PIK3CG,PIK3C3,PIK3CB,PIK3R2,GSK3B,ATM
Tetrahydrofolate Salvage from 5,10-methenyltetrahydrofolate	0.428549	0/5 (0%)	4/5 (80%)	1/5 (20%)	MTHFD1L,MTHFD2,MTHFD1,GART
Ceramide Biosynthesis	0.428549	1/5 (20%)	1/5 (20%)	3/5 (60%)	SPTLC1,KDSR
Serine Biosynthesis	0.428549	3/5 (60%)	1/5 (20%)	1/5 (20%)	PSAT1,PSPH,PHGDH,UBAC2
Eumelanin Biosynthesis	0.428549	2/5 (40%)	0/5 (0%)	3/5 (60%)	MIF,DDT
Lactose Degradation III	0.428549	3/5 (60%)	0/5 (0%)	2/5 (40%)	GBA3,GLB1,LCT
Tyrosine Degradation I	0.428549	4/5 (80%)	1/5 (20%)	0/5 (0%)	GSTZ1,HPD,TAT,HGD,FAH
Folate Polyglutamylation	0.428549	3/5 (60%)	2/5 (40%)	0/5 (0%)	MTHFD1L,SHMT1,FPGS,MTHFD1,SHMT2
Endoplasmic Reticulum Stress Pathway	0.433511	6/21 (29%)	10/21 (48%)	5/21 (24%)	CALR,ERN1,MAPK8,XBP1,DNAJC3,ATF6,MAP3K5,HSPA5,EIF2S1,TAOK3,MBTPS2,HSP90B1,CASP9,MBTPS1,ATF4,CASP7
D-myo-inositol (1,4,5,6)-Tetrakisphosphate Biosynthesis	0.435512	28/130 (22%)	45/130 (35%)	57/130 (44%)	G6PC2,SOCS3,DUSP8,PTPN23,EPHX2,PPP2R5B,PPFIBP2,MDP1,ACP1,NUDT14,IGBP1,ACP5,PPP4C,PPFIA2,SACM1L,MTMR8,PTEN,PTPRC,PPP1R7,PGAM5,DUSP11,MTMR2,PPP1CA,RASA1,RNGTT,PTPN6,PPP1R1B,PTPN20,PPTC7,PPP1R14A,PAWR,ITPK1,MTMR4,PTPN11,PPP2R4,DUSP1,MTMR7,THTPA,NUDT1,PPP1R12C,PTPN2,PTPN13,NUDT9,NUDT3,NUDT12,STYX,NUDT2,HACD2,PPM1K,PTPRF,PXYLP1,DUSP2,MTMR6,SET,PPP1CC,PTPRJ,PPP1R12A,PTPN1,PPM1F,PTPRN,PPP3CA,WBP11,PPFIA…
D-myo-inositol (3,4,5,6)-tetrakisphosphate Biosynthesis	0.435512	28/130 (22%)	45/130 (35%)	57/130 (44%)	G6PC2,SOCS3,DUSP8,PTPN23,EPHX2,PPP2R5B,PPFIBP2,MDP1,ACP1,NUDT14,IGBP1,ACP5,PPP4C,PPFIA2,SACM1L,MTMR8,PTEN,PTPRC,PPP1R7,PGAM5,DUSP11,MTMR2,PPP1CA,RASA1,RNGTT,PTPN6,PPP1R1B,PTPN20,PPTC7,PPP1R14A,PAWR,ITPK1,MTMR4,PTPN11,PPP2R4,DUSP1,MTMR7,THTPA,NUDT1,PPP1R12C,PTPN2,PTPN13,NUDT9,NUDT3,NUDT12,STYX,NUDT2,HACD2,PPM1K,PTPRF,PXYLP1,DUSP2,MTMR6,SET,PPP1CC,PTPRJ,PPP1R12A,PTPN1,PPM1F,PTPRN,PPP3CA,WBP11,PPFIA…
Superpathway of Melatonin Degradation	0.435512	19/62 (31%)	11/62 (18%)	32/62 (52%)	CYP3A7,UGT1A6,CYP2U1,UGT2B15,CYP2C19,POR,EXT2,MAOB,UGT2A3,UGT2A1,SULT1A3/SULT1A4,CYP2A6 (includes others),SULT1C3,CYP1A1,UGT2B10,UGT1A3,CSGALNACT1,UGT1A4,UGT1A1,IL4I1,LARGE,CYP3A4,SMOX,CYP2D6,CYP4B1,CYP2J2,B3GAT3,GYLTL1B,UGT1A7 (includes others),SULT1B1
Sertoli Cell-Sertoli Cell Junction Signaling	0.435512	44/178 (25%)	53/178 (30%)	81/178 (46%)	PRKACB,MAP2K4,RAF1,TUBA1B,AXIN1,TGFBR3,MLLT4,HRAS,KRAS,GSK3A,PRKG2,TUBB,CLDN6,PTEN,MPP6,MAP2K2,MAPK3,KEAP1,CGN,MAP3K7,MRAS,SPTB,TUBA1C,MTMR2,GSK3B,ACTG2,JUP,ACTA1,MAP3K14,DLG1,TUBB3,AKT2,TJP2,RRAS,ACTN3,CLDN18,TUBB2A,RAC1,MAPK12,EPN2,TJP3,CDH1,ACTA2,CLDN12,CDC42,ZAK,MAPK10,PRKACA,CLDN14,MAP2K3,ACTN4,SPTAN1,CLINT1,ACTG1,SPTBN1,CLDN15,ILK,CTNNA1,SYMPK,MAP3K5,BCAR1,PRKAG1,TUBB2B,JUN,AKT1,TUBA3C/TUBA…
AMPK Signaling	0.44157	48/179 (27%)	63/179 (35%)	68/179 (38%)	CAB39,PRKAB1,PRKAB2,PPP2CA,PIK3R1,ARID2,ELAVL1,GYS1,PIK3CG,SMARCB1,TSC2,ATF4,IRS2,PPM1A,SMARCC2,HNF4A,ATM,PIK3C2B,AKT2,SLC2A1,EEF2,CREBBP,CREB5,SLC2A4,ADRA1D,PPP2R4,IRS1,PRKACA,MAP2K3,ACACA,PHF10,TSC1,ULK1,PPP2R2A,ADIPOQ,SMARCA4,EIF4EBP1,MTOR,AKT1,CRTC2,PIK3C3,CREB1,EEF2K,PIK3R2,GNB1L,STRADA,PPP2R5D,ACTB,PPP2R5A,BRD7,PFKFB4,CHRNE,PPP2R5E,PPARGC1A,PRKACB,PFKFB1,CPT1B,PPP2R5B,LIPE,PDPK1,PIK3R4,PPM1…
Gap Junction Signaling	0.44157	44/155 (28%)	44/155 (28%)	67/155 (43%)	PRKACB,TUBA1B,DBN1,RAF1,BGLAP,PIK3R1,SOS2,CSNK1A1,HRAS,KRAS,PRKG2,TUBB,PIK3R4,PLCD3,PLCE1,MAP2K2,PIK3CG,MAPK3,PPP3R1,MRAS,TUBA1C,ACTG2,ACTA1,PRKD1,ATM,PIK3C2B,TUBB3,AKT2,CSNK1G2,RRAS,TUBB2A,CSNK1D,ITPR1,PPP3CC,PIK3R3,ACTA2,PLCG2,PRKCD,NPR1,PRKACA,PLCB3,ACTG1,NPR2,PDIA3,EGF,PRKAG1,PRKCZ,TUBB2B,CSNK1E,SP3,AKT1,PIK3C3,SOS1,TUBA3C/TUBA3D,PRKCE,TUBB4A,PIK3R2,TUBA3E,CTNNB1,MAP2K1,PPP3CA,EGFR,SRC,GNAS,P…
Antiproliferative Role of Somatostatin Receptor 2	0.443609	12/63 (19%)	20/63 (32%)	31/63 (49%)	RAP1B,PIK3R1,GNB2L1,HRAS,KRAS,PIK3R4,GNG7,GNB1,MAP2K2,MAPK3,PIK3C3,PIK3CG,MRAS,PIK3R2,GNG5,GNB1L,MAP2K1,ATM,SRC,PIK3C2B,PTPN6,PIK3C2A,RRAS,PIK3R3,RRAS2,PTPN11,SSTR2,NPR1,GNB2,PIK3CB,CDKN1B,NPR2
ERK5 Signaling	0.443609	15/63 (24%)	27/63 (43%)	21/63 (33%)	BAD,YWHAH,SGK1,RPS6KA3,EGF,HRAS,KRAS,PRKCZ,YWHAQ,MYC,AKT1,FOXO3,CREB1,NTRK1,MRAS,RPS6KB2,ATF4,FOSL1,GNA13,EGFR,RPS6KB1,SRC,YWHAG,YWHAE,RRAS,YWHAB,GNA12,CREBBP,GNAQ,RPS6KA5,CREB3L4,CREB5,FOS,RRAS2,PTPN11,GAB1,MEF2D,MEF2C,MAP3K8,RPS6KA1,MAP3K3,ELK4
Tryptophan Degradation X (Mammalian, via Tryptamine)	0.443609	8/22 (36%)	4/22 (18%)	10/22 (45%)	ALDH4A1,ALDH2,AKR1A1,MAOB,SMOX,ALDH3A2,RDH14,ALDH1A2,ALDH3A1,ALDH9A1,ALDH7A1,IL4I1
Melanoma Signaling	0.445656	6/42 (14%)	21/42 (50%)	15/42 (36%)	RAF1,BAD,PIK3R1,CDK4,HRAS,KRAS,PIK3R4,PTEN,AKT1,MAP2K2,PIK3C3,PIK3CG,MAPK3,MRAS,PIK3R2,MAP2K1,ATM,TP53,PIK3C2B,AKT2,PIK3C2A,RRAS,MDM2,PIK3R3,CDH1,RRAS2,PIK3CB
Renin-Angiotensin Signaling	0.445656	24/109 (22%)	40/109 (37%)	45/109 (41%)	PRKACB,MAP2K4,RAF1,PIK3R1,SOS2,HRAS,KRAS,PIK3R4,PTK2,MAP2K2,PIK3CG,MAPK3,MRAS,PRKD1,ATM,PIK3C2B,PTPN6,RRAS,RAC1,NFKB2,STAT3,ITPR1,MAPK12,PIK3R3,PRKCD,PLCG2,SHC2,PRKACA,MAPK10,PTGER2,AGTR2,RELA,JAK2,NFKB1,PRKCZ,PRKAG1,SHC1,JUN,PIK3C3,SOS1,PRKCE,PIK3R2,STAT1,MAP2K1,AGT,GNAS,PIK3C2A,GRB2,MAP3K1,ADCY3,PRKAR2A,MAPK8,GNAQ,MAPK9,PLCG1,FOS,RRAS2,MAPK14,PRKCI,PAK2,PRKAG2,PIK3CB,ADCY7,PRKAR1A
Pyridoxal 5'-phosphate Salvage Pathway	0.450817	13/64 (20%)	24/64 (38%)	27/64 (42%)	MAP2K4,FAM20B,SGK1,CDK4,CSNK1A1,CDK8,PNPO,MAP2K2,CDK5,PIM1,PRPF4B,MAPK3,PRKAA1,PRKCE,HIPK1,MAP2K1,PDXK,CDK18,AKT2,CDK7,MAPK6,MAPK8,CSNK1D,MAPK9,PKN1,ARAF,PRKCD,PAK2,MAP3K8,POMK,MAP2K3,G6PC,EIF2AK2,MAK,ACVR2A,CDK2,DYRK1A
3-phosphoinositide Biosynthesis	0.457088	36/158 (23%)	55/158 (35%)	67/158 (42%)	G6PC2,SOCS3,DUSP8,PTPN23,PIK3R1,EPHX2,PPP2R5B,PPFIBP2,MDP1,PIKFYVE,ACP1,PIP4K2B,NUDT14,IGBP1,ACP5,PPP4C,PPFIA2,PIK3R4,PTEN,SACM1L,MTMR8,PTPRC,PPP1R7,PIK3CG,PGAM5,DUSP11,MTMR2,PPP1CA,RASA1,RNGTT,ATM,PIK3C2B,PTPN6,PPP1R1B,PTPN20,PPTC7,PPP1R14A,PAWR,PIK3R3,ITPK1,MTMR4,PTPN11,PI4K2A,PPP2R4,DUSP1,CDIPT,MTMR7,PIP4K2C,THTPA,NUDT1,PPP1R12C,PTPN2,PTPN13,NUDT3,NUDT9,NUDT12,NUDT2,STYX,HACD2,PPM1K,PTPRF,PXYL…
Non-Small Cell Lung Cancer Signaling	0.458142	15/65 (23%)	29/65 (45%)	21/65 (32%)	RAF1,BAD,PA2G4,PIK3R1,SOS2,CDK4,ABL1,PDPK1,EGF,HRAS,KRAS,PIK3R4,CASP9,AKT1,MAP2K2,MAPK3,PIK3CG,PIK3C3,FOXO3,SOS1,MRAS,ERBB2,PIK3R2,RXRB,MAP2K1,EGFR,RASSF1,ATM,TP53,PIK3C2B,AKT2,FHIT,TFDP1,PIK3C2A,GRB2,RRAS,PLCG1,ITPR1,SIN3A,PIK3R3,RXRG,RRAS2,PIK3CB,RXRA
Glycine Cleavage Complex	0.458142	3/6 (50%)	0/6 (0%)	3/6 (50%)	DLD,GLDC,AMT
Glycogen Biosynthesis II (from UDP-D-Glucose)	0.458142	0/6 (0%)	5/6 (83%)	1/6 (17%)	GYS1,UGP2,GYG1,GBE1,GYG2
Rapoport-Luebering Glycolytic Shunt	0.458142	0/6 (0%)	2/6 (33%)	4/6 (67%)	MINPP1,PGAM2
Protein Kinase A Signaling	0.458142	85/386 (22%)	98/386 (25%)	203/386 (53%)	RAF1,MYH10,SHH,PDE6G,DUSP8,PHKG2,MYL6,AKAP9,ACP1,GSK3A,NTN1,GNB1,PTPRC,PHKB,GYS1,ATF4,TDP2,DUSP11,GNA13,DUSP12,ANAPC11,CDC16,APEX1,PRKD1,KDELR1,PTPRG,YWHAG,PPP1R1B,CREBBP,PTPN18,NFKB2,ITPR1,ANAPC7,PTPN3,TCF3,CREB5,PTP4A1,RAP1A,MYL9,AKAP13,PLCG2,PTPRB,CREM,GNB2,PRKACA,ANAPC5,DUSP4,PTPRA,CAMK2G,PDE6D,RAP1B,FLNB,HIST1H1C,TCF4,PTPN2,PTPN9,PDIA3,PTPN13,PPP1R3C,DUSP6,DUSP22,CDC23,DUSP2,GNG7,PRKCZ,AKAP2…
Role of IL-17F in Allergic Inflammatory Airway Diseases	0.467735	8/44 (18%)	10/44 (23%)	26/44 (59%)	RELA,RAF1,CREBBP,RPS6KA3,MMP13,RPS6KA5,CREB3L4,NFKB2,NFKB1,CREB5,TRAF3IP2,MAP2K2,IGF1,MAPK3,CREB1,ATF4,RPS6KA1,MAP2K1
PAK Signaling	0.468813	15/89 (17%)	31/89 (35%)	43/89 (48%)	MAP2K4,RAF1,MYL2,MYL6,PDGFA,ARHGEF7,PAK1IP1,PIK3R1,SOS2,HRAS,KRAS,MYLK,PIK3R4,PTK2,NCK2,SHC1,CFL2,MAP2K2,MAPK3,PIK3C3,PIK3CG,SOS1,MRAS,MYL4,PIK3R2,MAP2K1,ATM,ITGB1,PIK3C2B,CFL1,PIK3C2A,GRB2,RRAS,MAPK8,RAC1,MAPK9,MAPK12,MYL1,PIK3R3,MYL9,RRAS2,CDC42,PAK2,MAPK10,DSCAM,PIK3CB
Estrogen-mediated S-phase Entry	0.474242	5/24 (21%)	4/24 (17%)	15/24 (63%)	MYC,E2F4,TFDP1,CDK4,CDKN1B,ESR2,ESR1,E2F2,CDK2
Superpathway of D-myo-inositol (1,4,5)-trisphosphate Metabolism	0.474242	8/24 (33%)	8/24 (33%)	8/24 (33%)	MINPP1,IMPA1,INPP1,IMPAD1,INPP5E,SEC16A,ITPKA,INPP5A,OCRL,PTEN,ITPKB,INPP5J,INPP5B,ITPKC,BPNT1,PMPCA
Hepatic Cholestasis	0.474242	25/162 (15%)	41/162 (25%)	96/162 (59%)	MAP2K4,PRKACB,PPARA,ABCG8,GCGR,HSD3B7,CETP,ATP8B1,CYP8B1,IKBKB,IKBKG,NR0B2,PPRC1,FGFR4,ABCC1,MAP3K7,ABCB11,HNF4A,IL1RAP,PRKD1,MAP3K14,CYP7B1,TJP2,NR1H3,NFKB2,MAPK12,PRKCD,PRKACA,MAPK10,INSR,RXRA,ESR1,RELA,ABCG5,SLC4A2,IL1RL1,NR1H4,NFKBIE,ABCC2,NFKB1,HNF1A,PRKCZ,PRKAG1,SLCO1C1,NFKBIA,JUN,CYP7A1,PRKCE,CHUK,GNAS,CYP27A1,MYD88,ADCY3,PRKAR2A,MAPK8,MAPK9,IKBKE,IRAK3,PRKCI,ABCB4,SREBF1,PRKAG2,NR5A2,ADCY…
Erythropoietin Signaling	0.474242	17/67 (25%)	30/67 (45%)	20/67 (30%)	EPO,SOCS3,RAF1,RELA,PIK3R1,NFKBIE,SOS2,PDPK1,HRAS,KRAS,JAK2,PIK3R4,NFKB1,PRKCZ,SHC1,NFKBIA,JUN,AKT1,MAP2K2,MAPK3,PIK3CG,PIK3C3,SOS1,MRAS,PRKCE,PIK3R2,MAP2K1,PRKD1,ATM,RPS6KB1,SRC,PIK3C2B,STAT5A,AKT2,PTPN6,PIK3C2A,GRB2,RRAS,PLCG1,NFKB2,PIK3R3,FOS,PRKCI,RRAS2,PRKCD,PLCG2,PIK3CB
ERK/MAPK Signaling	0.474242	47/187 (25%)	68/187 (36%)	72/187 (39%)	RAC2,RAF1,RAPGEF1,PPP2CA,PIK3R1,SOS2,SRF,HRAS,KRAS,LAMTOR3,ELF3,PIK3CG,ATF4,ATM,PLA2G12A,ETS1,PIK3C2B,YWHAG,RRAS,CRKL,CREBBP,STAT3,CREB5,RAP1A,PLA2G6,ARAF,PPP2R4,PLCG2,PRKACA,HSPB7,DUSP4,RPS6KA1,RAP1B,FYN,PPP2R2A,DUSP6,PPP1R3C,CRK,DUSP2,EIF4E,EIF4EBP1,ELF4,PIK3C3,SOS1,CREB1,PRKCE,PIK3R2,PLA2G12B,ITGB1,MYCN,GRB2,PPP2R5D,PLA2G3,PLCG1,PPP2R5A,FOS,ELF2,PLA2G2E,PPP2R5E,PRKACB,YWHAH,BAD,PPP2R5B,TLN1,PI…
Remodeling of Epithelial Adherens Junctions	0.481948	34/68 (50%)	22/68 (32%)	12/68 (18%)	TUBA1B,RAB5C,ARPC5,TUBB,MAPRE2,CLIP1,CBLL1,EXOC2,TUBA1C,ACTG2,DNM2,ACTA1,ACTR2,TUBB3,TUBB2A,ACTN3,APC,MET,CDH1,ARPC1A,ACTA2,ARPC2,ACTN4,ACTG1,NME1,RALA,ARPC1B,CTNNA1,RAB5B,IQGAP1,TUBB2B,ARF6,RAB5A,ACTR3,HGF,TUBA3C/TUBA3D,ARPC3,TUBB4A,TUBA3E,VCL,CTNNB1,HGS,SRC,TUBB4B,ARPC5L,MAPRE1,ACTB,TUBG1,RAB7A,TUBA4A,DNM1,TUBA1A,DNM1L,ARPC4,MAPRE3,CTNND1
VEGF Signaling	0.481948	23/92 (25%)	37/92 (40%)	32/92 (35%)	RAF1,BAD,PIK3R1,SOS2,HRAS,KRAS,PIK3R4,ELAVL1,ARNT,PTK2,VEGFA,EIF1,MAP2K2,MAPK3,PIK3CG,MRAS,ACTG2,ACTA1,ATM,PIK3C2B,PTPN6,AKT2,YWHAE,RRAS,ACTN3,EIF2B3,EIF2S3,EIF2S2,PIK3R3,BCL2L1,ACTA2,PTPN11,PLCG2,EIF2B5,ACTN4,ACTG1,EIF2B4,HIF1A,EIF2S1,EIF2B2,BCL2,SHC1,AKT1,PIK3C3,SOS1,FOXO3,PIK3R2,VCL,MAP2K1,SRC,FLT1,PIK3C2A,GRB2,ACTB,PLCG1,RRAS2,EIF2B1,PIK3CB,KDR,EIF1AX
Growth Hormone Signaling	0.481948	20/69 (29%)	23/69 (33%)	26/69 (38%)	SOCS3,PIK3R1,SOCS6,SRF,RPS6KA3,PDPK1,JAK2,PIK3R4,PRKCZ,IGF1,PIK3C3,MAPK3,PIK3CG,IGF1R,RPS6KB2,SOCS2,PRKCE,PIK3R2,STAT1,PRKD1,ATM,STAT5A,PIK3C2B,RPS6KB1,PTPN6,PIK3C2A,IGFALS,PLCG1,RPS6KA5,STAT3,SLC2A4,PIK3R3,FOS,IGF2,GHR,PRKCI,PRKCD,IRS1,PLCG2,IGFBP3,PIK3CB,RPS6KA1,A2M
NAD Biosynthesis from 2-amino-3-carboxymuconate Semialdehyde	0.481948	2/7 (29%)	2/7 (29%)	3/7 (43%)	NADSYN1,NMNAT1,ABL1,QPRT
Superpathway of Serine and Glycine Biosynthesis I	0.481948	5/7 (71%)	1/7 (14%)	1/7 (14%)	PSAT1,PSPH,PHGDH,UBAC2,SHMT1,SHMT2
Phosphatidylcholine Biosynthesis I	0.481948	2/7 (29%)	4/7 (57%)	1/7 (14%)	CEPT1,PCYT1B,CHKA,PHKA1,CHKB,PCYT1A
Adenine and Adenosine Salvage III	0.481948	2/7 (29%)	2/7 (29%)	3/7 (43%)	CECR1,ADAL,PNP,HPRT1
Pregnenolone Biosynthesis	0.481948	2/7 (29%)	2/7 (29%)	3/7 (43%)	CYP7B1,MICAL1,MICAL2,MICAL3
GDP-glucose Biosynthesis	0.481948	2/7 (29%)	2/7 (29%)	3/7 (43%)	PGM3,GCK,PGM1,PGM2
Aspartate Degradation II	0.481948	4/7 (57%)	0/7 (0%)	3/7 (43%)	GOT1,MDH1,MDH2,GOT2
FcŒ≥ Receptor-mediated Phagocytosis in Macrophages and Monocytes	0.481948	30/93 (32%)	27/93 (29%)	36/93 (39%)	RAC2,PLD2,PIK3R1,ARPC5,TLN1,PTEN,NCK2,RAB11B,EZR,PIK3CG,MAPK3,ACTG2,ACTA1,FGR,PRKD1,RPS6KB1,ACTR2,AKT2,PLD3,RAC1,FYB,RAC3,PLD1,PIK3R3,PLA2G6,ARPC1A,ACTA2,CDC42,PRKCD,ARPC2,RAB11A,VAV1,ACTG1,FYN,NAPEPLD,ARPC1B,CRK,PRKCZ,HMOX1,YES1,ARF6,AKT1,ACTR3,HCK,RPS6KB2,PRKCE,ARPC3,PIK3R2,VASP,SRC,ARPC5L,ACTB,PLCG1,PLD4,PRKCI,LYN,ARPC4
14-3-3-mediated Signaling	0.481948	30/117 (26%)	43/117 (37%)	44/117 (38%)	MAP2K4,TUBA1B,RAF1,YWHAH,BAD,PIK3R1,HRAS,GSK3A,KRAS,PIK3R4,TUBB,YWHAQ,PLCD3,PLCE1,MAP2K2,PIK3CG,MAPK3,TSC2,MRAS,TUBA1C,GSK3B,AKT1S1,PRKD1,ATM,PIK3C2B,AKT2,TUBB3,YWHAG,YWHAE,YAP1,YWHAB,RRAS,TUBB2A,MAPK12,PIK3R3,PRKCD,PLCG2,MAPK10,PLCB3,RPS6KA1,TSC1,PDIA3,MAP3K5,PRKCZ,TUBB2B,JUN,AKT1,PIK3C3,TUBA3C/TUBA3D,PRKCE,TUBB4A,TUBA3E,PIK3R2,PDCD6IP,MAP2K1,SRC,PIK3C2A,TUBB4B,GRB2,STRADA,TUBG1,TUBA4A,MAPK8,VIM…
GŒ±12/13 Signaling	0.481948	23/117 (20%)	44/117 (38%)	50/117 (43%)	MAP2K4,RAF1,MYL6,F2R,MYL2,PIK3R1,HRAS,ARHGEF1,KRAS,PIK3R4,F2,PTK2,IKBKB,IKBKG,MAP2K2,PIK3CG,MAPK3,MRAS,MYL4,GNA13,CDH13,RASA1,ATM,PIK3C2B,AKT2,RRAS,NFKB2,MAPK12,MYL9,PIK3R3,CDH2,CDH1,CDC42,CDH20,MAPK10,VAV1,RELA,F2RL3,NFKBIE,MAP3K5,NFKB1,NFKBIA,JUN,AKT1,F2RL1,CDH3,PIK3C3,PIK3R2,CHUK,CTNNB1,MAP2K1,SRC,CDH4,PIK3C2A,GNA12,MAP3K1,CDH6,MAPK8,MAPK9,IKBKE,MYL1,CDH19,RRAS2,LPAR1,MEF2D,MEF2C,PIK3CB
p38 MAPK Signaling	0.481948	20/117 (17%)	27/117 (23%)	70/117 (60%)	MAP2K4,IL1RL1,TAB2,HMGN1,SRF,RPS6KA3,MAP3K5,FAS,TGFBR2,MYC,TRADD,CREB1,MKNK1,MAP3K7,RPS6KB2,ATF4,EEF2K,STAT1,PLA2G12B,MAPKAPK2,IL1RAP,PLA2G12A,TP53,RPS6KB1,ATF1,MAPKAPK3,CREBBP,PLA2G1B,PLA2G3,RPS6KA5,MKNK2,CREB3L4,IRAK3,MAPK12,CREB5,PLA2G6,DAXX,MAPK14,MAX,PLA2G2E,DUSP1,MEF2D,HSPB7,MEF2C,MAP2K3,RPS6KA1,IRAK4
PTEN Signaling	0.49204	26/118 (22%)	51/118 (43%)	41/118 (35%)	RAF1,RAC2,CSNK2A1,YWHAH,BAD,TGFBR3,PIK3R1,SOS2,HRAS,PDPK1,GSK3A,KRAS,PTEN,FGFR3,PTK2,TGFBR2,IKBKB,IKBKG,CASP9,MAP2K2,PIK3CG,FGFR4,MAPK3,MRAS,GSK3B,RPS6KB1,AKT2,RRAS,FGFR1,RAC1,FGFR2,NFKB2,RAC3,DDR1,PIK3R3,BCL2L1,CDC42,INSR,FGFRL1,MAGI3,RELA,ILK,BMPR2,NFKB1,OCRL,BCAR1,PRKCZ,BCL2,SHC1,AKT1,INPP5B,SOS1,NTRK1,FOXO3,RPS6KB2,IGF1R,PIK3R2,CSNK2B,CHUK,MCRS1,MAP2K1,EGFR,ITGB1,FLT1,GRB2,IKBKE,CNKSR3,IGF2R,…
Renal Cell Carcinoma Signaling	0.500035	18/71 (25%)	32/71 (45%)	21/71 (30%)	RAF1,RAPGEF1,PIK3R1,SOS2,HRAS,KRAS,PIK3R4,TCEB2,TCEB1,ARNT,VEGFA,MAP2K2,MAPK3,PIK3CG,MRAS,ATM,ETS1,PIK3C2B,AKT2,SLC2A1,RRAS,CREBBP,RAC1,RAP1A,MET,PIK3R3,PTPN11,GAB1,CDC42,RBX1,FH,VHL,CRK,HIF1A,JUN,AKT1,PIK3C3,HGF,SOS1,EGLN3,PIK3R2,MAP2K1,PIK3C2A,GRB2,FOS,RRAS2,CUL2,PAK2,PIK3CB,UBC
phagosome maturation	0.511682	45/120 (38%)	35/120 (29%)	40/120 (33%)	TUBA1B,RAB5C,VPS28,VTI1A,ATP6V1C1,TCIRG1,NAPG,PIKFYVE,DYNLT1,TUBB,DYNLRB2,NSF,DYNLL1,CYBB,DYNC2H1,TUBA1C,NAPA,VPS11,M6PR,TUBB3,DCTN4,TUBB2A,ATP6V1A,GPAA1,DYNLRB1,DYNC1H1,DYNC1LI2,ATP6V1H,ZBTB12,ATP6V0D1,VPS37A,ATP6V0E1,PRDX2,ATP6V0A4,ATP6V0C,ATP6V0B,ATP6V1D,PRDX5,PRDX1,DYNC1I1,RAB5B,VPS33B,VTI1B,TAP1,ATP6AP1,VPS37C,PRDX6,TUBB2B,RAB5A,DYNC1I2,PIK3C3,TUBA3C/TUBA3D,LAMP1,TUBB4A,TUBA3E,GOSR1,ATP6V1G1…
Glucose and Glucose-1-phosphate Degradation	0.517607	3/8 (38%)	2/8 (25%)	3/8 (38%)	PGM3,GCK,PGM1,RGN,PGM2
Citrulline Biosynthesis	0.517607	1/8 (13%)	6/8 (75%)	1/8 (13%)	LOC102724788/PRODH,GLS,OAT,ARG2,ALDH18A1,GLS2,ARG1
Salvage Pathways of Pyrimidine Deoxyribonucleotides	0.517607	3/8 (38%)	1/8 (13%)	4/8 (50%)	TYMP,TK2,CDA,TK1
NF-Œ∫B Activation by Viruses	0.5188	10/73 (14%)	32/73 (44%)	31/73 (42%)	RAF1,RELA,PIK3R1,CD4,NFKBIE,HRAS,KRAS,NFKB1,PIK3R4,PRKCZ,IKBKB,IKBKG,NFKBIA,AKT1,MAPK3,PIK3CG,PIK3C3,MRAS,PRKCE,CHUK,PIK3R2,PRKD1,ATM,ITGB1,MAP3K14,PIK3C2B,AKT2,PIK3C2A,RRAS,MAP3K1,TBP,IKBKE,NFKB2,PIK3R3,ITGB2,PRKCI,RRAS2,PRKCD,IKBKAP,ITGA1,PIK3CB,EIF2AK2
Prolactin Signaling	0.5188	21/73 (29%)	29/73 (40%)	23/73 (32%)	RAF1,SOCS3,PIK3R1,SOCS6,SOS2,PDPK1,HRAS,KRAS,PIK3R4,MYC,MAP2K2,MAPK3,PIK3CG,MRAS,PRKD1,ATM,STAT5A,PIK3C2B,RRAS,CREBBP,STAT3,IRF1,PIK3R3,PTPN11,PRKCD,IRS1,PLCG2,TCF7,FYN,PRL,JAK2,NR3C1,PRKCZ,SHC1,JUN,PIK3C3,SOS1,SOCS2,PRKCE,PIK3R2,STAT1,MAP2K1,PIK3C2A,GRB2,PLCG1,CEBPB,FOS,RRAS2,PRKCI,PIK3CB
Cardiac Hypertrophy Signaling	0.519996	46/223 (21%)	67/223 (30%)	110/223 (49%)	RAF1,MYL6,PIK3R1,SRF,HRAS,KRAS,GNB1,PIK3CG,GNA13,ATM,PIK3C2B,RRAS,CREBBP,ADRA1D,MYL9,IRS1,PLCG2,PRKACA,GNB2,MAP2K3,RPS6KA1,EIF2B4,PDIA3,RHOT2,GNA11,MAP3K5,EIF2B2,EIF4E,GNG7,HAND2,MTOR,AKT1,JUN,IGF1,PIK3C3,SOS1,CREB1,RHOU,IGF1R,PIK3R2,GNB1L,GNG5,PPP3CA,CACNA1D,MAPKAPK3,GRB2,RHOC,GNA12,GNAQ,MAPK8,PLCG1,MYL1,ADSS,GNAI3,CALM1 (includes others),MEF2D,EIF2B1,MAP3K8,MAP3K3,MAP2K4,PRKACB,MYL2,GNB2L1,PIK3…
Amyloid Processing	0.53827	9/51 (18%)	22/51 (43%)	20/51 (39%)	PRKACB,CSNK2A1,PSENEN,CSNK1A1,NCSTN,PSEN2,PRKAG1,CSNK1E,AKT1,CDK5,MAPK3,PRKCE,GSK3B,CSNK2B,CAPN5,AKT2,CSNK1D,PRKAR2A,MAPK12,APP,CSNK2A2,MAPK14,CAPNS1,APH1A,CAPN1,PRKACA,PRKAG2,CAPN2,CAPN7,BACE2,PRKAR1A
Telomerase Signaling	0.53827	19/99 (19%)	44/99 (44%)	36/99 (36%)	RAF1,PPP2CA,PIK3R1,PPP2R5B,SOS2,HRAS,HDAC10,PDPK1,KRAS,PIK3R4,MYC,ELF3,MAP2K2,ETS2,MAPK3,PIK3CG,PPM1L,MRAS,ATM,ETS1,TP53,PIK3C2B,AKT2,IL2RG,HDAC4,HDAC8,RRAS,DKC1,PIK3R3,PPP2CB,PPP2R1A,HDAC3,PPP2R4,HSP90AA1,ELK3,PPP2R2A,ABL1,EGF,PTGES3,SHC1,ELF4,HSP90B1,AKT1,HSP90AB1,PIK3C3,SOS1,PPP2R5C,PPP2R2C,PIK3R2,MAP2K1,EGFR,HDAC9,PIK3C2A,GRB2,PPP2R5D,HDAC1,PPP2R5A,ELF2,RRAS2,TPP1,PIK3CB,PPP2R5E,PPP2R1B
Endometrial Cancer Signaling	0.550808	6/52 (12%)	32/52 (62%)	14/52 (27%)	RAF1,BAD,AXIN1,PIK3R1,SOS2,CTNNA1,ILK,PDPK1,HRAS,KRAS,PIK3R4,PTEN,MYC,CASP9,AKT1,MAP2K2,MAPK3,PIK3CG,PIK3C3,FOXO3,SOS1,MRAS,PIK3R2,GSK3B,ERBB2,CTNNB1,MAP2K1,ATM,TP53,PIK3C2B,AKT2,PIK3C2A,GRB2,RRAS,PIK3R3,CDH1,RRAS2,PIK3CB
VEGF Family Ligand-Receptor Interactions	0.550808	17/76 (22%)	27/76 (36%)	32/76 (42%)	RAF1,PIK3R1,SOS2,HRAS,KRAS,PIK3R4,PRKCZ,VEGFA,SHC1,AKT1,MAP2K2,MAPK3,PIK3C3,PIK3CG,SOS1,MRAS,PRKCE,PIK3R2,PLA2G12B,MAP2K1,PRKD1,PLA2G12A,ATM,PIK3C2B,AKT2,NRP2,FLT1,PIK3C2A,GRB2,RRAS,PLA2G1B,PLA2G3,PLCG1,PIK3R3,PLA2G6,FOS,PRKCI,RRAS2,PLA2G2E,PRKCD,PLCG2,PIK3CB,KDR,NRP1
Phosphatidylethanolamine Biosynthesis II	0.550808	2/9 (22%)	6/9 (67%)	1/9 (11%)	CEPT1,ETNK2,PIGF,PCYT2,EPT1,CHKA,ETNK1,CHKB
UDP-N-acetyl-D-galactosamine Biosynthesis II	0.550808	3/9 (33%)	5/9 (56%)	1/9 (11%)	GNPNAT1,GNPDA1,GPI,PGM3,GALE,GCK,GNPDA2,UAP1
PDGF Signaling	0.557186	18/77 (23%)	34/77 (44%)	25/77 (32%)	MAP2K4,RAF1,CSNK2A1,JAK1,PDGFA,PIK3R1,SOS2,ABL1,SRF,ACP1,HRAS,CRK,KRAS,JAK2,PIK3R4,OCRL,MYC,SHC1,JUN,MAP2K2,PIK3C3,INPP5B,PIK3CG,MAPK3,SOS1,MRAS,PIK3R2,CSNK2B,STAT1,MAP2K1,CAV3,RASA1,ATM,SRC,PIK3C2B,PIK3C2A,GRB2,RRAS,CRKL,MAP3K1,TYK2,MAPK8,PLCG1,STAT3,PIK3R3,FOS,CSNK2A2,RRAS2,ABL2,PLCG2,PIK3CB,EIF2AK2
Semaphorin Signaling in Neurons	0.557186	9/53 (17%)	14/53 (26%)	30/53 (57%)	DPYSL2,ITGB1,FYN,CFL1,RHOC,RHOT2,RAC1,RHOJ,PTK2,MET,RHOQ,RHOG,CFL2,CDK5,RHOB,RHOT1,MAPK3,PAK2,RHOU,PLXNB1,RHOF,ARHGAP1,NRP1
IL-2 Signaling	0.557186	10/53 (19%)	25/53 (47%)	18/53 (34%)	RAF1,CSNK2A1,JAK1,PIK3R1,SOS2,HRAS,KRAS,PIK3R4,SHC1,AKT1,JUN,MAP2K2,MAPK3,PIK3CG,PIK3C3,SOS1,MRAS,CSNK2B,PIK3R2,MAP2K1,ATM,STAT5A,PIK3C2B,AKT2,IL2RG,PIK3C2A,GRB2,RRAS,MAPK8,PIK3R3,CSNK2A2,FOS,RRAS2,PTPN11,PIK3CB
Role of p14/p19ARF in Tumor Suppression	0.557186	5/30 (17%)	14/30 (47%)	11/30 (37%)	TP53,NPM1,PIK3C2B,PIK3C2A,NPM3,PIK3R1,RAC1,SF3A1,MDM2,PIK3R4,PIK3R3,PIK3C3,PIK3CG,SENP3,PIK3CB,PIK3R2,UBTF,POLR3D,ATM
HIF1Œ± Signaling	0.55847	20/102 (20%)	33/102 (32%)	49/102 (48%)	MMP16,PIK3R1,MMP13,HRAS,KRAS,TCEB2,PIK3R4,TCEB1,LDHB,ARNT,VEGFA,MAPK3,PIK3CG,MRAS,APEX1,ATM,TP53,PIK3C2B,EGLN2,AKT2,SLC2A1,RRAS,COPS5,CREBBP,MMP2,MAPK12,SLC2A4,PIK3R3,EGLN1,RBX1,MAPK10,HSP90AA1,VHL,EPO,MMP14,MMP15,HIF1A,NAA10,JUN,AKT1,PIK3C3,EGLN3,PIK3R2,PIK3C2A,MAPK8,MAPK6,MAPK9,MDM2,RRAS2,MAPK14,CUL2,PIK3CB,MMP9
Dopamine Receptor Signaling	0.566239	20/78 (26%)	21/78 (27%)	37/78 (47%)	PRKACB,PPP2R2A,PPP2CA,PRL,PPP1R3C,PPP2R5B,PPP1CB,PRKAG1,MAOB,PPP1CC,PPP1R10,PPP1R12A,PPP1R7,COMT,PTS,PPM1L,PPP2R2C,PPP2R5C,PPP1CA,QDPR,GCH1,GNAS,PPP1R1B,PPP2R5D,ADCY3,PRKAR2A,PPP1R14A,PPP1R11,PPP2R5A,IL4I1,PPP2CB,PPP2R1A,PPP2R4,SMOX,PRKACA,PRKAG2,SPR,PPP2R5E,PPP2R1B,ADCY7,PRKAR1A
Lymphotoxin Œ≤ Receptor Signaling	0.568853	7/54 (13%)	23/54 (43%)	24/54 (44%)	RELA,PIK3R1,PDPK1,NFKB1,PIK3R4,IKBKB,IKBKG,CASP9,AKT1,NFKBIA,PIK3CG,PIK3C3,MAPK3,PIK3R2,CHUK,ATM,MAP3K14,PIK3C2B,AKT2,VCAM1,PIK3C2A,RELB,CREBBP,IKBKE,NFKB2,PIK3R3,BCL2L1,PIK3CB,IKBKAP,BIRC2
Hereditary Breast Cancer Signaling	0.572796	35/129 (27%)	37/129 (29%)	57/129 (44%)	NPM1,POLR2F,POLR2D,PIK3R1,HRAS,HDAC10,KRAS,ARID2,PIK3R4,PTEN,PIK3CG,SMARCB1,MRAS,SMARCC2,POLR2L,ATM,POLR2I,TP53,PIK3C2B,AKT2,HDAC4,HDAC8,RRAS,CREBBP,POLR2H,RPA1,RFC1,POLR2K,FANCC,SMARCD3,CCNB1,PIK3R3,HDAC3,POLR2E,FAAP24,FANCA,PHF10,PBRM1,ARID1A,GADD45B,GADD45G,POLR2J,CDK4,MRE11A,POLR2B,SMARCA4,RAD50,POLR2A,AKT1,POLR2C,GADD45A,PIK3C3,RFC2,SLC19A1,PIK3R2,HDAC9,PIK3C2A,ACTB,HDAC1,TUBG1,SMARCE1,SMARC…
Reelin Signaling in Neurons	0.57544	14/79 (18%)	28/79 (35%)	37/79 (47%)	MAP2K4,PAFAH1B2,FYN,PIK3R1,ARHGEF1,DAB1,PIK3R4,YES1,AKT1,CDK5,PIK3CG,PIK3C3,HCK,ARHGEF11,ARHGEF2,GSK3B,ARHGEF3,PIK3R2,FGR,ATM,ITGB1,PIK3C2B,SRC,PIK3C2A,CRKL,CNR1,MAPK8,MAPK9,MAPK12,MAPK8IP3,APP,PIK3R3,ITGB2,ARHGEF5,APBB1,MAPK10,LYN,ITGA1,PIK3CB,PAFAH1B1,ARHGEF9,PAFAH1B3
Calcium Transport I	0.57544	1/10 (10%)	8/10 (80%)	1/10 (10%)	ATP2B3,ATP2C1,ATP2B1,ANXA5,ATP2A3,ATP2C2,ATP2A2,ATP2B2,ATP2A1
Dolichyl-diphosphooligosaccharide Biosynthesis	0.57544	2/10 (20%)	6/10 (60%)	2/10 (20%)	ALG3,ALG5,DPM1,ALG6,DPM2,DPAGT1,ALG8,ALG1
Thrombopoietin Signaling	0.57544	15/55 (27%)	24/55 (44%)	16/55 (29%)	RAF1,THPO,PIK3R1,HRAS,KRAS,JAK2,PIK3R4,PRKCZ,MYC,SHC1,JUN,MAP2K2,MAPK3,PIK3CG,PIK3C3,SOS1,MRAS,PRKCE,IRS2,PIK3R2,STAT1,MAP2K1,PRKD1,ATM,PIK3C2B,STAT5A,PIK3C2A,GRB2,RRAS,PLCG1,STAT3,PIK3R3,FOS,PRKCI,RRAS2,PTPN11,PRKCD,PLCG2,PIK3CB
Tec Kinase Signaling	0.586138	34/157 (22%)	45/157 (29%)	78/157 (50%)	MAP2K4,JAK1,PIK3R1,GNB2L1,PIK3R4,GNB1,PTK2,RHOG,RHOB,PIK3CG,MRAS,ACTG2,GNA13,ACTA1,FGR,PRKD1,ATM,ITK,STAT6,PIK3C2B,STAT5A,TYK2,RHOJ,BMX,NFKB2,STAT3,MAPK12,PIK3R3,RHOQ,ACTA2,PRKCD,PLCG2,GNAO1,GNB2,MAPK10,VAV1,ACTG1,RELA,FYN,GNA11,RHOT2,TNFSF10,JAK2,NFKB1,PRKCZ,GNG7,FAS,YES1,RHOT1,PIK3C3,HCK,RHOU,PRKCE,PIK3R2,RHOF,STAT1,GNB1L,GNG5,ITGB1,SRC,GNAS,PIK3C2A,RHOC,GNA12,ACTB,GNAI1,MAPK8,GNAQ,MAPK9,PLCG1,…
Wnt/Ca+ pathway	0.586138	12/56 (21%)	15/56 (27%)	29/56 (52%)	RELA,FZD10,FZD3,PDIA3,AXIN1,NFATC3,NFKB1,PLCD3,PLCE1,CREB1,ATF4,GSK3B,PPP3CA,DVL1,CREBBP,PLCG1,FZD9,CREB3L4,NFKB2,CREB5,FZD8,DVL2,PLCG2,FZD6,PLCB3,DVL3,FZD7
Pancreatic Adenocarcinoma Signaling	0.586138	25/106 (24%)	43/106 (41%)	38/106 (36%)	MAP2K4,RAF1,PLD2,JAK1,BAD,PIK3R1,SMAD3,KRAS,PIK3R4,TGFBR2,VEGFA,CASP9,MAP2K2,MAPK3,PIK3CG,RALGDS,E2F2,ATM,TP53,PIK3C2B,SMAD2,E2F4,AKT2,PLD3,TFDP1,TYK2,RAC1,STAT3,NFKB2,MAPK12,RALBP1,PLD1,PIK3R3,BCL2L1,CDC42,MAPK10,NOTCH1,CDK2,RELA,NAPEPLD,RALA,PA2G4,ABL1,CDK4,EGF,JAK2,NFKB1,CDKN2B,BCL2,HMOX1,AKT1,PIK3C3,SMAD4,PIK3R2,ERBB2,STAT1,MAP2K1,EGFR,PIK3C2A,GRB2,MAPK8,MAPK9,MDM2,SIN3A,PLD4,PIK3CB,CDKN1B,MM…
IL-8 Signaling	0.586138	44/184 (24%)	58/184 (32%)	82/184 (45%)	RAC2,RAF1,PLD2,PIK3R1,HRAS,KRAS,GNB1,VEGFA,PIK3CG,GNA13,PRKD1,ATM,PIK3C2B,AKT2,PLD3,RRAS,MMP2,PLD1,MYL9,CDH1,ARAF,GNB2,NAPEPLD,RHOT2,GNG7,PRKCZ,EIF4EBP1,MTOR,AKT1,JUN,PIK3C3,RHOU,PRKCE,PIK3R2,GNG5,GNB1L,EGFR,ANGPT1,FLT1,RHOC,GNA12,MAPK8,IRAK3,CSTB,FOS,ITGB2,GNAI3,IRAK4,MAP2K4,MYL2,GNB2L1,PIK3R4,PTK2,RAB11FIP2,IKBKB,IKBKG,RHOG,RHOB,MAP2K2,MAPK3,MRAS,CYBB,TEK,RPS6KB1,RAC1,RHOJ,MAPK12,RAC3,PIK3R3,BC…
Regulation of the Epithelial-Mesenchymal Transition Pathway	0.586138	43/184 (23%)	51/184 (28%)	90/184 (49%)	MAP2K4,RAF1,JAK1,FZD3,AXIN1,SMAD3,PIK3R1,SOS2,HRAS,NCSTN,KRAS,BCL9,PIK3R4,FGFR3,MAML1,TGFBR2,PYGO1,MAP2K2,PIK3CG,FGFR4,MAPK3,MRAS,GSK3B,ATM,ETS1,PIK3C2B,SMAD2,AKT2,NOTCH3,JAG2,RRAS,FGFR1,TYK2,FGFR2,MMP2,FZD9,NFKB2,STAT3,ZEB1,TCF3,APC,PIK3R3,PYGO2,FGF17,MET,DVL2,CDH2,CDH1,ARAF,PTPN11,GAB1,APH1A,FZD6,MAP2K3,FGFRL1,JAG1,NOTCH1,FZD10,RELA,TCF4,ID2,PSENEN,FGF2,EGF,PSEN2,HIF1A,JAK2,NFKB1,HNF1A,SMURF1,N…
Clathrin-mediated Endocytosis Signaling	0.592925	51/185 (28%)	52/185 (28%)	82/185 (44%)	RAB5C,APOB,F2R,PIK3R1,ARPC5,SH3GLB1,VEGFA,SNX9,PIK3CG,STAM,DNM2,ATM,PIK3C2B,ACTR2,USP9X,AP2S1,MET,SH3GL1,HSPA8,ARPC1A,ACTA2,ARPC2,RAB11A,TFRC,ITGB6,ACTG1,APOD,AP2A1,APOA4,ARPC1B,FGF2,ARF6,LYZ,ACTR3,IGF1,PIK3C3,ARPC3,DAB2,LDLRAP1,CSNK2B,PIK3R2,HGS,PPP3CA,ITGB1,GRB2,ACTB,MDM2,HIP1,TSG101,ITGB2,LDLR,TF,MYO1E,ARPC4,CSNK2A1,EPS15,APOA2,CLTB,AP1B1,PIK3R4,AP2A2,F2,RAB11B,PPP3R1,ACTG2,SH3KBP1,SNAP91,ACTA…
Regulation of Cellular Mechanics by Calpain Protease	0.594292	11/57 (19%)	15/57 (26%)	31/57 (54%)	CDK4,HRAS,EGF,TLN1,KRAS,PTK2,MAPK3,EZR,MRAS,VCL,EGFR,CAPN5,ITGB1,SRC,RRAS,GRB2,ACTN3,RRAS2,CAPNS1,CNGB1,CAPN1,CAPN2,CDKN1B,ACTN4,CAPN7,CDK2
MIF-mediated Glucocorticoid Regulation	0.594292	6/33 (18%)	8/33 (24%)	19/33 (58%)	RELA,MIF,NFKBIE,PLA2G1B,PLA2G3,NFKB2,NFKB1,NR3C1,PLA2G6,NFKBIA,PLA2G2E,MAPK3,PLA2G12B,PLA2G12A
IL-12 Signaling and Production in Macrophages	0.599791	22/134 (16%)	38/134 (28%)	74/134 (55%)	MAP2K4,CD40LG,APOB,APOA2,PIK3R1,MAF,MST1,PIK3R4,SPI1,JMJD6,IKBKB,IKBKG,MAP2K2,PIK3CG,MAPK3,PRKD1,ATM,PIK3C2B,STAT6,AKT2,NFKB2,MAPK12,IRF1,PIK3R3,PRKCD,MAPK10,IRF8,RXRA,RBP4,APOD,RELA,APOA4,APOF,NFKB1,PRKCZ,LYZ,JUN,AKT1,PIK3C3,PRKCE,CHUK,PIK3R2,STAT1,MAP2K1,PPARG,PIK3C2A,MYD88,MAPK8,RAB7A,MAPK9,IKBKE,CEBPB,FOS,MAPK14,PRKCI,APOA1,MAP3K8,PIK3CB,MST1R,CLU
Myc Mediated Apoptosis Signaling	0.603949	11/58 (19%)	30/58 (52%)	17/58 (29%)	MAP2K4,BAD,YWHAH,PIK3R1,SOS2,HRAS,KRAS,PIK3R4,PRKCZ,FAS,BCL2,MYC,YWHAQ,SHC1,CASP9,AKT1,IGF1,PIK3C3,PIK3CG,SOS1,MRAS,IGF1R,PIK3R2,ATM,TP53,PIK3C2B,AKT2,YWHAG,YWHAE,PIK3C2A,GRB2,RRAS,YWHAB,MAPK8,MAPK9,BAX,MAPK12,PIK3R3,RRAS2,MAPK10,PIK3CB
Dopamine-DARPP32 Feedback in cAMP Signaling	0.603949	33/161 (20%)	46/161 (29%)	82/161 (51%)	PRKACB,PPP2CA,PPP2R5B,CSNK1A1,PRKG2,ATP2A2,PLCD3,CACNA1E,PLCE1,PPP1R7,PPP3R1,PPM1L,ATF4,PPP1CA,PRKD1,KCNJ8,CSNK1G2,PPP1R1B,CREBBP,CSNK1D,PPP1R14A,ATP2A3,PPP1R11,PAWR,ITPR1,PPP3CC,CREB3L4,CREB5,PPP2CB,PPP2R1A,KCNJ14,PPP2R4,PRKCD,PLCG2,CREM,PRKACA,PLCB3,KCNJ6,PDIA3,PPP2R2A,PPP1R3C,PPP1CB,PRKAG1,PRKCZ,ATP2A1,GRINA,CSNK1E,PPP1CC,PPP1R10,CDK5,PPP1R12A,CREB1,PRKCE,PPP2R5C,PPP2R2C,PPP3CA,GNAS,CACNA1D,AT…
Melanocyte Development and Pigmentation Signaling	0.613762	20/84 (24%)	31/84 (37%)	33/84 (39%)	PRKACB,RAF1,PIK3R1,SOS2,RPS6KA3,HRAS,CRK,KRAS,PIK3R4,PRKAG1,BCL2,SHC1,MAP2K2,PIK3C3,MAPK3,PIK3CG,SOS1,CREB1,RPS6KB2,MRAS,ATF4,PIK3R2,MAP2K1,ATM,SRC,RPS6KB1,PIK3C2B,PTPN6,GNAS,PIK3C2A,GRB2,RRAS,ADCY3,CREBBP,PRKAR2A,PLCG1,RPS6KA5,CREB3L4,CREB5,PIK3R3,RRAS2,PTPN11,PLCG2,PAX3,PRKAG2,PRKACA,PIK3CB,RPS6KA1,MC1R,ADCY7,PRKAR1A
ATM Signaling	0.616595	9/59 (15%)	23/59 (39%)	27/59 (46%)	MAP2K4,GADD45B,GADD45G,ABL1,MRE11A,CBX5,RAD50,SMC1A,JUN,NFKBIA,GADD45A,CREB1,ATF4,ATM,TP53,SMC3,CREBBP,MAPK8,MAPK9,MDM2,CREB3L4,MAPK12,CREB5,CCNB1,NBN,MAPK14,SMC2,RAD9A,MAPK10,TLK1,TLK2,CDK2
Androgen Signaling	0.623735	24/111 (22%)	49/111 (44%)	38/111 (34%)	PRKACB,POLR2F,POLR2D,SMAD3,GNB2L1,GTF2E2,MNAT1,GNB1,HSPA4,MAPK3,MRAS,GNA13,PRKD1,POLR2L,POLR2I,KAT7,SHBG,CDK7,CREBBP,TBP,POLR2H,POLR2K,GTF2F1,NFKB2,ERCC2,POLR2E,ERCC3,PRKCD,GNAO1,PRKACA,GNB2,GTF2H1,HSP90AA1,RELA,GNA11,POLR2J,GTF2H2,POLR2B,GTF2A1,NFKB1,PRKCZ,GNG7,PRKAG1,NCOA4,SHC1,GTF2B,POLR2A,JUN,POLR2C,AR,NCOA2,PRKCE,GTF2H5,DNAJB1,GNB1L,GNG5,GTF2H3,SRC,CALR,CCNH,GNAS,GNA12,PRKAR2A,GNAI1,GNAQ,GNA…
Acyl-CoA Hydrolysis	0.623735	1/12 (8%)	3/12 (25%)	8/12 (67%)	PPT1,GNPAT,HNF4A,ACOT9
BER pathway	0.623735	5/12 (42%)	5/12 (42%)	2/12 (17%)	LIG1,PCNA,PNKP,POLG,FEN1,APEX1,OGG1,XRCC1,POLB,LIG3
ErbB4 Signaling	0.623735	12/60 (20%)	26/60 (43%)	22/60 (37%)	RAF1,PSENEN,PIK3R1,SOS2,NCSTN,PDPK1,HRAS,KRAS,PSEN2,PIK3R4,PRKCZ,SHC1,AKT1,MAP2K2,MAPK3,PIK3CG,ERBB4,PIK3C3,SOS1,MRAS,PRKCE,PIK3R2,MAP2K1,PRKD1,ATM,PIK3C2B,YAP1,PIK3C2A,GRB2,RRAS,PLCG1,PIK3R3,PRKCI,RRAS2,APH1A,PRKCD,PLCG2,PIK3CB
Œ±-Adrenergic Signaling	0.636796	15/87 (17%)	29/87 (33%)	43/87 (49%)	PRKACB,RAF1,PHKG2,GNB2L1,HRAS,KRAS,GNG7,PHKA2,PRKCZ,PRKAG1,GNB1,PHKB,GYS1,MAP2K2,MAPK3,MRAS,PRKCE,GNG5,GNB1L,MAP2K1,PRKD1,PHKG1,GNAS,RRAS,ADCY3,GNAI1,PRKAR2A,GNAQ,PLCG1,PYGB,ITPR1,GNAI2,GNAI3,CALM1 (includes others),PRKCI,PYGM,RRAS2,PRKCD,PLCG2,GNB2,PRKACA,PRKAG2,ADCY7,PRKAR1A
FAK Signaling	0.636796	23/87 (26%)	31/87 (36%)	33/87 (38%)	RAF1,PIK3R1,SOS2,PDPK1,HRAS,KRAS,TLN1,PIK3R4,PTEN,PTK2,MAP2K2,MAPK3,PIK3CG,MRAS,ACTG2,ACTA1,ATM,CAPN5,PIK3C2B,AKT2,RRAS,RAC1,PIK3R3,ACTA2,PLCG2,CAPN1,CAPN2,CAPN7,ACTG1,TNS1,FYN,ARHGEF7,EGF,CRK,BCAR1,AKT1,PIK3C3,SOS1,PIK3R2,VCL,MAP2K1,EGFR,ITGB1,SRC,PIK3C2A,GRB2,CSK,ACTB,PLCG1,GIT2,CAPNS1,RRAS2,PAK2,PIK3CB
TGF-Œ≤ Signaling	0.636796	19/87 (22%)	34/87 (39%)	34/87 (39%)	MAP2K4,RAF1,BMP4,SMAD3,SOS2,SKI,HRAS,KRAS,TGFBR2,MAP2K2,MAPK3,MRAS,MAP3K7,HNF4A,SERPINE1,TFE3,SMAD1,SMAD2,SMAD9,RRAS,CREBBP,MAPK12,ACVR1B,INHBA,ZNF423,IRF7,PIAS4,CDC42,MAP2K3,BMPR2,ACVR2B,SMAD5,TGIF1,SMURF1,BCL2,JUN,SOS1,SMAD4,VDR,MAP2K1,RUNX3,GRB2,HDAC1,SMAD6,ACVR1,MAPK8,SMAD7,MAPK9,FOS,RRAS2,MAPK14,RNF111,ACVR2A
Retinoic acid Mediated Apoptosis Signaling	0.645654	9/62 (15%)	8/62 (13%)	45/62 (73%)	PARP16,PARP10,ART1,PARP2,TNFSF10,PARP12,PARP3,IRF1,RXRG,TNKS,CASP9,PARP15,DAP3,PARP11,RXRA,RXRB,IFNAR1
NAD Phosphorylation and Dephosphorylation	0.645654	4/13 (31%)	4/13 (31%)	5/13 (38%)	NNT,NADK2,ACP2,ACP6,ACP1,ACP5,NADK,PXYLP1
Mevalonate Pathway I	0.645654	6/13 (46%)	4/13 (31%)	3/13 (23%)	MVD,PMVK,ACAT2,IDI1,MVK,ACAT1,HADHB,HMGCR,HMGCS1,HADHA
Guanosine Nucleotides Degradation III	0.645654	3/13 (23%)	4/13 (31%)	6/13 (46%)	NT5C3B,NT5C3A,GDA,XDH,PNP,NT5C2,AOX1
Synaptic Long Term Depression	0.65013	32/142 (23%)	34/142 (24%)	76/142 (54%)	RAF1,PPP2CA,PPP2R5B,HRAS,KRAS,PRKG2,PLA2G7,PLCD3,PLCE1,MAP2K2,LCAT,MAPK3,PPM1L,MRAS,GNA13,PRKD1,PLA2G12A,RRAS,ITPR1,PLA2G6,PPP2CB,PPP2R1A,PPP2R4,PLCG2,PRKCD,NPR1,GNAO1,RARRES3,PLCB3,NPR2,PPP2R2A,PDIA3,GRID1,GNA11,PRDX6,PRKCZ,IGF1,IGF1R,PRKCE,PPP2R2C,RYR1,PPP2R5C,PLA2G12B,MAP2K1,PLA2G16,PNPLA8,GNAS,ABHD3,GNA12,PPP2R5D,RYR2,GNAI1,PLA2G1B,GNAQ,PLA2G3,PLCG1,PPP2R5A,GNAI2,GNAI3,RRAS2,PRKCI,PRKG1,PLA2G…
Apoptosis Signaling	0.65013	14/89 (16%)	38/89 (43%)	37/89 (42%)	MAP2K4,RAF1,BAD,HRAS,KRAS,ACIN1,IKBKB,IKBKG,CASP9,MAP2K2,MAPK3,MRAS,HTRA2,MCL1,CASP10,CAPN5,TP53,MAP3K14,RRAS,BIRC6,LMNA,BCL2L10,NFKB2,BCL2L1,PLCG2,CAPN1,CAPN2,SPTAN1,CAPN7,RPS6KA1,RELA,NFKBIE,MAP3K5,NFKB1,FAS,BCL2,CASP6,NFKBIA,PRKCE,CHUK,MAP2K1,AIFM1,ENDOG,MAPK8,PLCG1,IKBKE,BAX,XIAP,CAPNS1,RRAS2,CASP7,BIRC2
Role of JAK1 and JAK3 in Œ≥c Cytokine Signaling	0.65013	14/63 (22%)	16/63 (25%)	33/63 (52%)	BLNK,SOCS3,JAK1,PIK3R1,HRAS,KRAS,JAK2,PIK3R4,SHC1,PIK3C3,PIK3CG,MAPK3,MRAS,IRS2,PIK3R2,STAT1,ATM,STAT5A,STAT6,PIK3C2B,IL2RG,PIK3C2A,RRAS,GRB2,STAT3,PIK3R3,RRAS2,PTPN11,IRS1,PIK3CB
Estrogen Biosynthesis	0.656145	12/38 (32%)	6/38 (16%)	20/38 (53%)	HSD17B10,CYP3A7,HSD17B3,CYP1A1,CYP2U1,HSD17B7,CYP2C19,HSD17B8,POR,CYP3A4,CYP2D6,CYP4B1,HSD17B12,CYP2A6 (includes others),CYP2J2,HSD17B4,HSD17B2,HSD17B14
Calcium-induced T Lymphocyte Apoptosis	0.656145	9/64 (14%)	14/64 (22%)	41/64 (64%)	CD247,CD4,CHP1,HDAC1,HLA-DQA1,ATP2A3,PLCG1,ITPR1,PPP3CC,ATP2A2,PRKCZ,ATP2A1,CALM1 (includes others),PRKCI,PRKCD,PPP3R1,MEF2D,FCER1G,PRKCE,CAPN2,PPP3CA,PRKD1,ORAI1
IL-17A Signaling in Airway Cells	0.656145	8/64 (13%)	30/64 (47%)	26/64 (41%)	MAP2K4,RELA,JAK1,PIK3R1,NFKBIE,JAK2,NFKB1,PIK3R4,PTEN,IKBKB,IKBKG,NFKBIA,AKT1,TRAF3IP2,MAP2K2,MAPK3,PIK3CG,PIK3C3,MAP3K7,GSK3B,CHUK,PIK3R2,MAP2K1,ATM,PIK3C2B,AKT2,PIK3C2A,TYK2,MAPK8,MAPK9,IKBKE,STAT3,NFKB2,MAPK12,PIK3R3,MAPK14,MAPK10,PIK3CB
Cell Cycle: G1/S Checkpoint Regulation	0.656145	12/64 (19%)	20/64 (31%)	32/64 (50%)	RPL11,PA2G4,SMAD3,PAK1IP1,BMI1,CUL1,ABL1,CDK4,HDAC10,SKP1,CDKN2B,MYC,SMAD4,GSK3B,E2F2,ATM,TP53,HDAC9,E2F4,HDAC4,HDAC8,TFDP1,HDAC1,MDM2,SIN3A,MAX,HDAC3,RPL5,GNL3,BTRC,CDKN1B,CDK2
IL-1 Signaling	0.656145	15/91 (16%)	37/91 (41%)	39/91 (43%)	MAP2K4,PRKACB,GNB2L1,TAB2,GNB1,IKBKB,IKBKG,MAP3K7,MRAS,GNA13,IL1RAP,MAP3K14,NFKB2,MAPK12,GNAO1,PRKACA,GNB2,MAPK10,MAP2K3,ECSIT,RELA,TOLLIP,NFKBIE,GNA11,NFKB1,GNG7,PRKAG1,JUN,NFKBIA,CHUK,GNG5,GNB1L,GNAS,MYD88,GNA12,MAP3K1,ADCY3,GNAQ,GNAI1,MAPK8,PRKAR2A,MAPK9,IKBKE,IRAK3,GNAI2,GNAI3,FOS,MAPK14,PRKAG2,ADCY7,IRAK4,PRKAR1A
Isoleucine Degradation I	0.656145	11/14 (79%)	2/14 (14%)	1/14 (7%)	HSD17B10,BCAT1,ACAT2,ECHS1,BCAT2,AUH,HADHB,DLD,ACAT1,ACAD8,ACADSB,EHHADH,HADHA
Superpathway of Citrulline Metabolism	0.656145	3/14 (21%)	6/14 (43%)	5/14 (36%)	LOC102724788/PRODH,GLS,ASS1,OAT,ARG2,ALDH18A1,GLS2,ASL,ARG1
Urate Biosynthesis/Inosine 5'-phosphate Degradation	0.656145	3/14 (21%)	5/14 (36%)	6/14 (43%)	NT5C3B,NT5C3A,IMPDH2,IMPDH1,XDH,PNP,NT5C2,AOX1
Inhibition of Matrix Metalloproteases	0.659174	10/39 (26%)	4/39 (10%)	25/39 (64%)	RECK,MMP16,MMP14,MMP15,MMP13,MMP2,TFPI2,ADAM12,SDC2,ADAM10,A2M,LRP1,MMP9,TIMP2
Factors Promoting Cardiogenesis in Vertebrates	0.659174	20/92 (22%)	24/92 (26%)	48/92 (52%)	FZD10,TCF4,BMP4,MYL2,AXIN1,FZD3,TGFBR3,BMPR2,ACVR2B,SMAD5,HNF1A,PRKCZ,TGFBR2,MAP3K7,PRKCE,SMAD4,GSK3B,CTNNB1,SMAD1,PRKD1,BMP1,SMAD2,LRP5,SMAD9,DVL1,ACVR1,FZD9,TCF3,BMP5,APC,BMP10,ACVR1B,FZD8,MAPK14,PRKCI,PRKCD,FZD6,MEF2C,GATA4,ACVR2A,LRP1,TCF7L2,CDK2,FZD7
P2Y Purigenic Receptor Signaling Pathway	0.659174	23/119 (19%)	40/119 (34%)	56/119 (47%)	PRKACB,RAF1,PIK3R1,GNB2L1,HRAS,KRAS,PIK3R4,MYC,GNB1,PLCD3,PLCE1,MAP2K2,MAPK3,PIK3CG,MRAS,ATF4,PRKD1,ATM,PIK3C2B,AKT2,RRAS,CREBBP,NFKB2,CREB3L4,CREB5,PIK3R3,PRKCD,PLCG2,PRKACA,GNB2,PLCB3,RELA,ITGA2B,PDIA3,NFKB1,PRKCZ,GNG7,PRKAG1,JUN,AKT1,PIK3C3,CREB1,PRKCE,PIK3R2,GNG5,GNB1L,MAP2K1,GNAS,PIK3C2A,ADCY3,PRKAR2A,GNAI1,GNAQ,PLCG1,GNAI2,GNAI3,FOS,RRAS2,PRKCI,PRKAG2,PIK3CB,ADCY7,PRKAR1A
G-Protein Coupled Receptor Signaling	0.659174	40/256 (16%)	64/256 (25%)	152/256 (59%)	RAF1,PDE6G,PIK3R1,SOS2,HRAS,KRAS,CHRM2,LAMTOR3,PIK3CG,ATF4,TDP2,APEX1,MC2R,ATM,PIK3C2B,AKT2,RRAS,CNR1,CREBBP,STAT3,NFKB2,CREB5,RAP1A,ADRA1D,PRKACA,DUSP4,RPS6KA1,MC1R,PTGER2,AGTR2,CAMK2G,PDE6D,FYN,DUSP6,GNA11,SYNGAP1,AKT1,PDE3B,PIK3C3,SOS1,CREB1,PRKCE,PIK3R2,CAMK2B,GRB2,GNAQ,GNAI3,MAP3K8,PRKACB,ADRBK1,VIPR2,PDE12,PDPK1,PIK3R4,IKBKB,IKBKG,MAP2K2,MAPK3,MRAS,RGS14,PDE11A,RASA1,ADRA1B,APLNR,PDE4B,CREB…
Integrin Signaling	0.659174	55/201 (27%)	59/201 (29%)	87/201 (43%)	RAP2B,RAC2,RAF1,RAPGEF1,PIK3R1,SOS2,ARPC5,HRAS,KRAS,NCK2,TSPAN3,PIK3CG,ATM,CAPN5,PIK3C2B,ACTR2,AKT2,RRAS,CRKL,RALB,TNK2,RAP1A,ARHGAP5,MYL9,ARPC1A,ACTA2,PLCG2,ARPC2,CAPN1,ITGA1,CAPN7,ITGB6,ACTG1,RAP1B,FYN,ITGA2B,RALA,TSPAN7,ARPC1B,ARHGEF7,RHOT2,ILK,CRK,ARF6,ACTR3,AKT1,PIK3C3,SOS1,RHOU,ARPC3,VCL,PIK3R2,ITGB1,RHOC,GRB2,ACTB,MAPK8,PLCG1,ITGB2,WIPF1,LIMS1,NEDD9,ARPC4,MAP2K4,MPRIP,MYL2,ARF1,TLN1,PIK3R4…
B Cell Receptor Signaling	0.659174	40/174 (23%)	59/174 (34%)	75/174 (43%)	RAP2B,RAC2,RAF1,PIK3R1,SOS2,HRAS,GSK3A,KRAS,PTPRC,PIK3CG,ATF4,ATM,ETS1,PIK3C2B,AKT2,CFL1,RRAS,CREBBP,NFKB2,TCF3,CREB5,RAP1A,GAB1,PLCG2,MAP2K3,VAV1,CAMK2G,RAP1B,MAP3K5,OCRL,MTOR,AKT1,JUN,PIK3C3,INPP5B,SOS1,CREB1,PIK3R2,PPP3CA,CAMK2B,CD79B,GRB2,EGR1,CSK,MAPK8,CALM1 (includes others),DAPP1,LYN,MAP3K8,MAP3K3,MAP2K4,BAD,NFATC3,PDPK1,BCL6,PIK3R4,PTEN,PTK2,IKBKB,IKBKG,MAP2K2,CFL2,PPP3R1,MAPK3,MRAS,MAP3K…
Ephrin Receptor Signaling	0.659174	38/174 (22%)	54/174 (31%)	82/174 (47%)	RAC2,RAPGEF1,RAF1,ITSN1,AXIN1,SOS2,ARPC5,GNB2L1,ACP1,HRAS,KRAS,VEGFA,PTK2,NCK2,GNB1,MAP2K2,CFL2,PIK3CG,MAPK3,MRAS,ATF4,GNA13,RASA1,EPHA7,ACTR2,MAP3K14,AKT2,NGEF,CFL1,RRAS,CRKL,CREBBP,SH2D3C,RAC1,CREB3L4,STAT3,CREB5,RAP1A,RAC3,EPHA6,SDCBP,ARPC1A,PTPN11,CDC42,ARPC2,GNAO1,GNB2,RAP1B,FYN,RGS3,ARPC1B,PTPN13,PDGFA,GNA11,ABL1,EGF,CRK,JAK2,BCAR1,GNG7,GRINA,SHC1,EFNB2,AKT1,ACTR3,SDC2,CREB1,SOS1,ARPC3,GNB1…
GŒ±q Signaling	0.659174	26/147 (18%)	47/147 (32%)	74/147 (50%)	RAF1,PLD2,ADRBK1,NFATC3,PIK3R1,GNB2L1,PIK3R4,GNB1,IKBKB,IKBKG,RHOG,GYS1,MAP2K2,RHOB,PIK3CG,MAPK3,PPP3R1,MRAS,ARHGEF25,GSK3B,ADRA1B,PRKD1,ATM,PIK3C2B,AKT2,PLD3,RHOJ,ITPR1,NFKB2,PPP3CC,PLD1,CHRM5,ADRA1D,PIK3R3,RHOQ,PLCG2,PRKCD,GNB2,PLCB3,RELA,NAPEPLD,NFKBIE,GNA11,RHOT2,NFKB1,PRKCZ,GNG7,HMOX1,AKT1,NFKBIA,RHOT1,PIK3C3,RHOU,PRKCE,PIK3R2,CHUK,RHOF,GNB1L,GNG5,MAP2K1,PPP3CA,GNAS,PIK3C2A,RHOC,CSK,CHP1,GNA…
Role of PKR in Interferon Induction and Antiviral Response	0.659174	7/40 (18%)	14/40 (35%)	19/40 (48%)	TP53,RELA,NFKBIE,TAB2,IKBKE,NFKB2,NFKB1,EIF2S1,IRF1,IKBKB,IKBKG,CASP9,MAPK14,AKT1,NFKBIA,MAP3K7,MAP2K3,CHUK,EIF2AK2,TLR3,STAT1
Neuroprotective Role of THOP1 in Alzheimer's Disease	0.659174	7/40 (18%)	12/40 (30%)	21/40 (53%)	PRKACB,YWHAE,PRKAR2A,SERPINA3,THOP1,IDE,PRKAG1,APP,PLG,NFYA,ECE2,CREB1,PRKACA,PRKAG2,ECE1,HLA-F,MMP9,PRKAR1A,AGT
Transcriptional Regulatory Network in Embryonic Stem Cells	0.659174	6/40 (15%)	7/40 (18%)	27/40 (68%)	REST,GJD2,L1CAM,STAT3,SET,TRIM24,KAT6A,MEIS1,GATA6,HNF4A,GATA4,SMARCAD1,ZFHX3
nNOS Signaling in Skeletal Muscle Cells	0.660693	3/15 (20%)	2/15 (13%)	10/15 (67%)	SNTB2,CALM1 (includes others),RYR2,SNTB1,RYR1
Chondroitin Sulfate Degradation (Metazoa)	0.660693	6/15 (40%)	1/15 (7%)	8/15 (53%)	HYAL2,MGEA5,GM2A,HYAL1,HEXA,GALNS,ARSB
Sperm Motility	0.660693	21/121 (17%)	25/121 (21%)	75/121 (62%)	PRKACB,TWF1,PDIA3,ZP3,PDE4A,PRKG2,PLA2G7,PRKCZ,PRKAG1,PRDX6,PTK2,PLCD3,PLCE1,LCAT,MRAS,PRKCE,PLA2G12B,PRKD1,PLA2G12A,PLA2G16,PNPLA8,SLC16A10,GNAS,ABHD3,SLC12A2,PLA2G1B,PRKAR2A,PLA2G3,PLCG1,PDE4B,ITPR1,CALM1 (includes others),PLA2G6,PRKCI,PRKG1,PLA2G2E,CNGB1,PLCG2,PRKCD,NPR1,PRKACA,PRKAG2,RARRES3,PLCB3,MST1R,PRKAR1A
Neurotrophin/TRK Signaling	0.660693	17/67 (25%)	29/67 (43%)	21/67 (31%)	MAP2K4,RAF1,PIK3R1,SOS2,PDPK1,HRAS,KRAS,MAP3K5,PIK3R4,SHC1,AKT1,JUN,MAP2K2,MAPK3,PIK3CG,PIK3C3,NTRK1,CREB1,SOS1,MRAS,ATF4,PIK3R2,MAP2K1,ATM,PIK3C2B,SPRY1,PIK3C2A,GRB2,RRAS,CREBBP,MAPK8,PLCG1,CREB3L4,CREB5,PIK3R3,FOS,NTRK2,RRAS2,PTPN11,GAB1,CDC42,NTRK3,SPRY2,PIK3CB,MAP2K3,RPS6KA1
MIF Regulation of Innate Immunity	0.665273	8/41 (20%)	13/41 (32%)	20/41 (49%)	TP53,MAP2K4,RELA,MIF,NFKBIE,PLA2G1B,MAPK8,PLA2G3,MAPK9,NFKB2,NFKB1,MAPK12,PLA2G6,FOS,PLA2G2E,JUN,NFKBIA,MAPK3,MAPK10,PLA2G12B,PLA2G12A
FcŒ≥RIIB Signaling in B Lymphocytes	0.665273	12/41 (29%)	18/41 (44%)	11/41 (27%)	MAP2K4,BLNK,PIK3R1,PDPK1,HRAS,KRAS,PIK3R4,SHC1,AKT1,PIK3C3,PIK3CG,SOS1,MRAS,PIK3R2,ATM,PIK3C2B,PIK3C2A,CD79B,RRAS,GRB2,MAPK8,MAPK9,CD79A,MAPK12,PIK3R3,RRAS2,PLCG2,MAPK10,LYN,PIK3CB
Mouse Embryonic Stem Cell Pluripotency	0.665273	21/95 (22%)	40/95 (42%)	34/95 (36%)	RAF1,BMP4,JAK1,AXIN1,FZD3,PIK3R1,SOS2,HRAS,KRAS,PIK3R4,MYC,MAP2K2,MAPK3,PIK3CG,MRAS,MAP3K7,GSK3B,SMAD1,ATM,TP53,PIK3C2B,AKT2,SMAD9,RRAS,CREBBP,TYK2,FZD9,STAT3,MAPK12,TCF3,APC,PIK3R3,DVL2,PTPN11,FZD6,FZD10,ID2,TCF4,BMPR2,JAK2,SMAD5,HNF1A,ID1,AKT1,PIK3C3,SOS1,SMAD4,PIK3R2,CTNNB1,MAP2K1,PIK3C2A,GRB2,DVL1,XIAP,FZD8,RRAS2,MAPK14,DVL3,PIK3CB,TCF7L2,FZD7
GDNF Family Ligand-Receptor Interactions	0.665273	18/68 (26%)	26/68 (38%)	24/68 (35%)	MAP2K4,DOK5,RAF1,GFRA3,PIK3R1,SOS2,HRAS,KRAS,PIK3R4,SHC1,JUN,MAP2K2,MAPK3,PIK3C3,GFRA1,PIK3CG,SOS1,CREB1,MRAS,IRS2,PIK3R2,RASA1,MAP2K1,ATM,PIK3C2B,PIK3C2A,DOK6,GRB2,RRAS,MAPK8,RAC1,MAPK9,PLCG1,ITPR1,MAPK12,PIK3R3,FOS,RRAS2,GAB1,CDC42,IRS1,PLCG2,MAPK10,PIK3CB
Mismatch Repair in Eukaryotes	0.671429	7/16 (44%)	1/16 (6%)	8/16 (50%)	PCNA,MSH2,RFC2,SLC19A1,FEN1,RFC1,RPA1,RFC5
Dermatan Sulfate Degradation (Metazoa)	0.671429	7/16 (44%)	1/16 (6%)	8/16 (50%)	HYAL2,IDUA,MGEA5,IDS,GM2A,HYAL1,HEXA,FGFRL1
Methylglyoxal Degradation III	0.671429	4/16 (25%)	1/16 (6%)	11/16 (69%)	AKR7A2,AKR1A1,FAM213B,AKR1B1,AKR1B10
Parkinson's Signaling	0.671429	3/16 (19%)	4/16 (25%)	9/16 (56%)	SEPT5,MAPK14,CASP9,PARK7,MAPK8,PARK2,MAPK12
Melatonin Signaling	0.683912	14/70 (20%)	22/70 (31%)	34/70 (49%)	MAP2K4,PRKACB,RAF1,PDIA3,PRKCZ,PRKAG1,PLCD3,PLCE1,MAP2K2,RORA,MAPK3,PRKCE,MAP2K1,PRKD1,CAMK2B,GNAQ,PRKAR2A,GNAI1,PLCG1,RORC,SLC2A4,GNAI2,CALM1 (includes others),GNAI3,PRKCI,ARAF,PRKCD,PLCG2,GNAO1,PRKACA,PRKAG2,PLCB3,MAP2K3,RORB,PRKAR1A,CAMK2G
Caveolar-mediated Endocytosis Signaling	0.688652	18/71 (25%)	16/71 (23%)	37/71 (52%)	FLNB,COPZ1,FYN,ARCN1,ITGA2B,RAB5C,ITSN1,COPA,COPE,ABL1,EGF,RAB5B,COPB2,RAB5A,FLNA,PTPN1,ACTG2,DNM2,ACTA1,EGFR,ITGB1,SRC,ACTB,FLOT1,COPB1,COPG1,ITGB2,FLOT2,ACTA2,ZBTB12,ITGA1,INSR,ITGB6,ACTG1
IL-3 Signaling	0.688652	16/71 (23%)	30/71 (42%)	25/71 (35%)	RAF1,RAPGEF1,JAK1,BAD,PIK3R1,HRAS,KRAS,JAK2,PIK3R4,PRKCZ,SHC1,AKT1,JUN,MAP2K2,PPP3R1,MAPK3,PIK3C3,PIK3CG,SOS1,MRAS,PRKCE,PIK3R2,STAT1,MAP2K1,PPP3CA,PRKD1,ATM,STAT6,PIK3C2B,STAT5A,AKT2,PTPN6,PIK3C2A,GRB2,RRAS,CRKL,CHP1,RAC1,PPP3CC,STAT3,PIK3R3,FOS,PRKCI,RRAS2,PRKCD,PIK3CB
Adenosine Nucleotides Degradation II	0.688652	3/17 (18%)	5/17 (29%)	9/17 (53%)	NT5C3B,CECR1,NT5C3A,ADAL,XDH,PNP,NT5C2,AOX1
Superpathway of Geranylgeranyldiphosphate Biosynthesis I (via Mevalonate)	0.688652	6/17 (35%)	8/17 (47%)	3/17 (18%)	FDPS,MVD,ACAT2,PMVK,IDI1,COX10,MVK,ACAT1,HADHB,HMGCR,FNTB,HMGCS1,HADHA,GGPS1
CDK5 Signaling	0.688652	18/99 (18%)	35/99 (35%)	46/99 (46%)	PRKACB,RAF1,PPP2CA,PPP2R5B,HRAS,KRAS,MAP2K2,PPP1R7,MAPK3,PPM1L,MRAS,PPP1CA,RRAS,PPP1R1B,PPP1R14A,PPP1R11,MAPK12,PPP2CB,PPP2R1A,PPP2R4,CAPN1,PRKACA,MAPK10,PPP2R2A,PPP1R3C,ABL1,PPP1CB,PRKAG1,PPP1CC,PPP1R12A,PPP1R10,CDK5,PPP2R5C,PPP2R2C,MAP2K1,ITGB1,GNAS,PPP2R5D,EGR1,ADCY3,MAPK8,PRKAR2A,MAPK6,MAPK9,PPP2R5A,NTRK2,MAPK14,RRAS2,PRKAG2,PPP2R5E,ADCY7,PPP2R1B,PRKAR1A
iNOS Signaling	0.688652	7/44 (16%)	16/44 (36%)	21/44 (48%)	RELA,JAK1,MYD88,NFKBIE,CREBBP,TYK2,IKBKE,IRAK3,NFKB2,JAK2,NFKB1,MAPK12,IRF1,CALM1 (includes others),IKBKB,FOS,IKBKG,MAPK14,JUN,NFKBIA,CHUK,STAT1,IRAK4
Serotonin Receptor Signaling	0.688652	8/44 (18%)	3/44 (7%)	33/44 (75%)	GCH1,MAOB,GNAS,SMOX,PTS,ADCY3,SLC6A4,SPR,ADCY7,QDPR,IL4I1
IL-17 Signaling	0.691831	11/72 (15%)	27/72 (38%)	34/72 (47%)	MAP2K4,RELA,JAK1,PIK3R1,HRAS,KRAS,JAK2,NFKB1,PIK3R4,TRAF3IP2,AKT1,JUN,MAP2K2,MAPK3,PIK3CG,PIK3C3,MAP3K7,MRAS,GSK3B,PIK3R2,MAPKAPK2,MAP2K1,ATM,MAP3K14,PIK3C2B,AKT2,PIK3C2A,RRAS,MAPK8,MAPK9,CEBPB,MAPK12,PIK3R3,MAPK14,RRAS2,MAPK10,PIK3CB,MAP2K3
PI3K Signaling in B Lymphocytes	0.691831	25/128 (20%)	45/128 (35%)	58/128 (45%)	CD81,RAF1,NFATC3,PIK3R1,HRAS,PDPK1,KRAS,PLEKHA3,PTEN,PTPRC,IKBKB,PLCD3,IKBKG,PLCE1,MAP2K2,PIK3CG,MAPK3,PPP3R1,MRAS,ATF4,IRS2,AKT2,C3,ATF3,RRAS,RAC1,CD79A,ITPR1,NFKB2,MALT1,PPP3CC,IRS1,PLCG2,PLCB3,VAV1,CAMK2G,BLNK,RELA,FYN,ATF5,PDIA3,NFKBIE,ABL1,ATF6,NFKB1,PRKCZ,AKT1,NFKBIA,JUN,CREB1,FOXO3,ATF6B,PIK3R2,CHUK,MAP2K1,PPP3CA,CAMK2B,ATF1,CD79B,CHP1,PLCG1,IKBKE,CALM1 (includes others),FOS,PRKCI,RRAS2,DA…
Cellular Effects of Sildenafil (Viagra)	0.691831	31/129 (24%)	18/129 (14%)	80/129 (62%)	PRKACB,MYH10,MPRIP,MYH9,MYL2,MYL6,PRKG2,PLCD3,PLCE1,CACNA1E,PABPC4,MYL4,ACTG2,ACTA1,SLC4A5,ITPR1,PDE4B,MYL9,CACNG3,ACTA2,PLCG2,PRKACA,PLCB3,ACTG1,KCNN3,PDIA3,PDE4A,PPP1CB,MYLK,MYH11,PRKAG1,PPP1R12A,PDE3B,KCNQ3,CACNG8,GNAS,CACNA1D,ACTB,ADCY3,PRKAR2A,PLCG1,MYL1,CALM1 (includes others),PRKG1,PRKAG2,PDE5A,ADCY7,PRKAR1A,SLC4A10
GNRH Signaling	0.691831	28/129 (22%)	41/129 (32%)	60/129 (47%)	MAP2K4,PRKACB,RAF1,SOS2,HRAS,KRAS,PTK2,MAP2K2,MAPK3,MAP3K7,MRAS,ATF4,PRKD1,DNM2,MAP3K14,RRAS,CREBBP,RAC1,NFKB2,CREB3L4,ITPR1,CREB5,MAPK12,CDC42,PRKCD,PRKACA,MAPK10,PLCB3,MAP2K3,CAMK2G,RELA,GNA11,EGF,MAP3K5,NFKB1,PRKCZ,PRKAG1,JUN,CREB1,SOS1,PRKCE,MAP2K1,EGFR,CAMK2B,SRC,GNAS,GRB2,EGR1,MAP3K1,ADCY3,PRKAR2A,GNAI1,MAPK8,GNAQ,MAPK9,GNAI2,DNM1,GNAI3,FOS,RRAS2,MAPK14,PRKCI,PAK2,PRKAG2,MAP3K8,DNM1L,ADCY7,…
Cholecystokinin/Gastrin-mediated Signaling	0.691831	18/101 (18%)	31/101 (31%)	52/101 (51%)	MAP2K4,RAF1,SOS2,SRF,HRAS,KRAS,PTK2,RHOG,MAP2K2,RHOB,MAPK3,MRAS,GNA13,PRKD1,RRAS,RHOJ,ITPR1,MAPK12,RHOQ,PRKCD,CREM,MAPK10,PLCB3,MAP2K3,RHOT2,BCAR1,PRKCZ,SHC1,JUN,RHOT1,SOS1,RHOU,PRKCE,RHOF,MAP2K1,EGFR,SRC,GRB2,RHOC,GNA12,MAPK8,GNAQ,MAPK9,FOS,PRKCI,MAPK14,RRAS2,MEF2D,MEF2C
Paxillin Signaling	0.691831	22/101 (22%)	31/101 (31%)	48/101 (48%)	MAP2K4,ARF1,PIK3R1,SOS2,HRAS,KRAS,TLN1,PIK3R4,PTK2,NCK2,PIK3CG,MRAS,ACTG2,ACTA1,ATM,PIK3C2B,RRAS,ACTN3,RAC1,MAPK12,PIK3R3,ACTA2,CDC42,MAPK10,ITGA1,ACTN4,ITGB6,ACTG1,ITGA2B,ARHGEF7,CRK,BCAR1,ARF6,ARFIP2,PIK3C3,SOS1,PIK3R2,VCL,ITGB1,SRC,PARVA,PIK3C2A,GRB2,CSK,ACTB,MAPK8,MAPK9,GIT2,ITGB2,RRAS2,MAPK14,PAK2,PIK3CB
LPS-stimulated MAPK Signaling	0.691831	16/73 (22%)	34/73 (47%)	23/73 (32%)	MAP2K4,RAF1,PIK3R1,SRF,HRAS,KRAS,PIK3R4,IKBKB,IKBKG,MAP2K2,PIK3CG,MAPK3,MAP3K7,MRAS,PRKD1,ATM,PIK3C2B,MAP3K14,RRAS,RAC1,NFKB2,MAPK12,PIK3R3,CDC42,PRKCD,MAPK10,MAP2K3,RELA,NFKBIE,MAP3K5,NFKB1,PRKCZ,JUN,NFKBIA,PIK3C3,CREB1,PRKCE,PIK3R2,CHUK,MAP2K1,PIK3C2A,ATF1,MAPK8,MAPK9,IKBKE,FOS,RRAS2,PRKCI,MAPK14,PIK3CB
Ephrin B Signaling	0.691831	13/73 (18%)	26/73 (36%)	34/73 (47%)	RAC2,RGS3,ITSN1,AXIN1,GNB2L1,GNA11,HRAS,ACP1,GNG7,HNRNPK,NCK2,GNB1,PTK2,EFNB2,CFL2,MAPK3,MRAS,ITSN2,GNA13,GNG5,CTNNB1,GNB1L,EPHB4,GNAS,CFL1,CXCR4,GNA12,RAC1,GNAI1,GNAQ,RAC3,GNAI2,GNAI3,ABI1,CDC42,GNAO1,GNB2,CAP1,VAV1
ILK Signaling	0.691831	42/186 (23%)	63/186 (34%)	81/186 (44%)	MYH10,MYH9,MYL6,PPP2CA,PIK3R1,GSK3A,RICTOR,VEGFA,NCK2,PIK3CG,ATF4,IRS2,TMSB10/TMSB4X,ATM,PIK3C2B,AKT2,CFL1,FERMT2,CREBBP,NFKB2,CREB5,MYL9,CDH1,ACTA2,PPP2R4,IRS1,RSU1,KRT18,ITGB6,ACTG1,FLNB,FN1,PPP2R2A,RHOT2,ILK,MYH11,MTOR,AKT1,JUN,PIK3C3,CREB1,RHOU,VCL,PIK3R2,CTNNB1,ITGB1,LIMS2,RHOC,PPP2R5D,ACTB,MAPK8,VIM,MYL1,PPP2R5A,ITGB2,FOS,LIMS1,PPP2R5E,MAP2K4,MYL2,PPP2R5B,PDPK1,PIK3R4,PTEN,MYC,PTK2,PARVB,RH…
Ovarian Cancer Signaling	0.704693	23/131 (18%)	40/131 (31%)	68/131 (52%)	PRKACB,RAF1,AXIN1,FZD3,PIK3R1,HRAS,KRAS,PIK3R4,PTEN,VEGFA,MAP2K2,MAPK3,PIK3CG,MRAS,GSK3B,ATM,TP53,PIK3C2B,RPS6KB1,AKT2,GJA1,TFDP1,RRAS,FZD9,MMP2,TCF3,APC,PIK3R3,FZD6,PRKACA,FZD10,TCF4,PA2G4,ABL1,CDK4,EGF,HNF1A,PRKAG1,BCL2,MTOR,AKT1,PIK3C3,RPS6KB2,PIK3R2,CTNNB1,MAP2K1,EGFR,SRC,PIK3C2A,PTGS1,DVL1,PRKAR2A,SIN3A,FZD8,RRAS2,MSH2,PRKAG2,EDNRA,PIK3CB,MMP9,TCF7L2,PRKAR1A,FZD7
Germ Cell-Sertoli Cell Junction Signaling	0.707946	44/160 (28%)	50/160 (31%)	66/160 (41%)	MAP2K4,TUBA1B,RAC2,AXIN1,PIK3R1,HRAS,PDPK1,MLLT4,KRAS,PIK3R4,TUBB,PTK2,TGFBR2,RHOG,MAP2K2,CFL2,RHOB,PIK3CG,KEAP1,MAPK3,MRAS,MAP3K7,MTMR2,TUBA1C,JUP,ACTG2,ACTA1,ATM,PIK3C2B,MAP3K14,TUBB3,CFL1,RRAS,TUBB2A,ACTN3,RAC1,RHOJ,MAPK12,GSN,RAC3,PIK3R3,EPN2,CDH2,CDH1,RHOQ,ACTA2,CDC42,MAPK10,MAP2K3,ACTN4,CLINT1,ACTG1,RHOT2,CTNNA1,ILK,MAP3K5,IQGAP1,BCAR1,TUBB2B,AKT1,RHOT1,PIK3C3,TUBA3C/TUBA3D,RHOU,TUBB4A,PIK3…
Glutathione Redox Reactions I	0.711214	11/19 (58%)	0/19 (0%)	8/19 (42%)	GSTZ1,GSR,GSTT2/GSTT2B,GPX3,CLIC2,GPX2,GPX8,GPX4,PRDX6,MGST3,GSTK1
1D-myo-inositol Hexakisphosphate Biosynthesis II (Mammalian)	0.711214	6/19 (32%)	6/19 (32%)	7/19 (37%)	ITPK1,INPP5J,ITPKB,INPP5E,INPP5B,SEC16A,ITPKC,IPPK,ITPKA,INPP5A,OCRL,PMPCA
Rac Signaling	0.711214	26/104 (25%)	37/104 (36%)	41/104 (39%)	MAP2K4,RAF1,PIK3R1,ARPC5,PIKFYVE,HRAS,PIP4K2B,KRAS,PIK3R4,ANK1,PTK2,CYFIP2,MAP2K2,CFL2,MAPK3,PIK3CG,BAIAP2,CYBB,MRAS,IQGAP3,ATM,ACTR2,PIK3C2B,RPS6KB1,CFL1,RRAS,RAC1,NFKB2,PLD1,PIK3R3,ARPC1A,CYFIP1,CDC42,ARPC2,ELK4,PIP4K2C,RELA,ABI2,ARPC1B,IQGAP1,NFKB1,PRKCZ,IQGAP2,JUN,ACTR3,ARFIP2,PIK3C3,ARPC3,PIK3R2,MAP2K1,PI4KA,NCKAP1,ITGB1,PIK3C2A,ARPC5L,MAP3K1,MAPK8,BRK1,RRAS2,PRKCI,PAK2,PIK3CB,ARPC4
Cardiac Œ≤-adrenergic Signaling	0.711214	26/133 (20%)	37/133 (28%)	70/133 (53%)	PRKACB,PDE6G,ADRBK1,PPP2CA,PDE12,PPP2R5B,AKAP9,GNB2L1,ATP2A2,GNB1,CACNA1E,PPP1R7,PPM1L,MRAS,TDP2,PPP1CA,PDE11A,APEX1,ADRBK2,PPP1R14A,ATP2A3,PPP1R11,PDE4B,PPP2CB,AKAP13,PPP2R1A,PPP2R4,PKIB,PRKACA,GNB2,PDE6D,PPP2R2A,PPP1R3C,PDE4A,PPP1CB,GNG7,PRKAG1,ATP2A1,AKAP2,PPP1CC,PPP1R12A,PPP1R10,PDE3B,PPP2R2C,PPP2R5C,GNG5,GNB1L,CACNA1D,GNAS,PDE9A,PPP2R5D,RYR2,ADCY3,PRKAR2A,AKAP6,PPP2R5A,PRKAG2,PDE5A,PPP2R5E,P…
HER-2 Signaling in Breast Cancer	0.711214	15/76 (20%)	30/76 (39%)	31/76 (41%)	TSC1,BAD,PIK3R1,SOS2,EGF,HRAS,KRAS,GSK3A,MAP3K5,PIK3R4,PRKCZ,CASP9,AKT1,PIK3CG,PIK3C3,SOS1,TSC2,MRAS,PRKCE,GSK3B,ERBB2,PIK3R2,PRKD1,EGFR,ATM,ITGB1,TP53,PIK3C2B,AKT2,PIK3C2A,GRB2,RRAS,PLCG1,ERBB3,MDM2,MMP2,PIK3R3,ITGB2,PRKCI,RRAS2,CDC42,PRKCD,PIK3CB,CDKN1B,ITGB6
BMP signaling pathway	0.711214	17/76 (22%)	29/76 (38%)	30/76 (39%)	MAP2K4,PRKACB,RAF1,RELA,BMP4,BMPR2,HRAS,KRAS,SMAD5,NFKB1,PRKAG1,SMURF1,JUN,MAP2K2,MAPK3,SOS1,CREB1,MAP3K7,MRAS,SMAD4,MAP2K1,SMAD1,BMP1,FST,SMAD9,GRB2,RRAS,CREBBP,MAPK8,SMAD7,PRKAR2A,SMAD6,MAPK9,NFKB2,MAPK12,BMP5,XIAP,BMP10,ZNF423,SOSTDC1,MAPK14,RRAS2,MAPK10,PRKACA,PRKAG2,PRKAR1A
Breast Cancer Regulation by Stathmin1	0.712853	43/191 (23%)	62/191 (32%)	86/191 (45%)	TUBA1B,RAF1,CAMK1,PPP2CA,PIK3R1,SOS2,HRAS,ARHGEF1,KRAS,GNB1,PIK3CG,GNA13,PRKD1,ATM,TP53,PIK3C2B,RRAS,TUBB2A,ITPR1,PPP2R4,GNB2,PRKACA,ARHGEF9,CAMK2G,PPP2R2A,ARHGEF7,PPP1R3C,GNG7,PRKCZ,TUBB2B,PIK3C3,SOS1,TUBA3C/TUBA3D,RB1CC1,PRKCE,TUBB4A,TUBA3E,ARHGEF3,PIK3R2,GNG5,GNB1L,CAMK2B,TUBB4B,GRB2,PPP2R5D,GNAQ,TSG101,PPP2R5A,GNAI3,CALM1 (includes others),ARHGEF5,TUBA1A,PPP2R5E,PRKACB,PPP2R5B,GNB2L1,TUBB,PIK…
Human Embryonic Stem Cell Pluripotency	0.714496	27/134 (20%)	30/134 (22%)	77/134 (57%)	BMP4,AXIN1,FZD3,PIK3R1,SMAD3,PDPK1,GSK3A,PIK3R4,TGFBR2,FGFR3,PIK3CG,FGFR4,MRAS,GSK3B,SMAD1,ATM,PIK3C2B,SMAD2,AKT2,FGFR1,FGFR2,FZD9,TCF3,INHBA,BMP10,APC,PIK3R3,FZD6,FGFRL1,FZD10,TCF4,PDGFA,FGF2,BMPR2,SMAD5,HNF1A,AKT1,PIK3C3,NTRK1,SMAD4,PIK3R2,CTNNB1,BMP1,GNAS,S1PR2,PIK3C2A,DVL1,SMAD7,ACVR1,SMAD6,BMP5,FZD8,NTRK2,NTRK3,PIK3CB,TCF7L2,FZD7
Cardiomyocyte Differentiation via BMP Receptors	0.719449	7/20 (35%)	3/20 (15%)	10/20 (50%)	BMP4,MYL2,MAP3K7,SMAD6,BMPR2,SMAD4,MEF2C,BMP5,BMP10,GATA4
Purine Nucleotides Degradation II (Aerobic)	0.719449	5/20 (25%)	6/20 (30%)	9/20 (45%)	NT5C3B,CECR1,NT5C3A,GDA,ADAL,IMPDH2,IMPDH1,XDH,PNP,NT5C2,AOX1
NGF Signaling	0.726106	27/107 (25%)	45/107 (42%)	35/107 (33%)	MAP2K4,RAF1,PIK3R1,SOS2,HRAS,PDPK1,KRAS,PIK3R4,IKBKB,IKBKG,RHOG,MAP2K2,PIK3CG,MAPK3,MRAS,MAP3K7,ATF4,ATM,TP53,MAP3K14,RPS6KB1,PIK3C2B,AKT2,RRAS,CREBBP,RAC1,NFKB2,CREB3L4,CREB5,MAPK12,RAP1A,PIK3R3,GAB1,PTPN11,CDC42,PRKCD,PLCG2,MAPK10,RPS6KA1,RAP1B,RELA,RPS6KA3,TRIO,SMPD1,CRK,MAP3K5,NFKB1,PRKCZ,SHC1,AKT1,PIK3C3,NTRK1,SOS1,CREB1,RPS6KB2,PIK3R2,CHUK,MAP2K1,SMPD3,PIK3C2A,GRB2,MAP3K1,MAPK8,MAPK9,PLCG1,…
Ceramide Signaling	0.746449	15/80 (19%)	36/80 (45%)	29/80 (36%)	MAP2K4,RAF1,BAD,PPP2CA,PIK3R1,PPP2R5B,HRAS,KRAS,PIK3R4,CTSD,PIK3CG,MAPK3,PPM1L,MRAS,ATM,PIK3C2B,AKT2,CNKSR1,RRAS,NFKB2,PIK3R3,PPP2CB,PPP2R1A,PPP2R4,RELA,PPP2R2A,SMPD1,NFKB1,PRKCZ,BCL2,JUN,AKT1,PIK3C3,PPP2R5C,PPP2R2C,PIK3R2,SMPD3,MAP2K1,S1PR2,PIK3C2A,PPP2R5D,MAP3K1,MAPK8,CERK,PPP2R5A,FOS,RRAS2,PIK3CB,PPP2R5E,ENPP7,PPP2R1B
Corticotropin Releasing Hormone Signaling	0.760326	20/111 (18%)	26/111 (23%)	65/111 (59%)	RAP1B,PRKACB,RAF1,SHH,ARPC5,PRKCZ,PRKAG1,VEGFA,JUN,MAP2K2,MAPK3,CREB1,ATF4,PRKCE,MAP2K1,PRKD1,GNAS,CNR1,CREBBP,ADCY3,GNAQ,PRKAR2A,GNAI1,PLCG1,CREB3L4,ITPR1,MAPK12,CREB5,RAP1A,GNAI2,GNAI3,CALM1 (includes others),FOS,PRKCI,MAPK14,NPR1,PRKCD,PLCG2,MEF2D,GNAO1,PRKACA,PRKAG2,MEF2C,ADCY7,NPR2,PRKAR1A
CD27 Signaling in Lymphocytes	0.760326	9/52 (17%)	19/52 (37%)	24/52 (46%)	MAP2K4,RELA,NFKBIE,MAP3K5,NFKB1,IKBKB,IKBKG,CASP9,JUN,NFKBIA,MAP2K2,MAP3K7,CHUK,MAP2K1,MAP3K14,MAP3K1,MAPK8,MAPK9,IKBKE,NFKB2,MAPK12,BCL2L1,FOS,MAPK10,MAP2K3,MAP3K8,IKBKAP,MAP3K3
CNTF Signaling	0.760326	11/52 (21%)	23/52 (44%)	18/52 (35%)	RAF1,JAK1,PIK3R1,RPS6KA3,HRAS,KRAS,JAK2,PIK3R4,MTOR,AKT1,MAP2K2,MAPK3,PIK3CG,PIK3C3,SOS1,MRAS,RPS6KB2,PIK3R2,STAT1,MAP2K1,ATM,RPS6KB1,PIK3C2B,PIK3C2A,GRB2,RRAS,TYK2,RPS6KA5,STAT3,PIK3R3,RRAS2,PTPN11,PIK3CB,RPS6KA1
UVB-Induced MAPK Signaling	0.772681	9/53 (17%)	26/53 (49%)	18/53 (34%)	MAP2K4,BAD,PIK3R1,RPS6KA3,PIK3R4,PRKCZ,EIF4E,EIF4EBP1,MTOR,AKT1,JUN,MAPK3,PIK3CG,PIK3C3,PRKCE,PIK3R2,MAP2K1,PRKD1,ATM,EGFR,TP53,RPS6KB1,PIK3C2B,PIK3C2A,MAPK8,MAPK9,RPS6KA5,MAPK12,PIK3R3,FOS,MAPK14,PRKCI,PRKCD,MAPK10,PIK3CB
TCA Cycle II (Eukaryotic)	0.772681	12/23 (52%)	6/23 (26%)	5/23 (22%)	SDHA,SDHB,IDH3G,ACO2,MDH1,SUCLA2,CS,DHTKD1,SUCLG1,DLST,DLD,SDHD,IDH3A,OGDH,MDH2,FH,ACO1,IDH3B
Role of IL-17A in Arthritis	0.781628	8/54 (15%)	20/54 (37%)	26/54 (48%)	MAP2K4,RELA,NFKBIE,PIK3R1,MMP13,PIK3R4,NFKB1,NFKBIA,MAP2K2,MAPK3,PIK3C3,PIK3CG,PIK3R2,MAPKAPK2,MAP2K1,ATM,PIK3C2B,PIK3C2A,MAPK8,MAPK9,NFKB2,MAPK12,PIK3R3,MAPK14,MAPK10,MAP2K3,PIK3CB,RPS6KA1
FGF Signaling	0.78343	19/85 (22%)	31/85 (36%)	35/85 (41%)	RAF1,PIK3R1,SOS2,HRAS,PIK3R4,FGFR3,PIK3CG,FGFR4,MAPK3,ATF4,ATM,PIK3C2B,PTPN6,AKT2,FGFR1,CRKL,CREBBP,RAC1,FGFR2,ITPR1,STAT3,CREB3L4,CREB5,MAPK12,MET,FGF17,PIK3R3,PTPN11,GAB1,MAP2K3,FGFRL1,FGF2,CRK,MAP3K5,AKT1,PIK3C3,HGF,CREB1,SOS1,PIK3R2,MAPKAPK2,MAP2K1,PIK3C2A,GRB2,MAP3K1,MAPK8,PLCG1,RPS6KA5,MAPK14,PIK3CB
IL-22 Signaling	0.78343	4/24 (17%)	12/24 (50%)	8/24 (33%)	MAP2K4,STAT5A,SOCS3,AKT2,JAK1,TYK2,MAPK8,MAPK9,STAT3,MAPK12,AKT1,MAPK14,MAPK3,MAPK10,IL10RB,STAT1
Role of JAK1, JAK2 and TYK2 in Interferon Signaling	0.78343	6/24 (25%)	6/24 (25%)	12/24 (50%)	RAF1,RELA,PTPN6,JAK1,PTPN2,TYK2,STAT3,JAK2,NFKB2,STAT1,NFKB1,IFNAR1
Triacylglycerol Degradation	0.78343	9/24 (38%)	4/24 (17%)	11/24 (46%)	ABHD12,LIPE,PNPLA2,PRDX6,AADAC,ABHD6,CES1,LPL,MGLL,LIPG,NDST2,NDST1,PNPLA4
ErbB Signaling	0.790679	16/86 (19%)	36/86 (42%)	34/86 (40%)	MAP2K4,RAF1,PIK3R1,SOS2,PDPK1,HRAS,KRAS,PIK3R4,NCK2,MAP2K2,PIK3CG,MAPK3,MRAS,GSK3B,PRKD1,ATM,PIK3C2B,RPS6KB1,RRAS,MAPK12,PIK3R3,CDC42,PLCG2,PRKCD,MAPK10,MAP2K3,EGF,PRKCZ,SHC1,MTOR,JUN,AKT1,ERBB4,PIK3C3,SOS1,PRKCE,PIK3R2,ERBB2,MAP2K1,EGFR,PIK3C2A,GRB2,MAPK8,MAPK9,PLCG1,ERBB3,FOS,RRAS2,MAPK14,PRKCI,PAK2,PIK3CB
IL-17A Signaling in Gastric Cells	0.794328	3/25 (12%)	9/25 (36%)	13/25 (52%)	MAP2K4,RELA,FOS,JUN,MAPK14,MAPK3,MAPK8,MAPK10,MAPK9,MAPK12,NFKB1,EGFR
Role of JAK family kinases in IL-6-type Cytokine Signaling	0.794328	5/25 (20%)	10/25 (40%)	10/25 (40%)	MAP2K4,STAT5A,SOCS3,JAK1,TYK2,MAPK8,MAPK9,STAT3,JAK2,MAPK12,MAPK14,PTPN11,MAPK3,MAPK10,STAT1
Bupropion Degradation	0.794328	7/25 (28%)	3/25 (12%)	15/25 (60%)	POR,CYP3A7,CYP1A1,CYP3A4,CYP2D6,CYP2U1,CYP4B1,CYP2A6 (includes others),CYP2J2,CYP2C19
Nur77 Signaling in T Lymphocytes	0.798914	7/57 (12%)	10/57 (18%)	40/57 (70%)	CD247,HDAC9,CHP1,SIN3B,HDAC1,HLA-DQA1,PPP3CC,SIN3A,BCL2,CALM1 (includes others),CASP9,PPP3R1,MEF2D,FCER1G,RXRA,MAP3K3,PPP3CA
Glutamate Receptor Signaling	0.798914	4/57 (7%)	10/57 (18%)	43/57 (75%)	GNB1,CALM1 (includes others),SLC1A6,PICK1,HOMER2,SLC1A4,SLC17A7,GLS,GRID1,SLC1A3,GLUL,GNG5,GNG7,GRINA
Antiproliferative Role of TOB in T Cell Signaling	0.806492	5/26 (19%)	8/26 (31%)	13/26 (50%)	TGFBR2,PABPC1,SMAD2,PABPC4,SMAD3,CUL1,SMAD4,TOB1,RPS6KA1,CDKN1B,CDC34,SKP1,CDK2
IL-15 Production	0.818088	4/27 (15%)	9/27 (33%)	14/27 (52%)	RELA,JAK1,TWF1,TYK2,JAK2,NFKB2,NFKB1,PRKCZ,IRF1,PTK2,PRKCI,MST1R,STAT1
Cell Cycle Control of Chromosomal Replication	0.818088	8/27 (30%)	5/27 (19%)	14/27 (52%)	MCM6,CDC45,ORC2,CDK7,CDK4,RPA1,MCM4,RPA2,RPA3,CDK5,ORC4,CDK2,MCM7
Acetone Degradation I (to Methylglyoxal)	0.818088	8/27 (30%)	3/27 (11%)	16/27 (59%)	POR,CYP3A7,CYP1A1,FAM213B,CYP3A4,CYP2D6,CYP2U1,CYP4B1,CYP2A6 (includes others),CYP2J2,CYP2C19
Superpathway of Cholesterol Biosynthesis	0.833489	7/28 (25%)	16/28 (57%)	5/28 (18%)	MVD,SQLE,NSDHL,PMVK,ACAT2,IDI1,MVK,HSD17B7,MSMO1,TM7SF2,SC5D,GGPS1,FDPS,FDFT1,EBP,DHCR7,DHCR24,ACAT1,HADHB,LSS,HMGCR,HMGCS1,HADHA
